# Supplementary material for: MultiV_Nm: a prediction method for 2′-O-methylation sites based on multi-view features
Source: Front Genet. 2025 May 27;16:1608490. doi: 10.3389/fgene.2025.1608490 (PMC12149135; doi:10.3389/fgene.2025.1608490)
Supplement: Supplementary file 1 [file DataSheet1.zip]

Archive with 10 entries (10 files):
- data/Full_A_test.csv
- data/Full_A_train.csv
- data/Full_C_test.csv
- data/Full_C_train.csv
- data/Full_G_test.csv
- data/Full_G_train.csv
- data/Full_T_test.csv
- data/Full_T_train.csv
- data/Full_test.csv
- data/Full_train.csv
