# Supplementary material for: MultiV_Nm: a prediction method for 2′-O-methylation sites based on multi-view features
Source: Front Genet. 2025 May 27;16:1608490. doi: 10.3389/fgene.2025.1608490 (PMC12149135; doi:10.3389/fgene.2025.1608490)
Supplement: Supplementary file 1 [file DataSheet1.zip › data/Full_A_test.csv]

x
GCTGTCAGTGGTGGAACATCCGAAGAAGAAGAGAGAGCATGGCACAGTGAT
TTGAGGACACTGATAACTCTACCTGAAGATGAAGAAAGAGCCAACGTGTTA
AGGACTTGAACTGCCATGTCCTCTGAAGAAGGAAAGCTCTTCGTGGGAGGG
AGTGACGGACTGTTCTATGACTGCAAAGATGGAAACGACCTTCTATGACGA
AGAGAAACTGGACATCAAACTGGACAGCGAGGACAAGGACAAAGAAGGCAA
CCAAGAATGTTTTCATTAATCAAGAACGAAAGTCGGAGGTTCGAAGACGAT
TACCAGAGCCGGCTGCAAGACCTGAAAGATCGCCTGGAGCAGTCCGAGAGC
AAGTATGGCCTTCAGGATTCTGATGAAGAGGAGGAGGAGCATCCGTCTAAA
AAATTGGAACGATACAGAGAAGATTAGCATGGCCCCTGCGCAAGGATGACA
CAAGCCCCGCTACACCCTGCACTATAAGACGGACGCACCGCTCAACATCCG
GAGCGGAGTAGAACTGGAACCTAGGAAGTAGCGGGAAGAGCAGAAAGGGGA
AAGATGGACAGAGGCCCAATGGGTGAAGGCTTTGAAGAGCACACAGAAGCC
ATAGATATAGTACCGCAAGGGAAAGATGAAAAATTGCAACCAAGCATAATA
CCGAGGCGCGATTATTGCTAATTGAAAACTTTTCCCAATACCCCGCCGTGA
TTTCTGAGCGAGCCTTGAAAGAGATAAAAGCGGAAGTTTGCCACACGGTGA
ATTAGTGAGGCGCATGAATGGATGAACGAGATTCCCACTGTCCCTACCTAC
TCTGCGGTGTTGATGAGGAAAAGTAATTGAGCTCTGTCAGAAGTGGGATTC
TCGCTCAGACACCATGGGGAAGGTGAAGGTCGGAGTCAACGGGTGAGTTCG
TGGGCATGAGGAGAGGGCTGAACTCAAGATTGGAAGCAACTGCAGCCTCCT
AAAGCCAAGAACGTGGCTGAGGATGAAGATGAAGAAGAGGATGATGAGGAC
AGGAAATGTAGATATCTCTGCACCAAAGATAGAGGGTGAAATGCAGGTTCC
ATACTAAAATTGGAATGATACAGAGAAGATTAGCATGGCCCCTGCGCAAGG
TCGACTGCAGAACCCGAAAGTTTGTAAGAGGAAGAGAGCGCGCGGCGAGCG
AGAGGATGAAGGACTTCTGATAGTGAAGATAGAAGAGGAAGAATTTATCCA
GCCTGTGGAGAAACTGAGAAGCCTGAAGTGAGGAAGAGCATTGATGAGGTG
CTCTGGAGGCGACTAGCCACTGTGGAAGAGAGGAAGAAAATAGTTGCATCG
CCTGCAGATCGTGCGGCTGAAGACCAAGGACAGGAAGAAGCAAGTGGGTGA
AATAGGAATGGTCGTTGGAGATCAGAGTGGAAGTTCACCATCACACCACCT
ATGGAACCGGACCGGGTCGGAAACGAAGAAGGAAGCACCGAGAAAAAAAGG
GAACAGCAACAGCAACTCAGACAACAAGAGGAGGAGCACACTGCAAGGAAT
AGAAGATTAGCATGGCCCCTGCGCAAGGATGACACGCAAATTCGTGAAGCG
TGACATTTGAAAGGAGACCTGAATGAAAATGGGAAGAGCCATGCAAATATC
GAGAATAGAGACTGTGACAAGCTGGAAGATGTAAGAGCATCCGCCTTTTCT
AGTTGAGATCCAGGCTGCTCTGAGCAAGATGCAGGATGACAATCAGGTCAT
CCAGGATCTGGAAACTGAGTTGGAAAAGATGGAAGCAAGGCTAAATGCTGC
CAACAGTCTGCAAAAGACTCTGGCAAAGATCAGGAAGAGGAGGAGATAGAG
TTGCTGTCATCACTCCTCACTGATGATGTGTTGTTGCCATGGTGATTCTGC
CTTCTTGGCCTTTTGGCTAAGATCAAGTGTAGTATCTGTTCTTATCAGAAG
GTAAAGCACGAACAGGAATACATGGAAGTCCGGGAGAGAATACACAGAGCC
TTTACATATGGGTTGTAGTGCTAGTAAGATTTTGGAGAGCACCAATAATGA
GCTTTGGAACAATACAGAGAAGATTAGCATGGCCCCTGCGCAAGGATGACA
TCCCCGCCCCAGGAAGGAGCTGAAGAGAATGCAGGACCTGGACGAGGATGC
CAGTGCTTGAAGAACCTGGAAACGTAAGATGGGAGAAAGTGATGAAGGAGG
GAGGAAACAGACTGGGGCAGTGGAAAAGGTGGAAGAGCAGTGCCATCCATT
TTTCTGCCCAGTGCTCTGAATGTCAAAGTGAAGAAATTCAATGAAGGACGG
TAATTTTTTGAGGCCTTGTTCCGACAAGGCTATATAAAGCTGTTAAAAAAT
GAAGGGCTGGGAGAGCCGCAAGCGGAAGCTATCGGGAGACCAGCCAGCTGC
TGAGGCGCATGAATGGATGAACGAGATTCCCACTGTCCCTACCTACTATCC
GATCATATTCATTGGAGGACACTGGAAGATGGGAAGAAAGAAGCAGCTGCC
GCTGACCAGGACCGTCTGGATCTGGAAGAACGGAAGAAAGTAGAGACAGAG
ATACTAAAATTGGAACGATACAGAGAAGATTAGCATGGCCCCTGCGCAAGG
GTGACTGTAGTTCCCGTTTATACTGAAGGTGATGGGGGACGCACATCAGAT
TTTAACATATTTTGACAAAGTAGATAAGGTGCATTTGCATTATTGTTTTAT
CATCCAAGGAAGGCAGCAGGCGCGCAAATTACCCACTCCCGACCCGGGGAG
TCGGCTGCTGAAAGCCCGTGCCCTGAAGATCCGGGAGGAGCGCAGCGGTAT
CCAGGTTCGGGCCGAGATCGAGCACAAGAAGGAGGAGCTGCGGCAGATGGT
CCGCACGGGCAAGATGCTGATGAGCAAGATGAACAAGAGCCGCCAGCGCGT
CATGAGATTGTATGTCTAATTCTGCAAGATCCTGAAGGCATGGCTCTTAAA
GAAGGGCTGTGCGGGCTGTAACCGCAAGATCAAGGACCGCTATCTGCTGAA
ATTTTGTCTACTGTAGGAACAATGAAAGATCTCAGTGAGCACAGCGTATTG
CTAAAATTGGAACGATATAGAGATTAGCATGGCCCCTGCGCAAGGACAACA
CCTCCCTTCTCCCTGGAAAGCAATAAAGATGAGAAGACACCACCCTCAGGC
TCAAAAAGAGGCGAGCCCTGCTGCAAAGACCAAAGAGACACGTTCTGTAGA
ATGGGACTGCTTGTATGAGCAACAAAAAATCAGAAAAGAGCCTTGACTGTC
GCAGTGGATCCCATTGAGAATGAAGAAGACCGGAAGAAGGTGAGGCCAGAT
CAAGGAAGTTCTGTAGCCTCAGTGTATGATGGGAAGCTGCTCATAGGCACT
AAAACTTTCGTGCTCTGAGCACTGGAGAGAAAGGATTTGGTTATAAGGGTT
GTGATCAAAAGTGCCCTCCCAATATAGTTCAACAAAGAGCCCAAAATTTGA
ACTCAAGATCCGGGAGGAGCTGCTGAAGATCCTGCAAGAGGTTAGAGGCAG
CTGTTGAACCTCAAGCCTGTAGAAGAAGGAAGGAAGGCAAAGGAGGACAGT
AACTGTAAACTTGAAGACAAGACTGAAGATGGAGAGGCACTAGATTGTAAG
CTTCTCGGCCTTTTGGCTAAGATCAAGTGTAGTATCTGTTCTTATCAGCTT
GAGATCAGTGAACTCTGGTTTTAAGATAATCTGAAACAAGGTCCTTGGGAG
AAATTGGAACGATACAGAGAAGATTAGCATGGCCCCTGCGCAAGGATGACA
TGGAACTTCAGGGTCAGAGGAGGTTAAGGTTAGTTCAGCAAATGAACTGTT
GTTTCGGGATAAGAACCGTGATGGGAAGATGGACAAGGAAGAGACCAAAGA
TCCCAGGGAGAGGCTTATCCATTGCACTCCGGATGTGCTGACCCCTGCCGT
AAGTTGACTCTACTTTGACCTTCCGAAGATCATGCAGAGAAGGTGAGCATT
ACAATGGACATCCGGACAAAGAGTCAAGGTGGGGAGCCAACATACAATGTG
GACTGTAGGGGTGCTGTGGAGAGGAAAGGTTGGAAGAGCACAGACTGCTTT
AGGAATCATTCACGACACAGAAACCAAGATGGAAGAATTCAAGGACCAATT
AGACAGCACCAAGAACTGGACAGAGAAGATCTTGAGGCAGACAGAGGTGCT
AGGAGAAGCATCTGGACGATGAGGAAAGAAGGAAGCGAAAGGTAAAGGAGC
GATATTGATCGAGGACTCCGATCAGAACTGTGAGTCATCCCCTCCCCAGTG
GGCCCTAAGCATTTGGATGATGATGAAGATCGGAAGAATCCAGCATACATA
ATCAGTAGACTGAAAAATCAAATTCAAGACCAAGAGCAGCTTGTCTCTAAA
AAATTGGAAGGACACAGAGAAGATTAGCATGGCCCCTGCGCAAGGATGACA
GCCTGCTGGACTCTGAGAACTGGGAAAGATCAGAGCAAGCCTTGCCTCTTA
TGTAGAGGAAACAGCCATTGGTAAGAAGATCGGTGAGGAGGAGATCCAGAA
AGTGAAATGCTGTAGAACCCTAAATAAGTGGTAGAAGAGTGTCACTGAATT
GTCTGGAGGAGAAAAAGACAGAACAAAGATGGAAGTGGCCTGGGCCCCTGG
AGAAGAGGCAACAGTTCCAAACAATAAGATCACTGTAGTGGGTGTTGGACA
ACACGCGGGGCTGAACAGCTGGCTGAAGGTGGAAGGATGGTGTATTCCACG
GAGGAAAGTACAGACTCTGAAGAAGAAGATGGAGCAAAGCAAGACTTGTTT
CACAGTCACTGACCAGGGACTTCTGAAGACAGGAGGAGCATCGAATGAGAA
GCAGTGAGGACAGGCAGACCAGGCAAAGTGAAGGAAGGGCACGTCTTTAGG
TGGTGATGCAGAACAAAGCAACGGAAAGATGAACGGTAGCACCTTAAATAA
CGGCGGGCCGACGTCGGCGGCGAGGAAGGACGGAGGAGCGCCGGAGCCGCT
TATCACCGGCCCTACTGGCTCAGTCAAGATTGGAGACCTCGGTCTGGCAAC
CAGCGAGATCGCCAAGCTGAATCTGAAGATCGAAGCCTGTAAGAAGAGCAT
TTAGTTGCATGTTGGACTAAAGCTCAAGATGGAAGCCACCCTTTGTCACTT
GTGATTGGGATTGGGATTGAGGAGGAAGATCGGAAGCATACCTGGATGGAG
GGGGCCTGGCTGCCAGGGACACTGGAAGATCGGGGACACAGCCATGGCTCT
AGAAGATTAGCATGGCCCCTGCGCAAGGATGACACGCAAATTCGTGAAGCG
TCGAGCTGAGAAGGATGCTGAACAGAAGATTGAAGAACAGAAGACTTTAGA
AAATTGGAACGATACAGAGAAGATTAGCATGGCCCCTGCGCAAGGATGACA
CTTCGCCAAGTGGCGTTGTGTGCTGAAGATTGGGGAACACACCCCCTCAGC
CCCAGGTGCAGATCTTGGTGGTAGTAGCAAATATTCAAATGAGAACTTTGA
GAAGCAACTGAAGGAACAGCTGGCTAAGAAAGAAAAGGAGCACGCATCTGG
CGCACTCTGTACGGCTTCGGCGGTTAATCTTTTCGTCAGTTTTCTTCCAAT
CCTGCAGGATGAGATTCAGAATATGAAGGAGGAAATGGCTCGTCACCTTCG
GAAGACCAGGGAATTTATCAGAGCAAAGTTCGGGAGCTGATCAGTGACAAC
GCAGGACGGCTCCGTGGTGCAGTTCAAGATCAAGAGGCACACGCCGCTGAG
GACTACTTTGGGAATGAGAACATGCAAAATCAGGAAAGGCTGTAGAAGGAA
GGTGAAAAAGAGCCCTTGAAGCTGGAAGACGGGAGGTGCGGGGAATACTGT
CTCCGCCTATAGAACCACAACCAAGAAGATGGGAGAGACTCTCAGCTCACA
CTGGAAAGGTGGAACTGGGGACTGCAAGATGGGAGGGTAAGTAAATCTGTG
TGCAAAATCGAGGACATTGATAACGAAGATTGGGAGAACCCTCAGCTCTGC
GAGCCAGAAAAAGTAGACACAGAAGAAGACGGAAAGGCAGAGGTTGCCTCC
GACTATCCCAAAGGATATGCGAAGAAAGATCATGACAGGCAGTTTTGAGTT
CGCTGGAAACAACACCGGGCTCTGGAAGAAACGGAGGAGGACAACGAAGAG
AGAGCCAGGCATCGCAGGACTCATGAAGGTTAGTTGGGCAGGTTTTGGTGT
AGTAAGGCGGATATTACACTGAGTTAATTGAGGAAGAGCCAAAGGTAAGCA
CCTGGATTATCTGCACTCCGAACGCAAGATCCACCGAGACATCAAAGGTCC
AGAATCGGCTGCTGGAACTGGAGACAAGATTGCGGGAGGTGAGAGCGAGGA
TCGCACAAAAAGTACAAGGAGCGCAAAGAGAGAAGGGCACAGCAGGAACAG
AGCTTATTCAGAAGGCTGGACAATCAAGCTTAGGAGGAGGGCACGTGTCTG
CTCGATGTTGGATCAGGACATCCCAATGGTGCAGCCGCTATTAAAGGTTCG
CCCCATGGAGTTTGTGAACAAGATGAAGAAGGAAGGGAAGCTGATCATGGG
CAGATTCACAAAGAGGCTAAAATAGAAGAACAAGAAGAGCAAAGGAAGGTC
TGCCCACAGGTAGAACACCTGAAGGAGAAGCTCATTAGCCAGGCCCAGGAA
TGTAGCTACTTCCTCAGCAGGAGACATCCTTAGGTCGCTGGTTCGATTCCG
GAGGAGGCTGAAGAGGACGATGAAGAAGAAGAAGAAGAGATGATGGTGCCA
CATCTCTGAGCTACCCAGGATACCAAAGATCAGGAGAGATGACGGTGGTGG
TTTGAAGTGGAAAACTGGAAGACAGAAGTACGGGAAGGCGAAGAAAAGAAT
GTGGACTTTAACTTGGAAGGACCAAAAGTGAAAGGGAGCCTTGGGGCCACT
GAGGAGTTGGATGACTCTGACTTTGAGACAGAAGATTTTGATGTCAGAAGC
GCATCTCATGGACAGTCTGAGCTTGAAGATCCAGGAGCTCAATGGTCTTGC
GGAGGGTTGAGCTTTGAAACAACTGATGAGAGCCTGAGGAGCCATTTTGAG
AAATGGATTTTGGGAGTGACTCAAGAAGTGAAGAATGCACAAGAATGGATC
CTTCACGGAGCTCTGGAGAAACATGAAGTTCGGGACTATCTTCTGGTGGGT
GTTAAACACAAAAACTACATGACTGAAGATAGAAGAGAATGCGATGGATTT
CCGCAAAAAGTAAGAGCTCAGCGACAAGATCTAAGAAACGCCAACATCGAG
TTTGGGTTAGTGACTGCAATGGACCAGGATGAGGAAGAGCAGACGGTTCTG
TTACCCACTCCCGACCCGGGGAGGTAGTGACGAAAAATAACAATACAGGAC
CACGTGAATGGAGACGCTGCTCTGAAGGATCGGGAGACAGACATTCTGGAT
AAGGCCTGGCTGGAAGAACGTGGGCAGGAAAGGTAAAGGAACCATTCATAC
GTAAACTGTCAACTGGTGGAGGAAGAAGGTCGTGTAAGAGCCATGCGAGCA
TGGCTTACTGTCTGGAGAACTCGAGAAGATGGGAATGGGCACTGTCCAGTA
CTCATCTGTGACCCCAGCTACGTAAAAGATCGGGTAGAAAAAGTGGGCCAG
ACTGTGAGCATTAAACCTGAACCAGAAGATCGAGAGCCTAACTTTGCAACC
AAGACTCTCATAGAAAAAACAAACGAAGAGCGCAAGACACTGCTCAGCAAC
AACGGAGAGACTGAGCTGTGCATGGAAGGTCGAGGCATCCCTGCTCCTGAG
GCCAGGACAGGAGAAGAGCGAGAAGAAGAGGAAGAAGAGCAGATCAGTGAG
GGCCCTGGGGTCCTGTCTGAACAACAAGTACTCGGAGGGTTATCCTGGCAA
AAGCGCAAATTTGAACAGATGAAACAAGATAGGATCACCAGATACCAGGTT
TGAGGAGCTGGCAGTGGACACAGGGAAGGCCGAGGAGCCCGTCAAGAGCGA
AAATTGGAATGATACAGAGAAGATTAGCATGGCCCCTGCGCAAGGATGACA
AACCACAGCAGTTGGTTTTGCGATTAAGATCAGGTATGGAAGCCCAACTCT
CTACCTTCTATACTCCTTCCTTTCTAGAAATGTCTACAAGAGTTCAGAGAC
CAAAACATGGAATCATCAGGAAGGTAAGGAAATAGTAAAATACTGAGATTG
AATCGCCGTCTGTTTTGTTCTGGGTAAGGAAGGCAAGAGCTATAGATAAAA
CATTGGTCGTAGCTCTTTCTTCACAAAAATCGGGTAAAATGCATTAGTAAA
ACTGAGGAAGAACGTCAGAAGAAAGAAGATGAGAGAGCACGCAGAGAATTT
GAATGAAAATATGGTTGCAAAGCTGAACAAAAAAGTTAAAGAGCTAGAAGA
AGGACAAGCGGACAAAATGCATCCCAAGATCAAGGAAGGGACAGGCCAGCT
ACCGAGGGCGATGAAGAAGCAGAGGAAGAACAAGAAGAGAACCTTGAAGCA
GAGGTATAGACCCGGCTAGAATCTGAAGTGCGGGAGAGTGCTGGACCCTGA
AAATTGGAATGATACGGAGAAGATTAGCATGGCCCCTGCGCAAGGATGACA
AGACGAGTTCGTCACGGACCAAAACAAGATCGTGAGCAGCTACTACTGGGG
TCTCCGGAGCGAGGAACAGAAGAAGAAGAACCGGAAGAAACTGTCCGAGAA
GTGGCTAATGACCTATTGAGCCGTCAAGAAAGGGGAGAGTGAAAACATCGC
AAGTTGGAATGACACAGAGAAGATTAGCATGGCCCCTGCGCAAGGATGATG
AACCAGAACTCGTGGGGCACTGGCGAAGATGTGAAGGTTATATTGAAAAAT
CAGGTGCAGAGAGCTCTGATCTCCCACGATCGGAAGTACCGTGTGCGTGTC
GACATTATAGGACACCACCAGTCTGAAGATCGAGAGACATCTGATCGAGCT
CTGCGCCAAGATGTTGGACGGCATCAAGATGGAGGAGCACGCCCTGCGCCC
GAAAACGATCTTTTGGATTACGATGAAGAGGAAGAGCCCCAGGCTCCTCAA
TGGTGCATCTGGAGAAAATGAACATAAGAAAACGGAGGTGAGTGAAACACA
ACACATCCTAAGGAGTCTGAAACAGAAGATCAAGCACTTGTCTCAAGTGTG
ATGCCAGCCTGGTTCTTGAACAGACAGAAGGATGTAAAGGATGGAAAATAT
CACAGATTTATTGTGAACACTCTGAAAGACGGAAGGTATGTGCTGTGTTTT
CCGCTATTTTGCCCAGCCCGTCATGAAGGTGCGCCCGGGGTGTGGGGTTCA
AACATCGACTGGATGATATGAACCAAAGATGGAATGACTTAAAAGCAAAAT
GATGTGAGTTGAGCTCTGAATGTCAAGACCAGTCCTGGGTGAGTGAGGGGA
CCGTTGGTAGGGGACTGTGGCATTTAAGAATGTAGAGAGCGCATCCTTTTT
CAAGTAGAAGTCATGACGTTTGCAGAAGATGGAGGGTAAGAAAAGCATTGA
AGATCCCAGCCATTCTCCAAGTGACAAGGTAGGAAGAGCAGATGCACACTT
CCCCTGGACTATGGCTCCGGCGAGGATGATGGGAAGAGCGACAAGCGTAAA
TTTGGTGAATAATAGAACTCAGGCCAAGGTAGCGGAGGAGCTGGGCATGCA
GAGAAGCGCGTCAAGAAGATCTTGGAGCTGCTGGAGAAGCAGGCCTGCGAG
TTGCTGCGAGCACTGGAGCCCCTGGAAGGTCTGGAGACCATGCGTCAGCTT
ACGATGGGCCTGAGCTAGGGCTGGAAAGAAGGGGGAGCCAGGCATTCATCC
CCTCCTGAGGCTGTTCCTGAACAGAAAGATCCGGATCCTGAGTTTCCAACA
TCTGTCGTCTGTTCAGGATTTGAAAAAGAAGAGGAAGAAAACCTAACACGG
ACAAGAATGTGTATCTGTTGGATATAATCAGAGAACTGAAAAGTAATTTAT
GGGTTTTGTAGGACTTCTCTACACAAAGGGTGGAAGAGCCACTAAGCATCC
TGATGAAGCGCCGGCCGTGTAAATGAAGATCGGGTGAGGAGCAGGACGATG
GATAGTGCAGGGAAAGAAATCGCGGAAAGTGCTTCCCCGTGTTTGGAGGGT
CTGGACATCGTCAGGTCGCTCTACGAAGATCTGGAAGACCACCCAAATGTG
GAGAAGCGAGAATCTGTTAGTAAAGAAGATCTGGCAAGAGCTACTTTAGTT
TGCCGAGGACAAGGAGCTTGAAGCCAAGATCGCAGTTGTTGAAAAGTATAA
TGCAAATTCGTGTATAACTCTGTAAAGGACAAGGAGAGCGCACACCTCCTC
CGTCGTACTAAAAATGAGACTGATGAAGATGGATGGACCACAGTACGACGT
AGTACAGCTCCAGCAGAAGCTTTGAAAGATGGAGAAGAGCGGCAAAAAAAT
CGAGGACTTTCTGAACTCCCTGGAGAAGATGGAGGACGGCAAGTTGAAGGT
CGGGAAGTTCAAGGAGGCTGAGCTGAAGATGCGGAAGCAGTTTGGGATGCC
GCGACGACTGGAGTTCCATGCCAGCAAGGTACGAGTGCAGCATGTGTGCAG
GTGTCGGCCACTGGAGCTGAGGACAAAGATAAGAAGAAGAAAGAAAAAGAA
TGGTTGTAAAACTCCGGACCAGTTGAAGAAGGAAGATTCACACTGTAACAT
TCAAGGTGAACCTCTGAACAAAGATAAGATAGAAGAACTTAAAAAGAACAG
GTATGCATGTAATAAAGGATTCACCATGATTGGAGAGCACTCTATTTATTG
GCTGTGTCGGAGAAGGACATCCAGGATCTGAAGTTTGGGGTCGAGCAGGAT
ACAAAGATTATTGGATCTGTGTCAAAAGAAGAGGAAGAGGAAGATGAAGAG
GGCTGTGAGCAGGCTCTGGGCAGGAAAGATGGAAGGAATGCGCCTCTCCAT
ACTCTTGCTTTTTTGACCTCAGGCGATGGTCGAGGTGATGCCTGCAAAGAT
ACCTGGTTGATCCTGCCAGTAGCATATGCTTGTCTCAAAGATTAAGCCATG
ATACTAAAATTGGAACGATACAGAGAAGATTAGCATGGCCCCTGCGCAAGG
TCTGCTGCAAGTACTTCTGATGTTCAAGATCGCCTGTCAGCTCTTGAGTCA
GGTCTTAAGCGTGAGAATCGCGGACAAGAAGTACTACCCCAGCTCCCAGGA
CACATGATGTGACTTGTAGCTCATAAAGATGGAAGATGAACCACCTGTGTG
GAAAGAACCTATGAAATCTGTACAAAAGATTGGGGTGAGTGAAAGATTATA
GGTGGGATAGTCTCTGATGTGCTACAAGATCGAAGAAGGAGTTAAGTCCTT
AGGTAATGAGGGATCCTGCAAGCAAAAGATCAAGAGGATTTGGTTTTGTAA
AAGATCGAACTGGAAGAAACAATTAAAGTATGGAAGCAGCGGACACATGTT
GGCGGACCAGAACCTGGAGAAACTGAAGACGGAGTCAGAGCGTCTGGAGCA
ACATTGCATTGGCTTTTGATAGTCAAAGATGAGGAAGGGCATTCAGGTGGA
CATTGATCGTCTGACATGATAATGTATTTTTGTCCTCTAAGAAGTTCTGAG
TTGGGGCGCAGAGAACTTAGGAGAGAAGCACGGAGGAGCCCCCGGCAGAGC
TTTTAGAGGACTTGGCATAAAATGAAAGATTGGCAAAGGCCCTTGAGGGGC
GGTGATTTTGGAATGGATGATCGTGAGATAATGAGAGAAGGCAGTGCTTTT
AGCTGAGTTCGTCGTGAACACGAGCAATGCGGGAGCTGGTGCCCTGTCGGT
TAACGTTATAAATAATTTATATCTGAAGACGGAGAGCCTGTAATATTCTTC
ATACTAAAATTGGAACGTTACAGAGAAGATTAGCATGGCCCCTGCGCAAGG
GCCTCCAGGGCTGGACTGAGGCCTGAGCGCTCCTGCCGCAGAGCTGGCCGC
CCAAGTCAGGCCTGGAATGCTGACGAAGATCTTGAGCCACCCTACCTCCCT
GAACTTGAAGCCCCGGCAGCGGGGAAAGAAGGAGAGCAAGGAGGAGTATGC
CTAAACCAAGGAGTCTCTGGACAAGAAGCTGGGAGAGGCACAAACTGGACA
ACAGAAATCGAGGCCTTGAAACTGAAAGAGAGGGAGACAGCTCTGGATATT
ACAGGTTAGCTTTACCCTACTGTTGATGTGTTGTTGCCATGGTAATCCTGC
AGAAGATTAGCATGGCCCCTGCGCAAGGATGACACGCAAATTCGTGAAGCG
TTTGGCTGAGATTTGTGATAATGCAAAGAAAGGAAGAGAATATGCCCTTCT
AATCCAAGCAACTGTGCCTTCCTCTACACTTCTTCACTCAGCCTCAGCCTT
AGCGACCCCGAGGACTTCGTGGACGACGTGAGCGAGGAAGGTGAGGGCGCC
AAACTAAAGCTTGACGGCTTGGACGAAGATGGGGAGAAGGAAGCGAGACTC
CAGGACCTGTTCAACGAAGACTTTGAAGAGAAGAAGGAGCCAGAATTCTCG
GAGCAGCGAGCTGGCTGGATCGCCGAGCGCGAGTGAGGGAGCCGAGCCGCC
AGAGATTTTTAGATACGTGACTGAAAAGATTGGAAAAGGCTATCAGTTTTA
TCCACGAGGTGGAATGAAGAAAAAGACCACCCATTTTGTAGAAGGTGGAGA
GCCCCAGAATACTCTGAAAGCAAGCAAGAAGAAGAAGAGGGCATCCTTCAA
TTTGAACTGGACTTACAGTTTTCCGAAGATGAGAAGAGGTTGTTGTTGGAG
GAAGAAACTCAAGCTGGACATCGACAAGAGCGTGAGTCCGCCCCCGCTCGC
GAAGCGCGGGTAAACGGCAGGAGTAACTATGACTCTCTTAAGGTAGCCAAA
GCGTTCAGCCGGCCTGTGAAATATGAAGATGTGGAGCACAAGGTGACAACA
TGGGAATCCAGGAGAGTAAAGACTCAAGATCGAAAGAAGAACATCATGAAA
AGTCTTCAGATGATGAAGATAAAGAAAGTGAAGAGGAGGTAAAATATTTTA
TTTAACTGAGCGTGGCTGTGTGACTAAGATATATGGAAGAGCTTTCGTTGC
TTCCTCCTTGGCTGTCTGAAGATAGATCGCCATCATGGTGAGTCTCCCTGG
CGGCAGATGGTGGGAGCTCTACTGGAAGATCGGGCCCACCAGCACCTTGTG
CCCTTCCAAACTCTGGAGCTTTCGTACATGCCTTTATTCTCACCAGTGATG
GACGCTGACATGTAGTAAAAGTCTGAAGACAGAGAAGAGTGCATGTGCGTT
TTGAACTGGATGGGAGCATCTGATAAAGATGGAAGGACCTTGGTTCTTAAA
ATACTAAAATACGAACGATACAGAGAAGATTAGCATGGCCCCTGCGCAAGG
AGGTTTGGCATGGACAAGATCTATGAAGGCCAAGTGGAGGTGACTGGTGAT
CGGATGTCCCTGTGGGAATGGCGACAATGCCAATGGCTTAGCTGATGCCAG
GGAAGCTGTCCTGGAACTCCGGAAAAAGAACGGGCCCTTGGAAGTAGCTGG
CGCAGAACTGCAGAAAGCTGAGGCCAAGAAGGAGGAGACCTGGAAGCTGAT
GGAACATCAGGCTGTTGTCACTAAGAAGAGGAGGAAGAGCTTCAGGTCAAA
CTGGTACGGGAAGTTTGTCAATGACAAGAGCAGGAAGAGCGAGAAGGTGAA
ATACTAAAGTTGGAATGACACAGAGAAGATTAGCATGGCCCCTGCGCAAGG
TCAGTTGTGGAAATTCTTTTTGAACAAGATAATGAAGAGCAATCAGTTGCC
CTATTACCTTCTTATTATTTGATCTAGAAATTGCCCTCCTTTTACCCCTAC
AAGACTGAGAGTTCAACCGAAGGTAAAGAACAAGAAGAGAAGTCCGGTGAA
CTCAGTTGCAGTGAATTGTGAGCAAAAGATCTTGAAAGCAAAAAGCACTAA
TGACGCGCATGAATGGATGAACGAGATTCCCACTGTCCCTACCTACTATCC
TTTCTGCCCAGTGCTCTGAATGTCAAAGTGAAGAAATTCAATGAAGCACGG
CTCTGTGGAACTTCAGTTTTGGATAAAGATGGGGTGAGTGCAGCTGTTGTG
TCGGGTGCTGATCAGGACGGGTCTCAAGATTGGAAGGAATTTCTCCTGGGT
ACAGTGGAGCAGCTCTGAAGATGCAAAGGTAAGAGCTTAGTTAAGCTTAGT
CTCTGAAGAGATTGTGGAAATGTACAAGGGCAAGAAGAGGCACGAGATGCC
TGACTGTAGCCCTGAGCTGTTCAAGAAGATCAAGGAGCTGTACGAGACCCG
ATGTCTGATGTGTGGATCCTGAGGAAAGACTTGGAAGAGACCAGCATGTCT
TTACCCACTCCTGACACGGGGAGGTAGTGACGAAAAATAACAATACAGGAC
GGCAGAACAAGTAGCACTCTCTCAGAAGATCAGATGAGCCGTCTTGCCAAG
ATGGACGACATTCGAAGGATGGAAGAAGAGACGAAGAGACAGCTGGATGAA
GCTGGAGCTGTCGGTGCCCAAATTCAAGGTAGGACCCCTCCCCACTGCCCC
TTAGAACAGGATGTGATTGTAAATGAAGATGGAAGAAATAAGCTGAAAAAA
CCGGCCTGTTCCCTTTGATGAAGAGAGTAAGGGCCAGGGCCCAGGCGGGGT
TCGTTTTTTCTTTGCATTCCCAGAAAATATTTACAGATTTGCAGTCTGAAG
ACTAACCTGTCAGATTTTGGAGCAAAAGATAAAAGAGCTGGATTCCTGCTT
GAACTCTGCAGGCTAAGAAATGAAAAAGTGAGTTGATAGTAGGATGGTACA
CCTGGCCCAGGCCAAAGAGAACGAGAAGAAGCTGAAGAGCATGGAGGCCGA
GTCGAGTCTGAAGAATCCGGCGATGAAGAAGGGAAGAAACACAGCAGTGGC
CTACATGGCAGCTGACGGTGACTTCAAGATCAAATGTGTGGCCTTTGACTG
GCAGGGACCCCGAAAAGAACCACGCAAGATCATTGCCACAGTGTTAATGAC
TGTGTTAGGCACCAAAAGATGATAAACTATGCCTGGGCAGGGCGAAGCGAG
GGTGTCAGTCGTGGAACTGAAACAGAGTTCAGTAATGCAACGATTGCTTAC
AAATTGGAACGATACAGAGAAGATTAGCATGGCCCCTGCGCAAGGATGACA
GGCCACTTCGGACAAGGAACGGAAGAAGATGGTGCGCGAGCTCATGCAGGT
AAGGAATAGCATGATGTGCTGTTAGAATCAGATGTTACTGCTAAAATTTAC
CGGAGTAAGGACTCTGTCCCCAAGGAAGATGGGAAGGAAAGCACAAGTAGT
AAGTTGGAATGACACAGAGAAGATTAGCATGGCCCCTGCGCAAGGATGATG
AAATTCTTCAGCAGAAGAGCTGAGGAGAAGATTAAGAGTGTTGGGGGGGCC
ATACTAAAATTGGAACGATACAGAGAAGATTAGCATGGCCCCTGCGCAAGG
AAGACAGAATTAAATCAGACAATACAAGAACTGGAAGAGACACTGAAACTG
AGAAGGCACCAGGAACTGAATTGCAAAGTTCGTTAGAGCACAGACTCTGAA
GCAGGCCATCAAGGAAGGCGAAGACATGATCGCGGAGGAGCACTTCGGGTC
GACTGCTTCATCCTGGACCACGGCAAAGATGGGAAAATCTTTGTCTGGAAA
GCCTGGACAAAGATATTGTTGCACTAATGGTCAGAAGAGCATATGATATTG
CCATGTGAGACTGGAGAATTTCAGGAAGATGGAAGGCATGGTCCACCCAAT
TAGAAGGAGCCTGTTATAATTCTGCAAGATCTGTGAATAGCATTATAAATC
CAGTTTCGTTTGGAGCAGATTCGCAAAGAACAAGAAGAGGAACGTGAGGTG
TCCTACTCTTCACTTTGACATTCAGAGCACTGGGCAGAAATCGCATCGCGT
TGTCCAGGCTGGTCTTGAACCCCTGACCTCAAGTGATCCACCCACCTCTGC
CTCGTTTTTTCTTTGCATTCCCAGAAAATATTTACAGATTTGCAGTCTGAA
GAAGGCGGTGACTAAGGCTCAGAAGAAGGACGGGAAGAAGCGCAAGCGCAG
TAGTACATGGGTCAAGTGTGGCAAAACAGACATCGCGAGCCAGCCAGGAGT
GGAGGACGTTGGCGTTTACGTGTGGAAGAGCGGAAGAGTTTTGCTTTTCGT
TCCCAGGGCGAGGCTTATCCATTGCACTCCGGATGTGCTGACCCCTGCGAT
CAGTTGGTACTCGCCATGAAACTCAAAGATCGAGAGGTAGGAAGTTTATCT
AAGAGGGAGGGAACGATAGGCCAAAAGCCTACAGCACCCGGTATTCCAGGC
AGCAAAGGCAGTCCGAGCCCTGAAGAACAGTAATGATATTGTAAATGCTAT
GGCATTCTGTGACGTGGACGAGAACAAGATCAGGAAAGGCTTCTATTGCCA
CGTGGACAGGGTCCTCTGCAGCTTCAAGATCAATGACTCGGTCACACTCAG
AATCTGGAATGATGCAGAGAAGATTAGCATGGCCCCTGCGCAAGGATGACA
CACTCTGACTGACGAAGAATGGATCAAGGTCGAGGTGCAGCTCAAGGATCT
TCTGATAGTGAAGAAAGTGGCTCAGAAGAAGAGGAAGAGGTAAGAGTGCAT
GCAAGAACTCTGAAAAGAAGATGGAAAGTGAGGAAGACAGTAATTGGGAGA
TGTGGCTGATTACACTCTAGAAAAGAAGATCTATGACCGTCAGATTTCCAA
TTCTTCCGGCGCATTGATAAGGACCAGGATGGGAAGATAACACGTCAGGAG
ACCCCTGAGGAGTTGGATGACTCTGACTTTGAGACAGAAGATTTTGATGTC
TAGGGGCTAGGACTTTTAACATACGAATATTGGGAGGACACAGTTCAACCC
CTTCTCGGCCTTTTTGCTAAGATCAAGTGTAGTATCTGTTCTTATCAGTTT
TGGAGGGGCCTTGCTGAACAAGGACAAGATGTGAGTTGATGGAATGCTGAG
GAAGATTGACCGGCGCTCTGGCAAGAAGCTGGAGGACAACCCCAAGTCCCT
AGAAGATTAGCATGGCCCCTGCGCAAGGATGACACGCAAATTCGTGAAGCG
CAATATTCAGTCGGAGCTAAACAATAAGATCAGGGAAGGTAAAAATACCTA
TCTTCCATGTCAGCTGTGACAACTCAAGTAAAGGAAGCACGAAGAAGAGGG
AAAGGAACTGGCAGAGAACAAGAAGAAGATCGATGCTCTCCTGGATTGGGT
CCGGCAGCGATTTATAGATTTCTTCAAGAGGAACGAGCATACGTATGTTCA
CACCTGTAATGATACTGAAGAAGAAAAGATCCATTGGAGCTTCACCGAATC
ATTCTGATTTAGATCCTGAAAATGAAAGTGAAGAAGAATGAAGACAGCAAA
CATGGAGGCAAGACTGTGGAAGTTAAAGTAAGTGAAATTTTCCTACTTGTG
TGTAATTGGAATGAGTCCACTTTAAATCCTTTAACGAAGATCCATTGGAGG
CAAAGGCACAGCTGATGAAACAAGCAAGAGGTGCCTGAGGCAGGAGAGCTG
TCTTGAAGCAGCTGGCTGAGAAACGAGAGCACGAGAAAGAAGTGCTTCAGA
AGAACAAGCCCAGGGACTTCTGGAAAAGATCGCAACGCCAAAGGTGAAGAA
TACTAAAAATTGGAACGATACAGAGAAGATTATCATGGCCCCTGTGCAAGG
CCTCAGACCCTTCCCCTGAGCTACCAAGATCGGAGTGCCCAGTCAGCCCAG
CTTACTGCAAAGGAACTGACAGAAGAAAAAGAAAGTGCTTTTGAATTTCTT
GACTCGGAACCGGAAGATGTCCAACAAGTCCAAGAAGAGCAAGAAAGGGGC
TTCGTGCTCTGAGCACTGGAGAGAAAGGATTTCGTTATAAGGGTTCCTGCT
GTAACTTGTCAGACTGCATTACCCCATAGTACATGCTCATGATTATAATAA
AGACTCTTCTAGTAAACAGACTCTAACAAACAATTCACTAATTCTTAAATT
GCAATTTGGTTTCAATTTAAAACAAAAGGTTTTTGTAATGTTGCTTTTTTC
CAGTACAGTTTCGCCACAAAATGCAATCCAAACTCAGTTCAGTCTTGTTTG
AGAGGTCGCAGTGAGCCAAGATCACACCACTGCCTTCCCGCCTGGGCGACA
CTGTGTCTGATAATTAATCTTGGCTACACATTGGCATCACCATCTCCATGG
AGTTTAAGGGAAAGGATTTTGGGGAAAGCTCTTGGCCTTTCCAAACTGCTG
ATTGCAAAGGGAGTCCCTTTGTTCTATCTCTTATTTCCTTGGGCTCCCTGT
GTATTTTTAGTAGAGACGGGGTTTCACCTTGTTAGCCAGGATGGTCTCGAT
GGTGACAGAGTGAGACTCCGTATCAAAAAAAAAAAAAAAAAAAAAAAAAAA
TCTAGAAGAATATGGCATGGGGATTAAGAGCAGGCTGTCTGGATTAAAATC
TCAGTGACTCCAAGTATCTTGCCTTATTTATTTTCAGTAAATATAGAATCA
TCCACTCTTGGCAGCTTTCCATCTAAATGGAGCACACAGCCCGCACTGTGG
GCTAGAAATGATGAAGCTTAGATGAAGAAGGCATGTCAAAAGCTGAGATAG
CATCAGCGAAATGCAAATCAACAGCATAATGAGAAACCTTTTTCCTCATTA
AGGGATTGTTGTAAGCAATCTATTAACTTCCTTAATTCCCAAAACACTCTG
TATGCCCAAGGACACGTAGCTAAGAAGCAGACAAGGCTGGGATTCTAACTA
CTGAAATATTTATCTAAAATACTTTAGAACTGCAGAATCTTGTTGGTTTTT
CAGTGCACTGGGGTTGAGCATGGATACCCCTCCCGTGGGAAATGGGGGTGC
AGGCTTAGGCAGGAGGATCACTTGAACTCAGGAGTTTGAATTCAGCCTGGG
AAGCCATGACCCTGTGGGAAACCAAATTTAATTTCTTTCCTACCAGGGAAT
ACCCAGGGCCTGGCAGGCCCCTGGAAGGAGTCCAAATAGTCCATAGTTTGG
GAGACCATTCTGGATAACATGGTGAAACCACGTCTCTACTAAAAATACAAA
ATGTACAGACAGTCTCTGACTTACAATTGTTTAACTTAGAGTTTTTGACTT
GTTCAAGACCAGCCTGGCCAACATGATGAAACCTCATCTCTACTAAAAATA
CCAATGTGATGATTATTAATGTAGAAGAAGTAATGATATTTGTACTGGAAA
ATATGTATATAGGAAGTACTTTAAAATTTAAATTAATGTTTTAAAAATGAA
TGAAATTAAGATTCTAAACCTCCTAAGATAGAAGGGCAACTTAAACCGCAC
CTAGGATAGGAGACTAAGGAGACATACAGATCAAATGTACTGCATGGGTTG
AGGGTATAATTTATGCACGTGATGCAAAATTAGTGTAAAAAACCAATCCCC
GTGATGTCTTGCTCCCTTATAAAGAACACTCTCATCCCTTTCCTTTGACAA
TCACTTAGTGGCCATGTGGATTATCAGATCGACTGTCATGGTATTCCAGAG
ATCTTGTCTTTCAAAAATGTTAAAAAATGATTGCTTTGAAACTGTAAGTGT
AGTATTGATTTTGAGGTTGCAAATTATAGTGAGTAGGTAAATTGACAAATA
ATTCTCTTCTTTTTCTAGTTTCCTAAGACAGAAGCTTAGATTATTGACTTT
CTTTGCTGAAGTTGTTTATCAGCTTAAGGAGCTTTTGGGACAAGAGTATGT
AAAAAAAAGAATTTTTGCCATACCAAGAATGGGGTTGACTTGGTCCTGCAT
TTTAAAATCAGCAAGTTTAAATATAAAGTACTGGACCACATACATTACAAT
GTTCCCTTCTCTTCACTTTTTTTGGAAGAGTTTGAGAAGCATTTGTATTAA
GTAATTTTTTTCTTTTTATATTTCTATATTTAGTTTGTTTTTTTGTTGTTG
GAGAGAATCCTCCCTAACTCTTTTTATGAGGCCAGCATCATTCTGATACCA
GGGAACTGGGCAGGTGGGGATAACTAAAAACGAGTGCTTAAAAGAGTATTG
GGTTTTTATGGTGACCAAATCTAGGACAAAGTTTGCAGGTTATCTAACAAT
CTAAGGTATAGATCAAACCCAGTGAAATGAAACTATAGGAATGAAACTACA
CAGAGCAAAACTCCGTCTCAAAAAAAAAAAAAAAAAAAAAAAGAATCACTA
CCCCAGAGCTCTTCAGGGAAATTATATAGTTTTATTCAGCTGCCTTTTTTT
CCTGAAATGCCACATTTTTATCACAAGATATTTGTAGTGATGGATAACCAG
TTTAGAATTAATGTGGCAAAATTACATTAGAGAAACTATGTTAAACAAACC
TATTATTTTGAGGTATGTTCCTTCAATACCTAGTTGATTGAGAGTTTTTAA
AGGTTTTTTTTAAAAATGTAAGTATATATGAACAGAGAAAAATTCTAGGTG
AAGAGCTCCATGTACTACGTGCTGCAGTTCCTGAAAGAGGATCTCCCCAAG
AGATGAAAAGGACAGGAAAGAGCGGAAAAGGGTTTGTAAAATTTTTTTTAA
GAACAGGTGGTGTTTGATTACAATGATAAGTACTTTAGTGGTGATTTCTGA
TACTTATTTTAAAATGTACAGTTAAATTATCATTGACTGTAGTCACCCTGC
AGTTGAATTTAATCCTCTTAATATAAAAAAACTGCTACGTTGAGCCAATAA
TGCTGGTAAGGTATGGAGGAAGAGCAAGTGTTCTATAATTTAATGATTAAA
CGAGTAGCTGGGATTACAGGCGTGCACCACCTCACCTTGCTAATTTTGTAT
TCACTTGTAACTATTTGAAATATACACTACATGTTCTCCAATTTTTAAAAT
CATATCTACTATTCTGAATGACTGGAAGGGCATTTAACCCATTGGTGTTTC
CAATGATACTTTTAATATTTGTAAAATTAATATATACGCAGTGTAAAAATT
AAGCTCTAGAGTTCAAGACCAGCCTAGGCAACATAGTGAGACCCTGTCTCT
ACAAAAATTAGCTGGGTGTAGTGGCACACACCTGTAATCCCAGCTGCTTGG
TTTTGAGACGGAGTCTTCTTCTGTCACCCAGGCTGGAGTGCAGTGGCGCAA
CTGGTGTGCGCCACTGTGCCTGGCTAAATTTAAAATATTTTGTACAGACGG
CTGTGTGGCTTTGGGTAAGTCAGTTACACTTTCTGTGCCATCTTTTTTTCA
GGAGTGCCAACTGTATTTTAAAGCAATTAATGTTATACTAACACTGTTTTA
ACCTTATCCCTGACACACCCCTTGTAACCAACCCCCTGCCATTCCCTGAAC
TTTTTTTCCTAGAAATGGCAGAATCACTGGGGCAGGGTCCTGCGGGAGAGG
GCATGTAACGAAAAATATTTTCCCCACGACCCCAAAAGTTTTATCTTTAAG
TCGTGCACTGCTGGCAGCTGTACAAATTTGTAGAAACGCTCTGGCAAAGAG
GAAGACCTCAGCATTTCTGTGTTCTAGTTCTCTTAGTTTAAAGACAAGGAA
GGATGTGGCAGAATTAGATCAGAGAAGAATGGTTGAAGATGAAAAAATTGA
GATCCAAAGATAACTTGACCCAAACACCCCGATCTCCATGTCCCTATCTCT
TTTCAAAGTTGTTTTTGCTATTCTGACTTCCTTGCATTTCCATGTGAACTT
GTGATAAAGATGGAAGCAAGTTAGGAAGCTATTGCAATAATTTAAGGAGTG
GCTCGCATGTTTGCCATCTCGGTTTACCCCTAACACGCGCTCCTTGGTATT
ATTCTTAGATTTATATAGACTGTAAATGAGAAGGCTCCAGAGAACTTGACA
CTTACATTGTTCTCTGTAACTCTTCAATTCTAAAATGTTTTGTTTTTTAAA
ATAAAGTAGTACTTAAAAGTGTAACAACTTTCAATAAATCTTTGTGAGATT
GAAGGGTTTGTAGATTTCCTCCTTCATTCTAATTTCAGTGTCTAAAATTCT
CGGCAAAACCCTGTCTTTACTAAAAATACAGAAGTTAGCTGGGCGTGGTGG
ATGGGTAGGGTAACAATACAAAGAAAAAAAGGGAAAATATTGTTTCTGCAG
CTTCTTGCCATTTGTGTTTGTTCCTAAGCGGAGTGAGCGGCTTATTAATGA
AGCTAAATTATTCAAAATTGAAAGTAAAATAGACATTTCAGACAAAAATGT
TTCATCATTTTCATCAAACAGAAGGATACCTTCTGGTCCTGGGGTCTGGTT
TGGGCTCAAGTGATCCTCCCACCTCAACACCCCCAAGTAGCTGGGACTACA
TCCTCTTCATGGCTGCAGGAAACAGAGACTAGTCCAGAAGGGACCTTGAGG
GAAACTTAATATTGTTAAAATGTCCACAATGTCCAATGTAATCTCCATCAA
ACTTTTCTTTCATTGCACTTAACACAATTGTAAATAAACTAGTAATCGTGT
GATCCTAGCCAGAAGCTTATGTGGAAATGCTTCATTTGTCCTGGCAATAGA
AAAAAAACTTTCATATTCTGTGGTTAACTTGGTTTTTAAAGTGACTTTCAG
ATCTGACAACCAGAAATCATCAATGAATGATCATTTATTATGATTATATGT
TCAGCTTCTGTTTGATTAGATCCAGATTGTGATACACTGATATATTCATTC
TCAGTGAATAAGCGATTCCGAGGAGACACTGTCATTGTGTGGGAGTCAGCT
GCTGGGAGTACAGGTGTGTACCACCATGCCTGGCTAATTTTTATTTTTTGT
GGCTGGTCTTGAACTCCTGAGCTCAAGTGGTCCTCCCACCTTGGCCTCCCA
ATTCTAGCAATGCCAAAATTATGATAGTGGCTTCTGAAAATATTTGAAAAA
ATTCTGTAACAGGCTTAATTTCTTAATATTTTAGGCCATGTGTTAATTTTA
CAATTTTGGATTTTGGGAAACACAGAGGTTTCAGAATAGACGGCCTCCTGT
TTCTGTGATTTCACTGTCCACTTGAATGACCCACATGACACCATAGCTACT
TGAGTAGAGACAGGGCAGAGCTGTGAATGGAGGATGGAGGGAGGTGCCGCC
AGGGAAGCCAATTCTGGGGACCGGTAGTGGAAAGCTCTTGCGCTGTTTCCG
AAATTAGCCAGGCATGGCAGTGCCCACCTGTAGTCCTAGCTACTTGGGAGG
TGAGGGTCTCCATCTCACATTTATCATATGCCTTATTGCATGAGGCTTTGC
TGTGGTGTGATCTCAGTTCACTGCAACGTCCACCTCCTGGGTTCAAATGAT
AATATTGTTTTGAGGTTTTACTAATATTTGATTTAAAATATTACTATGTGC
TCACAGCTACTTGGGAGTCTGAGACAGGAGAATCACTCGAACTCAGGAGTC
TAAGTTTATTATTATTTCTGCCACCAATTGATTCACTTCTGTGACCTTGGG
AAAGATATGGTGCAGAAATAATATTATAAATGGATATATATCCAGTCAAAT
AAAGCAGCACAGCGTCACGGTGGTGATGCTTGCGTAGCAGTGTGAGAGTGC
CAAAGCTTTCCCGAAATGTTGGGCCAAAATTAGTTTTGTATACTTTAAGAA
GCTACTCGGGAGGCTGAGGCAGAAGAATCACTTGAACGTGGGAGGCAGAGG
TTCTTGGCTTAGATACATCCCTTATATGTGCATTGCCCCTTATTGCCTTAT
GGCCAAGGGTACGGAGGTCATCATCATCACCACCGATACCTCGCCCTCAGG
TGGAGTGGGAATTGGGAGATACAGTAAAGAGTCAGCAACTTTTAGAGAGAG
GGTGACAGAGTGAGATCCTGTCTCAAAAAAAATAAAACAGATGTAATGCTT
ATAGCCTGCAAGGGTAATATAATATAAATAGAACTAGAAAATTAAATAGAA
TTTAGTAACTCCCCATATTCCCTACAACTTTTAAACTGGCTCAAACCTCCT
GCGCCACTGCACTCCAGCCTGGGCGACAGAGCGAGATTCTGGGTTGATAAA
CCTTTACAGACAAGCAAATGCTGAGAGATTTTGTCACCACCAGGCCTGCCT
ACCTGCCCTGGAAAGGAACCCCGACACCTGCCCTGGAAGGGAACCCCCCAC
GTCCAACCACGCTGGTATACCCTCAAACCCCTCAGACAATGAATTCACAAC
GTCCGTACTGTTCACTGATGTATTTATTCCAGGCACCGTGTGCAGGGCATG
AGCTGAGCTCGGAGGATAGGGTTCAACACTAGCTGCCTTTGTTTCCCAAAG
CTTCTGAAGATGATCTAGGAAATGCATCTTTATACATGATTGTTAGCTGCT
CTAATTTAGACCTGCAGTCTATGCTATCTTAATTCATGTATGCTATCTTCA
TTGGCCAGGCTAGTCTCCAACTCCTAAGCTCAAGTGATCTGCCCGCCTCGG
CGAGCAGCTGGGACTACAGGTGCGCACCACCACGCCTGGCTAATTTTTGTA
ATTAAAATTTAAATACGTTTATATTAATTCACTGGAATGTAATCATTAATT
TGCTGGCTTTTCGGGAGAAATTCCAAAGGGAGGAGGTGAGCTCAGCTGTCA
TGCATTTTTTTTTTTTTTGAGATGGAGTCTCAAGTCTGTTGCCAGGCTGGA
CTAGGAGGTTAAGGCATTCTAAGTCACAGGATGAGGTAGGAGGTCAGTACA
ACACAAAGCCTGATAACTAACTTCCATAGAAATAAAAATTCTTGGTTCCAT
GAGGCTGACGCAGGAGAATTGCTTGAATCCGGGAGGTGGAGGTTGCAGTGA
TAAAATAGCCAGTCGGAACTGGCTTAGACTGTGTGGTCCAACCCTAGCCAA
AGGCTAAATATATATATATATATATATATATATATATATATATATATATAT
CTAGGCAACAGAGAGAGATCTGTTGACTCCACAAAAAATAAAAAGGAAAAG
AGCTTGCCGGACAACAGCATCCTGCACCGCCTCATCAGTGAGCTGCTGCCA
GATGAGAAAGAGCCTGAAGTCTTGCAGGACTCACTGGATAGATGTTATTCG
AAAAATGGTCTTTGGACATTTATTTATTGGTTAATACGATCATATACAATT
GGAAATTTAAAAATTCTTTGAACTGAACAACAATAATGACACAACCTACCA
GACTTCTGGAGGCAGGGCTGGCCCCAGGAGATAGGAGGTTGACTTTAATCC
TTAAAAATTTTATTATATTTTCATCAGTCTGCATCATCATTCTATAGCATT
TCAGACGGGAGAACAAACATCATGTATTAAGGTCCAGAGATAAGGAAAGTA
TGAAATGAATGAATTTGACATGCTCATAAAAGTTCACATGGGCAGGGCCCA
GCCTGGGCAACATAAGGAGACCTCCATCCCTACAAAAAATTTTAAAATTCG
CATGATTGGGAAATTTTTCCTGCACATCAGGGTCTACCGGGGCCAGTGATC
TTTAGGGAAAGGGTATTCCAGTCAAATTATTATTATTATTATTAATTTTGA
GCAGTGGGATGGATGTCACATCTTGAAACATATGTTCAGGGCCTGCTAAAA
GCGCTTCCTCCCTTCTGAGCCCATAAAAACCACCAGACTCAGCCAGACTTG
TCGCCATGCTGGCCAGGCTTATCTCAAACTCCTGACCTTGTGATCCGCACC
CTGAGTGGATCTCCTGCCAGGCCAGAGCGCCTTCGGGGGCCGCGGCGGAAG
CAGCGCCTCCTCTGAGCTGCGTAAGAGAGGAAAGAGCAAGCCTGGGTCAGT
GGGAATCTTCTTACCCAACATGTATATTAGTAACTTGGCTATGTATGTTCC
GTACAATTTATCGGGGTCACACCTAAGTTACCTAACATTTCAGGAGTTCAT
CACCCACACCTGGCTAATTTGTATTATTAGTAGAGACAGGGTTTCTCCATG
TGAAACACTGAAACAGCTAAACCTCACTTCCACTTGTTTAAGACATCAAGC
GAAATTATTTTTAATGCTTTAATCAAGCACTTCTATCATTATATCACTATT
CAGGAGTTGGAGACCAGCCTGGACCACATGGCGAAACCCTGTCTCTACTAA
TTGAGTGAGCGTTTCTTGCAGTGTGACTGAAATAAATCAGGGGTGGAACCT
GGGAGTCACTGGCATGTTTTTTGAGAGGAGCGGCAGCAGTCTCCAAAAAGA
TTCCTTCAAATTACACCCAGGCTGGACGCGGTGGCTCACGCCTGTAATCAC
CTTTGGACTTGGGTCACTTGGCCAGATGAAAAGAAAACTCCCTGTACTTTT
CACTGCACTCCAGCCTGGGCAACAGAGCAAGACTCCATCTCAAAAAAAAAA
AAAATCCTATGAAATACATTTTAAAAACTTAATTTTTTTTTTTTTTTGCCC
GAGACACATGACTGCACACACACACACACACACACACACACACACATTCTC
TCATTATATGAAAATTATTCTCTGCACAGGAGTACCCCTAGAGAGTGTTAG
AGTTTTTGAGTTAGTATTGAGGTTCAGGTGAATTTTTTTCCTTTGGGGATA
GTTTGGACTACAAGAGCCCGCCACCACACCTGACTAATTTTTGTATTTTTA
TATTAACAAAATTTTGAATCTAACAATAGCGTTTAGATTTGATAATGCTGG
GGTGATCCACCTGCCTCTGCCTCCCAAAGTGCTGGGATTACAGGTGTGAGC
ATGAGAGTCAGGGTGCTAGCCACATAGAATTCTAATGTGTCTTTCATCCCC
AAGAAGGCCAATCTATAATCAGAGAAACAAAGGTTAAAACTGCCTAGTTTA
TTTTCTGACGTCAGAAGGACAACGGAAATAAAACCTGAGCTCGGTGCATGG
GGGCACGTGGCCAGGAGTACTTGAGAAAGGCAGGGGGCTGAATCGGGACAG
AAGCAGCTGTCTTTAGCTGGAAGAGAGAAGCTGTGTTGTGAGCTGCGCAAC
GCTCATTGAAATACAAAAGTTTTAAATTTGATGAAGTCCCATTTATCTCTT
TGACAATATTTTGTGTATTAAAGTTAATTTTATAATGCAGTAATAGTCTGG
CTTGTTCCCTTCAGCTGTAGAAGCTACATACAATTAGGAATAATGGTAGAG
TTAAAAGACTTAATTGTAGGACCTGAAACTATAAAAACCCTAGGAAAAAAA
GCATAACACAGGTTTATATGGCAACAAAAATCATCTTTGATTTTCCTGTAA
CTTTTCACACTCCCTATGAGGGAAAAGAGATACAAGTTAAAACAAAACTGT
TCCTTCTGTCCATACTAATCTCCTTATCAAACAGTCAGGTTCAGAATTTTT
AGATTGTGTTTTTAAAGACGGCTGCACCTATATGTCCCATTCCACATGCTC
AGAGCTACATTTTATACTCAAAACTATGTCTGCCACTTAAAAGAGGAAAAA
TGACTCTTGAGAAATACAATCTGAAACAGTTTTACAATGCTCAAAATAGAT
GAATATTAGAAAGTCTAAGTAATTAATAATTATTAGGGGAACTTAATTTGG
GTAGTCCTAGCTACTCGGGAGGCTGAGGCAGGAGAATGGCATGAACCTGGG
ACAAGAACTAAACTCTGTCTCAAAAAAAAAAAAAAAAAAAAAAAAAAAAGA
AGGACAAAAAATGTTGTGAAGATAGACCAAGATTGATGGAATCAGCCATAG
CACTTCAGGAGGCTGAGGTGGGCGGATCACTCAAGGTCAGGAGTTTGCGAC
ACCAACAGATAAGTGGGTAGTTAGCAAATATAATACTTAAAGCCAGAGATG
TGTACTCTTTAACCAACATCTGCCCATCTCTTCCCCCAGCTGTTGGCAACC
TTTGCCTGGGTCTTTCAATCATGAAAAATCTCAAATTTAGATGCTTGACCT
TGTGCTAAATAAATACATACATAAGACCATTATCCCTGGAGAGCTTTTGAT
TGGTGTTTGTATTTACTCTTGAAATACATGGTTTTGTGCTGGAGATTTGGA
TGAAATATATTGGAGACTTGGCAGCACAGGCCTCAGGCAATTCATCCTCAG
ATGTGGCCATGTGGAAGAGAATGAGAATGTCACATTCACTTACCTTTGAAT
ATTATTCCCATTTTACAGATTAGGAAACTAAAATATAGAGATTTTCAAATT
GGAGCAGATATATTAATTTAATATAATGGTTCTCAACTGGCTATAAGTTCC
TAGATCTTCTTTCATTTACTTTATCAGCACTTTGTAGTTTTCAGCAAAAAT
TTACATGTCTTTCATCCTGTCATCCAGGATACTGTTTAAAGAGTCTCTGTT
GTATCTATCTATTTTTCCTTAATACACACATGCACAGTACACACTTTAGCT
TCTGTCTCAAAAAAAAAAAAAAAAAAAGTTTCTCTATATTCTTAGGGTATG
CCTCTGACAGTTTGTCAGTTGATTAATGGAATAGGAAAAAGGGAACAGCAT
GGTTAATTTAAGGGTTGTCTTTAACATTTTTTATTCTGAGATTGAAACTTT
GCTTGTCTTTTTCTATACCTTCTTTAAGCAAGTATCTGGGACTAAAATTGT
TTTTTGTCAGAGATTAGTACCCTCAATTGGAGATGGTCTACAAGATAGGCA
ACTCATGAACATGCGATATATTTCCATTTATTTGTATCTTCATTTCTTTCA
AAGAAATACCGCTGTACTGACTGTGATTACACTACCAACAAGAAGATAAGT
GCTTCTGCTTCAGAATTGAAGCCGAAGGCAAGTAATGCTGTGGGTGTTACT
CATTCTGATTCCCAGGCTAGAACGCAGTGGTGCAATCTTGGCATACTGTAC
TAGTTGAATCCTCAGCACTTCAAATAGTGCCTGGCACTTAGTTGACTTTTT
AAAAAAGATGAGACAGAAGTTTAATAATATAGTGAATGAACTGAGGGAACA
AAAAGCAGGTTGAAACCAAGGGGAAAATTTTACTTCTGGTGAGACTAGGAA
TGTAATAATGTTGAGTGGCAGTCAAAAGTCATGATTTTTATCTTAGTTCTT
CACATTTTTACAGGATTGTTACAAAACAAAGAGGAATATGCCACAGAGACC
GGAGACCTCATTTATCCTTTGACCAAGAAATATCCTGACTGGGGCCTGACT
GAAGCTGGGGAGATTTTTCACAAGGAGAAGAGTGATGCAGAGTGACTGGCT
GCGGGAGCGCGCGAGAAGCTCTAGGACCCAGCAGCGGTTGTCGGGTTTGGG
CTTCCAGAAGGCCAAGGTAGGGCAGAGAGTTCATGCCTCCCAGCAGAGTGA
CCAAAAATTATTTTTAAAACAACTGATATGGATTGCTGAATTATGGTTGAT
TTGCACCTGTTATTCCTTATCTGGAACACCATCCTCCCCTCTTCACATAGT
GCAAAACTCCATCCCAAAAAAAAAAAAAATTGAGGGGTTGCACTGTATAGT
AGTTGTGCTCAAAGGGAGAAAGAAGAAGGGACGGCCGTTCTCCTTTGAGCA
ACAGGTTTGATCTTGAGGGGTGGAGAGAGTCTAGGAAAAGAAATTAGAAGA
GATAAACATGCAGGCTCAAGTTTGAAAACCACTAGTATGTGTTAGTTATCT
AAAAACTAGCCGGGTATGGTGGCGCACACCTGTAGTCCTAGCTACTTGGGA
TTTGGAGATCTGTTATAACATTCAGAAAAAGGTCTCCAGATCTACCAGTGA
CATACTCAGGAGTATGTGATTTATCACATTTATGTAGCTTTTAAAATTTGT
GAAAGAGGGAGGAAGGAAGAGAAGGAAGCAGGTACTTTTTTGAGAGACCCT
AAAACTGCTTTAAAAAACGAACTTAAATAGAAAAATGCTAGATTCTTGACT
AACAATTATTACAAAGTGCAAAGTCAAATAGCTCTTTTAAAATTAGATCTT
AGACCCAGCACAAGGGTCCTTCCAGAACCAAGTGCTATGGATGCCAGATTG
TTGAAAATAATGAGACAAAGAGAAAATGAAAACACTCCATACAAGAACTTA
ATCCACTAGAATAGCTGTAATCAAAAAGATAGACAATAAGTGTTGGCAAGG
CTCATACTATGCTGAAGGAGACAAAAAAAAAAGAAGTTATGATACGTTAGT
ACACATTTGTTTGTAGTTAGAACAGATCCTGTCTATGTATTTTCGGAAGAA
AAACTGATAGAATTGGGGTCAGAAAAAATAATAAATGGCATAATGATACTT
TTTGGATGTTCAAGTCCCTTATATAAAATGGTGTAGTATTTGCATATAACC
AGAGAGAGACTCTGTCTCAAAAAACAATAACAACAACAACAAGTTATATTC
TGGGTTCAAGCGATTCTCCTGCCTCAGCCTCCTGAGTAGCTGGGATTACAG
CGCCTCGGCCTCCCAAAGTGCTGGGATTACAGGCATGAGTCACCGCGCCAA
TTTCCTTGTCTGTAAAGTGGAGATAATAATAGTACTTATTTCATAGGGTTG
TGATGGCAAATAAGACGTAATTTTTATTTTTATTTATTTATTTTTAAAATT
AATGTTAAATGCAGCCTACCAACAGATGTTTAAAAGGAGTCTAATTGGAAA
GCTAGTTTTTGCATTTTTAGTGGAGACGGGGTTTCACCATGTTGGCCAGGC
TGTGTGTGTGTGTGTATGTACACATACCCCACATTTTCTTCATCCATTCAT
TAGGTTTTTGCTTTTTTTAATGAACAGAGTTGAACCAAGTAATGTTCTCCT
TCTGTTACAGAAGAATTAGATTGTTATTTACATGCCAAATATATGTTTTTC
GTAATGAATGGCAAGAAGTATCAGGAGTATTTTGAGTGCTTAAACCCATCC
AAGAAAACCATTTGAAACACAGAGGAGACAAGTGACAGTGGAAGGGGAAAC
CTGCCAAAAGCAGCAGAGGCTGGGGAAAGCTGAGCTTTCTGTCCCCTCCTT
CTTTATGGCCTGCAAAGCCTAAAATATTTACTGTCTGGTTCTGGTCTAGGG
CAACATGGCACATAAATACCTATGTAACATACCTGCACGTTGTGCACATGG
TTTTCTTTTGATATAGACCTGGTTGATGCCTGACTCATTATAGATTTTGAT
GAGAAGGCATTTTGATGTAATGGGAAAACTATGTACTTTTGACTTAGATCT
CAATAGTTTTCAAGGTTCTATGTTGAGTTTCAGACTATATTGTAAGCTTTT
AAACCCCTGCTCTACTAAAAATACAAAAATTAGCTGGGCATGGTAGTGCAT
CATATAAAAACTATGCCCATTTCTGACTAGTCAATTCAAAAATGTTTAAAA
GAACTTCTGTTCTAGGAACAAAAGAAGGAGGCATGTCCTCTTTGACGGAAA
GTCATCTTCCCACAGGCCCATTGTTAATTTTGGGGTATTATATGGCATTTC
GTGTGGAGGCCCGGCTCCCGAGACCAGGGCAAGTGCTGCTTCTCACCCCCG
TGTTCTCGGGGTTTGTGAGGCTGGGAACCCAACGATGGAAGTAAATAATTC
AGTCAGTGGGGGTGGCAGGACCCAGACGCTTCTCCAGGTGCTCCAGTTTCT
CAGCTACTTGAGAGGCTGAGGCAGGAGGATCACTTGAGCCCAGGAGTACAA
TTCAGCCATATGAAAAATATTTTAGAAAGAGTTTATGCATATAGAAGTGCT
ACAAGGTGGATATATGGAGTAAGAAAATAAAGAGACAAAGAGAGATCTCTA
TGACACTACAATAGTATCTTGTTGCATTTACTTGATTTCACTCTAAAAATG
GTCTGTAATTCTGGTTGGTTTCAGTAGTTGCTGATCCTTGGTTCTTGTCCT
CCAGGTGCGGTGGCTCATGCCTGTAATCCCAGCACTTTGGGAGGCTGAGGT
AAACAAAAATGTCTCTGAGATTTTAATTCAGGGTAATTAGCTTTGTCAGTA
GGCTAGCCATATGCAGAAAGCTGAAACTGGATCCCTTCCTTACATCTTATA
AAAAGGACACAGGACTTGCCCAGCAAGGTCATGTGGTGAGGTGAGAGCCCA
ATTTTGCCTCCATAGTGGGAAAGAAAATAGCAGTTGACTAATAGCTGCTCT
GAGACGGAGTCTGGCTGTGTCGCCCAGGCTGGAGTACAGTGGCACGATCTC
TCTTTTTGTGGTGATTGTGAATGGGATTGCATTCCTGATTTGGCTCTCAGC
GGAAATGTGATTATCCATAGAAGTCATATAAATGAAACCAATTTCTCTTTA
GGAGATCTGGGAATCCAACTTCCTTATACAGACTTCCAAGAATTCTCCTGT
GGCAAACAGTGATTTGGTAACATGCAATCTAATATTTTCCCCAAAGATTTT
GCTTCTCAGCTACTCGGGAGGCTGAAGCTGAAGGCTCACTGGAGCCTAGGA
AGAAATTAAAAGTTCTGGAAGCTCAAAAGTCTGAAATTAATTTCACTAGGC
TTCCGATTGAGTGGGTAACTCAAGAAAGATCTAAAGGCCGGGTGCAGTGGC
GGTGTTTTGCGGCTCTGGCCACCACAAGTCTCAGTGATGTAATTCCAATAG
TAAATCTGTCCATGTCTCCTATCCCACTACCAAGGGAAGAGAGGAGGAGAC
ACTCCGTGCATTCACCAAGTTCTGCATCTCAAGTTAAACATCTTCTTCAGA
CTGTAGCATTTATTTTCATATTTGTAGTCCTAGCTTTGCTGCTAAACCATG
CAAAAGCAACTGATGAATGGTTTCTATGATCTTTTGCTTTGGGTGATGTTT
TTGTTTATTTTTTATATCCTGGTAGACTTCTTGAATCATTTCTGTAACAAG
TGATGGCTTCCTTTTAGGTATTTTAATACCTACGTCCAAAAAATAATGAAA
ACTGAGAAAGTCTCACCAAAAAACAAAGTAATGGTAAGTCGGGGACAGGAG
GATTTAGCCTGGTAAAGAAGACAGGAGAGAGGTCTAGGGAGAGGGAATAGC
ATCCAGCCTGAGCACATATTTTGAGAAAAGCTACTGTAGAGTATTTTATAT
GGCTGGAATGCAGTGGCAGAAACATAACTCAGTGTATTCTTGAACTCCTAG
CTTTAATGGTTTGACCTTTCTCTTCAGGCTCTGTTTGAGCGCCTGTACAAA
CTCCCGAGTATCTGGGATTATAGGCATTCGCCACCATGCCCAGCTAATTTT
TACCATAACTTTAGATTTCATTTTAATGTGTAGCAAGGGTAGTTTCACTCA
TTCTTGTCTCATTTCTGAAAGTCACAGCCCAGGGATTCAGACCCACTAAAA
TAAAAAAAAAATGGTTTGTGGAGGAATTGTTAGACTTTAAAGAAGGGACTT
TGCTCCTTGGCAGTTTATGTTGAAGATAACTAAAGATTTTTCTCTTTGGGA
TACTTGAGATTAGGGAGTGGTGATGACTCTTAACGAGTATGCTGCCTTCAA
AGGCGTGTGCCACCACACCCAGCTAATTTTTTTGTGTTTTTAGTAGAGACA
TGGCTCGAAGCTGGCTCATATCTTGAGCTCCAGGTGCATTCTTATTACCAT
TCTCCCCATCACTTTCAGGTACACCAATCAAATGTAGATTTGGTCTATTCA
GTATACATGCATTGATTGACTGTTGATACTTTCCGGATGTAAACGGCTGTA
CCTGGGGCAGACATAGAGGGTGGTGAGGCTCCCCTCCTGCCTACTGGCCCA
CACATCACCTGATTTTTAACTTTCAAGAAATAGTGGTTATTGGCCATTTGT
ATTTTTGAGTTTTTACCATGTGAGTACACAAACATCTTTCAGCACCTTCCT
AACCCCGTCTCTACTAAGAATACAAAAAAATTAGCCAGGGGTAGTGGCATG
ACTTAAACCCAGGTTCAGGAACCTGACCTAAAGACTCCAGGGGAGGCCCTC
TGTCCACTTCTGTTGTTTGGACCTGATATTACAGAGCAGTTGGTGTTGTGG
AACTAGAAGATCTCTTTAATATAATAGTATAAACTGGAACTCCCCAACCAG
GACAATGCAGAAAATGAAATAAATGATGCAGGCATGTTTAAGGAATTCTCA
TTGTTTTACCTTGAAAGTTACCAAGAGGAAAAAAATCTCTCCCAGTTTTCA
TGGTAGATTAGAGAGAAAGAGCAGAAAATACTCTGTAAAAGCTACTAGTAC
CAGCAAGCCTCACTTCGCTTAACTCAATTGACTCAAAGTCATTACTCTTCA
GTGCAAGAAGTAAAGAGGTGCTCTGAATGTCCTAGCCCTGCTTAGGTGTCT
ATAGATTAAGCACATCTAGGAAACAACTGAGCCAGGATATGAAGTCAGGTC
CAGTTGATCCACTTATTCATTCATCAAATATTGATTGAGAACCTACTGTGT
CCCTGTACCTGCTTCCTTGGCTGGCATCATCTAAGAAATCATCTCTTCCAC
TGTTTTTTTTTTTTTTTTTTTTGATAATGACATTGAAACTTCCTCATTATT
GTGATGTCACAGAGCAGTGGTTCCCAAAGCAAGGCCTGGGGACCCTTGGGT
CTTAAAATATTTGTACTAGCCAGGCACTGTGGCTCACACCTGTGTAGTGCA
ATTAACTCCATTATAACCAGATGTAAGACATTCTCTACCATCTGGGTATAA
GGCACAGAGCTAGCCCCAGTGCGGCAACAGGAGCTGGCCTCTCTGCTAAGA
GTATATGTAGCCTGAGAGTCCAGACACCTGCGATTACAGACTTTGGATCTG
TTATTTCTTGGGGGTAGAATAAGAAAAGCAGAGAGAAGTCTTCTTTTCCCT
CATCCTGCCCATTATGAGCTTATTGAAATTGAGTTGATGTGCCACCAAACT
GAGGAAGGATGTTCTATATTTTCGGAGATTAGATTTTCTCTTTTCCCATTA
TTACACTTGTAACACTGAGACCTGGATTTGGGAGGGGATTTGTTCAAAGTC
ACTGATACGTGGTACAACATAGATGAACCTTGTTTGAGGAACCGCATATTA
GAAAGATTCTCAGAAGAATGCTTGTAAATAGAAGAATCTAAATCCTCTTAC
TCTCGCTTGACTTATGTGCTGTTTCATGCCTAGAATACTCAGCTATTTTCT
TCGGAAATAGAGTGTTTCACCCCCAAAGGGAGTATGGGGAATGGTGGGAGA
TAAAGAGAATATTTTCTTATGTATAACTATACTACCATTGCATACCCAACA
CTTCTAATCACCTTGCAGTTCCCAGAGCTGCTTGTGTCTCTTACCTGTTCA
GGTGTCAACCGCTCCAAGTGACTGTAGGTTTGGGGTTGCCCTAAAGCCAAA
ATGTCACCCCCTTTCATGCCTGCCCACCATTTCTACTCAAAAGCCACTCCT
TTCATCCTGGCCCAATATATAAATAATTGATTAGAGAGCATTAAAGTAGGT
GAGGGGATGGGGTGGGGACGTATTAAAATGTGAAGATGATTAAGTGTTCAT
TCAGAGAGAAAGAGGAGGAGAGTGCATTCATCTTCGGTTCCAAGCCTGTCG
GGCCCTGTCTCTAAAAATATGAAAAATTAAAATAAAGTTAAAATTAAAAAG
GTTCTAGTCAGTGGAATTATTAAGCAGAGGCAGGGTTGGCCAACTTTCAGG
TACTCTCTGCACATTGGATCATTAGAGACTGTCCTGGGACTAATCCAGAGA
AAATATAGTTTACACTGTAGGCTTAAATTAACAAGCCTTAGATTAAATGTA
AAAAAAAGAACACTTCTTTTCTCCTAGTTTGAAAATGACTATACTGGGTGG
TCAGCCCTCGCTCCTTCTTCCCTATATTCCTTGTGTTCTAGACACATCAGA
GATTTTTTTTACATTGTCATTAGATATTGAGAATTATTTGCTGATTTTTTT
TGCCTGGCTTCATGTGATAAGAATAAACTGATAACTTGCTTCTGGCAATGT
AACTATGGTTACAATCAAGATAATAAATATATCCACCACCCCCAAAAGTTC
TTTGTTCTTATTTAGACCTCAAAGCAACCCTGGGTCACGCATGATAGGTGG
ATGCGGTCCTCAGGTTTAATGGCCAAGCCATGTATGTTCCTGTGTTTACAG
