# Supplementary material for: MultiV_Nm: a prediction method for 2′-O-methylation sites based on multi-view features
Source: Front Genet. 2025 May 27;16:1608490. doi: 10.3389/fgene.2025.1608490 (PMC12149135; doi:10.3389/fgene.2025.1608490)
Supplement: Supplementary file 1 [file DataSheet1.zip › data/Full_A_train.csv]

x
CCAAAATAAACCCATCACCTCTGAGAAAATCAAAGAGGTGAGTGTGTGTAG
CATTACTCCGTCCTGTAAGCTCGATAAGGTCACATCAGAAGCACAGTAAGC
CCTGGGAACCTGTAAAGCCAAGAAGAAGAATGGAGAGCCGTGCACGCAGAC
ATACTAAAATTGGAACGATACAGAGAAGATTAGCATGGCCCCTGCGCAAGG
AAATTGGAACGATACAGAGAAGATTAGCATGGCCCCTGCGCAAGGATGACA
ATACTAAAATTGGAACGATACAGAGAAGATTAGCATGGCCCCTGCGCAAGG
AGAAGATTAGCATGGCCCCTGCGCAAGGATGACACGCAAATTCGTGAAGCA
ATATTTTAATGATTTGGACAATCAGATTAAGAAGATGTAGCTTTCTGACAA
ATTGAGAAACTTCATGGGGAACTGCAAGACAGGAAGAGAGGCCGTGCCCCT
GCGCCTGGACTCACGACTCTGGCCCAAGATCCAGGGGCTGTTTAGCTCCGC
CAAAGGCCAATGTTGGTGCTGGCAAAAAGGTATAGTTCATTAAGGAAAATA
TACGATTGATGGAGAAGAGCTTGTTAAAATCGGAAAGTTGAACTTGGTAAG
TATAGACCCTGTTACACAAGAATTTAAGGTGAATACTGTTTAATTCTAATT
CGAGATCGAGATCAAACCGCTACGCAAGATGGAGAAGAGCAAGTCCTATTA
CAAGAAGACTGACAAAAAGTACCTGATGATCGAAGAGTATTTGACCAAAGA
GCGTGCTTTAGAATGGATGAACAAGAGTTAACCGGTATGGAATCCTAATGA
ATCTGAGACGAAAACGGAATCTGCCAAGACGGAAGGTCCTAGCCCAGCCTT
GAGGAGAGTTTGGACAGGATTCTTAAAGATCGGAGAAAGGTATGTTCTGTT
TGTGGACAGTCTGGACTTCAACAAGAAGATCCTGCACACAGCCTGGCACCC
GTGGGCTGGCGGACTTGTCTTCTGGAAGTTCGGGTGAGGACGATGACTTCA
GGAGGTCGGAAGGACCGCTGCGAACAAGATCAAGGAACAGTGAGTGTTGTG
TGTGGGGATTTGCCGGAAGGTTAATAATGTCCATGGGCACATCGGCCTCCT
TGTGGTACATCTTTTGAAACTCTACAAGATCGGTATTCCCCCTTCTGAAAG
GCCGGCCCGGTCCTTGGACTGAAAGAATGCACCAGGGGCTCGGCAGTGTGG
GGTGACTTCTCTGAAAGATTATATTAAGGCAGAAGAGGACAAGTTAGAACA
GACATCTTCTACACGGACAGGCTGGAAGACAGGAAGGAGCCAGGCCCCCCA
AGGACTGAAAAAGAAAATCTCTGACAAGTGCCGGAAGAAAAACATCTGCCA
AAATTGGAATGATACAAAGAAGATTAGCATGGCCCCTGCGCAAGGATGACA
AGAATCAAGGAAGTAGAAGTGAAAAAAGATACAGAAGACATTAATAAACCA
ATGGGCCTAACTCTGCCACATATATAATATCGGAGATGGCAAAGGCTTGTG
CGAAGGCAAATCAGACAGCCTGGAGAAGATCGAGAGGCGCGTCCAAGCACT
GAAAAAGAAAGGGACAGAGATAATCAAGATCGGGAGGAGAATGACAAGGAC
AGAAGGGCAGAAGAACAAATGCTAAAAGGTACACAGGTCAAACAGGATTGG
AGAACGCCTAAAGAATCAAGAAAAGAAGGTAAATGAAAGGGTTGGTAAACC
GAACAGAGGGAAGCTGAACTCCAGAAAGTGCGGAAGGCTGAGGAAGAGAGG
GGAACTTTGCGTGGATCTTCGCAAGAGCCACTTGGCAAAGGAGGGGTTATA
CCCAGGACACGTGCCCAGAAAGTAGAAGTGAAGGAGGAGCTGTTAGCAGTT
GGCACTAGGTGAGCTCTGTGAAACCAAGTTTGGGAAGACACACCCTGTGTG
ATACTAAAATTGGAACGATACAGAGAAGATTAGCATGGCCCCTGCGCAAGG
AAATTGGAACGATACAGAGAAGATTAGCATGGCCCCTGCGCAAGGATGACA
AGAAGATTAGCATGGCCCCTGCGCAAGGATGACACGCAAATTCGTGAAGCG
GGATACCGTCGGTGTTGGGGATGAGAAGATCGAAGACGTCATGGCCACTGG
GCTAAAAAATGCAAGACCTCTAAAAAATTGGTTTAAAACTCAGAATTATTC
ACCACGTGCAGTGGCCGGGAATTGAACCCGGGTCTCCCGCATGGGAGGCGA
TCCCAGGGCGAGGCTTATCCATTGCACTCCGGATGTGCTGACCCCTGCGAT
TCCCAGGGCGAGGCTTATCCATTGCACTCCGGATGTGCTGACCCCTGCGAT
ATACTAAAATTGGAACGATACAGAGAAGATTAGCATGGCCCCTGCGCAAGG
TCTCCCAGAGACTGTATGCTCCTTGAAGATGGAAGCTGTGTTGTGTGGGGC
AAAGGGCTCAATGAGAGACAAAGCCAAGGTAAGCTCACATTAGTGAGGCAA
TAAACCCTGAAGAAATGAGACGAAGAAGAGAGGAAGAGGGCATTCAGCTCC
ACAGCTGTCGTCTCTGGGACTGTGAAACAGGTAAGCTGGGTTCATTCACCT
GAGTTGACCCTGGCTGTAGAGTAGGAAGATCGGACTTGGTCGGCTTGGTCA
CTAGTCATCATTTGCTCTTTCATCTATCAGTAGAGTCCAAAGTTGTTTGCT
ATGAAATTACTGATATTGCCGATCTATGGGCAGGTCAGTTTGCTACAATAG
AAGACTTCAAAAAATTTAACCATAAACTCATAGTTGTTTTTCTCCACGGAA
TTTTCTCCACGGAAATCTTTAGTAAAAGGCGAAAGATTTATTCGTTATGAA
CATAGGGCTTCAAAAAATTTGCTTGAAACTCAAAACGGTTTCTCTCCACGG
TAGGGCTTCAAAAAATTTGCTTGAAACTCAAAACGGTTTCTCTCCACGGAA
GCCGAAAGTCGCAGAGCTGAAGCAGAAGATCGAGGACACGCTATGTCCTTT
AGGAATTTTTACTTGTAGAAACTGAAGGCTCAGAAGAGGATGATAAAGAAA
TTTCTCGGCCTTTTGGCTAAGATCAAGTGTAGTATCTGTTCTTATCAGTTT
ACTGTCAGAGGTAGAAATGGTACAAAAGATGAAGAGCACAGAAGCTGGGAA
GAAACAAACTTCAGCTCTGAAATAGAAGATCTTGCAAGGGTAAATAACATG
GATCTCATTCCAGAGAAAGAGGTAGAAGGTCAAGGAGCACATCAAAAACAA
CAGACTCAGAACTCAGAAATTGTAAAAGATGATGAAGGCAAAGAAGATTAT
GAACAAGCTGAAGAACCTATGCAGCAAGACAATCGGAGAGAAAATGAAGGT
ATCAAAAATGTGGATTGAAACGAAAAAGTGAGGAAGTTGACAGCAACGGTA
CTGGAGACTGGAATAAAATCAAAAGAAGCTCGGAAGTACATTTTTAATTGC
ATTATTTGTGGAGAACTCTAAGGTTAAGATCAGGAAATAAAAGACTGTGTG
TGACAGCCTGGACCCTTGCTGCCGGAAGATCTTGCAAGATGGAGGGCTGCA
GACCCTTGCTGCCGGAAGATCTTGCAAGATGGAGGGCTGCAGGTGGTGGAA
TGGACAATGTGGATCTGGAGGCCGCAACAAGGAAGGGCATCTTGGTTATGA
AATGTTAGGACCTGAAAGGTGGTGAACTCTGCCTGGGCAGGGCAAAGCCAG
AAAACTTTCGTGCTCTGAGCACTGGAGAGAAAGGATTTCGTTATAAGGGTT
CCTCTTTTCCTTTTCCCAGACTCAGACGATGCCCTGCTGAAGATGACCATC
ACTGCAACAGAGGAGTGGGGGACTGAAGATTGGAATGAAGATGTAGGTATT
TAGATCCTAGGGTTCATGTAGAGTTAAGACCTGGAAGAGACTTTGGAAATC
CAGGAGGAAGAGTGTAGAAACTCTCAAGAAAGGAAGGGTCCGTTTTTCTGC
GAAATTCATCTGGAACTCAGAGAAGAAGGAGTTTCTGGGCAGGACCGGTGG
GTAGAACGTGCTCGTAAACGGCGTGAAGAGGAAGAGCGAAGAATGGAAGAA
AGGCAGTCAGAAGTTCCTAAACCAGAAGATGGAGAGCCGCCAAGAAGACAT
ACGTTTACAGGATGAAGAACGCCGAAAGAAGGAAGAACAAGTCATACAGGT
AAGAACTGTAGTGAATTGAACACTAAAGATGGAAAGCATATGAAAAGCTGA
CAAGATGGACTGGGGTCTCTTCGATAAGAATGCTGGAGAGAACACTTTCCT
GATCAGGAAAGATTCAAAGGAAAAGAAGGCAAGTTGCTTAATTCTTATCTT
TGGACTATTTGAATTCAGAACTTAGAAAATTGGAAGGGACCTTAAAGCCCT
TTGAAGCTGCTGATACTGAACAAACAAGTGAAGAAGTAGGGAAAGTAAGTG
GGTGGAGAACTCTTTAGCCGAATCCAGGATCGAGGAGACCAGGCATTCACA
AGCAGGAAACAGTATTAGGAACTGAAAGATCGGTTAAAAATACCCAAACTG
CTGTTGGAAGAAATAAAGAGCAGCAAAGTAAGTTTCTTTGTGACAAGTGTT
GATCTCCCATGTGTAGGTATTGAAAAAGTTTGGAAGCACTGATCACCTGTT
CTGAGTCAAGAAGAGTATGAACGGCAAGAAAGAGAGCACAGGCTGTCAGCT
AAGAATCCAAGTCGAGAACACTTGAACACACAGAAGGGAGACCCCGCCTAG
GTCAGATGTATTAAACTCTGTGAAGAAGATGGAAGAGAGCCTGAAAAGGCT
GAAGGACTCATTACAACAAACAGGGAAGTAAAGGAAGAGACACATCCTCTC
GAAGGACGGGTAAACGGCGGGAGTAACTATGACTCTCTTAAGGTAGCCAAA
ATTAGTGACGTTCATGAATGGATGAACGAGATTCCCACTGTCCCTACCTAC
TGACGTTCATGAATGGATGAACGAGATTCCCACTGTCCCTACCTACTATCC
CCTACCTACTATCCAGCGAAACCACAGCCAAGGGAACGGGCTTGGTGGAAT
TTAGCTGAATATCAGAGAACTTGTGAAGATCTTAAAGAGCAACTAAAGCAT
GTTTTAGGGAGCACGGACTTCCTAGAAGATGATATAGAAAAAATTGTAGAA
GGCAGCTGTGTGAAAGCTCTTAGCAAAAATCGAGAAGGAGGCTCAGGGCTG
CAAGAAGATGGAGTTCCTGAAGCAGAAGATCGAGCAGGAGCTCCGTAGGCA
CTTGAAGGTGGCATTGAAGAGCACTAAGATCGGAAGATGAGTGAGCTTGAC
GAAATGCCTGTTGGAACCCCAAAAGAAGATTTAAAGAACACACTGAGAGCA
CTGCGGGGCCGAGTCACTGTCAGGGAAGGTCGGGAGCTGCACACGCGAGCT
TAACCCGGGACTGGAATGTAAAGTGAAGTTCGGAGCTCTGAGCACGGGCTC
TTGGATAGACTCATGCAACAATTACAAGATCTGGAGGAATGCAGGTAAGAG
ATACTAAAGTTGGAATGACACAGAGAAGATTAGCATGGCCCCTGCGCAAGG
TCCCAGGGCGAGGCTTATCCATTGCACTCCGGATGTGCTGACCCCTGCGAT
TCCCAGGGCGAGGCTTATCCATTGCACTCCGGATGTGCTGACCCCTGCGAT
ATGGGACCCAGACAAGGCTGGAGACAAACCTCATATGCAGACTTATGAAGT
GGGGTTAAGGGGTGGGGCTGACGTCAGGAGCCAAGATGGCGGCGGTGGTCG
CTGCACGTGCTCAAATCACTGCTGGAATATTGGAAGAGCCAACAGAATGAC
AAAGAAGGCTGGAGATGGATCAAAGAAGATCAAAGGCTGCTGGGATTCCAT
CAGCCAAAGGGGGAACCTGAGAATGAAGAGAAGGAAGAAAATAAGTCTTCT
CTCTTCCCCAGGGAAAGGAGAAAAGAGAAAACAGGCTGGGCCCGGTGGCTC
CTACCGTGCGTGCATGAACGAGACCAGGATCGAGGAGCTCAGGGCCAAACC
TGAGAAATGCGGATATGGGACTGAGACCAGCTCCTAGGAAAATGTCTGGGT
ACTCAACCTGGACTGTGTTAAATGGAAGAAATAAGAGCACACATCTTTCCC
GGTGCTGTGCAACCTGAAACCCCAGAAGATGAGAGGAGTCGAGTCCCAAGG
GAACCCTTGATCCGTCGATCAGATGATAATGAAAAGGCCTTGAAAATCCGC
GAGAGGGCAGTGGAACTCCTTAGGAAATGTCTGGAGGAGGTGAGTAGTTCC
CTGAAGCTAGAACCAGGTTTGGATAAAGATTGAAGAGCCACAGGCCACTCT
TCCCAGGCCAGTTCTCTGAATGTCGAGGTGAGTTTACCCAGTCCTTCCCCT
AGATGAACCCCCAGCACTGCCACCAAAGATCGGAACTCCAACAAGACCCTG
CTTCGTTTCTATACTGAAGAGTTTGATTTCAAGGAATATGTAATTAGCATT
AAATTGTCGTTAGATGAACTCACTAAAATTTGGAAGATACAGGTAGGTTGA
CTATGCTCGGCAACTCATAGAAGAAAAGATTGGTGTGAGTATACTTTAAAC
CATAAGCGGCCACACAGAATACAGAAAGCTCGGAAAAGCATTGCCCAATCA
ATGGGAGAACAGGCACAAGAACAAGAAGATTGGAAGAAATATATTACTGGC
AAGAGAACTTCAAAGGCCGAAGTGGAGAAGGGTTCCATGTGAACAGCAGTT
GTGTGTCTCTCCTTTAGGTGAAGAGAAGGACTATACCATATGGCTGGCACA
CAGTGTGTCTCTCCTTTAGGTGAAGAGAAGGACTATACCATATGGCTGGCA
AGAAGATTAGCACAGTCCCCGCGCAAGGATGACACGCAAATTCGTGAAGCG
CTACCTCCTGGATGGGAAGAACAAGATCACCCAGAGCAATGCCATCTTGCG
AGGAACAAACCTCGTAACAACTAACAAGACCAAAGAAGAGTACACTTAAGT
GATGCTTTGGAACTTATCATGAGCAAATATCGGAAACAGATGTTACAGTTA
AATGTTAGGACCTGAAAGGTGGTGAACTCTGCCTGGGCAGGGCAAAGCCAG
AAAACTTTCGTGCTCTGAGCACTGGAGAGAAAGGATTTCGTTATAAGGGTT
TATATGCGTTTTTGTACCCCAGAAAAACTTTTCCTCCCTCTTCATCAACAT
TCCCAGGGCGAGGCTTATCCATTGCACTCCGGATGTGCTGACCCCTGCGAT
TCCCAGGGAGAGGCTTATCCATTGCACTCCGGATGTGCTGACCCCTGCCGT
AAAACTTTCGTGCTCTGAGCACTGGAGAGAAAGGATTTCGTTATAAGGGTT
TCCCAGGGCGAGGCTTATCCATTGCACTCCGGATGTGCTGACCCCTGCGAT
TACTAAAATTGGAATGAATATAGAGAAGATTAGCATGGCCCCTGCGTAAGG
TCTGGAAACTCTGGACCTGGAATTCAAGGTGGAGGAGCCATTGTCCAGAGG
CATTGTTAATGTGAGAACATTTCTGAAGATGGGAAAGACAAATTATGTAGC
CCTCAAGGGCTGAAAATAAATAGGGAAGATGGAGACACCCTCTGGGGGTCC
GGAAATCAGGAAGAAGAAAGACCTGAAGATCAGGAAGAAGTAAAGCCGCCT
ACAATTGGACAGAAAGGCTCTGGAAAAGGTCCGGAAGCAAATCGAGTCCAT
CCGGAAGGCTGAGCACTGGAAACATAAGAAGGAAGAATCTGGCCGGGAAAG
AAAGGATGCTGTTGGAGAGCGATATAAGCATAAGGAAAAGCACCGTTGTCA
GGTCTCCAAAAGGGCTAGAATTAGAAAGATCAGAGCTTTTTAAAAACGTTT
AGAAGTAGAGCTAGAAAAAAACACAAAGGAGGAAGAGGACCTTCGCAAACG
CACAGGGCTGACTGTACTACCCAACACTCTACCCCAGTTTTACAGGAGACT
CAGCCTGGACGCGAGAACTTCCAGAACTGGCTCAAGGATGGCACGGTGAGA
GTCCGTACCCAGAATTCCTGGACGCAAGATGGGATGAACTCACTGACATAC
GGCATGAAGGAGATGGGAACTCCAGATGCGCGCATTGATATCAGGCTCAAC
TTCCGGAACCTGGAGAACTTCAAACAAGGTACATGATAAAGATCCAACCCA
AAGCAGATGGGAATCTCTCTGAGAAAGAAAATGGAGATTAATCTTAAACTG
CCTGAAGGGGCGGCATGAGAAATTTAAGGTGGAGAGCGGTAAGTGAGATGC
GGAAAAGCTGATTCTGCTGCAGAACAAGATCCGAGACACACAGCTGGAGCG
GGTCTGGGGAGAAATGTAGGATTTCAAGAGCGGAAGAGGAATGAGACAGTG
GATGTGGGCAGTGAGGAAGAACAAGAAGAGGAGGATGAGGCACCATTCCAG
GGCAATTCCTGTTGTTAAAGGAAGAAAGACGGAAAAGGAAAAATTTGCAGG
AGAGGAAGAAAGAGAACGTCTGCAAAAGGAGGAAGAGAAACGTAGGAGAGA
ACCAGAAGGTGAAGTCGGGCCCCCTAAGATCAACGGAGAGGCCCAGCCGTG
GCCTATGGCTGAACAACTGCTAGAAAAGATCCAGAAGGAGCCCACAGCTGT
GACCGTGAGATCTACGATGAACTTTAAGATTGGAGGTGTGACAGAACGCAT
GGACCAAAGGGGCCTGAAGAGAAGAAAGATTGTGAAGTAAGGGATTTTTTT
GAAGGGGAAGATGAGCTCGGGGACGAAGAGGAAGGCGCGGGCGACGAGAAC
GTTCAAGAATCCCTGAAAAAAATTGAAGAACTGAAGGCACACTGGAGTATC
TCTCCTCTTGGAGCCTTCTGGATCTACAAAGCACAGTCCCACTAACTCTGA
ATTCTTCAGCAGAAGAGCTGAGGAGAAGATTAAGAGTGTTGGGGGGGCCTG
GTCCTGGTGGCTTGAAGCCACATGGAGGGAGTTTCATTAAATGCTAACTAC
TCTGCACCCAGATTTAGGGACTGATAAAGATAAGGAACAGTGGAAAGAGGT
ATTGGTTTGATAGTAGAAGAAGGAGAAGATTGGAAACATGTTGAAATTCCC
AAGGAACCTGCAGAATGTGGACATGAAGATTGGGGTGTAACACCTACACCA
AGCGGGGTCGCCCCGCAGCGCCCTGAAGGTCGGAGAGTTCTTGCCCTCGGG
GGTTAGGTTGGGAACCAGAACATGAAAGATCGTGATGCCATGCTGAAGTGT
GCAGAGGGAACTGGAGGAGAAGAAGAAGAAGGTGAGGGGAGCTGGGTTGCG
CCTGCTGACCGTGAGGATGAGGAGGAAGATGAGGAAGAGGAGGAACAGACA
ATTCTCAGCCTTTTGGGTAAGATCAAGTGTAGTATCTGTTCTTATCAGTTT
TGGCAGCGAACTCAAGGAACATTACAAGATTGAAGCTTTCACTCCTTTGCT
GATGAGGCCTGGTCTTGTGGAACTGAACTTAGCTCGACGGGGCTGACCGCT
CTGAAGCAGGACTTGTAAAGCAAATAAGATTGGGAGGCCAAGGTGGGTGGA
AGTTTGAAGTGGAAAACTGGAAGACAGAAGTACGGGAAGGCGAAGAAAAGA
CAGAAGTGGATTCAGTGAATCTAGGAAGACAGCAGCAGACAGGATTCCAGG
AGCGAGCAAGCAGCAGTTCGTGGTGAAGATAGGAAAAGAGTCCAGGAGCCA
CCCTTAGGTCTGTCTAGAATCCTAAAGGCAAATGACTCAAGGTGTAACAGA
CTGCGGTCTCACTGTAGATCCTGAGAAATCCGTGCGAGACCAGGTGAGGCA
GAAGGACGGCTACAAACCCGACGTTAAGATCGAATACGTGGATGAGACGGG
TGAACTCATTGAGCTGAGGAAGAAGAAGATTGAGGAGGCGATGGACGGGTA
TGAGCAGATCGGACAGAAGATCCGCAAGATCACGGACTGGTGAGTCACTGG
CGCGGTGGGCTTCGACTACCAGGGCAAGACGGAGAAGCACGAGTCACAGAG
AGATGTGACCCTGGGTGACCTGACCAAGATTGGGAAGTCACAGAAGTTCAC
AGAGCTGTAGTGACACAGCCCAGGAAAGAGCGAAGAGCAGAGTCAGAGCAG
GAAGCACGGGTAAACGGCGGGAGTAACTATGACTCTCTTAAGGTAGCCAAA
ATTAGTGACGCACATGAATGGATGAACGAGATTCCCACTGTCCCTACCTAC
TGACGCACATGAATGGATGAACGAGATTCCCACTGTCCCTACCTACTATCC
AAGAAAGTACTGGATGAACAGATACAAGAAAGGGAGAATTCAAAGAATGAG
CAAGGTTTGGTTGATTTGACTGGTAAAGATAGGAGGAGGCACTTTTAGATT
GCCTTGCTGATATCAACTATGAAGGAAGATTGGAAGCAGTTTCAAGGAAAC
AATGCCCCTGCCCAGTGGAGGCGGAAAGATCGGCAGAAGCAGCACACAGAA
TTGCACAAAACTGATCAGTTTTGAGAGATCGTTAATGCCCTTGAAGTGGTT
TCGGAAGAACTGGCTTTCTAGCTGGAAGATGCGGAAGGGGAGCGACTAGGC
CAAGGATCGAAGTCTGAAGCCTGTGAAGATCGCTGAGAGCGACACTGACGT
CAAGAATTCTCTGAACAAGAAGATTAGCATGGCCCCTGCGCAAGGATGACA
AGCTGACATGTCAAGAGCCTCTGAAAAGATGAAGGGCACTGTCTATGTCCT
TTTGGAGTTGAATGTATTGAATTCTAAGATCAAAAGCACCAGTGGACATGT
GTTGCGGTAACCTGGCCTGGGCCTGAAGTGAGTGAGAGGCACATGAAGGTA
GGTTGTATTAGATGGCCTTGTGGACAAGATTGGAGATGTGAAATGTGGGAA
TGATGTGGACAAACTCAAGCTTGATAAGGTAGGTTAGTAATGGATTGGACT
CACACGGCTGCTGGACAGTGAGATCAAGGTGGGCGCACAGCTCCTGTGCGG
AACTACTTTGTGAACTACACTTTCAAAGATCGGTCACATTCAGGCCGTGTG
CAACATTCAAGTCTGCATTCTGCACAAGATAGGAGGGCGGAAGAGTCAGAG
ATGGTGTCAGTCGTGGAACTGAAACAGAGTTCAGTAATGCAACGATTGCTT
TTCGGGAGAGAACAAGAGCAAAAAGAAGAGGAGGAGGAGCGAGGTGCGGCA
CGCGGGACTCTAGAGAAGATGCGAAAAGATCAAGAGGAAAGAGAACGTAAC
AGGAGACTTGAGAGGACCAGATGTTAAGCTCGAAGGGCCCGATGTTTCTCT
AGGAGATGTGGATGTTTCTCTGCCTAAGATGGAAGGTGATCTAAAGGCCCC
CATAGACATCAGTAGCCCTGAATTCAAGATCAAGATTCCAAGACATGAACT
CTCTTTGTCTGGAATGACATGAACGAACCATCTGTGTTCAATGGTCCTGAG
GTTAACCATGGCTGAGGGACCCTACAAGATCATCTTGACAGCACGGCCATT
GTGGTGGTGGTTGTCCCTAATGAGGAAGATTGGAAGAAGAGGCTGGAGTTG
ACAAGGTGATGTAGCTCTGAAAGCAAAGATTAGGAAGGTGCTAAGTGGTTG
CTTCTCGGCCTTTTGGCTAAGATCAAGTGTAGTATCTGTTCTTATCAGTTT
CTGATGACTTGCTGTTGAGACTCTGAAATCTGATTTTCTGAGAATGATGGG
TTGCGGGATTCCGGGACTGACGACCAAGAGGAGGAGCCGCTGGAGCGGGAC
TTTTCAAAACACAGTCCGGAGTGTAAAGATTGGAAAGCCCCATGGCCTTGC
AAATTGGAACGATACAGAGAAGATTAGCATGGCCCCTGCGCAAGGATGACA
ATACTAAAATTGGAACGATACAGAGAAGATTAGCATGGCCCCTGCGCAAGG
CGTGGACTGTGGCCTTTGTTCTAGTAAGATGGGAGCCACTGTTGTGCCTGT
CCCAGAGCTCTTAACGCTGTGACCAAAGATGGAAGTTCTCTATAGGAAGCC
TCTCATTTGCTGTGGACATGACCATAAAAAAATTTCCCAGTAGGTTTTCTA
GCAGAAGGAGGACAGAACAACTCCGAAGAAAAGAAAGAGTACTTCATCTAG
GAAGGACGCTGGAAAGTCGGCCAAGAAAGACAAAGACCCAGTGAACAAATC
GTAGAACACAGCTATCGCGAATAACAAGAATGGAGTGCACCTTATTCATTT
TGAAATTATCAACTGGCTTGATAAGAATCAGGTTTGTGTTTTTTTTTTTTT
ACTCAATGTCTCTGCTGTGGACAAGAGTACGGGAAAAGAGAACAAGATTAC
ATGCCAAACGTCTGATTGGACGCAGATTTGATGATGCTGTTGTCCAGTCTG
TCTGTGAAGGAAGAACTCATTCCCCAAGATCAGAAGGAAAACAGCCTTCTA
CGCAGCCGAGCCACATCGCTCAGACACCATGGGGAAGGTGAAGGTCGGAGT
GAGGAGGAAGATGAAGGGGAAGAAGAAGGTGGGGAGGGGCAGGGGAGGCTG
GCGGCCCCGACTAGGGGCAGGAAACAAGATCGGAGGCCGTAGTTTATTGTG
TTTGTCTGGTTAATTCCGATAACGAACGAGACTCTGGCATGCTAACTAGTT
GCTGATTGGTCTGTAGAATCCTGTGAAGACCAGAAAGAGCACTATGCAGGC
AGGCCATCTATGACATCTGTCGTAGAAACCTCGATATCGAGCGCCCAACCT
TCGTGCGCCGTGGACCAGGAGAACCAAGATCCAAGGGTAAGAGGGGCCTAA
CAAATCTCAACTGTCAGGCCCTACAAAGAAAATGGAGAGCCTCTTCTGGTG
TGGAGGGAACTTTGATCTTCCTAAGAATTAAAGTTGCCAAATTATTCTGAT
GCCAAATGCAGCCGGGCTGAGGCTGAAGCCTGGTACCAGACCAAGGTGTGA
AGAGTGGGACAAAGAACAAAAAGGGAAGATTGGAAATGGATAAATATCTAC
TCTCTGTTCAGCTGTTGATGCTGAGATCCATATTTAGTTTTATAAGCTTCT
CACCACAGGAAATTGGCTGACAGCAAAGAGCGGAAGGAAGAAGAGGTGCCC
GGAGGGTTGAGCTTTGAAACAACTGATGAGAGCCTGAGGAGCCATTTTGAG
CATGGAGAACTTCCAAAAGGTGGAAAAGATCGGAGAGGGCACGTACGGAGT
TGTCGAAGGACTTCGGGTGTTTGACAAGGAAGGAAATGGCACCGTCATGGG
CTGCAGCCAGGACTGTGAGGACCTCAAGATCGGCTTCAAGGTATGCCCAGC
TTATGTAAGGACTATTAAACTGAGTAAGATGGGAAGCCATTAGCATTTTGA
GGAAGCAGCCAAGAAAAAAAGACGAAAGAAGAAGAAGAGCAAAGGGCCTTC
TGGATGAAGTAGCAAGACAGTTGGAAAGATCAGCATTGGAAGATAAAGAAA
ATACTAAAATTGGAACGATACAGAGAAGATTAGCATGGCCCCTGCGCAAGG
AAATTGGAACGATACAGAGAAGATTAGCATGGCCCCTGCGCAAGGATGACA
TTTGTCAAGCTGTAAATACTCTACTAAGTTTGGAAGAATCTTCTGAACTTC
GACTGCTTCAGCTGACAAATACGTGAAGATCTGGGACATCTTAGGAGATAG
GGCGACAATGCTGAGATTGATCTGGAAGATTTAAAGTAAGAGGCGGGTGGG
GGCTGAGCATGAACTTGCAGGAAAGAAGAATCCGGGAGCAGCACGGGAAGC
TTGATCTGAAAGACAGGGACATTGGAAGGCCGAAAGAGCTGACGATTAGAA
CCCTACAGATGTTCATTCTGGACAGAGTGGAAGGTGATACTTGTTCCCTTA
AACTGTGGTCGCAATGTCCTTGTGAAAGATCTGAAGACTCACCCTGAAGTT
TTCAGTCTCCGTAGAGACTGTCAAAAATTGCCAGTGCCGACTATATTGCAA
CAGGACCGGAAGTGGAACTGCACAGACCATGTGTGTGATGCCACGTGCTCC
GAAGAGGAGGAGGAAGACTCTGAAGAAGATGGTATGGTGAACCACGGGGAC
AAGAAGAAGAAGCTTGGACCTAAGAAAGAGAAGAAGAGCAAATCCAAGCGG
CTATTGGATTGACTCACGACAAAACATGATCCGAAAGGCACAAGAAGATGG
GTGGTAACTGCAGGAGTCCGTCAGCAAGAAGGGGAGAGTCGGCTCAATCTG
TTGCCCATGTGTTGCTACCATGGTAATCCTGCTCAGTACGAGAGGAACCGC
ATACTAAAATTGGAACGATACAGAGAAGATTAGCATGGCCCCTGCGCAATG
AAGAGCTCTGAGGATGATGGATGTCAAGAAGGGAAGGCAGAGAGAGGAAGT
AGACTCCGCAAACTTCGTAAGAAGGAAGCCAAGCAGCGCTGGGATGATCGT
AAATGAGGATGAGGAAGGGCGGCAGAAGATCCGGGAAGAGAAGGATAAGAG
TGCAGCATCTGGGGATGAGCTAGACAAGATGGAGAGCTCACTGGTAGCCAG
AGGCCATCTATGACATCTGTCGTAGAAACCTCGATATCGAGCGCCCAACCT
AGGCCATCTATGACATCTGTCGTAGAAACCTCGATATTGAGCGTCCAACCT
GGGCGACGGCGGCGCACAGTAGATGAAGATCCAGATGAGCGACGGCAGCGC
CTTTGAGAGAGGACTGGAACCAGAAAAGATCATTGGGGCAACAGATTCCTG
ACAGTCTGAAGATGATGAGAAACTGAAAAAGAGGAAGGAGCGATTTGGGAT
GATGCTACTGGGAGCTCTGGGTGCCAAGATTGTGAACAGCCGAGATGCCAA
TCTTCGGGAGCTGTACCTCGCCAATAAGGACGTGGAAGGTGAGAGGCCTTG
TGAAGAAGCTGTGGCAAAAGCTGATAAGCTGGCTGAAGAGCATTCATCGTG
TTTACACTTCAAATAGATGATGAACAACATGGGTGGTGATGAGGATGTAGA
ATTTTTACACTTCAAATAGATGATGAACAACATGGGTGGTGATGAGGATGT
AGCAAAGGCAGTCCGAGCCCTGAAGAACAACAGTAATGATATTGTAAATGC
CTCTTCTGTGGAAACTCTGAAGCCGACCAGTTGGGCAAAATCTTTGAGTAA
GCAGCCGAAGGCCAAGGAATCACTGAAGATCGGCGAGGGAGGACAGGGGGT
ATGCACTTGGGAGAAGGCTTAGAATAAAAGATGTAGCACATTTTGCTTTCC
GAAGAAAGCGTTAAAAAAGAAGAAAAAGATCAGAGGCCCAGAGAAGCGCGG
TGGAGACAATAAAAACTCTGTCCTCAAGTTTGAACAGGCACAGATGTTGGA
ACAGTCAGGACAGGAAGACAAGAAGAAGATTAAGACAGAGAGCGGCCGCTA
GTCGGACATGGATTACCTGAAATCCAAGATGGTGAAGGCTGGGTCGTCCTC
TGGGACAGAAGACCGACCTCTTGGGAAGGATGGAAGAGCTGCTGTTCCTTA
ATCGGCACTCAGGGGGTCTGGAAAGAAGGTCATAAGGGAGCATGATAGGAT
CCGAGGCGCGATTATTGCTAATTGAAAACTTTTCCCAATACCCCGCCATGA
CATCAAGGACTGGGTGACGCCGTACAAGATCGCGGTGCTGGTGCTGCTGAA
GGCGGATCAGGTCTCGTTCCCGCTCAAGATCAAGACACAGGCATAGGACTA
GAGGCAAAAGAAATCTCTGGAGTTGAAGATTGGAAGATAACCAATCAAATT
CTGCCCAAGGGCCACGTCATCTACGAAGGCAAGAAGGGCCACGTCTTGTCC
ATCGAGAACGTCAAAGCAAAGATCCAAGACAAGGAAGGCATTCCTCCTGAC
TGACACTATCGAGAACGTCAAAGCAAAGATCCAAGACAAGGAAGGCATTCC
GGACCTGTACCTCAACACCCCCGACAAGATGGTGCGTGCACACCCTCCACT
GGAGGGTTGAGCTTTGAAACAACTGATGAGAGCCTGAGGAGCCATTTTGAG
TATGGGGAGAAAACATTTAAGAATAAGGTCAGAGCACACATTCAGATACAC
CCTCAACGTAAACTGCCAGGAGCGAAAGATCGAGAGCATCGCTGAACTGCA
GAACCTGACAATGTGAATGCCCTGAAAGATCGAGCAGAGGCCTATTTGATA
GATGGTGAGCCACAGGAAGCTGAGAAAGATGCGGAAGATTCGCTCCATGAA
GTTTTATCCTAAACTGAACAGTTTGAACTGAAGAGCTAGAGAGGCTGTGTT
AAGCAGGAAAAAGGATGATCCTCTGAAGGTCGGAAGATTTGGAATTGGGTT
ACAGAAACTGAAGACTGGCTGTATGAAGAAGGAGAGGACCAAGCTAAACAA
ATGAAAGGTTTGATAGAAAGCTGAAAAGATGGGAAGAACCTAAGGAATTAC
ACAAAATGGAGAACCTGCTGAAATTAAGATCATCAGAGAAGCATATAAGAA
CTTCTCGGCCTTTTGGCTAAGATCAAGTGTAGTATCTGTTCTTATCAGTTA
ATCCTTCATCTTTTGGCTAAGATCAAGTGTAGTATCTGTTCTTATCAGTTT
CGACAAGTCAAAGTCCTGGGCTGGAAAGATGGTGAAAGCACAAAAATAGCT
CTTGACTCAGGATTTAAAAACTGGAATGGTGAAGGCGAGAGCAGTTGGTTG
AAGAAGCGGAAGAAGATACCTCAGAAAGGTCGGAAGAAAAAAGGTCAGTGA
CTGTGGCCCAGTGAACTGCAATGAAAAGATCGTGGTCCTTCTGCAGCGCTT
ATACTAAAATTGGAACGATACAGAGAAGATTAGCATGGCCCCTGCGCAAGG
AGAAGATTAGCATGGCCCCTGCGCAAGGATGACACGCAAATTCGTGAAGCG
TCCCAGGGCGAGGCTTATCCATTGCACTCCGGATGTGCTGACCCCTGCGAT
TTCCTTTGTTGCATTGCTAGCTGAGAAGAGAACGAGAACATTTGGAAATGG
CATTCACAAACTGAAAGAAAAAGCGAAGAAACAGAAGGGTCGCGGCTTTGG
GTTGCAAGGCATGGTGGAACTGGTGAAGATTGGGAAGGAAAAGCTTGCTCA
ACTTGTGGGAACTGTAGACCACAAAAAGATCAGGAAAGTCACTAGGGAGGG
CACCCGAGACCGGCTGTTGCTAGACAAGATTAAGAGCTATTATGAAAATGC
TGAGAGACCTGTGTGAACTATTGAGAAGATCGGAACAGCTCCTTACTCTGA
AAGGCTATGACTTTGTGAATTCTTGAGTGAGGATGATGCTGACTATGCCAT
TGTATAACGCATGAGAGGGGAGGCAAAGAAGAAAAAGACACACAGAAGGGC
AAAGACAAAAAACGGGACCGAGAAGAAGATGAAGAAGATGCATACGAACGA
AGTCGCAGCAGCCCGATGCCGGAACAAGAAGAAGGAGCGCACGGAGTTTCT
GCCAGGTCTACGGCTTAAACTTTGCAAGTAAAGAAGAGGCAACCACGTTCT
TCGTACCTATGAACGGACCTGCGAGAAGGTGGAGGAGCGGAACACCATTTC
GGAAAGATTGGCAGACCTGCTAGGAAAGATCCAGAAAGCATTGGGAGAATA
TGGGCTCTTCACACACGTGCTGAGAAAGTACGTCTTCTTTGATCTGTGTTT
GATGCACTTGAACGTGGGGCTCAGGAAGATCAAAGAGACAGTCGACCAGGT
ACAGAATTCATTATGAATGAATATAAGGATCGTAAGATCACACGGACCAGC
TCAGAACTCTGTGTGGAAGAAGATGAAGATCAGAGGGAGAGGCACGCACTC
TGATGACTGCAGCCCTGGCAAGATGAAGATCAAGGACCATATCACCAAGTT
CGAGGACTACGGGATCATGAAAATGAAGATCGTGATGCTCATTAATATAGT
TCAGAGCGTGAATGGGATCGGGACAAAGTTCGAGAAGGGCCCCGTTCCCGA
TCTCCTTCCCCTCCTCGACTGACTGAAGATCGAAAGAAGGCCTCACTTGTA
TATGGCACTGTAAATGGAGTATGTGAAGATCAGCTAGGTAAAGAGATGATA
AGAAGATTAGCATGGCCCCTGCGCAAGGATGACACGCAAATTCGTGAAGCG
AAATTGGAACGATACAGAGAAGATTAGCATGGCCCCTGCGCAAGGATGACA
ATACTAAAATTGGAACGATACAGAGAAGATTAGCATGGCCCCTGCGCAAGG
TAGGGATCAGGGACCGTGTGCGGAAAAGATAAAGAGTCCACGGCAACTATA
TCCCAGGGCGAGGCTTATCCATTGCACTCCGGATGTGCTGACCCCTGCGAT
TGCATGGCCCAGCCAAGGACTGTTCAAGATGTAGAGGTAAAAATTATTTTG
AGCAAATGTTGAAAGGATGAAAGAGAAGGCAAATGTTGAAACGATGAAAGA
CAAATAGAGCCCTGTAGCAACTTGGAAGACACAGAAGACACACGGACATAA
GTTATTCGGATGGTAGAAATGCAGAAAGATCCAATGGAGCCTCCAAGGTTC
TATCGAAGAGATGCCAGAACACTAGAAGATGAAGAAGAGATGTGGTTTAAC
TGGCGGCGGTTTTGGCTGTGTGAGGAAGACGGAAGAGACGGCGGCGGAGGG
GAAAGAGTCGGAAGACAAACCTGAAATTGAAGATGTTGGTTCTGATGAGGA
GAGAAAGAGTCGGAAGACAAACCTGAAATTGAAGATGTTGGTTCTGATGAG
AAAGAAGTAAGCGATGATGAGGCTGAAGAAAAGGAAGACAAAGAAGAAGAA
CACATGGGACTGTACGTGGACCCGCAAGGCCGGAGGGCACGCGCGCAGGAG
ACTCTCTTCAAGTCTAAGGACTATGAGTTCATGTGGAACCCTCACCTGGGC
CATGCTGGACAAGGACGGGCACATTAAGATCACAGACTTCGGGCTGTGCAA
CGCCGTGGTCATGGAGGAGCTGCTGAAGGTCGTCAAGAGCCTGGTGAGTGT
GGGCAGAACAAAAGGACGCACTCCAAAGGTAACATCCAAGTTTGAATAAAT
ACTAAAATTGGAACATACAGAGATTAGCATGGCCCCTGCGCAAGGATGATC
TCGAAGCACAGAGATGATTCTGACCAAGCAAGGAAGACGCATGTTTCCTTA
AAAGACTCTCTGAAAGCCTTAAATTAAGGTACAGATATTATGAAATATTTA
CTTGTTCTTAACACTGTGGACACATATGCTCCTGATAATGCATGGTTTATT
AGCTTTTGAACAGAGTGGACTTGTCAATATCAGAGCAGAGCACCAAACTGA
AAAGAAAATGGGATCCATGAAGAACAAGACCAAGAGCCACAGGATCTCTTT
TGATGCGGAAATGGAGCTCAGAGCTAAGGTTAGTAAGGATCCTAGGATCTA
AGAACTGAAGGATGACGACTTTGAGAAGATCAGTGAGCTGGGGGCTGGCAA
CTTTTTTTTTCTAGCTGAGGAGAAGAAAGTGGAAGCAAAGAAAGAAGAATC
ACTCTGTACGCGCCTCATTAAACCAAAGGTCATGGAGGGCACAGTGGCGGC
GAGCACCAGGACTTGCAGGACGTGGAAGATCGCGTGGACACTTTCAAGGCC
GTGGGCAGGAAAGAAATTTGAGGAGATCCCAATTGCACACATTAAAGCATC
TTGATTCTGACTTAGAGCTGAAGTAAAAGATCACTGAAACATCACGTCAAG
GCAGGTTCGAGTCCTGCCGCGGTCGAAGGGAGGTTATGATTAACTTTTAGT
GAACTCAGAAAGCTGGAGGGAAGACAAGAGCAGAAGAGACCATTGTCCCCA
TTCACAGAGACTGCCTCTTAACATGAAGATCATTGGACAAGCCACACGGGT
CTCCATATCCTCTTGGCTAAAATCAAGTGTAGTATCTGTTCTTATCAGTTT
AGATGAAGTGAGCTGTGAGACTGTGAAGATGGGGAGAAAGGATTCTCTTGA
ACAAAATGATGGCCAAAGTATTAGAAAGAAACGAAGAGCCACTGGAGTGAG
TCAATTAGAATTCTGTGGCTGGAATAAGATCAGGGAGAGCAGTAGGAAGAT
CTGGAACAGTGTCGGACCAAGTTCAAAGGTCTCCAGAAGAGCTATCGGAAA
GAACGCATGCGAAACCTGACTGAGGAAGAGAGGAGAGCTGAACTTCGGGCA
CTAAAAAGAATCAAGAGGGACAGAGAAGATCGAGAAGCGTGAGTAAAAAGA
GCAGGTACAGGATCATCAGAACATGAAGATGGAGAAAGAGAAGGAAGTCCT
CTAAAGGAGATCATTGTAGACCATCAAGAAGAGGAAGATATGAGAAAGTAA
GATGAATGCGAACCATAAAGATGGTAAGAAGGAAGACTGCGTGAAGGGTGA
GGACCAGGGGACTTTCTAGATATGTAGGATCGGGAGGCATTGAAGAGCCAG
GGATGTGATCATCGCAGACTGCGGCAAGATCGAGGTGGAGAAGCCCTTTGC
GCCGGTAGTGGAATTTATCACGTAAAAGATGGAGGGCCACAAGGATTTACG
CACTTAATTGGTCCGTGTTTCTGAAACACATGATATTTGTGGAAATTCTGA
AGAAGATTAGCATGGCCCCTGCGCAAGGATGACACGCAAATTCGTGAAGCG
AAATTGGAACGATACAGAGAAGATTAGCATGGCCCCTGCGCAAGGATGACA
ATACTAAAATTGGAACGATACAGAGAAGATTAGCATGGCCCCTGCGCAAGG
CTCTGCGGACTACAGCATGGAAGCCAAGAAGCGGAAGGCGGAGGAGAAGGA
GGAGTACGACAAGCTGGCAAACGAGAAGACGGAGATGCAGCGCCATTATGT
CTGGTAGGTTGGGACACCAGGGAAGAAGATCAACGCCTCACTGAAACATGG
CGCATCTGATGAAGCGAATTCAGAGAGGCCCAGTAAGAGGTATCTCCATCA
GCAACAGCAGAAGATCCTGAAGATTAAGACGGAAGAGATCGCGGCATTCCA
CTATAAGACCGACTTCGACAAGAATAAGATCTGGTATGAGCACCGGCTCAT
GGAAGCAAAGAACCGAGATCACAGGAAGATCGGGAAGGTATGCCCCACATC
GCTTTTTTCTCAGGTGGATGAGAAGAGGAAGGTGAGTGTGTGTCGCTTGCT
AGTGTGGCTGGCTTCCTCTGTTCCCAAGATGGAAGAACCTGGGCCCAGTGA
CACCTGCTCGGCTGATCAGACGTGCAAGATCTGGAGGACGTCCAACTTCTC
CCGTGGGACACACGGGAAAGCCAGGAAGAAGAGGAAGAGCACCCCCACACC
TCGACGGGAGAGAAAGAAAAGCTCAAAGAAGAAGAAGCACAGGTATGAGGT
AGGTCTGGTTCCTCCCCTGAAGTGAAAGATAAGCCAAGAGCAGCACCCAGG
GGTCCAGGACTTCAGTGACTCGACGAAGATCCCGGTCAAGAGCATCCCCAG
GACAGCATCGAGCGACGGCCTGTCAAAGACGGTGTGTGTGTGTTCAGTCCT
AGTGTTGGAAAAGGAGAACCCTGAAAAGAGGAAGAACAGCACTCAGCCAGA
GCCGAGATCCACATCCTGAAGAATAAAGGCCGGAAGAGAAAGGTGAAAGTA
GGTGCTGTCGGACATGAAGAGACACAAGAAGCTGGAGGAGCAGATCCTTCG
CGCCAGCTGCTGCTGACAGCTGACGACCGCGTGAACCCCTGCATTGGGGGT
TTCAGACTGTGAAACTGGAAGCACAAAGATGGGAAAGGATTGGGTCAAAGT
AAGGAACATGTGCACTACTTCAAGAAAGATTGGAAGCATGTGTGGCTCATG
TTTGTACACAGACAGGGAAACTGGCAAGCTGAAGGGAGAGGCAACGGTCTC
AGCGTATATTAAAGTTGCTGCAGTTAAAAAGCTCCTAGTTGGATCTTGGGA
TGATCGACTGTGTAAACAACTAGAGAAGATTGGACAGCAGGTCGACAGTAA
GCCTAGTGGGCCGCTTCTGGTAAGCAGACCTGGCTCTGCGGGATGAACCGA
CCTGGAGTCGAAACTGACCTCTGTGAGATTCATGGGGGACATGGTGTCCTT
GGACATTGAAATGGACCCTGAGGGGAAGATCAAGTGCACCATGGCCCCCTT
GTGCCGAGGGCACCGTGGAGCTCAGAAGGTGGGTGCAGAGAGGGCTGGGGG
GCTGCCCAAAGTACACTGAACAGAAAAGATCTGGAAGGGAAAATAGAAGAG
CTCTGGAAGTCCCCCTTCATCATCTAACTGGTCCATGGGCTCCATAGTCAC
GAACTGAAAAGCCAGCCTGGAATGGAAGAGCGGGAGAGCCCGTCCTCTGAA
TGCTCAGAATGTGGCTGGAGCAATGAGGATCGGATGCACTCGTTGTATTTA
GTCGAGCCTGGAGCCAGAACCTGTGAAGAGCGGAAGGGCCAAGGGACGTCT
CATTCACCAACAGGCTGAAGAACTGAAACTGGCCACCCAGCTGACCGGACC
TGGTTCGTCTGACCCTCTGACTGTAAAGATGGGGAAACCGAGGCACACAGT
GGGTCAGCGTGGAAACACAGAGAGCAAGACGGATGGAGATGACACCGAGAC
CCCTGGGATTACCCTGCAAAACAGGAAGACAAAGGAAGGGCCAAGGGCACC
ACTTTCGTAACGGGGAGAGAGAGAAAAGATCTCCTCAGGACCTCGGATGGG
GAAGCCTCTGAGCACCAAGTCCAAGAAGAACAAGAAGAGCGCGTGGCAGGC
CAAGCCGGACTACAGCAGCATCGAGAAGATCAAGACCATCGGAGCCACGTA
CGAGCTACTGCGGATTGAACCTGAGAAGACGCGGAGCACGGCTGAGGGCGA
GACAAAGTAGGACTCAGGAAAAAATAAGATCGGGAATGTGTGAATAGGGCA
CCACTTTTTGGACACTAGCACTGACAGGGTTGGAAGAGTAAAATTAGGATA
GAACGGAAGGAACTTCGGAAAAAGGAGACTGGTCAGATGTAATCGGCAGTG
AATGGAGAACTGAAGAAGCTATCAGAAGGTCTGGAAGGCACCAAGTACAGT
GCGGCTGAAGAAGGACCCTGGGAAGAAGATCAAGAGAAAGAAGAAAGGTTA
AAACTGCTGGGCAGAGAAACTCTAAAAGGTAGTTGGGGCACACTTTTTCCA
CGATGGAGTTGAAGAGGCAGAGAAAAAGATGGAAGAAGAAGGTGTGAGTGT
ATTCTAAAATTGGAACGATACAGAGAAGATTAGTATGACCCCTGCGCAAGG
TTTGTTTCACTCTTAGGTGAGAAAAAAAAATTACTAAAAATGACAAGTAGA
GTCTGATCATTGTGGAACTGAGGGTAAGATTGAGAGAGCAAGCCACAGACC
AGATACTTGGACTTGATCCTGAATGACTTTGTGAGGCAGAAATTTATCATC
TTTCTGCCCAGGACTCTGAATGTCAAAGTGAAGAAATTCAATGAAGCCTGG
GGTACAAATCCGTGGACTGTGGGTCAAGTTCGGAGAGCGTGCTGTCCGCTT
GATCACATAGGACAGTATGCACCTTAAGATCCTGAAGAAACGGCACAAAAT
GTCGGGGAAACTGAGGCTCAGGAACAGGATCGGAAGCCGGTTTGACCTACA
TAGACAGGCTGGAGAGAACTAGATCAAGCCGGAAGAGCAAACATCAGGAGG
CAGGATCTGGAGAATCAGTACCGGAAAGAAAAGGAAGAAGCCGATCTTCTG
CGACAAGTTGAAGAACTGAAGAAGAAAGATCAGGTGAATAGAAGTTTTTAG
AGTAAATCGGACAATGACATGTTTAAAGATGGACTCAGGAGAGCACAGTCT
TCAAGCCCAATCTGGGACTGGGAAAACGGCCACATTTGCCATATCGATTCT
TTGTGGGGAAGAGAGCTTTGAAGAGAGGAGGGGGACTTTAGAGAGGGATGA
CTTCTTGACCTTTCAGCTAAAATCAAGTGTAGTATCTGTTCTTATCAGTTT
CTCTGGTGGAGGAGGCAAGAAGCCAAAGATGGAGGAGCTGGGCCTGGCCTC
TCGGAAAGGGCCCAGCACAATTCAGAAGATCAAAGAGGCCCTGGGCTTCAT
CCTCCGGAGGGCACTCTTAGAACAAAAGGTATAAGTAATAGAAGGAAAAAT
ACGTCGAGAGGACATGAGAAAAGGGAAGATCAGCACCAGCAGAAGCAATCC
CTGTTCACTCGCCATTACTGAGGGAATCCTGGTTAGTTTCTTTTCCTCCGC
ATATGCTTAAATTCAGCGGGTCGCCACGTCTGATCTGAGGTCGCGGGCCTC
GACCTGCAAGATGACACTGAACATGAAGAACTACAAGGGCTACGAGAAGAA
GAGAACTCCGAGAAGCATCTTGTTAAAGATTTGAAAGCACAGGGAACAAGA
CCGCTCGGGCCTGCTGTGTGTGGACAAGATCGAGAAGAGTCAGGAGGCGTA
CTTGGACGTCAGAATCCTACTGACCAATATCCGAACCAAGAGCACCTTTCT
CAAATCAAGAACTCTTTGACATCTAAAGATCCAGATATCAAGGCACAATAT
AGAATACTGAGAACGGCATAAAGTGAAGATCGACATTTAAAAAATGAGGTG
ACATGCAGCTAGCTTTGCACAGTTTAAGATGGAAGGAAATGCAGAAGAATC
ACCTCGGCCTGTCGGCAAGGACAAGAAGTGCGTGTACATGACAGCCAGCCG
AGGATTGGCTCTGAGAGAACTGGCTAAGATTCAGGAAGAAACAAAAAATTC
CCTTTACTGTGTGTACTCCAGGACGAAGAAGGAAGATCATGCTTGATACTT
CTGCAAAGGCCTGTGGAAGGATATGAAGGTTGGAAAGACAAGTGGGAGCCA
CTCCTGGACAAGGATCTGCAAATTGAAGTGCAGGTAAGAGGGCACATCCTT
CTCACGCGACCCAGATGGGACTCGAACCCACAATCCCCAGCTCCGGAGGCT
CTAAAATTGGAACAATACAGAGATTAGCATGGCCCCTGCGCAAGGATGACA
CTCGGAGGACCGGCTGGTGAACGAGAAGTTCCGGGTGAGTGGATCCACTAG
ATACACGGACCTGGATTCAGAACTTAAGATCATGTGCACCGTGGACCACCA
TCCTTAGCTCAGAGCTGGAGGATGAAGGATCGGGTAAGTGGATTCTGAAGG
GGTCCAGGACACCTACCAGATCATGAAGGTGGAGGGTGAGTCAGGACTGAG
GCTGGAGAAGCTGGACACAGACCTGAAGAACTACAAGGGCAACTCCATCAA
TAATGAAGAACGTCAAACATCTGGCAAGGTCGGAATGATTTTGCGATGAGC
CCGGAGCTGAAGCGGATCAAGACAGAAGACGGCGAGGGCATCGTCATTGCC
GCTGCGAGAAGCCCTGACACACAGGAAGATCATCGCCAAGGGGGAGGAGGT
GAAATAGTGACATTGCATGCCCAGCAAGATTGGGCCGTCACCCAGAGAGAT
GACCCTGGCAACACTGAACCTGTGAAAGCCAAGGAAGAGCTCATATTTCAC
CAAGAAAAAGTTTCAGCCAATGAACAAGATCGAGAGGAGCATACTGTGAGT
TATCACTGTGTCGTGCTAGAAGGGGAAGAAGAAGATGACCACACGGTAAGT
AAAGGTGGAGTACTAGAGCCTGGCCAAGTGAGGAAGGAAAGCAGAAAGGTG
GCACCAGACGGAGACGTAGAGAGAAAAGAGGAGGAGAGACACAGAGAGGGG
AGGGACATGACCTCTGTGCTGAAGCAGGATCGGGAGCGGCTCCGAGCCATG
CCTCCGGAGGGCAGATTAGAACATGATGATTGGAGATGCATGAAACGTGAT
GCAGGTCAAGGCTGAGTCTGAGCACAAGAGGAAGAAGCTCGACGCGCAGGT
GGTGACAGCAGAGGCCAAGATCAAGAAGATGGAAGAGGAGATTCTGCTTCT
CGCCAGGAGGAAGAACTTCAGGCCAAAGATGAAGAGCTGTTGAAGGTGAAG
AGCTTTGTTGCAGAACCTGAAGGAAAAGATCGCCCTTTTGAAGGACTTATT
GCTGAAGCACAACCCGAAAAGGAGAAAGATCACCTCGAACTGCACCATAGG
GTCATTACTGTGGAAGGTGGACTTGAAGGTCGAAGACATGAACTTGTTTAC
AATGAGATCCAGAACCGGCTGGAGGAAGATCAGGAAGACATGAACGAATTG
ACAGTGGATGTCATCTGTAGAAGCAAAGATTGAAGACAAAAAAGTTCAGAG
ATGGTCAGACTTGTAGATAACCCCAAAGATGTGAAGATCGCTTGTGAAACC
ATCTGTACGGGCAAAGAAACCTATAAAGTACCTGGAAGAGTCAGATGAAGA
CTTCTCGTCCTTTTGGCTAAGATCAAGTGTAGTATCTGTTCTTATCAGTTT
CCACCCTCGAGGTGTACGCTGTGAAAAGTTTGGGAGCACTGCTTTATAATA
ACTTTAGAACCTGATGTCAGAAATGAAGACCGGAGGGGCTTTTAGAGAGAA
CCGAGGTGCTATTACTGCTAATTGAAAACTTTTCCCAATACCCCGCCATAA
GGAAGGATTGGTCATGGAGAATTGAAAGGTAAAATTGTGCTTTTATTAGTA
ACTTCTTGAAACTGACACATGTGCAAAGACAGGAAGCAGCACAGTCTCGGC
GACCATGGCCCTGCCAGAAGAAGCAAAGATCAAAGACGCCTACCACATGCT
GGACACTGTGGAGTCTGTCCGACAGAAGCTTGGGGAGCTCACGGATCTGCA
GACAGTAGGTCAGATGGGACAGAACAAGATCAATGCCACACGTGCTGATGG
CCTGAGCTGGTTGTGGAGCCTGGGAAAGGTGGAAGAGAGAGAGGTCCTGAG
CACCAGCGGATCAGCGAGCTCGAGAAAGGTACTGGGGCCAGGGGGAGCCGT
ACCAGGGATGCCGGGAACACTGTCGAAGAACGGAAGGCAGAGGACAGAGGC
ACTTCACTCTGTGCAGCTAACCAGGAAGAAGGAAGAGGAAACATTTAAGAG
CGGGAACAGGTACCGGCTGGGCCGGAAGATCGGCAGCGGCTCCTTCGGAGA
TGAGTGGTGAAAAGTCGGTAGAGGAAAGATCACAGAGGCACGCGGCCGTGG
GCAGAGCGATGGACTTGGACAGGCTAAGATGGAAGTGACCTGAGCCTCGCC
TCATGAAACTGTAACCATTGAATTGAAGAACGGAACACAGGTCCATGGAAC
TGAGACTGTGCACACTGATGTTTACAAGATTGAAAGAGTCTTTCTCCGAAA
CAAGAAGAACCTGGACCACGTGAACAAGATCCTGAAGGCCAAGCGGCTGCA
CTTGTCAGGCATGGCTCAGAGCTTGAAGATTAGGAGAAACACATTCTTATT
ATACTAAAATTGGAATGATACAGAGAAGATTAGCATGGCCCCTGCGCAAAG
ATACTAAAATTGGAACGATACAGAGAAGATTAGCATGGCCCTTGCGCAAGG
AGAAGATTAGCATGGCCCTTGCGCAAGGATGACACGCAAATTCGTGAAGCG
TTAGGACAGAATCGGACACAGCTGTAAGATTGAGGAAGAGTCACACAGAGA
CTGTGCCTGTAACTTCTGAGGTGAAAAGATCAAAAATGGCTACTTCAGTGG
GCGTCGGGAGAAGAAGTCTGAGAAGAAGGTGATGGAGAGGGTAAAGTGGAT
CTTCTCAGCCTTTTTGCTAAGATCAAGTGTAGTATCTGTTCTTATCAGCTT
AGGAAGTGGAAAGAGAGCAAGGGGAAGGATCGGGAGTACACAGACATCATC
AGAGTGAAGGCTGTGAAGTCGTCAGAACACATCAACGAGGGGGAGACGGCC
ACCTGTCACTGACTGGGCCTGGTACAAGATCACTGACTCTGAGGACAAGGT
ATACTAAAATTGGAACGATACAGAGAAGATTAGCATGGCCCCTGCGCAAGG
AAATTGGAACGATACAGAGAAGATTAGCATGGCCCCTGCGCAAGGATGACA
AGAAGATTAGCATGGCCCCTGCGCAAGGATGACACGCAAATTCGTGAAGCG
ATACTAAAATTGGAACGATACAGAGAAGATTAGCATGGCCCCTGCGCAAGG
AAATTGGAACGATACAGAGAAGATTAGCATGGCCCCTGCGCAAGGATGACA
AGAAGATTAGCATGGCCCCTGCGCAAGGATGACACGCAAATTCGTGAAGCG
ACTGCCCCCAGCCCCCGCCCCATTAAAGACCCGGAAGCCTGACTGTGTGCT
CGTCCTTCCAATGGCTGTGTGTTTAAAGATTGTGGGAGCTTCGCTGAACGT
GACAGAGCTCAGGGAATACTTCAAGAAGTTCGGAGTGGTGAGTTTCTCCCC
CAAGGTGGAGGTGAAGAAGTTTGTGAAGATCGGCCGCCCGGGCTACAAAGG
GTGCACGGAGAAGATCCAGGAGAAGAAGATCAAGAAAGGTGGGAGGGGTCG
GACTCTGCTCCCTCCCCCCAGAACGAGCGGGAGAATACTAGCTATGACGTA
GGATGAGACGGAATTGGGGCTGTACAAGGTGAGCCTCCCCTCCGCAGCTGC
AGCGGAAGACCACTGAAAGTCAAAGAAGTAAGCTCTTGCTTAACACTGCGG
CGATGTGGACGGGGAGACCCTGATCAAGAACAGGAGCGCAGAGCTTCGTGT
CGTGCTGCTGACTGATGGCTCCGAGAAGGACAAGAAGGTGGGCCCCAGAGT
CATCCGCAAGCCCGTGGACTTCAAGAAGATAAAGGTAACCCTGACGTTGTA
CTGTTCCCACGTCTGCAATGACCTTAAGATCGGCTACGAGTGCCTGTGCCC
CTGGACTGACTGGGGAACTCCCGCCAAGATCAAGAAAGGGGGCCTGAATGG
ACCGGAAGACTGGGATGAGCGGGCCAAGATCGATGATCCCACAGACTCCAA
GAACCTAGAAGTCGGAATCCGGAAGAAGATCGAACATGACGTGGTGATGAA
GCTCCTGGACACCGAGGGCTACGTCAAGATCGCAGACTTTGGCCTCTGCAA
AATTAAACTTCTGTCTGACAAACTGAAAGAGGTGAGTGTGGTGGCACCCAG
TTAAACTTCTGTCTGACAAACTGAAAGAGGTGAGTGTGGTGGCACCCAGCG
AAACTTCTGTCTGACAAACTGAAAGAGGTGAGTGTGGTGGCACCCAGCGAG
CAAAGGGAAGAAGAACCGAAATGTCAAGATTGGGAAGATCACAGTGTCAGA
TGAGATGTTCGTGCGGACAAAACACAAGATCGACAAAAGCCACGAGTTTGC
CGACTGGGACCGCGCCAAGTCCCAGAAGATGCGGGAGCAGCAGGCACTGAG
CGAGTGCTGGGGCACAGAGATGAACAAGATCGGTTCCTTCACTTCTTCATG
CAAGCTCACGGACTTCGGCCTGTCCAAGATCGGCCTCATGAGCATGGCCAC
AGCTGGTGGCAGCCTGGACCCAAGTAAGAAGGAAGAGATTTCATAGGTTTG
TTGTTGGCTGAGTTGAACTTCGAGGAAGATGAAGAAGACACCTATTACACG
TGTTTCGGGTGAATTCCTGGACAAGACCGAGGATGACTGCCATCTCCTGGC
TCCAGACTGTAACGCAGACAACAGCAAGACGGGAGCGGTGAGCACCCCGGA
TTTTAAATCTTTGTCATTCACAGACAGTTGTTTTGCTTCTTCCTTAAAGCA
AAAGAGATCTGGACAGAATCGCCGGACAGGTAAGGCCTGCGTTTGGGGTGG
GCAGGCTGCCAATGCGGAGGACATCAAGGTGCGGCTGGGGGAGTGGGGGCT
GGGCGAGTGCCGGCCTCTGAGCAAGACAGTGCGCTTCAACGTGCTCAAGGT
CCTGGACTCGAGCCTGACTCGGGAGAAGATCGAGGCCAAGATTAAGGAGGT
GACCCGTCGTCAGGAGCTCCTGGAGAAGATTACGGAGGGCCAGGCTGCTAA
GATTGCTTGGACAGGGCCGGCGGAGAAGATCGGAGCAAGTCCGTGGAAGAA
TCAGAACCGTTACTGTGAATGAGTGAAGATCCTGGAGGACCCTGGGCCCCA
CCCGAAGGACGAGTGTGAGGACGCCAAGACGGAGGCGCAGGGCGAGGAGGA
GGTGTTTGATGCGATCATGAATTTCAAGAAAGAGGAGACAGCAAAACTGAT
CCTGCCGAGCGGGCCAAGAAAGTAGAGGACATGATGAAGAAGCTGTGGGGT
CATCAAGCCTGTGCTGATGATGAACAAGATGGACCGCGCCCTGCTGGAGCT
CACCACCTTACAGATTGTGAATCTGATCGAGGAGACTGGCCACTTCAATGT
CGGGCTTGTCTGTGAAGTGGGCGTGAAGATCGTTGCCACCTTCCAACCTAC
CTCGACCTATGAGGACCTGATCAACAAGATCGAGGTAAGAGATCGAGGGTC
GACGAGGACGAAGATGGAGACGAGAAAGTAAAGGCGGGTTATTTGTTTCTG
GCTGCTGGACAACGACAGGCTGGTCAAGATCGGGGACTTTGGCCTAGCCAA
CAGCTTCCTGGAGCTGTTCAAGCGGAAGATGGAGGAGGAGCAGCGGCAGCG
CAAGTATGACCTACGGACGCGCATCAAGAGCGGGGAGACGGTCATCAATAC
AAGTGTCTCTTAGCAGCGCGCGGAGAAGAACGGGGAGCCAGGTGAGCAGCG
CACCAACGTCAAGGAGCTGTATGGCAAGATCGCCGAGGCCTTCCGCCTGCC
TCAGCTTCCCTTGTCACTGCTGAAGACGGCTCAGAATCACCCCATGGTGAG
ACGGCCGTGGACTGGACGCTGACCAAAGGTGAGGGGCTGGGGCCTCAGGCC
GCAGGGAACCTGAGCTTGGTTTAGAACGTCATGAGACAGGTTAGTTTTATA
TCCACAGCAGGTCTCCAAGGTAAACAGCCTCTGGCATGTTAGAACAATGTA
AAATCTCACACCAGGCTGTAACCATATCCACAGCAGGTCTCCAAGGTAAAC
GTAAATCTCACACCAGGCTGTAACCATATCCACAGCAGGTCTCCAAGGTAA
TACTAAAATCTGGAATGATGCAGAGAAGATTAGCATGGCCCCTGCGCAAGG
TGACGGATGCTCCCCGAACAAGATGAAGACAGTGAAGTGCGCGCCGGGCGT
GGAGATGTGGACTGAGGTACCCAAGAGTGGCAAGGGCAAGAAGAAGTCCAA
CCTGGCTGTGGCCCGGACGTTTGAGAAGATCGAGGAGGTGTCTGCTCGGTA
AGCGGGAGGCAGAGGAAGGCGGCAGAAGATGAAGAGCTTTCCCATCCAGGG
TCCTCCCCACCCTAAGATCCGGAAGATGAAGCTTCCTGGCCGGGAAAACAA
AGCTGTCAGAACTGCCACTGAGCTAAAGATGGTGGGGCCACATGCTGACCC
AAATTGGAACGTTACAGAGAAGATTAGCATGGCCCCTGCGCAAGGATGACA
CCCAGGGCCTGTAGCTCTTGGCACAAAGTAAGGAAGTGCACCAGAGAGGAA
ACAGACAAATTGTTGAAGAGGATAGAAGTCTTAGGATTTGGAACAGTCAAC
AACAGAATTCGAATGCCCACCAAAGAAGATGAGGTGATTCCCTGGGAGTAG
GTATATCATGTAGTTTTATTCTGACAAGATTGGGAGCACTTTGTACAGTGT
CATGGTATGGTCAGACGAAATGGTGAAGACGGGAGAGGCCCAGATTCATGC
CAGGAAACTGTGGATCAGGAACCCAAGGATCAGAAGAGGAAATCCTTTGAG
AGGGAGCAGATCAGAGAGCTCGAGAAGGATCGGGAGACTCAGAGGAACGTC
GGAGGGAGAGGTCAGGACTCCAACCAAGATCAAGGAGCTAAAGGTAGGAGC
TTCCAGAAGAAAGATGGAAATTCTGAAAACTGAATGTCAAGAAAAGGAGTC
AAAGAGAAGGAGAAGACCAAACACAAAGATGGAAGCTCAGAAAAGCATAAA
GGAGGAGCTGCAGGACTGGGTGAAAAAGATCCGTGAAGTGGCCCAGACAGC
GAACAGGGGCATGAACTCTCCAACGAAGAGAGAAATCTGCTCTCTGTTGCC
AAGGTCGTGGTAGAGCTGCCTGGGAAAGGGTGGAAGACACACTAAGATTTA
CGTGGACAAGCACAGCGACGAGTACAAGATCCGGCGCGAGCGCAACAACAT
TATCTGGGTCTCTGCTCTCCTGTCCATTTTTCAGAGCTCTTCCCTGACTAC
CTGAGATCAGGATAGGCCTCGAGGGAAGATGGGAAGGGCCTCAGAGCTAGT
GGAAGAAGATGGACTGCGGATGAGGAAGACAGTGCAGAGCAACAGCCCCAT
GAAGGCGCAGCGTGAGGCCAACAAAAAGATCGAGAAGCAGCTGCAGAAGGA
GCAGGAGGCTCTGAACCTCTTCAAGAGCATCTGGAACAACAGGTTTGTGGA
TGAGAAAGTCCTTGCTGGGAAATCGAAGATTGAGGACTACTTTCCAGAATT
TTCACCTGCGCTGTGGACACTGAGAACATCCGCCGTGTGTTCAACGACTGC
GCCCAGACTGTGAACCTGCTGGCCGAGTGGCTCATTCAGACAGGTGCTTTG
CTGTTTGATGCTGAACTTCACCGTTAAGGTAGGAAGAGTTCTAGAGTTAAG
AGAATTCTGATGTCTGTGCCGACAGAAGGTGGGAAGGCAACAATAGGTAGT
ACCAAGTTCAGCTAGTTCACACCACAAGGAAGGGAGACACAAGACGTTTTT
AGCTCCAGGCGGACGACGTGGGCCGAAGAGAGGAAGCTCAACACAGAGACC
CCCAGCAAGGACTCCGACACTGCCTAAGATCGGAATTGTGGGCATGTCATC
TGGATTATTTGGAAAAGAACTTCACAAGGTGGAAGGACACATTCAAGACAA
TCTGGAAACACTTGATGAACGAATCAAGATCCGGGAGATGATACTGAAAGG
AAAGGATGGATGAAAGAAGAAAAGAAAGACGGTAAAAGAAATTGTTGCCTT
CAAGGACATCGCCAACTGGCAGAAGAAGATCGGGGACATCCTTAGGCTGGT
TGCGCGGATCGCCCGGAGGCTGGACAAGATGGTGACCAAGAAGAGCGCGGT
GTATACTGTGGGGCTGGCGTGCAGAAAGAGCATGAAGAGTACATGAAGAAT
ATCTCTGAAAAGGGGTCTCTGGACCAAGACCGAAGGCTGTTTGTGTAAGCA
CACAGAAGCCCTCAAGCTGGATGGAAAGAACGTGAAGGCATTCTACAGACG
AGCGGAGGTCTGCGGAAGGGAGCTGAAGGCAGGAAGAGCAGCAAGTAAAGA
GTTGAACTTGGAGAAAGACCGCATGAAGATACTTGTAAGCACACATGATCC
TTTGCGTGTGAACCTGGACATGGGCAAGATCGTGTACAGCTGGGTGATTCG
AAAACTTCTGGGCATGTAAGAAGAAAAGGAGGAAGAGTGCACATTCTCCCC
CTGAGGATCGTGACCAGCACCTATAAGGATGGGAAGGGCGCCAGATACAAC
CATCTCTCAGGGTGCCGGCACCATGAAGATCTGGACTTCGGAGCACGTCTT
ACTGCAGGATGAAAGAACAGTGCGGAAGATCTGTGCTTTGGATGACAACGT
CAAGGAAGTCAGCGCCTACATCAAGAAGATCGGCTACAACCCGGCCACCGT
AGGTATTGACAAAAGGACCATTGAGAAGTTCGAGAAGGAGGCGGCTGAGGT
CAGCTGCTAGAGGCATGGAAGAATGAAGTGAAGGAGAAAGGCCACGTCAAC
CAGAAGCTGTATTTTGGTTCCTAGGAGTTCCTCACTGAGGCCTTGCCTGTG
AGGAGCAGCAGCGCCACTCTTGCCCATGATCGAGGAGCTCAAACCCCCCTC
CTATGCCACGTTGGCTGTAGACACCAAGGAGGAAGAGAGTGAGGATATTGA
CTTCTTGGCCTTTTGGCTAAGATCAAGTGTAGTATCTGTTCTTATCAATTT
ACAAGGTTGGCTAAAGGAGATCCGAAAGCTTCAGAAGAGCACACACCTCTT
AAAGGCAACTAGGATGAGGTTTCAAAAGACGGAAGACGACTAAATCTGCTC
ACTGGACAGATAGCTGGCGTGGATAAAGATGGAAGGGTGAGTGGCATAGTG
ACGCCCACGGTGCTGTATGACGTGCAAGAGCTGCGAAGGGCCATGAAGGTC
GACACTGGTAGAACAGAACAAGCAAAAGATTAAGAGTTCAAAAGTAAATGC
TTCTGTGCTGGCCGAGTACCTGAGGAGGATCTGAAGAGGACAATGATGGTA
TATCTATGCCCTTTGGCTAAGATCAAGTGTAGTATCTGTTCTTATCAGTTA
GTGATGTGGAGGAAGAGCCACCTGCAAGATGGACACGAGCCACAAGCTGCA
GAAAAAGCGAAACTGCGGAAGCTGAAAGAAAAAGAAGAGTTAGAAACAGGT
TTGAGCAAGAGACTTGCACACTGTGAAGAGCTGAGAGCACAGGTGATGGAG
TAATCAATTGTATTTTAAGATGAAGATTTCGAAACAGCTGTCAAGAAACTT
AAGGAAAACTTCATGACTGTTGATCAAGATGGAAGTGGCACAGTAGAACAT
AGGAGAATTGAACAGCACTATTTTGAAGATCGTGGTAAAGGCAGGCTGTCA
ACTAAAATTGGCACAATAGAAGATTAGCATGGCCCCTGCGCAAGGATGATG
ACCCGGGTCTCCTGTGTGAAAGGCGAGAATTCTACCACTGAACCACCATTG
AGTTCCAGTGGGATACGGAATTAAGAAACTTCAAATACAGTGTGTAGTTGA
AGTGACCAAACCGGATGAGAATTCTAACACGGGCCTGACATCAAATGGAAA
CTAGCCGAATTGGTAGCTCTATGAAAAGTGTAGGAGAGGTGAGTCCTTGGT
GCCTCGGATTAGAGTAATGACACTAAAGATGGAGAGAAATAGTAAGAACAT
GAAGTAGAAATGGACGCTGTTGGCAAAGATGGAAGGGTAAGTGCTTTATTC
ATTGACTCCATGAGCTTGGCAAAGAAAGATGAGAAGACAGACACCCTTGAA
GCCCGGTATGTGTGGAACCGCACTGAGCTCATGCAGGCTTCCCTGGACCCG
CTTGGGTGGATCAGGACACCTGAAGAAGAGAAGCTTCCGGCAACCCTGCAA
TTGGGTGGATCAGGACACCTGAAGAAGAGAAGCTTCCGGCAACCCTGCAAC
GAGGACTGTAACAACACTGAGAACAAAGAACGGAAGTCCTTCCAGAAGGAG
ATACTAAAATTGGACCGATACAGAGAAGATTAGCATGGCCCCTGCGCGGAA
CACTCAAAGCAGTCCTGCAGAACCAAAGAGCGAAGACGCAGATCGCTGCAC
CATGGAGAAGACTGAGCTGATCCAGAAGGCCAAGCTGGCCGAGCAGGCCGA
ACAATATTCTGATTTGGAAAAAGAGAAGATCATGAAAGAGCTGGAGATCAA
AGATCGTGCTGCTAGACTTGACAGGAAAATGGAAGAACAGCAGGTAATTAC
GTCGACTGATGTCACTGTAGCCAACAAGATGGAGGCCGGCGGCATCCCTGG
GGCTGACGAGATGCTGAAAGACATGAAGAAAGACGAGAGCCAGAAGGACCA
GGAAGTTGTAGATTTCATTCAATCAAAGATCAGCCAGCGTGATGAAAATGG
GCTGTTCAACCATGTTTTTTGATCTAGCTCTCTGATTCCATACATTCCAGA
GATGAAGAATTTGCTGAAGTTGATGAAGATGGAGGAACATTCATGGATGTG
GGATTTGCCTTTGTGGAATTCGAAGATCCTAGAGATGCAGAAGATGCAGTA
TAAGGTTGGGTTCAACTCTGAATGTAATATTGGAAGCACAGGTCTGTAGCC
ACCAGTATTGTGGCTGGAATGGAAGAAGATCACCTTGGTGTTCCTTGTTTG
CTCGACCTGTGGAACTGAGTGACAGAGAAACTTTGTTAAATAGTGCAACCA
GCTGAAGGCCTGGGTTTGAAGCTCGAAGATCGAGAGACAGTTATTAAGGAG
TGAAATACAGGCTGAACAGGACAGAAAGGTAAGAGAAATGAGAATTGTTGC
GTTCCAGACGTCAAACTGGACTGGGAAGATGTGAAGACTGCACAGGGAATG
CCATGTGCTAGTGAACCTGGGCAAAAAGATCACAGACTATGGTGGAGATAA
GAAAGTTGGAAAGAACTTTGAAGAGAGAGTTCAAGAGGGCGTGAAACCTTA
GAGAAAGTTGGAAAGAACTTTGAAGAGAGAGTTCAAGAGGGCGTGAAACCT
GAGCAAATGGACAAGGATGAAGAAGAAGAAGAAGAGACACAGACAGTGTCT
TATGAGCAAATGGACAAGGATGAAGAAGAAGAAGAAGAGACACAGACAGTG
TAAGTGCTGGTCATAAGCTTGCATGAAGTCCCTGCCCTTTGTACACACTGC
TTGCAGTTAAAAAGCTCGTAGTTGAATCTTGGGAGCGGGTGGGCTAGCGAG
AGCGTATATTAAAGTTGTTGCAGTTAAAAAGCTCGTAGTTGAATCTTGGGA
ATGAGAACTTTGAAGGCCGAAGTGGAGAAGGGTTCCATGTGAACAGCAGTT
GCTTCGTAGGCTACTTTTGGTAAGCAGAACTGGCACTGTGGGATGAACCAA
AAAGTGAAAAAGACAGAACTAGACAAAGATCAGAATCAAAACACAAATCGC
AAATTGGAACGATACAGAGAAGATTAGCATGGCCCCTGCGCAAGGATGACA
ATACTAAAATTGGAACGATACAGAGAAGATTAGCATGGCCCCTGCGCAAGG
AATACTAATATCTTTAAAGAGTTTGAAGTCTTCAAGGAAGTCATTCCAGAG
CTAATGATACTGCTGTCTCGAATTGAAGAAAGGAAGGCAATCATTGGATTA
ATGGCGAAGATCGCCAAGACTCACGAAGGTAAGCGGTCTTTCCCTGCTTAC
GCTTTGTCACCTATGTTGTAAGGGAACATCAAACCAAAGCCAAACAGTTGC
GTGCCATGACAATGGTGTGAACTACAAGATTGGAGAGAAGTGGGACCGTCA
AACATCACTATCTATGCTGTGGAAGAAAATCAAGAAAGTACACCTGTTGTC
TAGCATCTGTAAACTGAAGTGTTTGACCTCTGTTTTCTTCTCTCCTCTTTC
ATGGAAGATGTGGACTTTGAGGAAGAAGAGGAGGAAGAGGGCAACGAAGAG
GAATCTGGCTGTGTGTTCTCTGCTGAAGATCGCAAGGGTCTGCAGCACCAC
TATGTGGATTTTGAATCTGCTGAAGACCTGGAGAAAGCGTTGGAACTCACT
GAGGATGAGGACGATGAGGATGACGAAGATGATGAGGATGACGATGACGAT
TCTCAAGGTCGTCATACCTCAGAAGAAAGGCAAGAAGGCTGCTGCAACCTC
GGCTCAGGCTGTGGCTCGCATCAAGAAGATTTATGAGGAGAAGGTACACGA
TCAGGAAAGCTGGATGCTGTCATGAAAGCTCGGAAGGACATTGTTGCTAGA
GGTACAGTGAAACTGCGAATGGCTCATTAAATCAGTTATGGTTCCTTTGGT
CTCTCCTACTTGGATAACTGTGGTAATTCTAGAGCTAATACATGCCGACGG
ACTTGGATAACTGTGGTAATTCTAGAGCTAATACATGCCGACGGGCGCTGA
TGAGAAACGGCTACCACATCCAAGGAAGGCAGCAGGCGCGCAAATTACCCA
GACTTGGGCAATGTGACTGCTGACAAAGATGGTGTGGCCGATGTGTCTATT
CATGAACAAGTTTGTGGAGGATACAAAGAAGGGAGTGCACCAGAAGGAGGG
GACAGGAGTCTGAGAAATAGTTTATAAGATCAAGAGCTGACCTTGATTTCT
ACGCCATTGAAAAGGACTCTGTTTGAAGAAGGAAGAAACTAGTGAGAGTCT
ATTCTCGGCCTTTTGGCTGAGATCAAGTGTAGTATCTGTTCTTATCACTTC
CAAGACGGAGGAGATCTCTGAAGTGAAGATGGATGCAGAATTCCGACATGA
CTGCCGACCGAGGACTGACCACTCGACCAGGTATCAGAACCGCTTGACTTG
TAATTGGCTCAGAACCTGACGGGGCAAGACGGAAGAGGTTAACAGTTCTCA
AACGTGCGCAAGCGGAACGACTCCGAAGAGGAAGAGCGGGAACGCGATGAG
GGAGATGGGGACCGCCCTGGACATCAAGATTAAAAGAGCGAATAAAGTTTA
TCTGAATCTGAAGAGCAAGATAGAGAAGATGGGAAATGTCATAAAATGGAA
GTAGGGACTGGAAACTTTAGGAAGAAAGATAATTGAGGGGCGTGTCTGGGG
AGAGGGGCGTCTTGCGCCCACACTCACTTGGCAAGTTTCTGCAGCACCTGC
GCAGGAGAGCAACCAGTAGAACAGAAAGGTCTGGAAGCAGCATTCTTGGCA
GCTCTGCAGCCTGCACAGCATCGGCAAGATCGGCGGCGCGCAGAACCGCTC
TGAGACTGAGGACCTGGTGCTGCGCAAGAACGAGAAGAGCGTGGTGCTGTG
GAGCTGAATGAACCTCTCTCCAATGAAGATCGAAATCTCCTCTCTGTGGCC
AGAAGAACGTGAAAGTGAACCTGAAAAGAAAGGAAGAAATAAAAAAAATCA
TCGGACATCGGAGAAGGTGAAGAACAAGATCTTGGAGCTCCTCTACAGCTG
CGGGGCACTGCCCTGAGCTCTGGGTAAGGACGAGAAGAGCCAAGGTCCGCC
CAGCGTTGCTGTAACCGACAAAGACACCTTCGAATTAAGCACATTCCTCGA
CAGGAGGAGATCGACGTGTGGACCGAGGAGCGGAAGGGCACCCTCAACCGC
TAAACTAAAAACGTCCTTATGCCTTAAACTTATGAGTAAGGAAAATAACGA
TGTCGGGGGCCTCCAAGAAACGGGTAACTTTCCCCCTTCCTTCCCTAATGA
AGGGGACGTGAACATGGATGACCCTAAGAAGGAAGGCAAGTCCTTGCTGCT
GGGGTGCAGAACATGAACCACACAAAAGATCCACCCTGAAAACCAGCTGAG
CCAGCCTCTAAGGTGATAGCTCTGAAAGGTAAACCCGATGGGATTGTTAGA
AAAATGGTGCAGCTGGACTCTATTGAAGATTTGGAAGTGACTTGTACCTGG
GACCATGGGCTGCATCCGCGTTGACAAGATCACAGAGTACCTGTGCGAGCC
TCGGCTGACCTCAAGAGAGCTCAGAAAGGTGAGCTGGGGGAGTGACTTGGC
CCTGGGAACATTCAGAAAGGACATGAAGACGCAGGAAGAGAAGCAGAAACA
AAATTGCAACAATACAGAGAAGATTAGCATGGCCCCTGCGCAAGGATGACA
ATACTAAAATTGCAACAATACAGAGAAGATTAGCATGGCCCCTGCGCAAGG
CATGTTGCTGGCTTTTATAAACTCTAAGCGAAGGAGGAGCACTGCCTCAGC
CAAAGGGGACTCGGAGCACAAGCGCAAGAAAGTGGAGGCGCAGCTGCAGGA
GGAGACCGCACTGCCCGGGGCCTTCAAGACGCGGAAGGGCATGTTCCGCAC
GCAGACTGGACAGGAGCCACATACCAAGATAAGAGGTACACAAGTAAGTGT
GGGGAACAAGTACCGCCTGGGACGGAAGATCGGGAGCGGGTCCTTCGGAGA
TGATTCAGGACTTTAGGGGTCAGTAAAGACCGAGGAGCCTTTATTGTAATA
AGGGGCTGGACTCAGGGCGGTTTGAAAGATCGGCGCGCACCGCAGGAGCAA
GCAGGAGAAGCCGGACCTGGCTGAGAGCCCAAAGGAGTCAAGGTCGAAGTT
CTCACTGATGAACGATGACTTCGAGAAGATCAAGAACTGGCAGAAGGAAGC
TGACTGGGGGCAGAGCTCTGGGTGGAAGAGGGAAGAGATCCTAATGGAGGC
CCCGGCCCCACCCCTGGACGTGCTGAAGATTGGGGAGCACATGCAGACCAA
TGCTGAGAGTTTGAATGTGGAGTGTAAGAGAAGGAAGAGTTAATGATGACA
ACCATCTGTATCAAAGTCTGGACGGAAGATTAAAGGAAGGGGCACAATTGT
CTCAGCAGGCAAGAGAGAACATGAAAAGAAAGGAAGAGTAAGTACTGCCAG
GGAGGTAGAAGGCTATGGCAGCAAGAAGATCGATGCTGAGCGGCAGGCTGC
CGTAAAGACCACGGGGATCGTGGAGACACACTTCACCTTCAAGGACCTACA
TGTCTTTTCCACTAGGACTTGGAAGAACAAAGTCGGTTGATAGCTGCTTCC
CTTCTCAGCCTTTTGGCTAAGATCAAGTGTAGTATCTGTTCTTATCAGTTG
GTAAATCGCCTGCTGGGCCATACCCATATTTGCAGCAGGTCTCCAAGGTCA
AATGTCTACTCTCTTGGAGGGCTGGAAGGTCGGAAGGCATCTGGCTCGCTC
GAGACTGTTCAGGAAAGAAAACAGAAGGATCGAAAGGCACTCCATGAGCTA
GTTGCTGTAGGGGAACTGACCGATGAAGATGTGAAGATGATCACTAGCCTC
CTGCAGCCACCACAGTACTTCTGGGAAGAGGAGGAAGAGCTGAATGACTCA
CTTTGCCAAGAGGGACAAGAAGAAGAAGAAGGAGCGGAGCAACCGGGCGGC
CAGAGGTGGTAGGACTTGTGCTCCAAAGATCGGGAAATTTTCATAGCTGGA
ATACTAAAATTGGAACGATACAGAGAAGATTAGCATGGCCCCTGCGCAAGG
AAATTGGAACGATACAGAGAAGATTAGCATGGCCCCTGCGCAAGGATGACA
TGACGTGATGGCTGCCTACTTTGGCAAGATCAGCGAGGAAAACATCAAGAA
ACCATTGGCAAAGACCTGGACTTTGAAAAAGCCAAGGTAGAGGTCCTTGCA
CGGAGTACACCGATATCATTGGGCGAGCACACGCCATGGCGGAGAGAGGAG
CTGTTGGCGGTCGCGGTCTGTAGTGAAGGTCATAGGGCGCCAGGGGAGATG
GGGACTGACCTGAAATGAAGAGAATACTCATTGCTGATCACTTGATTATTT
AAATTGGAACGATACAGAGAAGATTAGCATGGCCCCTGCGCAAGGATGACA
TCTTACCAGAGGCTGTGGCCCTGAGAAAGATCACGTCTACCTGCAGCTGCA
AGGCTGGTAGCTGACTGTGTGAAGAAAGTAAAGGAAGAGAGGCCTCTTTTT
GTACATCCGTGTGGTTGACAAGGTCAGTGGAAGCTTCATGACGGGGCACCC
AAAGAATGGTTAACAAATTTTATGGAAGACCGGAGACAGCGTAGGCTACAT
TCTGAAGATGAAAAAAGTGACAATGAAGATAAGGAAGAGACGGAATTGGGC
TACATAGGACTGTTTTTGGACGTGGAAGATAGAGCAACATAGCAAGAATGG
GAGTTTTCGTCAGCGGATTTCAACCAAGAATGAAGAGGTATTTTCTTTGGC
GGAATTGACACAGAACCCCCTGAAGAAGATCTGGATGCCATACAGCAATGG
TCACTTCTTCCTAGGGTCTTCCCGGAAGCCCTGGACCCCAAGGCCCCGTTG
AGCCATGATGTACTCTGGGGAGCTTAAGTTTGAGAAGAGAACGTCCTCAGC
CATTGCCCGGACAGACCTGAAGAAGAATCGGGACTACCCACTAGCCTCCAA
CATCATTGCCCGGACAGACCTGAAGAAGAATCGGGACTACCCACTAGCCTC
TGTACACCTGAATTCCAGGCCAATGAAGTTCGGAAAGTGAAGGTCAGAAGG
CTGTAGCCTGGAATCCATATATATAAAGTGAAGGAGGGCAGACCACACGCC
CCTGCCGGACGGCAGGACCTTGGTTAAGATGGGAAAACAGTAGGGTTTGGG
CGAGGCGGAGCTGCTGAACCTGAGGAAGATCAGCTCCGACTTGGACGGGCA
GTTCAGTGTTCTAAGTAGAACTGCTAAGATCTGGAAGTACCACCTGGACTC
GGCTTTGACAGATTGATAACTTTGTAAGATGGGAGACATCTGAAATATTCA
TATTGAGACAAAGAAGAACTACTATAAGAGGATAGAGCCCGCAGATGCTCA
TGGTCAGAGGAAGTGTGAGGGTCTGAAGATTGGGGACACGGTAAGTCTCAC
GGAGGCTGAGCGCCTGGTGGCTGGCAAGCTCAAGAAAGACACGTACATTGA
ACAAGTGATAGATTCTCTGACTGTGAAGATCATCCTGCCTGAAGGAGCCAA
GGGCACGGTCAACGGGAGGCTTCTCAAGGTAGGTATGGTTGGGGATGTGGG
ACTAATCGGGAGTATAAATCTGTAAAAGAAAGAGGAGTACACATTGTTTCC
GGAAAACTCTGTAGGCTGATTAATGAAGATGTGAATGAGCAGGTTATGCAG
TAATCCACTGTAGGTATGGACAGGGAAGAAAGGAAGACCATCAATCAGGGT
CCTCGGGGACCAGGACTTCTTCACCATGATCGGCATGGAGCACCCCAAGCT
GTACGTCAAGAATGAGGACCTGGAGAAGATCGGCATGGGTCGGCCTGGTAG
TCTTACCAGAGGCTGTGGCCCTGAGAAAGATCACGTCTACCTGCAGCTGCA
AGAAGATTAGCATGGCCCCTGCGCAAGGATGACACGCAAATTCGTGAAGCG
AAATACGAACGATACAGAGAAGATTAGCATGGCCCCTGCGCAAGGATGACA
GAAAGAGGTGATCGAGGGCTACCGCAAGGTATGTCTCCGCCACCCTGGTGT
GGTGTCTGAGATGGAGATGATGAAGATGATCGGGAAACACAAAAACATCAT
AAAAGAGGTCCAGGAGATGAGGAACAAGGTGCGTCCTGCGTCGGCACTCAG
CTGCAGATTGGACAGCCCCAGGATGAAGATGAGGAAGCCACAGGTATTCTT
AGGGCTCGTTGGAGTTCCTGGCTGCAAGGCGGGAGAGCAGACATCTCTTTT
CTGAAGAATGATGTGTCGGAAGAAAAAGACCAGAAGAAACCAGAAAATGAA
GTATGAATCTGAATGCATGAATGAGACAGAGTGGACAATTTATCAAGACTG
CCAGAATACATGATATTTGATCATGAGTTTACGAAGCTGGTAAAAGAACTT
AAAAAAAATTAGGCCATTATGAGACAGGTTAGTTTTACCCTACTGATGATC
ACAGGTTAGTTTTACCCTACTGATGATCTGTTGTTGCCATGGTAATCCTGC
ATACTAAAATTGGAATGATACAGAGAAGATTAGCATGGCCCCTGCGCAAGG
AAATTGGAATGATACAGAGAAGATTAGCATGGCCCCTGCGCAAGGAGGACA
CAGTTAGAATCTGTGGCTGTGAATGACATTAGAAGAGATGTTCGTAAAAAA
CGTGAGAACACGCTGTGTGGCTGAAAAGTGAAGGCAAGAGCTGATTTGGCC
CTGAACTTGCAAATAAATTGTATGAAAGATGGAAGAAATATAAAAATGGTG
TCATGTTATGGACTCCGTGGCTCGGAAGTCGGAAGAGCACTGGACCTGTGT
GAAGAGGAGAGGAGGATAGCAGCAGAAGAGAAGAAGAAGCAGGATGAACTG
CACTGCCCCGGTGCTGGAGGGCTTGAAGGTAATGAGGCAGGTTCTGGGGCC
GCGGGACCTGAACACCTACACAGAGAAGATGAGGGAAGCGCTGAGGCACTT
AGGAACTGAGATCTCTGTTGTTAGGAAGATCGATGGAAGAGCAGCTTTTGG
CCTGAGTGACCCGGAAACCAGAGTCAAGATCCAAGGTGACTTCCGCCCCCA
ACCAAACAAGTAGAATTGACTGCACAAGATGTGAAAGATGCCCACTGGTTT
TACTCTGAAAATAAATTCTCAAATAAAGATAGATGCACACCTGAACAAAGT
TCCTTGGAATGAACATAAACCAGTAAAGATCGGACGTGATGGACAGGTTTG
AGTGTATGAATCAAAGTCTGAAAGAAAGATGAAGAGCCACCAGACTTCTAG
TGAACCTGAGCCAGAATCTGAAACAAAGACTGAAGAGCTGAAACCACAAGT
CTTCTTGGCCTTTTGGCTAAGATCAAGTGTAGTATCTGTTCTTATCAGAGT
GAGAAGATAACATGGCCCCCACGCAAGGATGACACGCAAATTCGTGAAGCG
AGGGGTTTTGGCTTTGTGCTATTTAAAGAATCGGAGAGTGTAGATAAGGTA
AGAAGATTAGCATGGCCCCTGCGCAAGGATGACACGCAAATTCGTGAAGCG
AAATTGGAACGATACAGAGAAGATTAGCATGGCCCCTGCGCAAGGATGACA
ATACTAAAATTGGAACGATACAGAGAAGATTAGCATGGCCCCTGCGCAAGG
AAATTGGAATGCTACAGAGAAGATTAGCATGGCCCCTGCGCAAGGATGGCA
ATACTAAAATTGGAATGCTACAGAGAAGATTAGCATGGCCCCTGCGCAAGG
AGATGCCGACAGCTAGTGACAGATGAAGATGGAAGAACATACCTTTGACAA
CGGAAGGCTATGAAAGGCTTGGGTAAATTTAGCTTCCTCTTTCTAAAGCAA
AATTCTGGAGCTAGATGAAATCTGAAAGATCAGAGCCAAACATTCTCATTT
CTTCTTGGCCTTTTGGCTAAGATCAAGTGTAGTATCTGTTCTTATCAGTTT
GCTTTTCAACAGACTGTAGCTCACTAAGATCGGAAAGTATATATTTTACTG
GAACTGGCTGTGAGCTGTGGAGCCCAGGGCCGGAGGAGCAGTAAGGGTGGC
AGCCTACTCCAAAGACTGCAGCTTGAAGATAAAAGAGAGCACTGCGTCCTT
AAGCATGATGGATGTTGATCATCAGATTGCCAAGCTGATGGTGGAACTGTC
TCGTGTTGCTATTGAACACCTGGACAAGATCAGCGATAGCGTCCTTGTTGA
GCTGTGGAGCTGCTGTCTCTCAACAAAGGAAGGAAGGGCACTCTCAGGGAA
GTCTCACTGGCAACAGCTCATGCTCAAGATGGAAGATCGCCTCAAGCTCGT
CGGGCACGTGAAGAAGCTGGCGCACAAGCACAAGAAGAGCCGCGAGGTCCG
ATGGATATCATGGACTACTGCAAAAAAGAATGGAGAGGAAATACACAGAAA
GGAGGCCCCGAAGGCGGAGCCCGAGAAGACGGAGGGCGCGGCAGAGGCCAA
ATACTAAAATTGGAAGGACACAGAGAAGATTAGCATGGCCCCTGCGCAAGG
GGATCCAGGCTGTACATTGAATAAAAAGATTCGAAATGCACAGTTAGCACA
ACTAAACATGAAGAGCTTGAAAGCGAAGTTCAGGAAGAGTGACGTGAGTAT
ATATACTGAAACTGGAAATACAGAGAAGATTAGCATGGCCCCTGCGCAGGA
GAAGTTGGAAGTGTGACTAAGCTCGAAGAAAGGAAGAGAGGGACAAAGAAA
TCAGGAAGAGATTTGAAACCACATGAAGATCAACAAGATATAAATAAAGAT
ATATATGATAGGAAACTCTGTACAGAAGATCAGTGAACCTGAAGCTGAGAT
CAGTATGGAAAACTCAGAGAGGATAAAGATCATACGACAAAACCTACAGAT
AGGACGGTGGCTCAGCAGCATGATGAAGATGGAATTGAAGAGGAAGATGAT
CACACACACTAAAATTGGAATGATTAGCATGGCCCCTGCGCAAGGATGACA
TGAATGGTGGGGCTGTAAGACCAGAAAGACAGGTTGAGCACTGCTGTGGAG
GCGAAGGCAGGCTCTTCCTCTACCTACTGGCGTCTTAAGTCCTGGAAGATC
GTGTTACAACTCGGAGTGAACAATGAAGATTCAAAGGTAAGAAATGGTATC
ACGGCCCCGATGACTGAACTACAGCAAGATGTGGAAGACACAAAGCCTGCG
AAAATCATATAAATAATGAACTAAAAAGAAAGGAAGAGCAGTTGTCCAGTT
AAAAGCAGTTGTGGATTCTGATAAGAAGAAAGGTGAGCTGATGGAGAATGA
GATCTGGCTGGCTCAGAGCGCTGCAAAGATCAGAAGAGTGGTGAACGGTTG
GTGGACAAGATCGAGGAACTTGATCAAGAAAACGAAGCAGCGTTGGAAAAT
GACAAGATCGAGGAACTTGATCAAGAAAACGAAGCAGCGTTGGAAAATGGA
ATCGAGGAACTTGATCAAGAAAACGAAGCAGCGTTGGAAAATGGAATTAAA
CAAAGATAAGATAGAAGAACTTAAAAAGAACAGAGAAGAGCAAGTCCAGAA
CACCTACCAGGTGCTGAGTAATCTCAAGATTGGAAGCACAGCTGTGCTCTA
CTCAGAGGATTTATCAATTATGCAAAAGTTCGGAAGATGCCAGAAACTTTC
GACCTGGATTCTGAGAACTGGATTGAAGTGAAGAAGAGGCCTCGGCCATCC
AGTTGCTGATCAGTTGGATTTGCAGAGGATTGGAAGGCAGCACCAGGCAGG
CGCTGTGGTCATGGAGGAACTGCTAAAGATTGTGAAGAGCTTGGTAAGGAA
GCCATTGCTTTGGAACAATACAGAGAAGATTAGCATGGCCCCTGCGCAAGG
GACTTTAGAAAACAGCTGGAAGATGAAGAAGGAAGGTAATCTATGATTAGA
TTCCTCTAGATTTTCTAACTTGTGCACACGTCCAGAGCATGTTCATAGTAT
GAAGAGGTAGAAGACTCAAAACCAGATACCACTGCTCCTCCTTCATCTCCC
CCTTCACGTGAAATTGAGGACCCAGAAGACCGGAAGCCCGAGGATTGGGAT
GGAAGCCCGAGGATTGGGATGAAAGACCAAAAATCCCAGATCCAGAAGCTG
TTGGAGCTGTGGTCCATGACCTCTGACATTTTTTTTGACAACTTTATCATT
CAACCGGATGTGAAGGAAGAGGAAGAAGAGAAGGAAGAGGAAAAGGACAAG
AGGATGAAATTTTGAACAGATCACCAAGAAACAGAAAGCCACGAAGAGAGT
ACATGTGAGCTGTTTTTGGAAAACGAAGATGGAGAGAGCACTTCCCCGTAA
CTTTAAAAATGACATCAGTTTCTGGAAGAAGAAGAAGAGCATGATCGGCAT
GTTCGAGCACTACTACCAGGAGCTCAAGATCGTGCCCGAGGGCGAGTGGGG
CCATGTGGACGAGTCGGTGGGGAGCAAGACGAGAAGGGCCTTCCTGTACCT
CCGGACAGGATCCGTGGTCCGGCAGAAGGTCGAGGAGGAGCAGATGCTGGA
AGAGCCAGATGAGACTGAAGACATCAAGAAATAAAGGAGGGCATGCAAGTG
CGGCAGAAGAATACAATGAGACGAGAAGTAACGGTGGAGCTAAGTAGCCAA
TAAACAAAGTTGGAATAATACAGAGAAGATTAGCATGGCCCCTGCGAGAGG
ACGAAGGGAACGTCATCGTTTGGAAAGCGTCGCAATAAGACGCACACGTTG
AACTTTGCTGCATTAACTAATTTGCAAGATCGAGCACCTAGCAAGTAAGAT
TGGACCATGATGAGATGGTCCGATAATGTGTTGTTGCCATGGTAATCCTGC
GTCCTATACCTCTTGGAAACGAAAGAGGGCCCAACCTACAACTAAGAAGGG
CCTCTGTGCTTCACAGACACTGAAGAGCAGCAGCCGGGGAAGGAGGGACCA
AGGGACTTGTATGAATGGCTCCACGAGGGTTCAGCTGTCTCTTACTTTCAA
ATAGATATAGTACCGCAAGGGAAAGATGAAAAATTATAACCAAGCATAATA
CAATATTGTCTCTATTACATTGCAGAACTGTTGTAATTGGGTCTCTAGCTC
AAGAATTGGGAGGAAATTATTCCAGAAGATCAAAGAAGACGATTAGAAGAA
AAATTGGAACGATACAGGGAAGATTAGCATGGCCCCTGCGCAAGGATGACA
ACTTGTCTTATCTCTTCTTTTTCAGAATTGCTGTGTGATGCGTTACACTAC
AAAGCTACCGTGAATTTACTGGGTGAAGAAAAGAAGAGCACCTAAACCAGA
AGGACGAGAAGGAATCTGTCATGTGAAGATCTGGGAAGCAGGTGTACTAAG
GCAGAGATCAAGGTGGAACCTGCAGAACCAGAGCCAGTCATTTCAGGAGCC
TGCCGACAGGAACGTGGAGATCTGGAAGATCAAGAAGCTCATTAAGAGCTT
ATATGCTGAAGAAGACCGGCGAAAGAAGGTGATTACTTCTTGTCTTCTGAA
TCAGATTGGAGCATTTGTGTTGATGAAGATGAAAGAGACTGCAGGTGAGTG
GTACTGGATGAGCTCAAACAAAAGGAAGACCGAGAAAAGGAGCAACTCAGC
GTTGCTGAGGCTCTGACCCAGTGAGATTACAGAGGAAGTTATCCTCTGCCT
GGATGTTGTAGGCCTGTTTTACAGAAAGAATGGAAGGCACTTTTTCTTCTT
TGAAGATGGGTTCTTGAACTCTTGGAAGCCTGGATGAGCCACCTAATCTGC
CGGAGGGAAATATAAACTGGTACGGAAGATCGGGTCTGGCTCCTTCGGGGA
TGCGTCTGGGCGGCCAGGCTCACCGAAGATGGAAGGGACAGGCAAGAAGGC
CTTCTAGATATTTTGGCTAAGATCAAGTGTAGTATCTGTTCTTATCAGTTT
CAGATTTTGAGTGTTGAAGGGACTGAGGAAGTGAGGATAAAGAGCATGAGG
GCAGCGGAAGGAAAGCATGAAGCAGAAGATGGAGGAGCACACGCAGAAAAA
CCAGAGTGAACAAGTAGAGAAGAACAAGATCAACAACCGGTGAGAGGGCTG
CACGAAATGCCATGGCTGTGACTTCAAGATCGACGCTGGGGACCGCTTCCT
TGAGGGCCTGGGGAACAGGAGAGCAAAGAAGGGGAGCACTTAGATTCACGA
CATTGGACTCAAGATCAAGGACCAAAAGAAAGTGGAGAGACAGTTCAGCAC
TTGGAAGAAAGAGAACATGCAATTGAAGAATGGAAAGGTAAAGATGGAGCT
CGGCAGATTGTCTCTGGATCTCGAGATAAAACCATCAAGCTATGGAATACC
AGACTCTAGACACTATATGAAGAAAAAGATCAGGAAAGCTCTCCTCTTCTT
TAACTTCGCATTACTTGTAGAAAACAGGATCAAGGAAGAGATGGAGGCTTT
CTCAGAGCTCTCTGTGACTACAAACAAGATCAGGTGTGTACTCATTTAGAA
ATGCTCGGTACATTGAACTACTTACAAGATCTGGAGACTATTACAGGTTCT
CGGCCAAATAAAAGAACTCAATGAGAAGATCACCCGACTGACTTATGAGAT
GAAAGAGCTGCAGCTGCAGAAGCAGAAGGTGGAAGAGGAGCTGAATCGGCT
GACTTTGTGTAGAGATGGTCTGGGAAAGATGGGAGTAATTTGGTTAACATT
CCAGAGACAGATGACAACCTGACAAAAAATAGAAAGAGCACATAAGGAGAT
GCCTTCTGTAGGAATTCTTTTGGGGAAGTGAGGAAGCCAGGTCCACGGTCT
GGCCCCTGCCGAGAAGACTCCCGTGAAGAAGAAGGCCCGCAAGTCTGCAGG
CGCTGGCTATGACGTGGAGAAGAACAACAGCCGCATCAAGCTGGGTCTCAA
CACGTCTGGCCAGTACGGGGATCGAACCCGCGACCTTAGCGTTATTAGCAC
GCCCAAAAAGACTGAGAGCCACCACAAGGCGAAGGGCAAGTAACTATCTGT
GTCCAGGAAGAGGATATATACATATATCTTCGAGCAGGTTCCACCGAGACT
AACCACTTGTTTCCGCCTGGTTTTGATCCAGGGACCTTTCGCGTGTTAGGC
ATTCGAACCCACGCCTCCATTGGAGACCAGAATCCCCACCGCGGAGGAAGC
CATCAGTTGGTAGAGAATACTGATGAGACCTATTGCATTGACAACGAGGCC
AATGGAGGTAGCAATGTGGGCATGGAAGATGGGGAGCGACCCCGAAGGAGG
ATGATCTTGGACCTGGAGCCTGGTGAGGCACCCTCAGGGTTGTTTTGTGTG
CTCTCAGCAACAACACCAGAGCTCTAAGAAAGGAAAGCTTTCAGAACAGTT
AGATCCCAGACTGGTTCTTGAACAGACAGAAGGATGTAAAGGATGGAAAAT
TGGACTGGAAGGGGAAGGGACACACAAGAAGAAGGGCACCCTAGTTCTACC
GACATCGTTGAGGCTTCCAGTCAGAAAGGTCGAAGAGGCTTGGGTCTGACA
GAGGATCAAGAACCTGAGGTGGCTGAAGATGGGGAGAGTTGGCTGTCACGC
TTTGTATTTCCAGGCCTTGGACAAGATTCGCTATGAGAGCCTGACAGACCC
TCCATAGTAATTGGCTGTGCTCTTGAAGATCAGAAGAAAATTAAGAGAAGA
GAAGATGAACTCGTCGACTTCTCAGAAGATCAGGATAACCAGGTAAAACTT
ATGAGAACTTTGAAGGCCGAAGTGGAGAAGGGTTCCATGTGAACAGCAGTT
CAGACCTGACGAAGAGCCTTTTGTGAAGGTATGTTGGAGTGCGTCCCGAGG
GAAACTACCTGGTTAAACACTTTGGAAGAGCGGATGAAGAGCACAGAGGTC
GCCAGCCTGGTTCTTGAACAGACAGAAGGATGTAAAGGATGGAAAATATAG
AAGTGATAAAGAAGATGAGCTGGACAAGGTCAAGAGCGCTACCTTGTCTTC
CCAGGAAGAAACTAAAGAACAATCAAAGATGGAAGACACTCTAGAGCATAC
AGTCGGGCCAGAACAAGGAGGCTGTAAGGACGGAGGAGTCTGTCTGCTCTC
TGCATGGTCTTAATATAGAATCTCTAAGATGGAGAGCACCCTTTCAATGAT
CTTCTTCCGTGTGCCACCTCCATCCACTTCAGCATGAAATAGTTTCAGCCC
ACTTCAGCGGCTCCCTATTAGATCTACTCTGCATCAAGTCCTACGTGGGGT
TGTGCACATGAGCTGGTCCTGATCTAACACATTTTTCTGAGCTCCATCCTA
GTTGTACAACTGAATTGGAACAAAGATGATCGGGAAGGCAGATTTGTTCTT
GAACTCACTTACGAGAAGTTCGTAGAATGGACGAGGCTGGACATGATGGAT
AAATTGGAACAATACAGAGGAGATTAGCATGGCCCCTGCGCAAGGATGACA
TAGAGTACTGACCAGCAAAATGGAGAAGATCAGAGAATGCAGCAGCAGTTT
TTCAAAATGTCCGGACGCGGCAAGCAAGGCGGAAAGGCCCGAGCTAAGGCT
GGACCAGGATGAACCTTTGGAAGTAAAGATAGAGGAAGAGAAATATACCAC
CTACGTGAAACTGAAGGACAACGAGAAGAACCGGAAGCTCTTTGACCTTCT
GTGGACAATGAGCTCTTGGACTATGAAGATGATGAGGTGGAGACAGCAGCT
CAAGGAGTTCGGAGTGTCCCCTGACAAGATCAGTCTCCAGCAAGGCAAGGC
TTTGATCATAGAGCAAAAATTCTGGAATATCGGAAGTGCCTGAAGAGATGG
AGCATTCGGGCAGAGATACCCTGTGAAGATGAACAAGAGCAAGAACATAAC
CCAGGACCGCCCTGTGGACGACGTGAAGATCATTAAGGCATACCCTTCTGG
TAAGATTTACTGTAGTAGATCCAGAAAGATCGGAGGCGTCAAGATCCACTA
ATACTAAAATTGGAACGATACAGAGAAGATTAGCATGGCCCCTGCGCAGGG
ATGCTGGATCAGATGGATCCTGAGCAGGATCGGGAGATCTCAGACCATGTC
TACTGTTTCTGCTTCCAGTTTGAAGAGAAATTTATAAAATCTGCAGAAGAT
TACTGTTTCTGCTTCCAGTTTGAAGAGAAATTTATAAAATCTGCAGAAGAT
ATTAGACTTCGGTTAGAGAACTGTGAAGATCGGCTGATTAGACAGATTCGA
TGGAGAGTTGCTGTAGAAGAAGGAAAAGAGAGGAAGACAACACAACACAGG
ATGTGTGTTGAGAGCTTCTCAGACTATCCACCTTTGGGTAAGGATGACTAC
TGTGGACGACTTTGAATCTTTTGAGAAGATCGAAGACAATCTTATTACATT
TTAGTCAGTTTGGGAAACTGGAACGAGTGAAGAAGTTAAAAGATTATGCGT
AACTTTTACGGATCTGGCTTCTGAGATGGACCGTTATAAGGACAATATTTT
CTTCCTGGCCTGTTAGCTAAGATCAAGTGTAGTATCTGTTCTTATCAGTTT
ACCAGCTCCTCGCGAAGTGAACCTGAAGGGCGGAAAGGCACTATTTCACAA
GAGGACTTGAGTTTTTGCTGAAAGTAAGATGGGAAGCCATTGAGGGAGTGG
TATGTCGGAGCGGAATGTTCTGTTGAAGAATGTGAAGCACCCTTTCCTGGT
GAAGTCAAAGTGGAGCCTGAGAAGAAAGATCCTGAGAAGGAACCTCAGAAA
GAACAATCTAGACTGCAGAGCTTCTAAGTTTGGAGAGGCTGGGAAGTGACA
GCTGCGGCTGCAGGACTATGAGGAGAAGACAAAGAAGGCAGAGAGAGGTCA
GAATTCGACGTGTATCGCTGCCGTCAAGATGGAGGGGCCTTTGTCCGTGTT
TCCATGGTGGACGTCTAAGTTCCTGAAGACGAGAAGTGCAACTGCTCAATC
TTTTTAAATTTATGAACTCGAAATGAAGCGGAAAGCAGATATGCGCGTCAG
TCAGAATTACTGGGAGATGTACTCAAAGATCGGCCCCAGGAAGCAGATGGA
GGTGGACTGCAAGCTCCATTGGCAGAAGAACGGAGACTACTTGTGTGTGAA
GGACACTTCGGACTGCACGGTCATGAACATCGCAGAGCACTACATGGCTTC
CTTCTGGCTGTGCTGCCGGCGGCGCAAGAGCGAGGAGCACCTGGACGCCGA
ATCGGCGAGTACCTGTCGGTGACCTACGATCGGAGGTGCACCGTGGAGCAG
GAGGTTCGGCGGCTGATGGCGGATCAGGATCGGAAGCCTGCGTAACTTTCT
GATCAAGCATTAGCAGAAAGCAGCGAAGAACAGGAAGATGCACTGAATATC
TACACGGGAGAGACACCGTCTGAACAAGATCAGGGCAAGAGGATCATTGAA
GATCTTGAAGGAAACTGAATTCAAAAAGATCAAAGTGCTGGGCTCCGGTGC
TTGTCTAGGCCTGTAGCTGGGAAGGAAGAGACGAAGACACAGGGAGAACAC
GCCCAGTGCTCTGAATGTCAAACTGAAGAAATTCAGTGAAATGCGGGTAAA
GAAATGCGGGTAAACGGCGGGAGTAACTATGACTCTCTTAAGGTAGCTAAA
ACTACCTACTATCCAGCAAAACCACAGCCAAGGGAACGGGCTTGGTGGAAT
GAAGAGTCGGGCATGGGTGCTGGAGAAGAAGGAGCGGCACAGGCGCCAGGG
GTCTACGTCCAGCACCTGCTAAAGCAAGACCGAGAGCACCTGTGGAAGTTG
CTTCGCCCCGGACGAGCTGACGGTCAAGACCAAGGATGGCGTGGTGGAGAT
AGTGTATATTAAAGTTGCTGCAGTTAAAAAGCCCGTAGTTGGATCTCGGGA
AGTCATTCTGCACTGACTCTGAAGCAAGATGACGGAAGATTCTACTGTTTG
GAATGACTTAAGGAACATGGTTATGAAGCTGGAAGAGCAGATCAGGTGGTA
GATGTTGTTTCTGTGATTGATGAACAAGATGGAAAGCCCTACTATGCTCAA
TCGCTGGCTGAGCACACATGATCCCAATATCACATGGAGCACTCGATCTAT
ATCGTAATAGTGAAGGTGGAAGAGGAAGATGAGGAAGACCACATGTGGGGG
TAAATTGTTTTCTGTCATCCGATCTAGCATGTCTACAGGAAACTTGGACTG
CACGGGCTCCTGGGACTCCTTCCTCAAGATCTGGAACTAATGGCCCCACCC
CGAGTACGATCGAAGGCGCAGGGACAAGTTCAGAAGAGAGCGCAGCGACTA
CGTCGCGCAGGCGCTGCAGAAAGTGAAGATCGAGGTGAACGAGAGTGGCAC
TCACTGTGGATTAAAGCTCGTTGGCAATTTCGGAAGTTCACGTTCTTGAGA
AATTAACTTGTAGGACTTTGACTGTAAGATGTGAAACCACGTTTCTTGCAT
GTGTTCTTCGAAGAGCCTTGAACATAAAACACAGACACCTCCTGTGGAGGA
ACTGGAGAGCTTGAGCTCACACTCAAAGATCAGAGGACCTACAGAGAGGGC
ATGTGGACTCTGATCATGTAGACATAATATCAGATGGCACCAAGAAAGACT
GCGTCGCAGAGAACTTAGAAGGCAAAAGAGGGAGGAGATGCGACTCGAAGC
GGATGTGGTGAAACTGAATTATTTGAAGTAGGAAGACCCGAAGTTCTTCGC
TCCCAGCGTGGGGCTCATCGATTGCACTCCGGATGTGCTGACCCCTGTGAT
CCCTGTCTTTTACTGTAAGTTACTTAAGATCATTTTTGGAAGCAGGCGTGG
GGCTGTGGCACCTGGGGACAAGCCCAAGATTCAGGAAGTCAAGGAGCAGCG
TGAAAGATGAAGATAAGAACTCTATAAGATTGGAGGAAGATTAAGAAGAAA
GTTAATAGAGAGTAGATGTTCAAGAAAGAGTGGTGGAGCACCCTGGCTTTT
GGAAAGGAAGCTGAAAAAGGAACGGAAGAAAGAGGAGAGGCAGCGTCTGCG
CAGGCAGACTCTTACTCTGGTTACTAAGATCATCTGTGCATGACGGGGAGG
AGGACTAAAGTGGGCTCTAAGATCTAAGATGGCCCGGCGCGGTGGCTCCCG
GGCGGCCATCGTCATCCTGCTGCTGAAGATCTGGAAGACGCGCTCCTGCGC
AGACTGAGATTTCCTCTGAGATAAAAAGAAAGAAGGGCAGACAACAAAGGA
CAGCCTGTGGAACATCCTGAGGAACAACATCGGGAAGGACCTGTCCAAGGT
GTTCGTTGTGCCAGCGACTAAAAAGAGGTGAGAGCGGGTCGCGGAGGCCGC
TCGGGCTGAAGCGACTGAGTCCGCGATGGAGGTAACGGGTTTGAAATCAAT
CTCTCATCTCGCTCGGCTGCGGGAAATCGGGCTGAAGCGACTGAGTCCGCG
TCCGGAGCAAATGGGATTCTAAAGTATGTATTTCTCACCTGTGGATATTTT
GACTGTGAGGAGTGTCAGAAAGCGAAAGACCGGATGGAGAGGATTACCAGG
GGCAGGAACTTGAAGAGAAAATCAGAAGAAAGGAAGAGGAAGAGGCCAAGA
CCTTCAAAAGGGCTGAGAAACACTCAAGGAGGAAGAGCTGAAAGCGTCCTT
CTCTGTCAAGGGCAGTAACCTGTTCAAGTTGGAAGTGCGTCTTTTGGATGC
GCAGAAGTGTGAAGAGATCCTCCACAAGATCGTGAAGTACCGCTTCAGCTG
AGAACAACGGAAAGAATATTTGAAAAAGAAACGGGAGGAGCTGAAAAAGAA
AGAAGATTAGCATGGCCCCTGCGCAAGGATGACACGCAAATTCGTGAAGCA
AAATTAGAACGATACAGAGAAGATTAGCATGGCCCCTGCGCAAGGATGACA
GTACTAAAATTAGAACGATACAGAGAAGATTAGCATGGCCCCTGCGCAAGG
CCTTAACAACATGGAACTCATTAGAAAGATCTATAGCACTCTGGCTGGCAC
ATACTAAAATTGGAAAGATACAGAGAAGATTAGCATGGCCCCTGCGTAAGG
GCTGGCTCTCTACGTCAAGGAGAACAAGGTGGGTGCGTGGGCGAGGGGGGT
GAGGGAGGCTGTGGCTTCTGCAACCAGGACCGGAGGACACTCCCGGGGGGG
AGAAGATTAGCATGGCCCCTGCGCAAGGATGACACGCAAATTCGTGAAGCG
AAATTGGAACGATACAGAGAAGATTAGCATGGCCCCTGCGCAAGGATGACA
ATACTAAAATTGGAACGATACAGAGAAGATTAGCATGGCCCCTGCGCAAGG
TGTGCTGGTAAAGGAATATACTGGGAAGATTGGAAGGCACAGACTGGGAAC
AGTTCTAGTTATCCTGGCTCAGGATAAAAATAATCCCACCACTGGTATCCT
AGCATGTGGATGTGAACATCTTTGAAAGGTTGAAAGGCGCCATTAATATTC
ACGGATGGAGTTCGAGTGAATTTGAAAGTTACGAAGAGCAGAGTGACTCGG
AAGCAGATTTGTAAGAGCTGGAAAGAAGACTCGGAATGGCAGGCATCTCGT
ATGGAGGTGGACATACCTGCTGTGAAAGGTACTCTGTCGGTTAACTTCTCA
CTGTGCCGACTGTGGGCTGAACCTGAAGATGCGCGGGCACTTCTGGGTGGG
CAGCGGCCGGCTCTACCTAGAGAACAAGATCCACACACTGGAGCTGAAGCT
TGTCCGCGTGGGCCATATGGAGCTGAAGGAAGGCAAGAAGCACACCTGTGG
CTGATTGGAAAGAATGTCTATGCCAAAGATTGGATGGTGATGAATATGACT
GCCCAGAAGGCTGTAGGAAAGGACAACTTCACCCTGATTCCGGAGGGCACC
CAGTAGCACCTGCCATCGTGACTGGAAGATCCGGCAAGAGCACAAGGCCAG
ATAGAGAAAGAAACTGCAAAGGATGAAGAGGAAGAGCCTCCCAGCATGACT
TCCTAACTCCTGCAGAGCTCATTGAAAGATTGGAGCAGGTAAGCATCCCAG
AGTTCGACAAGATGAATGAAAGTACAAGATCGGTATTGCATGAAGTCATGG
TTAGCTGTGTTTGGAACTGCTACCGATACATCAATGGTAGGAACTCCTCTG
AAGTACGTTTTGCCTTCTGAAATCTAAATGTTCACGTTTCTTTTTCCAAGG
GCTGAGTCTTGAGACTGAAAGATTTAGCCATAATGTAAACTGCCTCAAATT
TGACTGAGGAATGAGTTCAGATTAAAAGAGACGAAGGGACACGCTCCAACT
TGTTGAAAGTGGACTGGAAGTGGCAAAGATGGAAAGACAGACCAATCAGGA
CATGCATGTAGCCATGACTCAGATCAAGATACGGAAGAGCCCAGCACTCCA
TCCCAGCACGAGGCTCATCCATTGCACTCCGGATGTGCTGACCCCTGCAAT
GCCCTGCCTGAAACAGACCTGCATGAAGTTCTACGCACGCGTCTGCAGAAG
TATGTGGCTGTGGCACGAGGAAGCAAAGATCACAACATTCGTGCCCAAGAA
CCTACCTACTATCCAGCGAAACCACAGCCAAGGGAACGGGCTTGGCGGAAT
ATTAGTGACGCGCATGAATGGATGAACGAGATTCCCACTGTCCCTACCTAC
ACTATGACTCTCTTAAGGTAGCCAAATGCCTCGTCATCTAATTAGTGACGC
GAAGCACAGGTAAATGGTGGGAGTAACTATGACTCTCTTAAGGTAGCCAAA
AACATGCTGAGGATTGTAGAGCCATATATTGCATGGGGGTAAGTCTCTTTT
TGCTTGTGGGCTCTGCTGTAAGGGAATGCCTTTCCTCAGGTCTTTGGAGTG
TCAAACAAGAAGCAAATCACCTGCAAGGATCGGATGGGCAGCAGTCTGTCA
TCAGGGGACTCACTGGAGACAAAGGAAGATCAGAAGATGTCACCAAAGGCT
GATGAAGATGCATCAGGGGGCGATCAAGATCAGGAAGAAAGAAGATGGAAC
AAAAGAGCAATTTAACCAGAATTGGAAGGTCAAGGAGGGCCGCCTGGAGGA
CGACCGCAACACCAACATGACCGCCAAGAAGGAGAGCTACTCGGTGAGCGG
CCAGTCCATCGAAGAATTCCGGGCCAAGATCGAGCGGGCACGGAGTGACGA
TCTGGGCTGTGCCGTGGCCCACCGCAAGATCGGAGAGCGCCTGGCCGAGAT
GGAATATCATCGGTCTGTGGCCGGAAAGATCCAGAAGCTCTCCAAAGCAGT
ATTGGAAGGTAAGAACAAAGATCAAAGGAAAGAAAGAGACACTTTTACCCA
TTGGCAAGAGTGGTATTTGATCAGGATGGATATTATTACCCAGACAGCCTC
TATCATGGCCATGAAGGACCGCATGAAGATCCGAGAGCGAAATAAGCCAGA
TAAAGGAGCTAGAAGAATGGTATGCAAGACAGGACGAGCAGCTACAGAAAA
AGAAGCGGTTTGGGTCTCTGAAGGAAAGGTATGTGGCATAGATATGCTGCT
AGTGAGCCCAGGACTGAGTGAACTCAAGATGGAAAGATGCATGTGTTACTT
TAGACATATGGAGAGCTTTAAAGGCAAGCTGGAAGGCACATTGTATCAATT
CACAGTCGGAATTGCTTTCAACGCCAAGATCGGAGGTATGGGAAACCAACT
TGTGTTTATGGACTAGAACTTAATAAAGATGAAAGAGTTTCTGCGCTTGAA
GTACGTGTCGGATGACGGTGAGCTCAAGATCGACGAGTTTCCCATCAGGAG
CATCGGAACGGGAAACTACTCCTTTAAGATTTGGAAAGCCAGGATCCTTCT
AAGTTAGGCCTTTTGGCTAAGATCAAGTGTAGTATCTGTTCTTATCAGTTT
GAATTTGGACTTGATGAAGAAGATGAAGATGAGGATGAGGATGAAGGTGGG
ATCTATCTGTTTGAACTCTCCGGTAAGGACTGCATCTGGTAATCTGAAGTT
ATACCAGCAATGTGTGCACAGAACAAAGACCAGGAGAGGACACAGTGAGAA
GCAAGCGGCTGTGGACTCCAAACAGAAGATCATTGATGCCCAGGTGGGGGC
CTTGGCAGATCAGTTGGCAGGCAGGAAGATAGGAGGACACAGAGCAGGAGG
CTTCTTGGCCTTTTGGCCAAGATCAAGTGTAGTATCTGTTCTTATCAGTTT
TGATGATTGTCAGCATCTAGTGTGAAAGATGGGAAGAGCCTACATCAATTC
GACTTTAAGGACCCGCCGACTGCTAAATACCGGGCTGCACACGTCTTCTTC
GGACACCATCAACGGGCGCTTCCAGAAGATCAAGAGCATGGCGGCCTCCCG
GAGTTCTGTACTGGAATTGAGTGTAAAGATGGGAAGAGAACTGGGCTGACT
GGAGCGCCTCTACCTGAACCGCAACAAGATCGAGAAGATCCCCACCCAGCT
TGGGGACTGTCTGGAAGAAGAAAAAAAGACCGGAGGAACCCTCCCCTGGCT
CGTTTGGGGCAAATTACCAAGGGCAAGGATGGGAAAAGCAAGTACTCGACT
CTGAATGGAAAGCCAGTAGGACACGAAGGTGGTAAGTGCGCACGTGTGTGT
GATGGTGATGACATTTTAAACCACCAAGATCGCTGATGCACCAACACCCTT
ATTTTTAATTCTAGGGTCTTCCCGGACCTCCAGGAACCATGGGTCCCACTG
CCCTGGAGAAGACGGAGATAAGGTAAGGCAAATCCAGAGTGACCCATGGCT
TCCACAGTCTGTTGCCAAGGACTCTAAGATCAATGCACGTCACTTTCCTTT
AGGCGCGATGTCGGTGCCGCTGCTCAAGATCGGGGTCGTGCTGAGCACCAT
ATGCAGAAGCAAGGCTGCGACTGTGAGTGTCTGGGCGGCGGGCGCATCTCC
ATCGTAACGGACAGATACGGGGCAGACAGATTTTAGAATAGACTCGTAAAG
AGACTGTTAAACTGTGGAAGGCTGGAAGATGTGAGAGGACTTTTTCAGGTA
AACTATTATAAACGGAAACCTGGCAAAGATCCTGGAGCACCAGATTGTAAA
ACTCTGTGTGAACTGGCCTTTGGGAAAGATCAGAGAGGGCAGAGGTGGCAC
ATTTGCAAGCTGAAGCTCTCTGCAAACTTGATAGGAGAGTAAAAGCCACAA
GAAGTAAGGCTGTCAGAGAAGAAGAAGGATCGGATTGATGCCTTCCTACGG
TGCAAGGGACTCAGATAGACAGACAAAGATGGAAGGTGCAGAAATAAATCA
GCCCCTCTGCCTCCGCCAGGGCTGGACCACGAGCTGGCCTTCTCTCGTCTG
CCTGAGATCCGTCGAGATCACTTTGAAGAAGCCATGCGCTTTGCGCGCCGT
GGGAAAGTCCCCGGACCTCGGGCAGAGAGTGCCACGTGCATACGCACGTAG
CAAGACATTGCTGCGAGATGAAAAGAAGATGGAGAAACTAAAGCAGAAATT
AATATGGAAACTGAACAGCCAGAAGAAACCTTCCCTAACACTGAAACCAAT
CGTAGGACTCCTGGCTCAACTGGAGAAGATCAATGCTGAGCCTTCAGAATC
GAAAAGGGGCTACAGCTCTGAGATGAAGACGGAGGACGAGCTGCGGGTGCG
GGAACTTGAAGAACTGTCAGGAGCAAAGATCTCAGATCTCCACAGAGAGAG
AAAGACAGTGTTGCCTCTAACAATAAAGATCAGAATTCCATGAAACATGAG
CTAAAATTGGAAAAATACAGAGATTAGCATGGCCCCTGCGCAAGGATGACA
CCACAGACTGCGTAGAAGCATTAAGAAGATCACCCAGGAGCTGAGTGACTT
GACAGATGGCCTGTACTACCTCGGGAAGATCAAGAGGGTAAACCCATCCTC
GATCGATGCGGATGCCATCGTGGAGAAGATCGTGCAGAGCCAGGATTTCAC
GGCCATGGTCATCCGAGAGCTGAACAAGAATTGGCAGAGCCACGCGTTTGA
GATCCTAGAGAACTGCAGCATCTCCAAGATGGAAGAGGAAGCGGGGCAGAC
CAGGAATCTTAGTGCCTTGACTAGAAAGAAGAGGAAAGCACACGTGAAAAG
CCAAGGACCATGAACTGGACCCTCGAAGGTATAGAAACTAGTGTCAAAATT
GGGTCACGCTCTGCTACTTGCAAGTAAGATGGACAGCCGGACACACGCCCG
CTGCGACTCGGGCACCTGTCTGGACAAGATCGATGGCTACGAGTGTGCCTG
CTGGAGGTGGGCAAGGTGATCCAGCAAGGTCGGCAGAGCAAGGGGCTTACG
GTCCTGCTCCAAGGACTGCACTGTGAAGGTGAGGACGGCCAGGTGTCCTGC
CGAGAAATTCGATAAGTCGAAACTGAAGAAGACAGAGACGCAAGAGAAAAA
AAAATAGGAATGTCTCTGAATGATTAAGATCTAAGAGTGGATAATGAAAGC
CAGTGAAGAGGGTTGGAGACTGTTCAAGATCGACAAGGAGTACTTGCTAAA
ACTGGACAGAGAGAACCTGAAGATAAAGAAAGGATGGGCTAGTGGAGCAGG
ACCTAGGCGCTAGCAAACTTCTGCCAAGATCGGAACTGAGTACTAAACAGC
CTTTAAGCCTAGAGATGGGTATTAAACCCAGGAGTAGCGTTGGCACAGTCC
TACTGTTTTTCAGGAATGTCTGATCATAGATACGGAGATGGTGGGTCCAGT
ACCACCTTGCTAGTGTCACGTTCTCAAAGGTCCAGGTACCTAAAATCTTAA
AACATCACAGTGTTGTATGTGAACAAATAGCTGTTTCTCAGTTCTGCCTTT
TTTCTGCCCAGTGCTCTGAATGTCAAAGTGAAGAAATTCAATGAAGCGCGG
CCCAGTGCTCTGAATGTCAAAGTGAAGAAATTCAATGAAGCGCGGGTAAAC
ACTATGACTCTCTTAAGGTAGCCAAATGCCTCGTCATCTAATTAGTGAGGC
TTTGGGACTGCTTTGGCAGATCATTAAGATCGGTTTGTTCGCTGACATTGA
ATCCAGAGGAGGATGGAATGATGAAAAGAAGAGGAAGACAAGGTCCAAATG
TCCCGGCGCTAGCAGGGCTGAAGAGAAGATGGAGGAGCTGGTGGTGGAAGT
GAAGGTAGTCGGCTGCGCACGGGTAAAGATCGTAACCAGAAGAAAGAGAAG
TGTGTTTAACTGTTGAGAAAAGTGAAAGATCAGTATGATTATTATGGAACT
CGTTCCCCCCTATTCTCTTCCTCCTAGGTCAGTTCTTCCACTGCACACCAA
ACCAAGTTCAATGCTGATGAATTTGAAGACATGGTGGCTGAAAAGCGGCTC
TGGCTCTGGGCACCGGCGGACAGTCAAGGTAGGCAGCGTGCAGCCTGCTTC
TGCCACCAGCATTTGGCTAAGATCAAGTGTAGTATCTGTTCTTATCTGTTT
AGCTTGTGTGGACTGGGCTCAGAGAAAGGTCGGGAGGCTGCCACAAGCACT
AAACTGGAACGATACAGAGAAGATTAGCATGGCCCCTGCGCAAGGATGACA
ATACTAAAACTGGAACGATACAGAGAAGATTAGCATGGCCCCTGCGCAAGG
CAACCTTAAGAACAAGATTGAGAACAAGATCGAGAGCATTGGTCTCAAGCG
GCCAAAGACAAGACTCTGCGGAAGAAAGGTAAGGCCTAACAGGCTGGGGTG
GATGAGAAAGCAGTAGACAAGTTGAAAGAGAAGAAGGAGCGCTTGACAGAG
GATTCCATGAATATCCTGGACCCTGAGGATGAGGAGGAGCACACTCAGGAA
AAACTGTTGAACTCAACAAACAGGGAAGATGAAGACACCCCACCCAACTCT
AGCCGAAACGGAAGCAGGATGAATAAAGAAAGGGAGAGCACATGAAGCTTT
GTGGCTGCGGAACGGTTTTAAGCGGAAGATGGAGGAGCCGGAGGAACCGGC
ATTGTTTCTCGGAGAAGGATGTCAAAAGATCGGCCCAGCTCAGGGAGCAGT
ATCTGGATTGTAGGGTGGACTCGATAACCTGGTCATTATTTTTTTGAAGCC
CCTGACCTTCGGGAGAGACTCAAAAAAGCAGAGAGGAGCACAAAGTGAAGT
GCAAGAATTTGGCAGTATCAGCAACAAGAATGGAAGAGTATAGTGCTAGAC
AGAAGATTAGCATGGCCCCCGCGCAAGGATGACACGCAAATTCGTGAAGCA
GAGGAAGGCAATCCCCAGGGCAAAGAAGATCAGGAAGGAAGCGGAGGTGAC
GCACCAAAACAAGCTGAGAGCTTTGAAGATTTGAGGAGAGACGTGTTCAAT
CAGTGCAGCCTAGAGACGCTGACAAAGGAGCGGAGGAGCAGTCGCAGCTGC
AAGAAGAAAGGATGGCTGGATCAGGAAGACCAGGAAGCACCACTGCAGGTT
AGAAGATTAGCATGGCCCCTGCGCAAGGATGACACGCAAATTCGTGAAGCG
AAATTGGAACGATACAGAGAAGATTAGCATGGCCCCTGCGCAAGGATGACA
CTCTTGCGGAGACGGGGTGAGCGAGAAGAAAGGGAAGAGCCAAAGGGAAGG
CACCCACAACTTCTCGGAGGAGCTCAAGATCGGGGAGGGTGGCTTTGGGTG
AGCCGCCCTGATCGTGCGCGACCAGACCGAGCTGCGGCTGTGCGAGCGCTC
AGTCTACTTTAAATCCTTTAGGAGGATCCATTGGAGGGCAAGTCTGGTGCC
AATGCTTGTAGGACATAATAATAACAATTGAATGTCTGCACAGCCGCTTTC
TACTTCACAAAGCGCCTTCCCCCGTAAATGATATCATCTCAACTTAGTATT
CATTATTGGCTCAACTTTCCTCACTATCTGCTTCATCCGCCAACTAATATT
GAGACGAAAACCTTTTTCCAAGGACAAATCAGAGAAAAAGTCTTTAACTCC
ACCTTTTTCCAAGGACAAATCAGAGAAAAAGTCTTTAACTCCACCATTAGC
ACCACATTTTAAAGGAACAGAATGGATCTTTCAAGTTTTATAAAAACTCTT
CTTATGCAGACCTGCGACTGAAGCAAGATCAATGGCAGGCCGTCTCTAGTA
ACTGGATCAATGCTCTTTCTACCTCACCAGCTGTCTCATATTAATACTAGA
TGAAATGGGCTACAACAAATTTGAAATTTAAGTGTATTTTTCCTTACACTC
CAGGAGTTCGACACCAGCCTGGCCAACATCGTGAAACCCCATCTCTACTAA
CTTTGTACAATTAAATTTTTGAGAAAAAAGACATTCCATAGAAGCCTCATG
CCCCTTCCATGTAGATTATTAAGTGACTCTCCATCTTGTAGAGAAACTGAT
TGCAGAGCTTGACATATCTCATCAGAATTTCCCCAGAAAATCAGCTTGTCA
CTAAATAGCACTAAAGCATTCTGATACAACATTAGCATTTGCTTAACAAGC
CCAGGCACTATGTTAGGTGCTGGGAATGTAGGGATGAAGACAATTGCTTTG
GCTGTACGAAGGATCAAAGTAGGAGATTTCCATGCCTGTTAGTTTTATTTA
AGAGTCGTGTTTGAAGGTTTAGCTGAAATTAGGTCTCAGGGCTATTTTTTG
AAATTTTTCACCTAAAATATACATTAGCTACCAGAGTTTTCACTACATGTT
ATTGAACCAGCCTTGCATCCCAGGGATGAAGCCCACTTGATTATGGTGGAT
CTACACCCACTGAAACAGAGACAGGATCTGACATCCTGTGACATCCTTTTC
TGGTGGCAGAGTGTGTGTCTCACTCACTGTTAATATTGCTCCTGGCATGGG
TTTAGATTTTCTTTCAGATTTTGAAATATGTGCAAATACTCCCTGTTGAGT
AAAAGGTAATTTGCCTCATGAAATAATAATTGGACTATCTTCTGAATTTTC
GCTGGGTCCCCATCAGTTCTCAATGAATGGTCATTGATTTACTTAGCAGAG
CAATTGTGATAGCAAGGATAGTCTAATGACGTGAGATTCAAAGCTAGGGGA
ATCTGTCTTGACAGTCTTCTAAAGAACATTTGCGGCCGGGCGTGGTGGCTC
AGCCAACACTGCTTTTCCACAAACTATTAATATATCTTTACAGTACTCTCT
AATAAGTTGATGCTATCCGGAGAGAACCTGCTTCACATTCCAGAATCATTA
TTCCTTCCAGCCTTTTTCTGTTAGTACAGAGCTTTATGCTAGCTATTTATG
CAGCCTCTGGGGATTTGGCCTCCCTAGAGGAATAACCCCACGTGCACCCAC
GTATCAGTAATTTCTAAATCTTTCAAAAAATCATATGCAAATAAAAAGCAG
ACCACTGAACTCCAGCTTGGGTGGCAGAGTGAGACCCTGTCTTTAAAAAAA
TTTTTTTTTTTTTTAAGAAGCCGAGAGCCTATGTTTATATAAATATCCTAT
GTCTCGTGCACCACTTTCAGCCCCCATCCCCCTAACCCTTTGGCAGCTTGA
GCATCACAGCGGGTATAAACATACTAATTCGGTGGCCAAGTATCATAGTTA
CTATCTAAATACACACCTGTGGGCCATTGTGATGTGCCCAGCATGTGGGTG
ATATGTATTTATGTTGTAGTGTGGAAAGAATTACATGTGTTTATTTTACAT
CCTTTCGCTCATTAAGAGAGTGCCCAGGTCTGGTTTTAAACACAAACTTGC
GGTTTTCCACCGTTAAATGTTACTAAAACATACTTTATAATCCAAAGTCAT
GTGCTATATAATTTTTATTTTTCAAATTTTAGATTGTTGCTGTTACAGGTC
AATGAAAGACATTTCCAGATTCAAAAAAAAGGGAAAAATAAAAACCATGGA
TTGTGACATCTACTGTCCCAAGAGCACTGGCCTGTCATTCGGCAGACCGTC
ATATGGAAAAATATATGCACTGCCAATGACAATTGTAGGTTCAGATCTAAC
ACATGGTGGTGGGGGTTAAGTGTATATATCCAAATACTCTGCCCATCTTTT
AGTTACACGAAAGACTAGTGGTGGAATCTTCCTTGAAAGGGCTTGGGAAAG
GTCCTTCACGTCCCTTGTAAGTTGGATTCCTAGGTATTTTATTCTCTTTGA
AGCAACCAGGTGACTTACTCAGTTAATCCTCGTCTACTCTTGGAAATGGGC
AGTGGAATTCCTAGGTCAGAGATGCATGCAGTCAGCTGTTCATTGCTAATA
GAGCATAGTGCCTACTTCTCTTTATATGGGCTGGATTTGATTTACTTGTAT
ATCTTCCCACCTCGGCCTCCCAAGTAGCTGGTACTACAGGTGCACATCACT
AACCCCGTCTCTACTAAAAATACAAAAAATTAGCTGGGCGTGGTGGCGGGC
AACTGGTGAGATTTTTAATTTTAAGAAGTATTGTCCAAAATAGTGCTATGG
TGTGGAATCTAAAACAGTGAACTCAACAGAAGCAGAGGGTAGAATGATGGT
ACATACGGCTTTCTAGATTTCCAGGAAAGCCCTGTGAACATGTCCTTCCCC
GTATATTGTACCCCAATAAAAATGTAAAAATAATAATAAAAATAAATTCTC
ATCCTGCCATCCTCAGATGAGGATAAAACGATGTTTTCTTGTTTTGAGATG
GTATCTCAAAAAGAAAATAATTAAAAATAAATAAAAGAAATTTAAGTAATT
TCGGCCTCCTAAAGTGCTGGGATTAAATGCCTGAGCCTCCACACCTGGACT
GAGTGCAATGGCACAATCTCGGCTCACTGCAATCTCCGGCCTCCACGATTC
AGTTGTCAATGCAAAGTTCTATTACAACATCTCCAAAGCCATAGTTTTTAT
ACATTCCCACCAAACAGTGTATAACATTCCCTTTTCTCTACAGCTTCACCA
GGCAGGAAGCATCCAGCAGGGGACAAAGATGTGGGCTGGGAGGGTAGGCCG
ATCACGAGGTCAGGAGATCGAGACCATCCTGGCTAACACGGTGAAACCCTG
AAGTGTATTCTTTTTGATGCTATGGAATTGTTTCTGTAATTTCCTTTTCAT
TTACAAAATAAAGGAAAAGAGGTAGAGGGAGAGTTTATGCAAACAATATGA
CACGCCTGGCTAATTTTGTGTTTTTAGTAGAGATGGGGTTTCGCCATGTTG
GCTCCAGTCACTTGGGCTTTCAATAACTTGGGTCAGTTTCCTGCTCTTGCC
TTGACACCTATTTATATAGTTATTTAGCCTTCAGTTGAAATAAATCAGAAA
CACTCTGTTGCCCAGGCTGGAGTGCAATGGTGTGATCTCGGCTCATTGTAA
TTTTTAAGTCAAGTCAGTGATCTTCACCACTGAAGCAGTTCCTCCTGTATT
CCTCAGTGACCAGAAATTGGAGACCAGCCTGGGCAACATCGCAAGACCCCA
GTTACTTTTGTATTACAAAGGTTGGATTCTTGTCAGATACATTGCAAATTT
GTGGCATGGTCCAAAAAATTTCACTATAAAAAAGAAATGTGCCCTTATTTA
AATAGACAACCAAGGGTCACACGTCATGGAACTGGAGAAACAAGAACAATA
ATGCCTTTAGTTCCAGTGGCACAGAAGTCAGCAGTCAAGGTTGGGTGCTTC
AGTGATTTTAGGCAATCTAGACATTACAATTGATAATGTTTCCTCAGACTT
GCTGAGATTATAGGCACGTGCCACCACGCCCGGCTAATTTTTGTATTTTTA
CACTCCCATGGCACCGTATTTATTGACTGATCTGTGAAGGCTTCCCTGACC
TGTCAAAAAAAAAAAAAAAAAGAAGAAGAAGAAGAATGTCTGCGTGAAAAT
ATGGGCTTTTCAGAAGAACAAAATAAATATTTGAAGTAATAATGACTGAGA
TATTTTTTTTATACAGTTTATTTTTACAAGCTGCCATATCATGAGCATTTT
CTGGATATGAAATTCTGGGTTGAAAATTCTCTTTAAGAATGTTGAATATTG
TTTAAACATACTTGTTTTAGAGCATATCACATTATGTTTTAGTTATTTTAT
CATTTTGAGAGGCTGAGGTGGGCGGATCATTTGAGGTCAGGAGTTCAAGAC
GCAGAAGAATTTTTCTTAGTACAGAACAAAATGAAAAGTCTCCCATGTCTA
ACAGCACAGTCTAAGATGAGTGCACAATGAATAGCAAATATTTTGTTGGTA
ACCTAGTGGTAATGCTATAAAGTAGATGGGTGAACCCATAATGGTAGTGTA
CAGGGCCTTTCATCCATTTGTTCTCATCATGAAGTTCCGAGAGGTGGACAC
GAACCAACCCAAATGTCCAACAATGATAGACTGGATTAAGAAAATGTGGCA
GAGAAAGCATCCACAGATAGAATCAAATGTTTGAGGACACTAACGTGCACT
TAGAAGTGAACACATAATTGGGTGGAGTCTGATCAGTTTAAAATTGAATAA
GGAAAAAGTTTAAATAAAATTTGAAACTCATGGACAAATATACATCCATAA
TATCACACCTTAGGGATACTCTAGTAAAGATAATTACTATGTTGGGAAATG
AGGCTGGTGTCAGAGGAGTCAGGTGAGCTGGGTCATGCCTCGAATCATGGT
GCACATCTCTAGCTTACTTTATTGTAAGAATACAGTATATAGCCAGGCACG
TGTTCTGGTGTCTCATGTCATACGGAATCTACCTATAACTGCTTTTCTAGA
GACAAACCAGTGAAGCCACCTACAAAGAAATCAGAGGATTCAAAGGTAAAG
CGCTTGTGCAACAGGTAAGTGCTACAGTCTTGATTTGAACCTTGCCAATGT
CTCACAACTTTGAGTGATACATGTCAATAATAAATACATGTATCTTCTGTT
AAATCTGAAGTAAAGCTGTTCATTGAAGTAGTTTTAGTGCAATATACAGAA
GGAGAATCACTTGAACACAGGAGGCAGAGGTTTCAGTGAGCCGAGATCACG
ATAATAAAATTATATTTATTTTAACAAAGTCATATTTTGTGAAAAATGCGA
TGGGATTCTAGGTGTGAGCCACCACACCCGGCCTCACAAATGGACTTTTTT
TATGGGGAAATAATACAGAAAGGTTAAGTAACTTGTCCTAGAGCATGCAGT
AGTAATCAGGCACAGAATGTCACTGATGGCTGTGCTGCGGCCACAGTGGCC
GAGGGCCTTCTCTATACTTAGCCCCAGTGCTGGACGATAGCAACACAAAAG
ATTAAGTTACACACCCCTAGGGATGAAGATGTTGACCCTTTAGCATCTCCT
TTCTCCTGTAGCCTTCTCAGGTCGAAGTTCTTTTCTCAAAATCCTCACAGC
TTGCTGAGTAACGTCCACTGTGTGAACATTCTGTGGGTTTTTAGTCATTCT
TGAAGTGGAGGGAAGGATTTGGAAAAGTTAATGGGGAGTCCCCCAAGATAA
CTAGCCTATTTTCTTGCATAAGTGTATCTAAATCTTCCAACACACATGAAA
CGGGAGCCTACATGTTTCCTGATACAATGCTACAAGCAGCAGGATGCTTTG
TGGCATGAAGTGGAGCCAGGTAAGCAGAGTGGCGGCACGGGCATGTGGCTA
CTTTTATCAGCACTTTAACTTGTAAACTGAAAAGTTTACCATCATCTGTAT
ATTGCTCAAGCACATTTTCCTGCTAAGCACAATATAATTGTGATAGGAAAT
GTCACCACCAGGCCTGCCCTAAAAGAGCTCCTGAAGGAAGCACTAAACATG
TCTGTTCCCTAACTGTAAAATGGTGAATGTAATTAATTCTTCCTGCATAGT
TCAAACAAAAAGTCTGGACGTATTAAACAATATCTCCATTCCCCTCCCTGC
GCAAGTCGCTCTGGCAGGTGAGGGCATTTCTGTGACACTGTAACTCCAGCA
CTCACTCAAGAAAATACCCAGGTAGACAGCCCTGTGCTATGGTGAACTGGT
ACCTTTATTTAGGTGCCTTTTTAGTAAAGTAGAAGCAAATGCTATATGCCT
ATCTATTTGGTAACAGGATGTAAAGATATTTCCACAGAGTGAACGGGCCTG
CAGAGCAAGACCCTGTCTCAAAAAAAGAAAGAAAAAAAAAAAGATTAAATG
AAATAAGCATCCTAAATATAATTAAAGTCATGCCTATTGTTTTAGTCTATA
GAGATATGTGGTTGGGGTTTGGATCAACCATATGCTGGATGTGTAAGTCTG
CAGAGTTGTGCACAATCCATTTTAGAATATTTTTACCACAATAAGAAGAAA
AGCTAATTTTGTATTTTTAGTAGAGACGGGGTTTCTCCATGTTGGTCAGGC
TAAACAGAACAGGTATATAGTATGAAAACGAAAAGACTTGCTTCTCTCTCC
TCACCTACATTAGGTATTTCTCCTGATGTTATCGCTCCCCTAGCCCCCCAC
AGTTCTGAGTAGAGGAGAGTGAGGAAGGAGGGAGGCCGGGCAAGGTGACCT
ATTGGGCGGGGGTACAGTGGCAGGTACAAGCATCCCAGATCTGAAGAGGGG
GTAATCCCAGCTACTCAGGAGACTGAGGCAGGAGAATCGCTTGAACCCAGG
GCTGAGTTTACAAAGTGCCTTCTGAATCTTAGAGCCTGTCTTTCATTTATC
GGTTTATTTTTTAAATTTTGATTTAAAATTGTTGAAAAGTTAGAACTGGAA
ATCAGAGCCTATTCACGACCAGTTAATTTGGATGGCACGTTCTAAAATTAC
TAAGAACCTGTTTTGCATGTTAAATAGTAATTCTTGGATATATTTGAAGTA
TGTTCTATGTATTTTATTTTATTTTATTTTATTTTATTTTATTTTATTTTA
TCTGGGTCTTAGGCATATTGTATATACTGGAATGATATTCACTTTAATTAA
TTCTCAAATGCTTGGATCTGTTTTCAGTGTACTTGTTCTACTCCTAATTAA
AAATCCAGGAGCTTTTGAATGAAAGAGAAGTGGCTGGGACAGGAAGGGATC
CTTGTACTGAAAGATTCAAATGGTAAATCCTTCACATATGACTTCACAAAT
AGGTTCTCACTCTTTTTAGAAGTCCAACAAATAAGACATTTGCCTAGAACA
GGTTTTAAGGAAAGACAATGAGCTCATGTTTTAATCTTTTGAGGCTAGAAA
GGTAAGGTGAACCCATTGAGCAGTTAGGCAGTCTGAAAAATTTCTATGTCT
TTGCAGTACGTTGAACTTTTAAAAAACTGTAAGTTATTAATTGTTCATCAA
AAGGACTTACAAATGTCATTTTGTTACTTTTTTTTCTGGTTATTTTATAAC
TCTGCCTCCTCTGGGATACATTGAAAACACACACTCCCTATTTCCCACCCA
TTATTTGTCAGAGGAAAGGTTATACAGGAGGTAATGATAAGACCCTTCATT
TGCATCAAAAGGGGGTTTAGATATGAATCTACTAGACAGTGATGCCTATGT
TGGAACTGGAGGCAGCCAAGCCAGTAAAGTATCTTAGAATAAAATGGTGAA
CTGCAGCCTCAACCTCCAAGCCTCCAGTGATCCTCCTACCTTAGCCTCCCG
TGTCTGATCTTGCCACCTACCGTGAACTGTTTTGTTATTACATCCATTTTC
CTTAGTGAAATTCAAATTATTTTCAAATTAATGAGAGATATAAAACATACA
ATTTTGATTAGGTTTAACTACTTTCAGAGTACGTGGCTATCTCATTTGAGC
TGCCTTTGCATCAACAACAAGGAAAAACAGTACTATAAAAAAATGTTCCTG
ACGCTGGTGCAGGTGGGCCGGGGACAGTGCTAAGCTCATGTGAGTTCACGC
ATTGACAGTGACTTAAAGTACAGAAAGCCAGATTCTCTTTTGCGTCTTAAG
TGAATGAGTTGCAAATCTTTCTTTGAGCTTTTTGAACTGATCTTCCAGCAT
TTTCAGCTGGGTGAAGAAGGAAGAAAGGCTGTTTCGTTGAACTCAGTGTTG
AATGCACAGGATGGCCACCTACAACAAAGAAGATGTGGCTCAAAATGGCAG
AGTTTTGATAACATTGTTGCAAAATACAAGTTGTAAAGAATTGACCTTTTT
ACAGAGAGCTCAATGTAAGCAGCAGAGACAAACTTTTGCAGAAGCAGTGGT
AGCCAGCTCCCATCACCATCCATACACATACACACACTCACACACACACAC
GATCGGCCTCAACGGCAGTCAGGTGAGGGCTGGGAGACGGGCCCCCATAGG
TTCATTAATCTCTAAAATGAAAGAGATTTCAATGACATATCTTAAATATAG
TTTTATAATTTTTTTCCCTTGAATCAGGATCCAAATAAGGATCCATACAGT
AATGAGGTCGAACCCAATATGTGAAAAGCTAGAGGAAGAGCACCAGGAACA
ACAAAAAAGAAGAAAAGAAAAGGGCATGCCTACTATGTACCAGGCATTATG
GGCGGATTCCGAGGAGGCAGGGGCAATGGGACCACCCGTCGCAACCCCACT
TCTTTCACACTCAACACAGTGCCACAGGTATAGTAGGCGTGTGTGTTGAAG
GAATGAAGCTGGAATGTTTTTATATATTAAAGTTGAATCTTGATAATCAAT
TCCTACATTAGGAGAAATAAAAGCAAGGAAAACAAGCCATTCTATAAAAGA
TTATTTACCCAGTAAGAAATGTTGCAATATGTATTTAACTATTTTTTCCTA
TATTTATTTATTTATTTATTTATTTATTTATTTATTTATTTTGAGATGGAG
TTTTAGCTCTTTCTGCCTTTCTTCTAACTACACATCTACTATCACTCACCA
ACATTTAGTTAAAGACTTCTGAAGCAGTCACCCTAAAATATTGTAAACACT
CAAACCCCATAAACACTTTGAGAATATCATGGACTGGGAAGCTTGATTGAA
GCCACTGCGCCTGGCCCCATCCAGCACTTTCACAGTGAAAGAGAAGGGGAG
TTGTATTTACCCATATTAAGCAACTAAAACAGGCTGGGCGTGGTGGCTCAC
TATTGAGTCACTAACTAATTTCGAAAAGCATTTTGGTGAATTATAATTGGG
CTCTAGGTATTCCTTAATCCGGTCAAGTTGACATCTAAAATTATCGATCAC
CTCAACTCCAGCCAAACTGGTTTCCAAACCTGTCTGTACAACAGTTGTCTA
AATTTTAGTAGTGTTTGGATGTTAAACATGCTACCGGCTCTTGTGTAAAAT
ACTGTGTAATGGGAAAAGTAAATGGAGAGGTAGATTAGGGCCCAAGTGGTA
CTTTGGCCCCCACAGCCTGTTTCACATTGTCCTCTATTAAAGCAAGGCTTT
TACTACCCTTTGTTAATAAACTGGTAAATGTGTTTCCATGAGTTCTGTGAG
GTTGTCTGCAAGTTGGAGACCCAGGAGAGCTGGTGGTATGATTTAGTCCAA
TTCCGCTACCCCAAGGGGATGTCACAGGAACACTAGGACCCAGGTATCCAT
TGTGCTTAGAAACACTAGATAACACATCAGCTTTATTCTTGGAGGCCAAGT
AACACCCGGCTAATTTTGTATTTTTAGTAGAGATGGAGTTTCTCCATGTTG
GGTCTTGAACTCTTGACCTCTAGTGATCCACCTGCCTCATCCTCCCAAAGC
GTACATATTTTTTGAAAGGGGGCTTAAAGGAAAAGCCACTAAAAGTTCTTG
TGAAGAGGAAAACAAAATCAGAAGAATGGGCCTGGGTCATGTCTGTAAACC
CACCTCGGCCTCCCAAAGTGTTGGGATTACAGGCGTGACCCACTGCGCCCG
TATATGGCATCATTTACTCTTTTCTACTTAAGTCTAATCCTGTGGATGTTT
CCACTCAGCGTCCCACTGTGACTCAATGGCTGCAGGTGGGGGTCTTCTTTT
GCAGCAGCAGGGAGGGTGATCTGTGAGAGGATGTACAGGGGAGTGGAGGCA
GAAATCTCTCTGCTCTATTTTGATCATTCCTGATTTTGTGCATTCTTCCTG
CACCACGCCTGGCAAGTAGTTTTCAATCTTGGCTGTACTTTTAGATCCCTT
CTTTGGAAACATGTAGAGGCTTCCAAATTCTGAGCTTAGGTACACACCTGT
AGCAGAATATTTTTTATACACACACACTGTATATATGTGCCCCGTGAACAA
AAAATCTGACATCCGAGGCATTTCTAGACTTTTCTGGAGGTGCTAGTGGAC
GAATGTGTCTGCTTTTTTGAAGCACACTCGTATTTCCGCTGCACTTCCCAG
AATGGTATCTGTCATTTAAAATTTGAGCCTAGAAGTATGGTAAGGTTAAAA
TATAGTTTGGGTACATTCCCTGTATATTCAGTTAGCTTTAGTATGAACATT
GCCTCTGCACATGCGCAGCCCCCCCATTGTCAGCATCCCCACTAGAGTGGT
CGGCTCACCACAACCTCCGCCTCCCAGGTTCAAGCAATTCTCCTGCCTTAG
TCAGTGTCTCTGGCAACAGTGGGCCAGAGGAATAATGTGTTTCAGAGAAGG
GTAATAGTATTGGCAATTAGCCAGTAAGTCTGTGTGCAAAAAATTGCAGAA
CCCTTCCTCAGCGTGCCTCACTGCCACTCCCAGAGCCAGGGAGCCCCATAA
AAAAATGATTATAAGAAGCTAAGAGAAGTTGTGACACTAATCCAATACTGA
AATGAAGGATTTATGTCCAGAATATATAAATAATTCTTGCAGCTCAGTAAT
TCCCAGCATTTTGGGAGGCCGAGGCAGGAGAATCGCTTGAACCTGGGAGGC
TACCCTAAAACTTAGAGTATAATAAAAAAAAAAAAAAATTAAAAAAAAAAA
TGCTCTATGATATTTATTTAGAGGAATTGGAACATAATTGTGTGGCCTAGT
GAAAGAGGTCATCCCTCCCCAGTAGAAATCCTGGAACATGGGCAGGCATCC
GATGGGAAGGGAGGCCAGTTGCTTTAAGTAGGGGAGATAGAGTTAAAGGAG
AAACATAAAAAGCCTGGCACAAAATAAAAGCTCAGTAAATGTAAATGTCCT
TGGGCTCCATTCCATGTGCTCCCATAAGCCACTGGGCCCACCTCCTGGCTC
TTTGTTTTGTTTTGTTTTGTTTTTGAGATGGAGTCTCGCTCTGTCACCCAG
TTATTTTATTTATTTTTTTCTTTTGAGATGGAGTCTCACTCTCTTGCCCAG
CTTTGTGAGAATGCCCTATAATGGAATCATCATCTGTAACCTTTGAAAGTG
GCTCACCCAATGTTGTGCATACATAATTTCTGTGAATTCTGTAATAATATA
TTCCTACAGATTGGTAGGTAGATGTAGGTGCTTGATAATATTCAAATTAAT
TAATCACATTGGGGGAAATGGGCTAACCATCACCTCAAACATCCTTTGGTA
GTGATGAAACATTAGAATCAAGGCAACGAGTATAAGAAGGCTATCAGAAGT
TAATTTGTGTCTTTATATTTCTGTTAGTCTAAGTGTTGTACAATAAGCATG
CTCCTGAGTAGCTGGGACTACAGGCACAGACCAACACGCCCGGTCAATTTT
TATGTTGTAGTGTACAGAGTTTTACATGGGTCATTTCTTTGAATTCAAATT
CTCTTTTAATGTTGTGGCCCAGGGTAGTCTGTCTGCCAATCAGGCTGTTAA
GTTCTCCTGCCCCAGCCTCCAGGGTAGCTGGGACTACAGGTGCCCACCACC
TGGCAAAACCCTGTTTCTACTCAAAATACGTAAGTTAGCCGGGCATGGTGG
GTAGTCCCTGTTCATGTCTCTGGGTAGAAGGGCTACTTTGGTGTATTGGAG
TCCTCATAAGGAGGAGAGAGGAGTAATTAAGGAATGCCAAGGCTATTTTTA
AAAGCAGCGAGTCGTGCTGTTAGCAATTCTCCTTGTCATTTTTATCTTCAC
TGCCTCCTCCTCTTCCCTGCCTTGAACTCCATGGTGCCCGGCCTTAAAATC
CACACACACTCTTTCTCAATTTGGTAACCAGCCTTATCATGCTTTCCTATT
AGAATTATAACTATGTCTTTTAAAAATAAAATCTTGTTTTAGAGAATTTGG
AGTCTCCCTCTGTCATCCAGGCTGGAGTGCAGTGGCATGATCTAGGCTCAC
CCCAGGGCACCTGCCTGACGAAGGGAACAGGATGCCTTCTCTGCATTCCCT
TCTATTGCCTACAGTCCTTGGCAGTAAAGCTTCAGGGCAAGGAGCTGGGCC
ACATAATACATTGAAAACACTGTATATAGAATTTTTTGAATGCTTAAGTGG
AAATAGAAGTTTCATCCCAAAATTAATTTGGAATCTCACGTTACCCCTAAT
ACCCCTCAGGACAGATCTGGCCGTCAGCCGCGGGCCGCTGGGAACTCCACT
GTTGTTATTGCCATAACCTTAATGAAAGCAGTAAACAGCACGGTATTAAGG
AGATAAGGCATAAATACATTTATCGACCTATGTTTTCATTGATTCACTCAT
AGAGATTCATTTTTTTTTAAGACTTATAAGATGAAATTGAGTTTTTATAGA
GCAACAGAGCAAGATCCTGTTTCAAAATAGTAATCATATAAACAACTTCAG
ACATCTGTTGTAAACATTAGAAGAAATAAGTGAAGGTTTCTATCTTGCAAC
AAGTCAGCCACACCCAGAGTGAACCAACCGTGCAGTCAAATACAAAACTTC
CTTTTTGGAGCAGGTATTTATTTGGAGCCACATATGGCTTTCTCTTAATCT
GAATCTCAAGCTGGTGGGATAAGAGAATAGAGAATACGTTGGCCCTGGGAG
ATTCAGTATTATAGGTAGTGAACTTAATACAGTATGTAACTTACAAGAAGG
TACTAACAAAATACGTTGTACTTAGAGTATAACCACAAAGCTGAAAGGTCG
GGAATTTGCCTAGGCATGGTGGCTCATGCCTGTAATCCCAGTACTTTGGGA
TAAAACAAGGTTACAAAATTTAAAGAACAATTGGCTTATGTTACATGTATT
GGGAGGACTGTGGCCAGCAATTAACACCATGTAGACTTCCTTAGTTCTTAA
ACTCCCAGTGTTACCCTGAATGATCAAAAGTTAGAATTATTGTTATAATTA
TGGAGGTGGCACCTTTGGGGGGTAAATAGCTTACAAGGGTGGAGTCCCCAT
TTTTGATATGTAATACCTTCCACTTATATATGCTTTTTTTTTTTTTTTTTT
AAAAAGAGAATAAGGAACAAACACTATTGCTGCCGAATGCCATAACACTGA
AGCCACCACCCACAATCACAAGAAGATTCCCACCCCTGCCTCCCATGCCTG
TTCTAGATTATGTTAAAAAGATCCAATCAACCGGCCCATACTCATCATGAT
AACTAGGAGGGATAACGAAGTAACAAATTGCTTTAGTATAAGAGGCAGCAC
TGTATATGAACTTCTAGAAAAGCAAACTTAATATATAACAGGAAGCAGATC
CCTTTTTTTTCTCCCTGACAGTGATAGGAAATGGAAGGTGTTTCAATGAGG
ATTCTTACAACAAGTGAATGTGGAGACCTAGAATGAATTTTAAGTCAGGTG
TGTCTCACTGATGATCAGAGTTGCCATTAAAATCGTATTTCCCGCACATCA
CATGAAGTGTTCTTACAAATCAGTAAGAAATACTAAATATGAACATCTTCA
TGTGTGCTGAGGCTGACCGCCTGCAACAGTCCCACCCTCTGAGTGCAACAC
ACCCAGGCTGGAGTGCAGTGGTGCCATCTTGGCTCTTGGCTCACTGCAACC
AAAAAAAAAAAATATATATATATATATATATATATATGTATATATATATAT
TAATAAAATAAGGTTGGGACACAGGAAAAGAAATTAGAGGAATAAAACAAC
AAGGTGACCTCAATGAAATAAGGTGAGAAGACAAGATTAGAGAAAAAAGAG
ACTATTAATACTCTCTTTGTATGATACTATAATGGTGGGTACATGTCATTA
ATTGTCACATGCTTGCTGTGTTAAAAAAGCTTGATTATACATAAAAAGCAT
TTCAGACCACATGTCCCTGTTAAATACATTAGCTTTTAAATCAATCTTTGT
CCCCCTGCCCCAACCTTATATTCCCAGGGAGCTTCTCAAGGCCTAGATTTC
GCTATTTAAAGGACACTTGGAGTGAAGGCTTTGGCTAAGTGAAAAATCACT
TTTTCAGGATCCAGTTTATTGATTCATGGCCATGTATAAAAGTCAAGCTTA
TATATTCAAAGTTTTCATTACATTGATATATTTTTAAAATCTTCTTTAAAT
GCTTGCAGTGAGCCGAGATGGCACCACTGCACTCCAGCCTGGGTGACAGAG
TTTGCCGTGGAGCAGTGGGTAGAGCAGTGGGCATCTTTGTTCATCAGCTTG
TGCAAATAGAAAGAGGTATTCCCCAATTAGAAATAAAATATTGGGCTTCAG
GAACTAGTCGTTACTTCTCACTGTTATGTGTTCTGTGTCACTTGTTTTTGT
TACAGCAAAGACATAACAGTGGCTTAAATAAAGAAGAACCATACCAGCGGA
TTAATCTTAGTGAAATCAGGTTAAAATGGGTATCAAGAAAACTTGGAGGCT
TTTTATGAATGTCAAATAAAGTTAGAAATCTGTCACAAAATAAATTAAAAA
ACTTTTTTAAATAACAGTTTTACTGAGATATATATAATTCACATGTCACAC
TTGGAATAAGTGCGATGTGGTGCTGAGAAGAATGTATGTTCTGTTGATTTG
GGCGGGCAGATCACCTGAGGTCGGGAGTTCCAGACCAGCCTGACCAACATG
TTTTGAGACGGAGTGTTGCTCTGTCACCCAGGCTGCAGTGCAGTGGTGCTA
GGAAGGTGGAGCCCAGAGGACTGTGAAGGGGGTTTTTAGCTACCAGGCATA
TGAAGGTAGAGGATGGTAATATGTGAAAATAGTATTTAGGAATCTGAGCAT
CCCTGCTCTCTCCTGTAGGTACCACATGGAATGCTTGGACCCCCCTCTCCA
AGGTCTCTCCAAATAAGGTTATGACACAAAGCCAGAGAGTTGATATACCCC
TCACTGTAAGCCACAAAGGCATTCGAAGAGAATGAAGTGTACAAAACAACT
CAATAAAGGGGAGAGAGTAGAAGCCAGAATTGAGTTTGGGAGGAAAGTTGG
CTGGACCCCACGCCCACTCACTCACACACCCCTTGCCACTCCACACCTGGC
GTTCAAAGCATTTTTCAACAATGGCAAACAGTACAGTAAGAAAATAGGATA
GCCATTCCTCCCTGCCCGAAGCCCCAGCCCTCAGCAACCACTGATCTTTTT
GAAATGGGGATGTTCTTACTCTAAGACCATCTTTTCCTTAAGAAATCTGTG
ATATTTGTTAAATTGCATCTCTCACATCTTTGACTCATGGAGAAATAAGAA
CAGTATAGAAAGGAAGACATATGAAACGTTCCACCTAATTAGTATTTGAAT
AAAAAAGATGAAACTGATAAGAATCAATGCTGTTTGTTTTAAGCAGTATTT
TGAATAGAGATATAAACATTATTGTAATTTCATTCTCTCACTCTGGTTATT
GCACTTACCTCCCTTTTAGGTATGCAGATTTCTCTAGCAAGTGATTGCTCC
TCCGACGATGACTCTTGGGTGAGCAACGGCACCTATTTGGAACTTAGAAAA
AATTTTAAAATGCTCTATTGCTAAAAAAGCTAACAATTATCTGAGCCTTCA
GCACAATTCCAATCCTGGCATCTCTACTTCTGAAGATGCCATTCCTTTTCC
GAATATTGTTAGTTTTATAATTGTAAATAGAAATCAGTTTAATCAGTTTGT
TCTTTTTACCTCCTATTCTTCATCCAAACTTTGCACTCAAGTCTGATTTAT
CCGAGGTGTATTTTTTTTACACGATAATAGTAGCTGACTCTCTCCACTTGT
CCTGGCTAATTTTTGTATTTTTAGTAGAGATGGGGTTTTGCCATGTTGGCC
CTTGGCTCATTAATTCTTTACAATAACCCTACAAAATCGAAATCATTGTCA
TATGAGAGTCCATTGTTTTGGACTGATCTCATGCAGTAGCCCCTAACAGAC
AGTGGTGATGGAGAGCTAGCCACACATCTTCTGGAGGTCCTGCTGCTAGAA
TATTGAAATCTCTAATTGTAGATTTATCTATTTTTTTTATTAGTTCTATCA
CTCCCAAAGTGCTGGGATTATAGGCATGAGCCATCGCGCCCAGCCTCATTG
GAGGATCACTTGAGCCCAGAACTTCAAGACCAGCCTAAACATGGTGAAATC
CATTCTCTCCCTTCTTCCCATGGGCAGCCTTATATATGATTGAAGAACATT
CATGACATGTGAAATGCGGCTCAGAATGGTGAAATCTTAAATCCTCTGGAG
ATTACAGGTGTGAGTCACCATGCCCAGCCTATTCTCAGTTTTTTATTTGGC
ACTTTGGTAATTTTTTAGGTGAGGTACAAAAAAATAAAGCACCTCAAGGGA
GAAATCATTGTTGCACTTACTAGTGAACAGTTGCTGTCTGGCACAGCAGCT
ATTTATCCCTCAAAAAAACAAACAAAAAAAAAAACAGGTTCACTCTAGGCC
GCAGGTTTTGGGACTCAGCAGGGAGAAGTCCTGTTGGCCTCGGAAGAGGTG
TTTTTCTTTAAAAAAAAGAAGAGAAAATTTGAGACAAATGTGGAAGAATGT
CAGTCTCCCGAGTAGCTGGAACTACAGGCGTGTGCCTCCATGCTTGGCTAA
TTATGAACTAAACAGCATTTTCCAGAAAAAGGGGGTTTAACTTGTTACAGA
AAAATATATGCTAAGTATTATGGCCATTATCCTTAGCAAACTAATGCAGGA
CGGGTTGGGAGCTTCTTGCATGTTCAGACAAGAAAACGTGCTCAGATACCT
CAGATCAACGAAGGATACCAAAGGCAGGTGCTTTTTACTCATCTGCTCCCA
TCTAAAAAAAAGAATAAGTAACGAGAAATTTTTTTATTTTTTGCTCTTTCA
CTTTCCTTCCCATAATGAAAAAAGTAGTCCCTAGTTATTGACAATTCACTC
GACTCTTGCCTTGATTTTTTTAAACAGCTCTATTGAGACATACTTGACATG
TTAATGATTCTCCTTTTGTATGAGTAAACAGACATTTAAAATAGAAACTTG
GACTCCAAATTCAGCATTCTCCCTGAACTGAGTGCTGTAGGGGTTGCAAAG
ATTGAGGACCAAGTTTGTGTTTTTTATTACTTGTATTTCTGGAAATTTGCA
CTTAGTATATTTTTTTATAAGTTATAGCCACATATCAGTACTTACCAGCAT
GAAACGCCTTGGTGATCTCATATTTAGGAAGAAAGTTAAAGAGTTGGTCAG
CGGCCTGCCGAGTGTCTGTGATTACAGGTGTGCGCCACCACACCCAGCTAA
AGAAAAAGAGGTTTAATGGACTGAGAGTTTCACATGGTTGGGGAGGCCTCA
TGGCTTCTATTTTCTTTATAGCCACAAAATACTTATCAAGTATCTACTGTG
ACTTTTAGGACTAGGAACCTATGACACACGTGAGGGCATTTAGGTTTTGAC
TGCGAGTTAAGGAGCTGTGTCCTAAAGGCAGTGGGGCCCTGCATTCTCTTT
CCTGGTGCGGTGGCTCACGCCTGTAATCCCAGCACTTTGGGTGGCTGAGGC
ATGCTTTAGGAAATGCAGGATGTACATTCAATGTTATTTTTCAAAGACCTA
CAGTATTCCAAGAAAAGATCACGGTAGCTGGAATTAGAGTCATATTAATGA
ACCTGGCCTTTTTTACTTTAAAAAAAATTTTTTTGTGTGAGACAGAGTCTC
AGTCTTACTTCAGATTGCTATTTGAATTAGAATGCCTTTAGCCATCTTCAT
ATTCATTTTCTCCTGCTGTCCTGCCACCTGGCTGAACAGTCTACTGCTGTA
CCACCGTGCCTGGTCTAACTGTGATACTTTATAGTTATCACAGAGTTCATT
TTTGTGAAATTTTTCAAATTTGAGTAATAGATGCCTTTTTAAGGCAGTGAA
GCTCACAGTGCAGTGCTGGCTTCCCAGGGCCCCTGCAGCTTAATGTAGGTC
AAAGTTCATTAACTACAGAAGTCAAATAATTTATACAATTTATTTGTTTAG
CCAAGTGACTACAAGTATGCGCAGGACCGAGCCAGCCACCTGAAGATGTCG
TGGTTCTTTAACTTTTATCAAAGTTACTCAACATGTCTGGGCCTCTGTTTT
TGTAGTCCCTTTAGGAGGCTGAGGCAGGAGGATTGCTTGAGTTCAGGAGTT
CTAGGATTCATGTATTTGATGGTCTAATTCTGTTCTAAGAGCTGTCTTCTC
GGAGAAAACACAGAGTGCCAGCCTTACCTGTAGCTCCTGGGCTGCAAGAAC
GTATTTAAGCATTACATGTTTTTATATAGCTAAGCTTGAGTATATTATTAA
GGTTGTTCCTAACCAAAGTGTAATGAAAACATCAGTTGAGTCAGGAGTCAG
TTATTTTTTAAAAAGTAGGCCAAGTATTAATGTCTTTCTGCTAAATCTAGT
CACATTATGGACATAGAAGATGTTCAATAGCCATGTTTGGATTGAATGAAT
AATAGGGAGAGGGATTGCTGAAGAGAGGCAAGGTCTTTCCTCCCCTGCTTG
CAGAGGATGTGTTATTTCCATGAACAGTTAACACTTGAAGCCTGGTGCAAG
ATTCCTGGGACTGCTTTATAAAGAGAGATCTTCTCAATATTCAAATGTATT
AGGGGGGGGAGGGAGAGAGAGAGAGAGAAAGGAAGGAAGGAGAAAGAAGAA
CCCTCCCATCACAGGGCATACTCACACACCCACACTCACCCAGACTGGGAC
AGGATTTGGGCAGAGACTAGCTGTCATCACGGGGAGGCTGTGAGTGGGGCT
GGAAAGGGATTTTAGAGCTGGAGGGATTGGTCCTCCGAGTATGCCCTCTTT
ATTTAATGTGTGAACAGCTACTGTGACATGCAAAGGAAAGGACAGTGCAGA
GGCAAGGGACTGGGCACCCATGGGAATTGGGGTCGGGGGAGGACTTTGCAT
AAATGGAGGGAGGGCTGCCCTGAGGACTCTGTCTGGCTTTGAAGTTTTCTA
GATTTATATCACATAAACTTTGCATACAGTTTTTAGTATCACCATCAATAT
TTACAAAGGTAATCAAGTTAACATGAGGTCATTGGGTAGGTCTCCTCTACT
GAGACAAGGTTTGACCATGTTGGCCAGACTGGTCTCGAACTCCTGAGCTCA
AGACCAGCCTGGCCAACATGGTGAAACCCTGTCTCTGCTAAAAATACAAAA
ATTGCTGCAGCCACCCAATCTTGTGATGTGTGTCCTTCAATGGACAGGGAG
AATCAACTTGGTAAACATTGGGGGGAAGTGCAGCCTTAAGTTGTGCATGTG
AAACAATGTTTTGTTTTGTTTTCCCAGAAAGTCATTTTTCCTCCAGTTCTT
TGCTGAAAGTATGTAGAACTTTTCTAAAAATACTGATACTTTGGGGAGATT
GCGTGAGCCACCATGCCAGGCCCAGAATTCCTTTTCAAAATAACACCTGGA
ACTGCAGCCTCTGCCTCCCAGGTTCAAGCAATTCTCCTGCCTTAGCCTCCC
GAGTCTTAAAGTTGTCACACATTCCATGTGCCGTTGGCGATATGACCAGAG
CTTTAAGCTGATTCTTTCCTTGGTCATATCCAACCTACTACTGAGGCCATT
TGGTAATGGCTTTGGACATGTTGAAATTAAGGTGAATGGCATATTGTGTTT
ATAACCAGGAGACAGATGACACCAAATTAATAAAAATGTAGATCAAATGAT
CCCTAATGCAGTAGACGAGTGACTGAAGGCGAGCCTGGAAGAATAAACAGA
AAATGAACTTTGCTTTTTATATTTAACTAGGATACTTTTATATGATGGGTG
CATAACAGTTTCAAATTAACATTGAATCTTTGGAAATAGGAAAATGCTTGA
AAACATGTACCGGTTTTTAAATTTTATTTGAAATTATCAGCATGTTTGTTG
AGACCAGCCTGGCCAACATAGTGAAACTCAACCTCTACTAAAAATACAAAA
AGATTGGAGCTCAGTGTGTGAGAGAAGTGAGATTCCAAGATGCTTATCATT
GCGCTGCAGACCGTCAATGGAGCAGAGGCGGGGAAGGAGTCACGGGGCGCG
GGAAGCTTGAGGGCCTTTTCACATTAGGAAAGTTTCTAGTGGCCCCAGGGT
CTGTGAGGAACCTGGAGGTCATCTGAGCCATTTCCCTATCTTCATCATGGC
TCCAATCTGCCAGAAGAAAAATTGGAGTGATTATGAACAAGTTGTGCAAGA
GATTTTGTAATAGTTTTCAGTGTTTAACATTTCTTGATTTAAAAATATGCT
GGGCCTGCTGTAATTTCACAGGAGGAGGTAGGTGGGGCTTCAAGGCCCAGG
AGACTGGGCCATTGTAAACTACTTAATTCTGAAAATATCTCTTTAAAATAA
GAGACCCTGTCCCAAATAAAGAAGAATAAGAATGTTACAGGTGCTCTGATA
ATCAAAAGCTCTCCAAAGAAAAGGAACAAAAAACCTGAATAAATAAGCTTA
AAAAATCTATAATCTTAGAATAAGAAATACTATTTAATTTTTAAGAAACTG
AACTATGTATTCCAATGAAGATTCGAGACAGACAATTGTATATTCTGAAGA
GTCAGAGAGACAGAGTAGACTCATGAACAAATTAATAAGACAGTTTCAACT
GTCCAGAGGAAACACATGTAGTATGATGTACATCTTCTGTGAAGAAAAGAA
GTTTAGCTGACGAGGTAGGCTTGGAAAGCATAGTAGACATAAAGCAAGTTG
TGGCTTTTTGTTTTTGGGTCAAAGCAGATGTATGCAGCCTGCCATCTTAAT
GGAGAACAGTTGAGTGTTGCCTCCAAACTCTGAAGCCCCTGGTGCAGTGGG
AGAATTACCAAGAGCCTGAACTTCAAGGGCAGTGGAAATAATGAAGACAGT
CCGCAGTGTTTTCACCTAGTGGTTAAGGAACTTTATAATACGAAGGGACTT
TGGATTGCTGGAATTATCTCTAACTATAATAGAAAAACTGTGGGTAGAGGT
GAACCCTGGCCAGAAGTGGTGGCTCATGCCTGTAATCCCAGCACTTGGGGA
TTAGGAGCCACTGCTGAACCCCCCGAATCCCCCCAGACCCGAGACAAGACC
GTGGCGGGCGCCTGTAGTCCCAGCTACTCCGGAGGCTGAGGCAGGAGAATG
CAAATTATCATTTTTATTAATGGACAAGCTAAGTGCCCATTGGCCTCCAAA
GAACCCAAAGGAAGACCAGTGGGATATTCAGGGAGAGCTTTAGAAGATATT
TTCTGGGGATACGTCAATGAATACAATAGAGCATTGCTATTTTAGGAATGG
TGATGGAAGAAGTACTACATTTTGCATTTTTAAGACAGGATCAAGTCCTGG
CCTGCTACCACAAGGGATGTCTTGGAGGAGCACAGCTGCCTCTGTTGGGGT
GCCCAGGCTGGTCTTGAACTCCTGGAGTCAAGTGATCCCCCCACCTTGGCC
GCTCCGCTAACAGTGTGGACGGTTCACCAGAGCATGGGCTGTTGAACCGGG
TGCAAAGCCAAAACTGCTCTAAGAAAATAATGTCTATTAAAAAACATTTTT
GTGGCAGCATAGACAAGAATGGAGGAAAGAGCTGTTGAATCATGAACTTGA
AGGCCCACCATGCCCCAGGTAACTGAGCAATTGTGAACAGCTACTTCTGTG
AGTGGAGGGTCCAGGGACCAGAACAATGATGACGTGCGTAGAAGGGGACTG
AACTTAATATAGGTATGATTGAGAAAAATCTATATAAATATGAAATGTTTA
ACACTGACCTATACATTCATTTAAAAGCATTCTTTAATTGAAGTACTTTAT
TATATCAAAGATCAGTTGACTTTTTATATGAGTCTGTTTCCGGGTTCTCTG
TTAACCATTTTTTCTAAATGCTATTACATGAATGTAGCCTCCCTCTTTGTC
AGGTTTTTATATTTTCATAGTTGAAAAAGCTAGAACACATATACAAAGAAG
ATAAGGTCCTCCTGAACTTAATCACATATTTTGCCATGTAATGTAATATTC
CCAGCAAGGAAACAGTCTTAAAACTACAAAAAACTGAATTCTGCCACAACC
ACCAAATCCCTGTGAGATAAACAGCAGTGCTTATGTTGTTTTACAGGTCAG
TTTGCATTTTGAATGAGAATATAATAGGGCCATCATATTTCATTATATTAA
GCTGCCCTGGTGAGACGTTAGTGGCAAGGTGGGCCTTTCAGAGTTGTCCAA
TGTCTAGTCACATCATCCTTTACCCAAATTTAAAATATATTTATCTTAATA
AAAAGTTTCAAAGCTTGTAGTTTTAAGATGTGCTTGTTTTTTCACAGTGGA
CAACGTATTGAGACCCTGTCTCCAAAAAAACTTTTTTTAATAGAAAGAATG
GGACTGCTGGCTGAAGCACCATGGGAAGCATGGATGCTCCTTCTCTGTGGC
TATCGGGATGAAGAGTCTGCCACTTAACATCTTCAGCAGTTCTTCTGCATC
CTGCACTCCGCGCCACCCGCCGCCCACCAAAAAAAAAAAAGTAGATCCTTT
TGTCCTGCAACCTTTGTGAAAAATTAATTTACAAATGCAAGAATGTATTTC
TGTAAACGTGACTGTCTATATAGCTAGGTTATTTACAGAGTCAGTGTCAAT
GGTGGCCTTGTGGAACAAGGGTGTCAGTAGTCAAAAACCTAGAGTAAAGCC
TGGGAATGAAACTTTTAAGATTATAAGTGTGATATATGTTTATTCTTAAAA
GCAACAAAAGACTGTTCTCCTGCACAGAAAGTGCCTGGGAGAGTCCAGTGG
AACAGTGTGGTGCGGGCATAAGGATAGACATGGAAAAATGAGATAGAGTCA
GGTTTAATCTGATATCAAAATAATCATTGAAATACAATTCCATTGTAAAGT
CCAGGCTGGAGTGTCCGGAGACGGGAGACCCTGGCTCTTGGGGCCCAGGGT
CAGCAAACCAACATGGCACGTGTATACCTATGTAAAAACCTGCACATTGTG
TGCAGAGTTTAATAATACAGATTGAACATCCCTAATATGAAAATTTGAAAT
GCTAGTCGGGCACTTGGCACTTTGCAGGGATTTGGGGCAGGTTTTATGTTT
CCAGTAGCTGGGATTACAGGCGCCCACCACTACACCCGGCTAGTTTTTGTA
TTTTTTAAACAGAGTCTCTTCACCCAGGCTAGAGTGCAGTGGCACAATCAT
AACCAGGCCTGCAGTTTTTAACCTCATTTTTATCTGTACTTCCAGTGGTAT
AACAGATTTTAAGTGTTCTCACCACAGAAAATGGATATATTAGCTTGATTT
CAGTGAGGATTACTTTTTGTCTAGTAATTTGGAATTATTCATTATACAGAA
AGTTAGTTTCATCTGAGTGACGGAGAAGATCTCAGAGGCCACTCACTGTTG
GCCTTCTGCACTCAGCATCCTGCAAAGCCAGAGCTGTGTAGCAGCAGCGGC
CCGCCCCAGGACCCATCACAGGGGCAGATACGCCTGGGCCAGCGAGGTGAC
AGTAAGAGTAGCTTAAAACCAGGATAGCAGTGTATGTTCTAAAAAGCTCAA
TTCTTTTGAAGGCATTTCTCTTCACACTCCTTAGATCCTCCCCCCACCCCT
TTGGAATATCTCTTTGTTCCCCCATAATGTTTAGCTTAGTGCTCAGAACAT
AAATTCAACCAGGAACTCAGCAAAAAGAGCCCTGTTAAAGGAGAAGCAGCC
CCTGTCCCTGGTTCTATTTGTAAAAACGAGACCACAGAGAACTGCCAGAAT
TTTAAATCGATTGGAAAAATATGGCATAACCATTTGCACAAACTTGGGAGA
TTGGAGATAGGGTCGTTAAGTGGGTAATTAATATAAACTGAAGTCATATGG
CTCAGGTCCCAATAAATATTAAGTAAAATTTATTCTTTAGATCAAAATATT
TTTCTTGTGGAAGTATCTGTGAGGGAATACAATATTGGAGTTTGAAATTCA
ATCCTAGTAGTAGTGCCTAAGTAGTAGAAGAACGCCTATGGTTTACTAGTT
AGATTTAAGTTCTTTCTGGGATTGGAAGCCTAGGACTGCCTTCTGTAGGGA
GAAAAGAGGAGCATGGGACGGGCGCAGTGGCTCACGCCTGTAATCCCAGCA
CAGTGCAACATGAAAGTGTTAAAATATTATCCACTTTCAAGACTGAGACAG
GTTTCAAACAAATTATAGAACAGATATTGAATTGCAGCTACAAAGTTATAA
CAGCGAGACCCCATCTCTTTTTAAAAAAAGAAAGCATGCAGAAATGGTTAC
TATGCTTAACAAAGCTTTGAAAAACAACTGATTTCATTAGTACATAAGTAG
TACGAGTTACTTAGTGACTTAAAACAACACACATTTATTCTCTTACAGTTC
ATAAAACTTCTTACATTGTTTGGAAATTATCTGTTTACATTTCATCTTCTC
AGTCCCCAAAAACAGTTGCAACAAAAACAAAAATTGACAAGTAGGACCTAA
GTGGGAGTCCTGATTTGTGTAACAGAAAATCATGGATTACTTATGTGATGG
ACACGGTGAAACCCCGTCTGTACTAAAAAATAGAAAAAATTAGCCGGGCGT
ATATTGCTTAGGTTGAAATAAACACATGGAAGCATATTGTTTGTGTCCTTC
CTAACAGAATACAAAGTGATTGGACATCACTAAAAAGTAATTTTAATAAAG
CAAGACCAGCCTGGCTAACATGGTGAAACCCTGTCTCTACTAAAAATACAA
AGCCCACTACTTAGCTAAACCAGACAGACAGAATAGACAGTACTCAGTGCA
CTTGTAACTATGTGGGATTGGAAATAAAGTTTTAATATCAGCAAAGAACTT
GGTCTGGAGACCATCCCTGGCCCGGATGCCAAAGTGCGTGGGGCCTTAACT
TTGTTGTTGTGTTTTTTTTATTTTGAGACAGGATCTAGCTCTGTCACCCAG
TTTTTCTTCATCCATTCATCTGTTGATGGATACTTAGGTTGCCTCCAAATC
AGCCCACCTTTGCCCTGGTGGGACAAGAGCCGTCTTCTGTTCCATGGAGAC
AAGGTTTTTAATTAAGGATATTTACAATTCATCAGCAATTTTAATTGTCAG
GTCCGGTGATGAGAATAGCCGTATGATAAGAGAATTTGCTCATCGTGCTTT
GTCATATTTTGACGTACTGGGAGTTAGGGCTTCAACACATGAATTTGGACA
GAAGTCAAATTGTCCCTGTTTGCAGATGACATGATTGTATATCTGGAAGAC
CTTATTTACCTGAAACTTTAATTATAGACTCAAAGGAGAGTAATATGCCTA
AGGGTTCTGTGTTCAGCAGATGATGAATCCTGCCAGAACTAGGTTTTTCCC
CCACTGAACTCTAGCCTGGGCAACAAGAGCGAAACTCCGTCTGAAAAAAAA
ACCAGGGTGACAGTCGGTGACAAGGACCCATCACCCAGTGTGACTGTTCTT
TCTGCCTGGACATCCCGGCATTTGCATACATTCTGTGTAATCTAGGTGAAG
AGAATCGCTTGAACCCAGGAGGCGGAGGTTGCAGTGAGCCGAGATCACAAC
GTATTTTTAGTAGAGAGGAGGTTTCACCATGTTGGTCAGCCTGGTCTCGAA
GTGTGCTTTTATAATTTATTTTTGTATTGGCTTAGTCTCCATCATATAAAT
CTTATTGTTTATCCTGTGTGTTGGGAACCTTTAGATATTGGTGCTTTGTCA
CATGCTCAGCCCCAAAAGTACTCTTAAAGTCCATCCAGGGAAGGAAAGTAA
GCTACCAACATGCTCTGTAACTCTGAGCAAGTAATGTATCACCTCTGGATT
CTAATGGCAGAGCCGTGGGCTTAATATTTTCTGACACTGGAATCCAAGTGC
ATTACATGTTCCATAAAAATAAGAAATCACTGTGATACGGTAATTGATTTT
GATGTAAGCCACCACGCCCAGCCCTACTCTCCCCTTTTATACCTGCTTTCT
TTCATCATCAAAATAATTATGGTAAAAATCATATTCAGCATATGTCAGCAA
GAGGATCACCTGAGCCCAGGAGGTCAAGGTTGCAGTAAGCCAAGATTGTAC
TAAATATGCCCAAAGTCCCACAGCTAGAAAGTAGCAGGGCTGGAATTTGAA
GGGACTTAATTTTCTCATCTATAAAATAAGATACTGGACCAGATGCTGCTA
CCTTGTTGTTCTCATGATAGTGAATAAGTCTCACAAGATCTGATGGTATTA
TGGGCAGTTTTAGCCAGTGGGAGTTAATGTAATGGCTCTGGTACCCGGAGA
TGCCTTTACTGTCTACTTTTTTTGAAACATCTTTATTGAGATATTCACATG
GGCTTCCTTAGACAGGGTGGTTGAGAAAGGTGTCTTTAGGGAGATTATATC
TTCACAATATTGATTCTTCCTATCCATGAGCATGGAATGTTCTTCCATTTG
CAGTTGTGGTAAAAGTTAGTTTTTAACTTTTAAAACTTCATTTTATCAAAA
AACACACATTTTGTATGTTATATGTATTATATACTATGATCTCACAATAAA
ACGTATCATTTATTAAGTGCATTCTACTTTCAGGAGCTATGTTAATCTCTT
GGTTCATGCACAGTCCACGTCTTTGAAATGCCTTCTATGCCTTATTTGAAA
CAATGATGTATGACCTACCATCTAAAAGATTTATTTTTAATCCTAGCTGGA
CTCCAGTGTGATTTCATCTTAACTAACTGTATTTCCAAATAAGATCACATT
GGCCCAGCCCCTGCCAGCTTCCCCTATGGATATGCCTCTGCTCCCAACTTC
GATAACTGTGTCAACCAATGAAGGTAAATTCAGTGCATTGTGTTTAGACAT
ATATGTTTGCCCTTCTGGTCCTGGAACCTTCATCTTGGTGACACAAGGCCT
ATGGGACCAGATCCCGTATCCTTAGACCTGGATTGGTGGTGACTGCTATGG
AGGCAAAATAACCAGCTAACATCATAATGACAGGATTAAATTCACACATAA
TCCTGTAGCCAGAGCCTCTAAGGAAAGCCCCTTGGAGCGGGTGGCCTGAGC
GGCAGTCACTCAGCGTCCTGCCTCAAGAGTGGTTGTGTCATGAAATCTTGG
AGCAGTAGCATTTCTTCCTTGAAAGATGAGTTTACTCAAAGAATTGCAGAA
CAAATTAGGCTTTATTCTCTTAGCAAACGTTGACTGACAGTTGCAGAGAGT
CCCAGTGAAATCTATGGATATTGCAAATCAAGTCATCCCAGATCCTTGCTT
AGCCAGGGCCATGGAAGATGCTGTCAGGAGGTGAAATGACTGGTGCCCAGG
TTGGTCTAAGAGCTTCTTAGGTATTAATACTTACTCCTTACAGCACCCTAT
CTAAGGTATCTCAGAAGAGAGTAGTACAACAGAGATATTATTTACAGAATA
GGTCCTGAATAAGATGAAATAAATCAAAAACAATTTCAAAAGAAATACTAC
TGCAGTCCCTATCAAAACTCCAATGACATTGCTCACAAAAATAGAAAAAAT
GTTCTTGTACCTGTTGGATGGGAAGAATAAGAATTGTAATTAATAACCTCA
GCCACTGTACTCCAGCCTGTGCAAGAGCGAGACTGTCTCTGAATGAATGAA
GCATCTCTGAACAGCATGTCCACACAGGGCTCGAAGTCATTATGCTGCATG
TGGATTTGTGATACTGACTTCCTCAACTTTCCTCCTCTCCAACTCCCCATC
TGAGTGGCTGGGATTACAGGCACCCACCACCATGCTTAGCTAATTTTTGTA
TGGAAGGGACATTTTCCTATGTTTCAGGTCAGCAGCTTCCAAGCCACTGAG
GGACACTGAGAGATTGTATCATGTTACTCAGAGTGGTACACAATTTAAAAC
GGATGTTGTTGGGGGGTTAGTGGGCAATGAGACTGCAAGGGCTTGTGGGCC
CTGGCACACCGTACAGTCTACACTGAGCCATCAAAGAAGTTGCAGGAGAGG
ATAAAAAAATAAAAAAAGTTTTGTGATGTTATGTGCTCATCATGAAACTAA
TGGTAGCCACAGGTGACTTCTTGAAATTTCTGGGCAGGAGTTTTCTTTAGA
TTCTGAGAGATAGCTAGTAAATGGCACCCTAAGTTTTATATATTCTGTTAC
AGTAACTTGCCTGGGACCATACTACAGAGTAGCAGAGCTAAAATTGGAAGC
GGAGATGAGTTAGGAGATGACAGCTAACTCTCTTAAGGACATTTTGACCCC
AGGAGAGATCAGAGGAGGAAATGGAACCCAAAGATCTGTCTACCCCCTCAG
GTATTTTTAGTAGAGATGGGGTTTCATGATGTTGGCCAGACTGGTCTTGAA
CAGGTCCTGTCCAGTGGACACATGGAATGAACCGTCACAGACTATAAAGTT
TTTCCTCTGCTACTTGCCTCTTTTCATGTTACTTACCAAACATTATATAGC
GTTGGAGCTGAATTGGAGGACACCTAGCTTGTGTCCACTGCAGAACTGATT
GTTTTTAATGGGCCAGTAGTTTCATAAAATACTAGGAAAATAAGATGAAAA
TGGGGGTGCTACCCCTACAAACAGCACCCCCACCATGTTTAACCTAATGAA
AATCATTCCCTTCCTCACAGTATTCATACAGTAAACATCAGTTTTGCCTGT
GGGTCCCCGTGGCATGGACAAGCTTATTGTAGATGGCAGAGGTAAGTCTAC
AGCCTCCCAGTGAGTCAGGGAACAAATAAGACAGATCAGAAACCACTGTCC
TGTGTATGTGTGTGTCTGCATACATATACAAACATAGACACACACAGACAT
GTAGCCTCTTCTTTAACCCCAGTTAACCAACTTAGTGAAGAAGTCTTTTTT
CATGAGTGTTGGTTCCAGGACGTGCATGTAGGATGCATGTGGAGTGGCGGG
CAAATATGGCAAAAAGAAGGAGTAGAAGTGTGGAAGGAAACAGAACAAGTC
TTTCTTTAATCTTATTCTTTTAATGATTAACAGCTTTCTTATAATATTTAC
TCTAGTACTGGAGAGAGAGAGAGAGAAACGATTTACTACCATTACTCCCTG
CAAGACCCAGGTCCCTGCCCTGCACATCTGCCAAGGGACTTCCTCAGAAGC
TTTTCAATTAGTTGAAATAACCTAAATAGCCAATAGTGGAAGATTAGTTGT
CTTCAATTTTCCAGATATTCCTTAGACTTAAGGTTGTGCAAGGAAGGCCTG
GTAAATTTTGTACAGTTACAATGGTAACACTCCATGTCAAAATATGCATAT
TAAATTATTGAAACTTATGAGATTCAATTACCTTCCAAAGTGATTTATTGT
CTGACTTAAAAAAAAAAAGAAAAGAAAAGAAAAAAAAATTGTGAGTCAGAT
CCATTTGGTTTATGTTCTGCTTAGCAGGAGTTCCTAATCTGGAATCCTAAA
TTTTATAAATGTGCCTGGATCGATGATGACTTTAAAATGGATCTCATCGGA
GAAGGTCAGGGAATCTTTTGTTATGACAATCTTATTTTGCAAATAAAGGAT
GTCTGAGATCAAACTGCAAGGCGGCAGCGAGGCTGGCGGAGGGGCGCCTGC
CTCATGCCCAGGTAGGTAGGATGAAATTGTCTAAGTCCTCTAATCACAGGG
GATGCTGGGTTCCCCTCCTCTGTCTACTCCACCTGCTGAGGCTGGGGCTCT
TCTAGAATAAACCTAGAAAATCTAAACATCTAGAGTAGCAGGGAGATACAC
GGTTCTTCATACTGTTTTCTATAGAAGAATTTGAGATAGAAGAAAAGTCTA
TGGATCAAGGTGCGTACTCAAACACAGAGAGCTTTCTGAAAGATGCTACCA
ATCTCTACTAAAAATACAAAAAATTAGCTGGGTGTGGTGCATGCCTGTAGT
CTAAGCCTGTTCACTGTTTGCATGGAGCATGCCAGTGGCAGGAGAATGGTC
CCGTGTGAATTGACTGGACTGTGAAATTAAAATAATGGATTTTTTTGGTCT
AGGAAGTGGCAGCAGTGCACTGTAAAGAATACCACAGGGGTTCTGATGAAA
CCCTCTAATATCCCCAGTGGGGCCTAGCTCATTGTGCTCTGCCTATGATTT
TTTTGTGTCACTTTTCCTAGATGTAAGTGTTGCTTAGCTATTTTCATAATG
ACCATTCATGAAGATCTAGAATTACAAAGACTAGAGCTTCTATAGTTGTGA
CTCAAGATCTGGAACTAATGGCCCCACCCCCACTGGGCCCAGGCCAGGAGG
GCCTTCCAGGGTGTGTTTTATTTAAAACTAACCTTTCTGCAGGTCGGCCCC
TCAAAGTTTCATAGGTAGAAACATTAATTGCTAAGCAGGGATCCATATTCA
TGGGTTCCTTGGGCCACACTGGGAAAAAAAAAAAAAGACATTTGTCTTGGG
CAAGCATACACCATATAATGATCAAATCAGGGTAACTGGGATATCCGTCAC
GCTGAGGGGACCAGCAGGACTATGCACAGCTAAAGGGGGCCCTGTTTAGAG
CAAGCCCGAGTAAGAGCCTGCGGGAAGGGGAGGCGGGAGCGCCTCGGACCG
TACTTTATGTGATTCCATTTATATGAAATATCCAGAAAAGGCAAATCTATA
AGTTGTGATTAGATTTCATTAAAGAAGGAGATTTGGGCCAGGCACAGTGCC
TGAGCCGAGCCGAGACCTGGCCGCCAAGGGGGACACCTTTTCCAGGTAGCT
AAAGGTGTGTAAAGGTTCTTTATCTAGATAAAGATAAAGTTCTTTAAATAA
ATATGAATAATAAAGGAATTGTGTGACTACATAAGTAGGAATTGTATATAC
GCCACTGTGCCTGGCCACAAACTTCAAATATTTTTTCCTACATTTTCTTTT
TCCCATGCTCCCCTAACTACTGAAAAATAAATCCAATAATACAATTTGAAT
CTACAAATTAAAGCAAAAATCAATAATTTATTAGGTATTGATACAGTGATT
GGCTGGTCACTTGCAGGTCTTCCTAAAGCCCGTGCTGGCGTTTCTGATTCA
TGGCCAGGCTGGTCTTGAACTGCTGACCTTATGTGATCTGCCCGCCTCAGC
GTTTTATTTTTCAAATAAATGCAGGAAGAAAGAAAGAGAAAGCAGAGGTGG
AAAAAAAACAAGGTAGTTGGATTTTACTATTTTTTTAATAAGCAAAGAAAA
CAAATTGGGGATTATATACAGAATGAGCCCATTCATAATAGTTAAACAATT
TTTAAATAGTATGTACTTTTCTGTCACTGGTTTATTTTGTGGTATTCAGTT
ATCATAGAAATATTTTCATAGACGTAATAGCATGAGAATAAGATGCATTTG
GTAGAGAGGCTGTTTTATGTGTCACAAGTGTTCAATACATGTTTGATAGAA
GGTTGCATACATTCTAGATTACTTGATCAGGATGAATTAACATGAAAGAAT
TGCTCACTGCTAGCGCAACAGTCTAAGATCGACCTGCGACGCTGCAGCTTG
CAAAAGACCACATGGAAGGAAGAGAAGAGTCTACCCTCCCACTGCACCTGG
TTTTTATTTATTTATTTTTGAGACAAGGTCTGGCTGTCTCCCAGGCTGGAG
GCACCAACCTAACAGAGCCAGTATTATAGTTCAGGTTCTTATAGTTTCATT
TAAAGCAGCACTGTGTTCTCACACAACCACAATGCTTTCACATCTAATCAA
GTATCAAAACCTCCAGCAAAATCACAACGACCAGAAGAAGAAGTGAAAAGC
CAGCCTCCCAAAGTGCTGGGATTACAGGCATGAGCCACTGCGCCCGGCCCC
TTATTTGGGGCTACTTAGCTAAATGACATAAACAGCTGGTTTAAGTGATTC
GCATTTAAATGTTAAAACTACAACAAAATCAACCTCTCTTTTCTTTTTTTA
CACGCATATACATGCATACATATATATTAAACTTCATGAGTGCATGTCTTT
GGAGGCATTGTGCATCCAGGGTCCTAGAGCTGTTACATTCTAGACCTACGG
GTAACTGAATTAATTCTATCTTAAGACCCTATTCTACTGGAAGGTACCATG
GGACACCTTTGGGAGCACGTGGGAGAAGCTGCTGCCTCCGTTTCCCCCGGG
TAATAACTTTCAAAATGTTTTTTTCATTATTTCAACTTATTTTAATAGTTA
GAGAGAAAGAGAGAGAGAGAGAGAGAGCACAATTCTGAATATAAAAGCCAT
TTCATGGCAACATGCTGTTGAAATGACCATATATATGTCTTCAATGCCCAA
CCTTAAACTTCCTACTTTTAATAGAAGGCTAGACAGTGGGTAGCCATCTGT
GGATGAATAATTCTTGTCCCTTCACAACAACATGCTTTCTTGTTGCCCAAA
AAAAGGCAGTTTACCCAGGCTCATAATAGCATACCTGCCTGGGTGTCCAAA
CAGCAATAGAGAGGAAAGAAGAAGGAGTAATAGAATAGATGAAAGAGAGTT
CTTTTGCCTCTTTGTTACTTATGCAAATTTCTGCAGCCAGCTTGAATTTCT
CCTTGACCTATGTAGGTGTAAGATGACAGTGGCTTGGAAAAAGACAATAGA
GACTCCACCAGGTCCTAGGTCTGCCACCTCTTTGTGCCTTCTTTGGCTTTT
GTAAACCAAGCAATAACTTCCTAGGACTGAATCACCACCCCAGAAGAGCGA
AGTTATATTTTCCAGGCTTTACAAAAATCATGATTATGCTTAGAAATGGTT
CTAGCTTCAGGACCCTCCACCAAAAAACATTCCAAGCTTCAGACTCACTCC
AGTCTCGTGTATGTCTTTATCAGCCATGTGAAAAGGCCTAATACACCATTC
AAAAGAGGGTGATGATTTCAAGGCAAAAAGGCAAGGATTCACATAAGAAGG
CTTAAGATTTTTGATAAAAATGTAGAAAGCACTGTACATACTTTGCCTCCA
AAGACAGGGTGTGAGTGTCTGTGTAATTGGTGACTATTAGGGAAAGAAAAG
CTTTGTGAGTGATCAATCAGAGTGAACTTATGCAATATTATTATTTTCATT
GTGGCAGGCAGGGAGTTCTCTCTTGATGTCCTTGCCCGTGGTTGCACAGGA
GTAGGTTATGGAGCTTTGTAGCATTAATTCTTATAGAATTAATGAAAGAAA
GGGAGGCGGAGCTTGCAGTGAGCCGAGATCGCGCCACTGCACTCCAGCCTG
TGAACTACTGCTTATACTAAACCTTAAAAACATCACAACTATAAATGTGAA
GAGTTGGGATGAGAGAGCTTTGATCACTAGTCCTGCTCCTCGCAGACAGAG
GTAGTTTTTTTATCCCAGGGGTGGCAGAACAGCTGGCCACTGAGTTTGGGT
TTACCAACACAAAATATTTAAAGTGATAATGAAACTAAGTTATTCACTGTA
AAGTCTGCAGAAATTGCTTGGAAAAATAAATGTGCATTTCATAATGCAGAA
GTACAGAAAGTGTAAGAGAGGAACAAGAATCATTCTTCACACTCCCACCTT
ATTTCTTCTTGCCCACACCATGAATAATTTTATTTCTTAAAATGATAAGGG
TATTTTTGTATTTTTAGTAGAGACAAGGTTTCACCAGGTTGGCCACTCCTG
CTGAGCATTTTACATCTATTATCTCATATAATCTTTACAGTAACATTGCAA
TTTTTAGACTCAGAATTTATTTTTAACACTGCATAAATTAGGGCTTCTAGT
TGGAGATGTTTTTGTGACCAGACATATGACATAGGAACTTTTATTTCTACC
CCCCACCGCACCCATGCCTTTTTTAAAGCTATATTATTTATGTGTTCGGGA
CTGCCACGTTTTCATCACCCCAGAAAGAAACCTCATACCCATTAGTGGTCA
CTTTATAGTCAGCGAGTTTTTCTAGAGAGGAAACGGAAGCCCAGGGCTGGG
ATGCCCAGCTAATTTTTGTATTTTTAGTAGAGATGGGATTTCACCATGTTG
ACTTTCTTCCATTAAACATTTGTTGAACATTTGCACCATGATGTAGGACTA
AAATTACTCTGACTTTCAAGAAACCAAAAATATGCATTTTTGATGTTAGGA
AGGTCAAGAGTTAGTATAGGGGTCCATAGCAAATTCAAGAACTTCAGCTTT
ACCATTAGCTTTTCTGTAGAGATAGAACAGTTCGTAACATGTAATAATGAT
TGTTAAACTTTTATTTTAGGTTCAGAGGTACATGTGCAGGTTTGTTATATA
GTAGTCCCAGCTACTTGGGAGGCTGAGGTGGGAGGATCACCTGAGCCCCAG
AAAATTGGCTAGTTTTTTTTTAGTAACATTAAATTACTCTTTTTAAAGTCT
CTCTGGTGCTGAGAGAATACAGGAGAGAATAGGAGGGGTTGGGCAATGGTT
CCCAGCTAATTTTGGTATTTTTAGCAGAGAAGGGGTTCCACCATGTTGGCC
AGCAGCAAGAGCAAGGCCAGAACACACCTCACTCCTCTGACTTTCACAACT
GGCTGATTCTGCGTGGGTCACGCTTATATTACACATACAAACTGTGGGGAG
GTGCATAGCGGAACAGTCAAAGCACAGTGAAACTTGTTCTCCGGGAAATAC
CGAGGCTGTACAGGGCATTTTAGAAATGAATCTACTTCATTCGCAGCCCTT
ATAATTTCTCCATTCAAATGACATCAGACTAGATGATTGATTTTAGAAAAA
TTTTTTTAAAGATGTCGTATAAGTCAGATACAATGAGAATTAAGTGAAAAT
TGGTTGTTGTAGCCATTATCCAGACATTATGCTTCATTGTGCTTTTTCTCC
ATTTCCTATGTCTCCTTGTCAGGGAACAAGCCTGCCTAAAAGAACAAAGCC
CACCATTTGACCCAGCCATCCCATTACTGGGTATATACCCAAAGGATTATA
CGGCCTCCCAAAGTGCTGGAATTACAGGCATGAGCCACTGCACCTGGCCCT
TTTATATCTGATAGAAATTGTTGTCAGAGTGTAGGTGGAATAGCAAAGTTT
CTGGGCAACAGAATGAGACCCTGAGACCCTGGCTCAAAACAAAACAAAACA
TCCAAGACTGGGTAATTTATAAAGTAAAGAGATTTAATTGACTCACAATTC
CTCCCAAGTAGCTGGGACCACCGGCATGCACCACCATGCCTGGCTAATTTT
CCTTTATAATCTTCGGTTATCTGCTATGTAAGTTTGGAACATTACTTCATG
TTTCTGACTAATAGGAGTAATAGAAAATAATTGGTCCCTTAGGATATTTCT
AGACATGAAGTCCTTGCCCATGCCTATGTCCTGAATGTTATTGCCTAGGTT
TTTTTTCAGGATCAAGCGTTGATTGAAGATATCCAAAATACATCTGTAGTT
GACAGATTGTTTCCAGACATTGCCAAATGTCCGGGGAGGTAGGGATGGGGG
CAAGTAGCTGGGATTACAGGTGCCCACCACCACGCCTGGCTAATTTTTTGT
CGCACCTGGTCTTCTACTGGCAGGAATACTGTTTCCTGAGTCTTCCCCTGA
AAGTGGGACAGTCTGAAATATTGTGATCGTTTTCTAGAATTATACCTGATG
TAATTTTTTTATTCTAGGCATTTAAAAAATACAAGTTATAATCCATTAAGT
CCATTCTCACTACCAAAGACTGGAAACTTCATTATTTATTCTGAAGTTAGT
CGTCTCTACTAAAAATACAAAAATTAGCCAGGTTAGGTGGTGGGGCGCCTG
AGAGAGATTCTGAAGAACAAACAGCAGGATTGCTGTAAAGGGTGAAAGAGA
TGGCACAATATTTTCAAGTGTAGAGAACCAATAACTGTGGACCCAGAATCT
ATTTATCTGTATTTATTTAGAGATTATGTAGTATACCACTGTTAATTTTCC
GAGATTCTGAGAGGTGATGTTACATACCCAAGTCACAAACACAAGACATTT
TCCGTCTTAAAAAAACACAAAACAAAAGAAAACCCAGAAGTTAAAGGAAAT
GATTGGCTTTCCTTGGAGTGAAATCAGGAACATCTCTTTCAATGACAAAAA
CTAGACCTGTGCTGTCCAGTATGGCAGCCACTAACCACAGGAGGCTGTGGA
AAAAAAGAAAGAAAACAACAGCAACAATGATTTCCTCTATCATCAACAACC
CCAAAAACGAATGACCTGACCTTCCAGGAGTCCTGATGCGGCCAGGGGGCC
GCAATACATGGCTCACTGCAGCCTCAACCTCCTGGGCTCAAGTGTTCCTCC
AGACTCTGTCTCAAAAAAAAGATAAACTTAAAAATAAAAAATAAATAAATA
CAATGCTCTCCCTTCTACTCCTTCCAGTTCTTTTCTATGTGCTGCGTTATC
TTCAGTGATCAGTTTCTCCATGCGTAAAACTGGAGTAACTTCTCATTTGCT
CTCTCCTTCTGAGAGTTTCCAATTCAATACTTTTAGACCTTCTAACTTTAT
TCCCAAATGGGGCATGGATGGGGACACCCAGGACTTCTCAGTTCCATCTCA
TCATTATTGAGTTGCACTAGTCCAGAGGATTAGGGGTGACAGGCACAATGG
GCTTTTGGTTTCATGTAGGGATGCAACCAGGTTTGCGGAGGCCTGGGATTG
CTGTCTATACTTTTTGGATTAAGAAATCAGGAAAATAGCATAATTTTAACT
GATACTTTTCAGAAGCTGAAGTTTTATAATATTTTATCCAGTAATTTTAGG
GTCTTTCCTCATTTTCACTGGGAAAAGTGAGCACTTAGGGAGATGATTGTC
ATTAGTTGGATTATATTTCATACATAATATATATCACACTATTCTGATATT
ATAAATACCAATGTTTGAATATGTAACATTTGTAAGACATTGAGGTTGAAG
GACTCATAAAATAAATGTAATAAATATAACAAAATACTGACCTAGGTTTAT
GAAGATTACTCCCCCTTTTAACCCAAATGTGGTGAGTATCTGTCTCTCTTC
AGGAGTAGGGTATGTGTCTTCTTGCATTCCTCTCCTTCCTGCCCTGGAATG
GTGTCTCTGGAGTTTCCCGGAACTCACATTCGAGCTGTAGGACGCCCTGCC
CCAATTTTTTGCTGTCTTGCATTGAACTAGTGTAATTTAAAAGGAAATTAA
CGAGGTGGCTCACGCCTGTAATCCCAACACTTTGAGAGGCTGAGGTGGGTG
AAAAATGCCCACAAAAACATTTGGCAGTTAGAAAAACATCATTTAAATGAC
CAATTCAAATGTTAATCACATCCAAACACCCAGAATAATGGTTAGCCAAAT
CACTAGTCAAGAAATTAGTTAATCAATCAGTGTTTTGCTCTAACTAATATA
TTTCCATGTTCTAATTTTTCCGCCCAGAACACTCTTCCCTCCTTCTCCTTG
AGCTAACGTGAGTTCACGCTGGTGCAGGTGGGCCGGGGACAGTGCTAAGCT
GTCTCCCCTGGATCTTTGCTGCCCGACGTGGCTTTGCCAGCTTCTGAGCTG
AACCTGGGAGGCGGAGGTTGCAGTGAGCTGAGATCACGCCACTGCACTAGA
TTACAAAGATTCCTTGACTTGTCATAAGAAGTCTATATTAACCGGACCCAA
ATGCATACTTCATGAAAAGTGCAATATTGTCAGTGTGCGGTAAAGTGGGTT
GTGTCTAGAGGGAAGTAGGATTATCAGTTCTGTACATACCAGAGAGCACTA
GATCTCACTCTGTCATCCATTCTGGAGTGTGGTGGCATGTTTATGGCTTAC
TTCACTATTCTCTCCTCTCATTCTTACTTTGTTCTACTCATATTCTCACTC
ATCACACAACGTGAATGAAGCAAACAAAAGCCTAAAGCTTTAGAAAAATGA
TGATGGCAGATAGAACATCTGTTGAAATACTACCACTGTTACTTATTTTGA
GATCTCGAACTCCTGGGCTCAAGCGATCCTCCCACCTCAGCCTCCCAAAAT
AATTTGGGAAGAGCAGAAAATGAAAAGTGCTCTCAGCCAGCCCTATGTCCT
AATAGACATCTCCCCCCAAATCTCCAAGGTTCAGACCTTCTAATCAGTAAT
TGGCTTTGCATGGCATCCTAGAGAGATCACGGGCAGTACCAGGGGAGGCTA
GAGATGGGGTTTCACCGTGTTAGCCAGGATGGTCTCGATCTCCTGACCTTG
AAAAAAGCCTCTTATGTATTGAAGGAGTGTCCTTGACCTTCAAGACCATTA
TGACTCAATGTGAATCTCCTTTGGCAGCTTCCTCAAGATGCTCCCAGGAAC
TTTGACTATATAATGTATATGGACTATGAAATATGTATAATTCAATCATAT
GTAGATTGCCAAATATCTCACACACACACACACACACACACACACACACAC
TCAGGAGATCGAGGCCATCCTGGCTAACAAGGTGAAACCCCGTCTCTACTA
TGCCCACTGGTAAGCCTTTGCAGGGAGGCTCTGTGGGTCCTTGGCTGGCAC
TTAGATCCTATAGAAGTTAAAGTGCAGAACACCTGGGACTCATATCCTGTC
GCCACTGCACCTGGCAATGAGTATCACTTAATGAAGTCGTCACTAGACTGG
TGAGACGATCCTCCCACGCTCGTTCACTCCTCTCAGGCTAGACTCTCTCTC
ATTAGCAGTGGACCACACAGAAGAAAAACACACAGAATGTAGACTCTTTTG
AGAAAATTGAAAACAGTGAAATAATATATCTCAGATTTAAATTAAATAACA
CAGAGGACGTTGTAGCTCTAGGGGAAAATCTTCAGAAAAATCAGCAAGAAC
GGCACTGGGGTAAGCCCTGCAAGGAAGTAGTAGGGGTGTGGCAGGGTAGAA
AGCTGATGGCCCTTCTTTTTGCAGAATCAGATCCTGTCGCTTGGGGATCTC
AGATTCCGTCTCAAAAAAAAAAAAAAAGTTATTTTTAATGGTATGTAACAA
GCCTACCTCCGGTGGCCCTTGGGGCATGTGGCTGGGCCCAGGGTGATTCAT
CTCATGTGTAGAAATCTGTCTTCAGACATTTGTCTTCAGATAATACACACT
GGTGGGTAGGTCACCTAAGGTCAGGAGTTCAAGACCAGCCTGACCAATATG
[truncated: 479 more rows]
