# Supplementary material for: MultiV_Nm: a prediction method for 2′-O-methylation sites based on multi-view features
Source: Front Genet. 2025 May 27;16:1608490. doi: 10.3389/fgene.2025.1608490 (PMC12149135; doi:10.3389/fgene.2025.1608490)
Supplement: Supplementary file 1 [file DataSheet1.zip › data/Full_C_test.csv]

x
TGACAGAAGAGGTGCTCTGAAGGCACAGACTTGGAAGCACCAGGTAGGGGA
GTGTTGATGCCATGTGATTTCTGCCCAGTGCTCTGAATGTCAAAGTGAAGA
CGATACAGAGAAGATTAGCATGGCCCCTGCGCAAGGATGACACGCAAATTC
CACTAGAACTCTGAGCTCGTGAGGCCAAGTCGGAAGGGCAGCAGGGGATTT
AAACTGGGAGAAGATTCGTCAAAAACAGGAGGAAGTAAAGCACACCAGTGA
CAAGAACTTGATGAATGCTGTGGTGCAGACAGTGAAGGCATCCTACGTCGC
AAAGATCCAGGTCTTCTGAACGAGGCAGATCACCCAAACGTCTGACAGATT
TTTTTTGCCTCAGGTAGAAACTGACCACATAGTGGCAGCTGTGGGCCTGGA
CAAGGGGCTGTGACCCTGGAGACAACAGTGTCGGAGAGTGGCTGCTGAGTC
GCCACCATTTCTTTACTTAAAGGAACCATTAAAGAGATCCTGGGGACTGCC
TGCCAGGAACGACAAGCTGAAGATCCACATGCGGAAGCACACGGGAGAGCG
GAACCTGAAGGCCAAAGTGTTGACTCAGACTCGGAGAGCACAGTCAGCCCC
TTGTGAAAGAGAAAGGTGATAAGATCCCTGTGAACTAAACTATGATGTAGG
AAAGTAGCACTAGAGCAGCAGCTGGCAGAGGAGAAGCACACTCCCGAGTCC
ACTTTTGAGCTCTGAAGCTTTGAATCATTCAGTGGTGGAGATGGCCTTCTG
GTACACAGCTGCTGTAGAAGCCAAACAAGTGGGTGAGTCGCAAGAGCCGTG
AATAATGACGATGAGGACCTGACACCAGAGCAGAAGGCAGAGCGTGAGAAG
TGTTGCCCAGGAGAAGAACAAAAAGCAGGAGGTGAGCCAGGCCAGGGTTGG
TGATGCACTAAGTCAGTAGAATGAGCAGATCAGGAGGAGCAGCTGTGTGCT
TGCAGTGTTCTTGGAATCTGTAGACCAGATCGGTGGAGGTATAGAAGTGCA
GAACTCTACATCCAGCAGGACAACTCAGAGAGGAAGCGGAAACACCTTCCA
CCTGGAACTCCGGAAAAAGAACGGGCCCTTGGAAGTAGCTGGAGGTGAGGT
CAAAATGGCGAAGATCGCCAAGACTCACGAAGGTAAGCGGTCTTTCCCTGC
AAAGGAGGCACGTCGGAAGTTCAAACAGATCGTCACAGCTGTCTATTTTTG
AATGGATGAACGAGATTCCCACTGTCCCTACCTACTATCCAGCGAAACCAC
AAATCTGATAAGACTGAAGAGATAGCAGAAGAGGAAGAAACTGTTTTCCCC
TTTGGACTGTGGCCTCAAGTATAATCAGATCCGATGCCTCTGCCAGCGTGG
TCTTTCCCCACTGTGCCTGTGACTCCAGGAGGAAGGGGCACGTTATCACAG
ATCACCCCTGAGGACACAGTGCACCCCAGGACCTTTGACACCTGGGGGTCT
CTGCAGGAGGGGGAGGTTTACTCTGCGGATCGGGAGGACCTGTATGCCTGA
TTGTGTGTCTGGGGGAATGAACGCACAGATCTGTTTGACTTTGTTATAAAA
GAAGATGCTAGAAGAGCTGAACAAACAGATCGAGGAGCAGAAGAGACAGCT
TGCTCCTGCTGCCCTGTGGGCTGTGCCAAGTGTGCCCAGGGCTGCATCTGC
CTCCCTAGGCCTGTGGAGGCTCAATCCAGACCAGTGTGAATGCTCTGTCAG
TATGGACTTGTAGTAGTAACGTCATCAGAAGGAAGAAATCTACCTTATGGC
GAAAAGGCAAAGGCTAAAGAACTTGCCACTAAACTGGGTTAAATGTACACT
GGGGCGGGGCTGACCCTGAACCCTCCCCCCCGCCAGGTCGGGGAGGGGTCC
ACCGAGTGGCGATGGAGATCCAGCACAGATCGCACGAGTGCCGAGGTGCCC
GAGTCGTGGACGTGGAAACAACAACCGGAAAGGAAGAGGCGGCAATCGTGG
GTGGAAAATAAGAGAACTGGAAAAACAGATGGAAGATGCTTACCGGGGGAC
TCAGAGTAAACCTGAAGTTTCTGACCAGGACGAGAAGCACCGTGGCTGAGT
CTTCTCTGAACAGCAACAGAGCAAACAGATAGGAGGAGGCAAAGCCCAGAA
TAGCATGGCCCCTGCGCAAGGATGACACGCAAATTCGTGAAGCGTTCCATA
GTGACATCTGATGCTGTGGAACTTGCAAATCGAAGGTGAGTGGATTCAATC
TGAGTCAAGGAATGAGGGCTCCAGGCAGAAGGAACAGCACATGCAAAGTTC
ATTTGAAGTCCGACCTCTGTGAGAGCAGGCAGAAGAGCGAACAGCTGTCCC
GTAGAAAATGGAGAAATGATTCTAGCAGATGGAAGACGCATTGTTGCAAGT
GGCCCATGACAGTATGTGGATAGGACAGAGGTCAGGGAGGGCACAGGTCAG
AGTCCCCCCTGCGGGTGAAGAACTTCGGGATCTGGCTGCGCTATGACTCCC
TCTGAGGTGTGGCAGCGGTGGGATTCGAACCCACGCCATCGAAATGACTGG
AATCGCTGGACAAGGCCATGAGAAACAAATTGGAAGGCGAGATTAGAAGAC
AGAGTGTTGGTCATGACTCCAAGAGCAGAGCAGGGAAGAGCCCAAGCATAG
CCCACAGGGCCTGTGCCAAGGCAATCAGATCTTTATGAGAGCAGTATTTTC
GCCAGGCTGGTCTTGAACTCCTGACCTCAAGTGATTCACCTGCCTTGGCCT
GGACCAAAGGGTTTCTGGGACTGAACAAAATCAAGGGGCTGGCTCGCCAGG
CCCCTGAGGAGTTGGATGACTCTGACTTTGAGACAGAAGATTTTGATGTCA
TATTTCATAGATCAAGAATCTGGAGCAGATGGGAAGAGATCAAGTGAACAT
TAACTGCAGTCACTGTTACTTGGATCAGATCAAGCGCAGTGACTTTTTGGG
TCACACGATGTCACTGGTGACTTAACAGGAAGGAGAGGCACAGTGCACTTC
TTTGGCGAGTGGTTGGTCTGAAGTCCTTGCAAGACGCTGATGCTCAAGCTG
CCCGGGCTGGTCTCGAACTCCTGACCTTAAATGAGCCTCCTGCCTCAGCCT
TAGCATGGCCCCTGTGCAAGGATGACACGCAAATTCGTGAAGCGTTCCATA
ACTCGGAGCTGGAGAAGCAGGACAACAGCTGGAAGGAGGTGAGTGGGGCGG
CGCCATGGGCCGTGTGATCCGTGGACAGAGGAAGGGCGCCGGGTCTGTGTT
CGATACAGAGAAGATTAGCATGGCCCCTGCGCAAGGATGACACGCAAATTC
GAACGTGGCCTTCGGAGCCTTTGACCAGTGGTGGGAGAGCAAGGAGGAGAA
CCGCTTCTCTGAAAGGCTCTCCTTGCAGCTGCTTAGACGCTGGATTTTTTT
AGTGAGATGTCAGGCTGCAGAACCACAAATTATTACAGGTATGATCGATAC
CCTCTCCTCGAGGATCGAGGGGACTCTGACCACAGCCTGTGGCTGGGAAGG
TGACGAGAAAGGCTGACAGCAGCTCCAGTGAGGAAGAGAGCAGCTCCAGTG
ATGTACCGGGAATACCGGGACCTGACCACCGCAGGCGCTGTCACCCAGTGC
CGGAGCGAGGATGGCCGGGCTCTGTCGGATCGGGAGGAGGAGGAGGAGGAT
TTTTGGCTAAGAACAAGTGTAGTATCTGTTCTTATCAGTTTAATATCTATC
GACCAGCCAATGAGCGTGACGTGAGCAGATGGAGAACACACTCTCTGCCCA
CATGCTGGTCTTGAACTCCTGACCTCGTGATCTGCCCACCTCGGCCTCCCA
GCCCACGCGGACGCAGACGCTGTTGCAGAGCCTGGGGGAGCTGGTGAAGGG
CCTGATCATCCTGCTGGGCTTCGTCCAGATCGGGAAGGGTGAGTACGTCCC
AAAAAGAAAGAGGAAGAGACTCATACAGATGGAGACACAGGGAAAGACTCA
GGGTAGCCGGTACGGGGACTTCAGACAGATCCGGGACATCATGCAGGGTGA
CAACACCAAGCTGTGGGCCCAGATGCAGATCGACAAGGCCAGCGAGAAGAG
AGTTTGGATCCGAAGAGAACGAGACCGCATCGGAAGGCTCGAGTCCTCTCG
TGCCTGACAGGGACCCTGAGAAGAGCAGTGAGGATGATGTCTACCTGCACA
AGAACAGAAAGTATCCACTCTGGGGCAGATGGGAGAGCTGGAAAAGTAGAT
TGGCTTTCCTCCGCAAGCGGATGAACACCAACCCTTTCCGACGCCCCTACC
CCGCCTGTAGGCTCCTGGAACTATACAGATAGGTAAAGAGTTCCAAGTTCG
ACCTCGGACCTGAACAGCTGCCTGACTGCCTGAAAGGTTGTGATGTGGTAG
AGCCCCAGGTCACGTCGGAGACTGACACCAGGTATTTTGATGAGGAGTTCA
TCGGGCTGCAAGGACGTCACGGGTCCAGATGAGGAGAGTTTTCTGTACTTT
GTGGCTATTTTGAAGAGCTGATCACCATGTTGGAAGCAGCACTGGGACTTG
TCAAGTGTCGGGAACTGTCTAACTTCAGGTTGTGTGAGTGCGTTAAAAAAA
AGAGAAGCGGAAGAACGTGACAGCACAGAGCAGGAAGAGGCAGGGCCTGAA
AGTCTCCGCGTCTCCCTCGCGAACTCGGTGAAAGGAATTGGCGCCGTTCGA
AAAGAGAGAAGACCATAGCATCTGACAGTGAGGAAGAAGCTGGGAAAGAAT
CTTGCAGGGTGGATGTGAACACTGACCGGAAGATCAGTGCCAAGGAGATGC
CAGCTGCTGAAGGACCTCAGACATACAGAGAATGAAGAGGACAAAGTCAGC
GCTCACGCCCAGAGACTGGGCTGCTCTCCCGGAGGCCAAACCCAAGAAGGT
GTGCAGCCCCCGTGGCTGTGGAACCCGGGGCAGCAGTGCGCTCACTTCTCT
TAGCATGGCCCCTGCGCAAGGATGACACGCAAATTCGTGAAGCGTTCCATA
TTTGGCCAACTGCTTAGAAGCCCAACACAACCCAAAGGCTCTTTTCAGAGC
TGCCTTCTGTGTCTTCTTTCCACCTCTTCCTTCAGTCTCAACATCCACTTG
CACTGCAACAGACCTGTGTGTTCAACAGATTGTGAGTGCTAACATCACGTG
ATGAGCAGATGGCTGTGAAAACTTTCAGTTCGGGAGACAAATTGGATGCTG
AAATAAATCTGTGGAACTGAAGGAGCGGATCAGAGAGTATTTAAAGGGTAA
GATGTCGGATGGTGTAAAGAAATCACAGACCAAGGAGCCACCCTGATTGCA
TAAGAACATCTCCAAGCACAAGTATCAGAGTCGGGAGAGTTTTCTAGATGA
TGCCTGACCCACTTCTCCCCGCAGTCCTCATCACCGGGGGCATCGTGGCCA
TGCCGCTGACTGTAAGAAGGTACACCAGATCGAGCTTGCTCCCAGGGAGAA
GTTCGAGGTGGTGGGACTCACCGCTCTGGCCAGGGTGCTTTTGGAAACGTA
GCCGTGGTTCCCGTGGATCTCGGGGCAATCGTGGGGGCAATGTAGGAGGCA
AGACGAATGTCCCTTTGAACAACTTCAGTGCTGATCAGGTAACCAGAGCCC
GCACCATGGCGGAAGACATGGAGACCAAAATCAAGAACTACAAGACCGCCC
TGTGGACTGGAGAGAACTGAATGAGCTAGGGTCCAAGAAGGATGGTGAGAG
GTTGATGTGTATTTCGAGACCTCTGCAGATGATAATGAGCATGCTCGCTTC
CGGGGAGACGACCGACCTGCAGGACCAGATCGCAGAGCTGCAGGCGCAGAT
AATGGATGAACGAGATTCCCACTGTCCCTACCTACTATCCAGCGAAACCAC
AAACCAGTCAGCTGGGCTGATGAAACGGATGACCTGGAAGGAGATGGTAAC
CCGAGGCTGAGAGCAACATGAACGACCTCGTCTCTGAGTATCAGCAGTACC
TAGATCCTGCGGCTCTTCCGTGTCTCAGTCTAATGTCATTCCGTTCCAGGA
AAGGAAGTGAACGCTGAATGTGACGCATTTCTGAAGAGCTCAGCTGTCACC
TGGACCTTCGAACAGTGAAACACTTCATATGGAAGAGCGGTGGAGACCTCA
CCCCACAGGGAGAATTCCGTGTAGACAAAGCAGGATCCCCTACTTTGTTGA
AAGTCAAAGGACCTGTGTAGCATTTCAGATTGAGCACTTCACTATCAAAAA
GAGTTCGAGGTGGTGGGACTCACCGCTCTGGCCAGGGTGCTTTTGGAAACG
CGTATCGGACACTCAGGGAGTCAGACAGCGCGGAAGGCGACGAGGCAGAGA
GTGGCAAAAGCTCGGCTAGAAGAAACAGACCGGAGGACGGCAAAGGATGTG
TGGCCAGAAAGATGAAGGACACAGACAGTGAGGAGGAGATCCGAGAGGCGT
TTCTTAGGCTTTGTTACTGATACCTCAAATCGGAAGTTTTAGTTCTGAGAA
ACTGGACGTCTCCGGGGAACCAAGACTGTGCAGGAGAAAGAGAACTAGTGC
CAAGGCCGCCCGGGAACTGCTGACGCTTGATGAGAAGGACCCACGGCGTCT
CGAGCTGTCTGGGACGCCTTCTGTGCAAATCGGAGAGCTGATCGAGTACCA
CAATACAGAGGAGATTAGCATGGCCCCTGCGCAAGGATGACACGCAAATTT
GCTGCTGCCCTGCCGCAAGTACGAGCAGATCGAAGAGGGCACTGTCCGGCG
CCGGTTTCGAACCGGGGACCTTTCGCGTGTTAGGCGAACGTGATGACCACT
TCAGTAGGTGGTTCTCTAACCCGAGCAGATCAGGAAGCCGATCCAGCAGTC
CCGTCAAAAAGCCTGACTGTTATTACAGCATCGGAAGGTAAAGAGGGGCTG
TTCCAAGCGTCGTCAGACCAACAACCAACAGAACTGGGGTTCCCAACCCAT
ATGCTAAGAACTGCTGGGAGGATGACAGTAAGTCTGATTTTTTTTTGTAAT
AGCTGGAGGTCAGATAAATTCTGACCAAAGGAGAAACTTAGGATCAGTGGC
CCTGCAGCATTTGACATTGGGAGCACAGATCGGAGAGGGAGAGTTTGGAGG
TCTCATTGCTGCCCGCCGGACTGGACGTCTCCGGGGAACCAAGACTGTGCA
ATGTAGGTAAAGGAAGTCCTCAAGCCGGATCCATAACTTCGGGATAAGTAT
TATTAGCAATGGACTGGCAACTACTCAGGTGAGAAGATAATAATACACCAT
ATTATTAAAAATATGACTGTAAGGCCAGGTGCGGTGGCACACGTCCGTAAT
TAAAAATAAATAAACCAAAGTTTAACCGAATCAGTTAGGGAAAGTGATTTA
GGTGAACAACATCGCGGTGGCCGAGCAGATCGGGGAGCTCTTCATCCACTG
AAGTAATCGTTCTGAGATTGAAACCCAGACAGAGGGGAGCACAGAGAAAGA
ATATGGAAGGAGACTGTCCCTCTGACTGGAAAACAGACTCTACATGTAGGA
CGATGCCCTGGAGACTCTGGGCTTCCTGAACCATTACCAGATGAAAAACCC
TGATGAAATAACCTATGTTGAACTTCAGAAGGAAGAAGCCCAAAAACTCTT
AGGATCCTCTGAATCTTGGTACATCCAGATCAGGCAGAGTGCGTAAAATGA
TGTAGAAGTTCTGGAATGCAAAATACAGTGTGAAGAGAACCTCACCCCAGT
TCATTCAGTCAGTACCGCTGTAAGACTGCCAAGAAGTCAGAGGAGGAGATT
TTCCTGTGTTTGGACCATTGAGCAGCAGATTGGAAAAGTGAATGGTGTGCA
TCGAGTTGGAAGAGGCGAGTCCGGTCTCAAAATGGAGGTAAAACCGCCGCC
CTTACCCAACTACCTGAACGATGACCAGGTAACTTCCCTGCCTCCCTCCAG
ATCCCACTGTTGAGGTTGATCTCTTCACCTCAGAAGGTCTCTTCAGAGCTG
GCCGTGGCTGGAGAGGACATTGCTACAGAGAGAAGAGCTGTTTTTGGGGGG
ACAGAAGATCTCTGATGATCTGATGCAGAAGATCAGTACTCAGAACCGCCG
AAGGAACATGACCTGAGCGTTTCATCAGATAGCACACATGTGACTTTCTAT
AGAGGAGATGGATTGAAAAGCAGAACAGAGCAACAAGAGCACAAAGAAAAA
CAGACTGGGGACAGAGGCCTGAAAACAAATTGGAAGCACTCAGAGATCTAT
AACGGGACTGAACATGATGAAGAAGCAGAAAGTGAAGACCATCTTCCCGCA
TGGTCGCGTGGACTGTGACAGAGATCACTCGCTATTCCTTCTACACATTCA
CAGCACAAGGAAACTGCCTGACAATCAATTCGGATGAGCACAGCATTGGGA
GCGGACCAGAAATGAGGAGCTCGCCCAGACATGGAAGAGGTCTGAGCAGTG
GACGGGCGAGAGGGCGGCCGCCTTTCCGGCCGCGCCCCGTTTCCCAGGACA
GGACAGGTGGCCCATTCTGGACACACAGAAGCGGAAGGAACACAGGCTGCA
ATTCTCGCCTGGACTCCAGTGAATTCCTGAAGTTTGTGGAACAGAATGAAA
TTGAGGAAAAAGAACGCCTGACTCACAGGTTGAAGAAACACCCTGGGCCCT
CTGTGCTTTGAAGAACAATATTATTCAGACCTGGAGGCAGCACTTTATCCA
AATACAGAGAAGATTAGCATGGCCCCTGCGCAAGGATGACACGCAAATTCA
TTTTGGCTAAGATCAAGTGTAGTATCTGTTCTTATCAGTTTAATATCCGAT
CTCGACTGTTACATTGGTCCCAGAACAGGTAACAACAACAATCATTGCATT
TCTGCCCTGGGGGCAGCGCTCTGTGCAGTGTGGAAGAGCACGGGCCTGGAG
GTAACCATTAAGGGGCTCATGATCTCATCGGCCATGCAGTCCCACTATAAG
TAGCATGGCCCCTGCGCAAGGATGACACGCAAATTCGTGAAGCGTTCCATA
TTGCCCAGGCAGAGTCTCTGCGTTACAAACTCCTAGGAGGGCTTGCTGTGC
CAGCTCAGCCGCCCTCTCCCTGCAGCACGAGTTCCGACTGGGCGGTGGGCT
CGGTTCTGTGGTGATCTGGACTGTCCCGACTGGGTCCTGGCAGAAATCAGC
TTCGTGAAGACCCTGACCGGCAAGACCATCACTCTGGAGGTGGAGCCCAGT
TAATGTAGGACTGTATAGGTAGATCCAGATCCAGACTGTAAGATGTTGTTT
AGATTGGCAATGCCTGCTGGGAGCTCTACTGCCTGGAACACGGCATCCAGC
ATGGGTTTCGGAGACCTGAAAAGCCCTGCCGGCCTCCAGGTGCTCAACGAT
GATATGGATGTAGAACGCTCAGTATCAGATCTTTATAAAATGAAGCACTCA
TATGACCTGAAGAATACTGGCTGGACAGATTGGAGGAAACCTATCACTCTT
TCCTCGACCTGATCGGTTGGTCAATCGCTTGAAGAATATCACTCTGGATGA
CCAAACCCGAGTGTCGGAGGAAGAGCAGAGTGGAAGGGTGCCTTCTGCCCC
AGAAGTCCCCCCTGCGGGTGAAGAACTTCGGGATCTGGCTGCGCTATGACT
ACCCCAGGTCAGACGGACAGAAAGACAGATCACAGGTACAGGGATGAGGAC
GCAGAACTGTAGTCTGGAAGACTCACAGATTGAGAAGGAACGTGATGTGAT
TTCGTGAAGACCCTGACCGGCAAGACCATCACCCTGGAAGTGGAGCCCAGT
CTTCCTCAAGCTCTGGATCGAGCTGCTCATCATCCGGCCTTCATCGCAGTA
TGATTAAAGAGATTGAAGACTTTGACAGCTTGGAGGCTCTGCGTCTGGAAG
AATCCTGGCTGCAGCTCTGACACAACATGTGAGAGGCCCCTGGGTGGGAAT
CAACAATGGCTGGCAGCACTTGGAGCAGGCTGAGAAGGGCTACGAGGAGTG
AGGAGGAGCTGCTGAAACAGCTGGACGACCTGAAGGTGGAGCTGTCCCAGC
GGTGCTAACACCAGGACGTCCTGGACAGACCAGGAAGAGCTCGTCACTGCG
GTAGATCTTGTACCCGCTAAAACTGCACAGCTCGACCTTCATGGCGACAGC
GGGGGCCGAGGGCAAAAGGAAGCTGCAGATCGGGGTCAAGAAGCGGGTGGA
GCATAAGTTGCGGCAGAAACTGGAACAGATCATCAGCCTCGTGTCCAGCGA
GGAGGAACTCTATTTAGATGCTAATCAGATTGAAGAGCTTCCAAAGGTATG
CTGATTGGATTGATGAACAATGAAGCAGCTCAGGTGAGAGGGTTGTTTGTG
ATCCTGCTTGGGTCCACGGACTACTCCACTCAGATTGACATGTGGTAAGGA
CGTGCACTCAGAAGCACCTCCCGAGCAGATCGGAGCCCCAGCCTCGTCAGT
CTTAAGAGAAACTGAAGAGTTTGTTCAGCAGTTTTTACAAGAATTCGGGAC
ACGTGGTGACGTGCTGTGGATACCTCCCCCAGGTGAGTGCACGGCGTTTGC
CCCCTCCAAGGGCTGTGTGCGTCTGCAGAGCGGGAGGGTGTGCGAGCCCAA
CTTTTGCACTAGGTCTCCAGAAATGCTTTGGGTTCATCTTTCATTGCTGCA
TCACCAACAGGCTGAAGAACTGAAACTGGCCACCCAGCTGACCGGACCGGT
GGACTCCATCGAGGACGTGCTGACCCAGATCGACAGCGAGCCCGGTAAGCC
GGTACCTTGGGCCTGTCGGAGGCAGCAGACTCGGATGCACACCTGTTCCAG
TCGCTTTTTGATCCTTCGATGTCGGCTCTTCCTATCATTGTGAAGCAGAAT
ATCAACTACCCAACCAAAAGGACGACAGGTGAATAGATATCCTCTATAGAA
AAGGAGCAAAATCAGGACTCACAGACAGAGGCAGAAGAGCTACGCAAACTT
GCCAGGTTGGTCTCGAACTCCTGACCTCAAGTGATCTGCCTGCCTCAGCCT
ACAGAAACAAAACTTCGGAAGAAGGCTCATACCAGCTTGGTTGATAACTAT
TGTGTCCTGACTGGGACTCTTGGGACGCCAGCAAGCCCGTTACCAATGCGC
AGAAAGAACCCGAAATGCCCGGTCCCAGAGAGGAGAGCGAGGAGGAAGAGG
AGTTTGTGGTGTAGACTGCTGTATGCAGTTGGAAAGGACACGTGAGAGTGA
TGAGTCGCCTGACGCTGGACGACATCGAACGGTTGGCCAGCCGCTTCCTGC
AATGAGGACCTGAAGCAAGAGAAATCAGAATTGGAAGAGAAGCTTCGGGTC
GGCCAGAAGGCAGAACTTATGCTGACTACGAATCTGTGAATGAATGCATGG
AGGTGTCCGTGCGCATCCCTCCTGACAGTGAGAAGAGCAATTTGATCCGCA
TTCTCAAGATGTGGAGCTCTCCTTGCAGATCGGTGACACAGTTCACATCCT
GATACTTGGACTTGATCCTGAATGACTTTGTGAGGCAGAAATTTATCATCC
TTTCAGGGTATTCGAATCGAAAAGTCGGCACAGAAAGTCTTAATCAAGTAT
CCAGCAGTTGGAGGAGGCCAGACTACAGGAGGAAGAGCAGAAAAAAGAGGA
GGAATCAAATTTGAAGAACTCTTTCCAGATTGGATATTCCCATCAGAATCT
CAACAAGACTGTCACCTTTGAAGAGCACATCAAGGAAGAACACAACATGTG
CCCCCTGCTCCTGCAGAGCATCGGGCAGAACACAGGTACCGCGGGCCTGGA
ATAGGGACTTGTATGAATGGCTCCACGAGGGTTCAGCTGTCTCTTACTTTC
TTTTTCAGATGGACAAAAAGGCTCACAGATGGGAAGGCATTGGGTGGAGGT
CTCCCACCTGCGGAAGGCAGGCACACAGATCGAGAACATTGATGAGGACTT
CAGTCTTCTGAGGACTGGAATGCAGCAAAGCGGAAGAGGCTGTCTGATTCT
CTTGGTTGTGCAGCTCTTCCATCCTCCGAAGTTCTTCTTGGCGCCTCATCA
ACTAAAACTGGCAGAAATTGTGAAGCAGGTGATAGAAGAGCAAACCACGTC
GAGGACAAGCTGCTCTGGCAGGACTCACGTTACAGACCCCTCTACCCCTTC
TGGAGCTGTCACTCTAGAGCTCGGTCAGATGGAAGACACTATAGAACCAGG
ATTTGTGACTGTAGTGATAACTTTACAGATGGAGAAAGAGTGAATGGATGA
AAAGAACCTAAAGAAGAAACTCCGGCAGGTGGAAGAGCTGCAGCAGCGGAT
GTTGGACAGTGTCAGAGTCCTGAGACAGATCAGCAACAACCGAAAATGCAC
GGGTGGAGCCACTGCAGGCGCAGATCTTGGTGGTAGTAGCAAATATTAAAA
CATTGGACCCAGGCTTGTAGAGCAACATGTCCAAGAGCACACAGTCAGTGG
CGAAGAAGATGTTGGACATGCATATCAGATTGGAGAGTTAGGAAAGCCTTC
GATCGTATAAATCTTTCGCCTTTTACTAAAGATTTCCGTGGAGAGGAACAA
GAATGGAATGTGCTCTGGAAGGCAGCAGGTGGGAAGACACAAAGGCCCCTT
TGTCTCGACCTGTGGAACTGAGTGACAGAGAAACTTTGTTAAATAGTGCAA
TGGATCAAGATGGAGACCCCAGTGACAGGATGGAAGTGCAAGAGCAGGAAG
CGATACAGAGAAGATTAGCATGGCCCCTGCGCAAGGATGACACGCAAATTC
CATGCGGTTACTGTGGGCTCCAGTTCAGACAGCACCACCACTAGAGCGTGT
TACTGGTTTGTAGATTCCCTTAGAGCAGAAAGGAGAGGGGCACATATTAAT
TCCTGACCTGGGGGCTGTGGAGCTGCGCATCGAAGAGCTGCGGCACCACTT
CGTCCGAGCCGTGGAGCTCGAGCGGCAGATCGAGAGCACAGAGACTTCTTG
CGATACAGAGAAGATTAGCATGGCCCCTGCGCAAGGATGACACGCAAATTC
GTGTATATTTTCAGGAAACTGAGCTCACAGAGATGTGTATTAGAATCCAAG
TGAAAAGTCTGTAAAACTCTCCTCACAGATCAGTGCAGGTGAGGAGAAGTG
TCGACACGCGGACCAGTATAAAGAGCAGGTACGCGAGGAAGTGCCTCCCTG
GACCATGCCACGCTTTTGCAGACCTCCTGACAGTGAGTGAGACTGCCAATG
ACCCCCATCAGTTCCCGGCCGTGCACAGATGGAAGAGTGCTGTCCTGTGCT
AGTACCGTGCGGGGCTGAAGAACATCGCAAATACACTCATGGCCAAGGCGC
CAGGCTGAAGATGAAAGAGAATCCACAGATGATGAGAGCAATCCTCTAGGC
AAATACATCGAGACTGAGGAAAACACAGTTGGAAGGAGCTAAACACAAGCA
TTTGCTGTTCGTGATATGAGACAGACAGTTGCGGTGGGTGTCATCAAAGCA
TGGACGATGGCAGCGGCTGGACGGGCAGTGAGGAAGGCAGTGAGGAGGGTA
ACGGACTGTCAAGGAGTTCTGCCAGCAGGTGCCGTCCCCCTCCCCTTTACT
CTGTAGAACAACACAGTCCTATTTTCAGAAACGAACAGACACACGTTTTAG
GGAAAAGGAGCGGGAGGAGCTCCAGCAGAAGAAGGGCACATACCAGTATGA
GGACATGGTCACGGACGATGACCGTCGCTGGAAGGCGGGTATGTGGCTGCG
ATCGAGTGCTTGAGTGGGACCCAGACAGACAGGAAGGGCGCTCCTGCTCAG
CTTTCTCTTTCCTCCTCCTCCAGCGCTAGTCCTGCTGATGGGCAAAGAAGG
CTGCTCCTCTTTTCCTTTTCCCAGACTCAGACGATGCCCTGCTGAAGATGA
AACGATACAGAGAAGATTAGCATGGCCCCTGCGCAAGGATGACACGCAAAT
TGTGCAGCGCAGCTGGACTCTGCATCCCAGCACCTGCCTCCTCGTTCCTTT
GATGGATTAGGACCCAGGAGAAGTTCAGAAAGGAAGAGACATTTAGAAAGA
CGATACAGAGAAGATTAGCATGGCCCCTGCGCAAGGATGACACGCAAATTC
GCTGACTGGCAGGTGCTGACTGTTGCAGATCGGATCAACATCAAGAGGAAG
TGGTGTCTCGGGATGAGCTGAATGTCAAATCTGAGGAGCAGGTATGTGAGC
TATGACTGTGGTTGGACTGACCTGACTGCCAGATGGTGGGACTTGGTCTGG
TTATCATTGCAGATTGTTTGGGCCACATCTTACCTGATTGGCTGTGCCATT
GACCTCTGAGGATATGAAGTGAAGGCAGGTGGATAGAGCCAGGTCTCTCAG
AGGACCGGAAGTGGAACTGCACAGACCATGTGTGTGATGCCACGTGCTCCA
AGTGCTCCATCCCTCTTCCCCATCTCTCAGGATTGCCCCCGAGGTCCACAG
CAGATCAGGACCTGGACCAGGCGCTCAGTGACGAAGAGCTCAACGCTTTCC
TCTGGGCAGACTGTTCCACCAACAACCCCTCCCAGGCTAAGCTGCGGCGGG
GGCCAACCCTTTTGGAGGTGCTTCTCATGCAAAAGGAATCGTGCTGGAAAA
GGGGGCCGCACAGGAGCTGGAGAACCAGATGAAAGAGCGCCAAGGCCTCTT
GCATCTTGAACAAGAGCAGGAATTTCAGGTCAACAAACTGATGAAGAAAAT
AGAATTCGGAGCTCCTGCGGACAGACAGGTGGAAGAGTGACAATGGAATGA
GCGAGGTAACCAACCTGAACGACTACCGAGAAAATGTGTTCAAGCTCCTCC
GAAGGAACGGATGGGCCTCTAGTGACAGATCCAGAGACACACAAGAGCACC
TGTTTTTACGGTTTCCATTTCAGATCTCCCTTGAGTTTAGAAATCTGGCTG
AAAACTAGAGGAAGAACGAGAACGGCAGCTTCGAGAAGAGGTAAAATTTTA
ATAACGAGCTGGTTCGTACCAAGACCCTGGTGAAGAATTGCATCGTGCTCA
AGCTAGATGAAAGGGAAGCTGGCATCACTGAGAAGGTTGTTTTTGAGCAGA
AACGATACAGAGAAGATTAGCATGGCCCCTGCGCAAGGATGACACGCAAAT
AAGTTGAACCCTATGACCAAGCACACAGATGTGAGTAATACTCCATGCCTA
TTTACATTAATTGCTCCTGATCTTCCACACTCTTGATTTTCCGGATTCTAA
CCCTGAATTGCAGCTCTTCCTTTCTCACTACATGAATTCAATTTCCTCATC
GAGCTGTAGAAACGTAATGAATTTTCAGATTGAAAGAGCCCATCTAGTAAC
TGGGATTGTCTCCTTGAACTTGAGTCAGATCAGAAGGGCTTATCTGTGACT
TATTTTTCTCTCTCTTTTTTTTAGACAAAATGCTGACTACTGTAGAAAAAA
TGCTGGGAAGTTTGGGCTGCAGGAACAGATGGGAAGGCACCCCAGAGCAGG
GTGATGGTCCTGGACTTTGTCACTCCCACCCCTCTTGGAACTAGATGGGGT
ATAGCTCAGTTGGGAGAGCGTTAGACTGAAGATCTAAAGGTCCCTGGTTCG
TGGAGAAGAGGGATTGACCCTGAATCTTGAAGACGTTCAGCCTCATGACTT
ACTGTGGACAAAGACGTGGTCCGGACAGATCGGAACAACCAGTTCTTCCGG
CCGTCCTAATGGCAGAGCTCTCTGACTTGGGTGTATGCTGCCAGGCTGGGT
CTTCTCCTGCTCCTCGGACGAGCTCCCTGTCCTGGGCCTCACCAAGTCTGG
GGCCAGGCTGGTCTTGAACTCCTGACTTAAAGTGATCCACCTGCTTTGGCC
GTCAGGGTCTATCATCTGGGCTAAACAGATCGACAGGCAGCTGACGGCCTA
ACCGTTTGATGGGAAGAACTCTCACCGTTGAAGTGTCAGTAGAAACAATTA
GCCAAGTGCTTCGAGATCTCGGACGCGGACACCAAGGAGGTGTTCGCGGGC
GTAGAGCCAGTCTTGACAGTACATCCAGAGAGCAAGAGCAAAACCAAAACT
AAGACAAGGACAGAGACAGAAAAAGCAGGGAGGAAGGGCACAAAGATAAAG
TACAAACAGATTGAGACTCCAGAAGCAAATCTTGAAGAGCGAAAAGAACAA
CGATACAGAGAAGATTAGCATGGCCCCTGCGCAAGGATGACACGCAAATTT
AGGATGAATTTGTTAACTCGGACTACAGAAGGGAAGAAAAGGCAGCTCTAC
GGAGATCGTGGGCAACATCCGGAAGCAGAAGGAAGAGATCACCAAGGTACA
GCTGCTGTCTTCCGTGGTCGGATGTCCATGAAGGAGGTCGATGAGCAGATG
AACCAATTTTTTTTCTAGCTGGGATCTAGCAATTGGGAGGCAGCAGACTTG
AACGATACAGAGAAGATTAGCATGGCCCCTGCGCAAGGATGACACGCAAAT
GTCGCCAAAAAAGTGCAGCTACACACCTCCCCGTCGGGGAATTGAACCCCG
AGAGCGCATCTATTGGACTGACTGGCAGACCAAGAGCATACAGAGCGCTGA
TGGGCGGCGTAGAGCACTGCAGCAGCAATGACGGAGGGCACGTGAGTCCCC
AGCTCAAAGGATGGCTACTGACATGCAGAGGAAGAGAAGCAGCGAATGCCT
GTCAGACTGGTCTTGAACTCCTGACCTCTGGTGATCCACTCGCCTCGGCCT
ATGGTGAGAGACTGGACATACTGCTCAGATCGGGAACAATGCAAAGATGTC
AAGATGGTCGTACCCTGTCTGACTACAACATCCAGAAAGAGTCCACCTTGC
CCAAGTGGAACTCTGTTTACCAAACCAGCGGGGAGAGCACAAGCCACGTTT
GCTATGACCTGAAGCAGCTGTTCATCGGGTCGGAGGGCACTTTGGGGATCA
ACAGAAGCTGCAGGCTCGGGTGGACCAGATGGAAGGCGGCGCTGCCGGGCC
TGGAATGATACGGTAATTAGCATGGCCCCTGCGCAAGGATGACACGCATAT
GTATACGTGTAGTAACCACTGTAACCAGGATACGGAAGAGCCCTGTCCCAC
CAGCAGTGATGCAGGCTGCTGCGAACTCAGCACAAAGCAGGTACGCCACCC
ATGTGAACCTTGGTGAGCTCTGATACAGTGAGAAGAGATTATACTCATGAA
CAGACTCTCTGCTGATCCGAAGAATCACAGGAAGGTATTTGTCCCTTGAAG
CCCAGGTCACGTCGGAGACTGACACCAGGTATTTTGATGAGGAGTTCACGG
GCACTATCAGCTGTGGGACTACGACCAGGTCCGGGAGAGCAACCTGCAGCT
CGGATATTTGTTGACTCTGACCTAGCAGGAAATGGAAGAGAAGGGCTTATA
CAAGACACGAATGCTCGGAGTCTGGCAGAAAGGAAGAGAGAAGAGGAGAAG
ACCTCCAGGTCTGACTGTGTCCATCCCTGGTCTGGAGAGGGCTCTGCAGCA
ACGGTGGATGTGGAACACACAGGACCAGAATGGAAGCGTGTGATGCACGGT
GCGGAAGTTTGGGTTTGTGGATGCCCAGAAGGAAGACATGCCCCCAGAACA
TTCCTTTCAGAAACGGCTCCCACATCTGCATATTCATCTCCAGCCCGGAGT
AAAAGACTGGAGTCTGAGCAAGTCCCAGGTCATTGCAGAGAAAGCACCAGA
GCAGTACATCCGCGAGCTCAAGGACCAGATCGAGGAGCTGAAGGCCGAGGT
GCCAGGCTGGTCTCGAACTGCTGACCTCAAGTAATCCGCCTGCCTCAGCCT
CGATACAGAGAAGATTAGCATGGCCCCTGCGCAAGGATGACACGCAAATTC
AGGTCTCTGTGGATGCTCCTGAAAGCAAATCTGAAAGTAGCAACAATAGAA
TTTCGGAATTTTGTCCTGGATAACACAGATCGCAAGGGTGTCCATTTTCTG
GCGTGAAGGCGGAGCAGAATCTCAGCAGATCGGAAACTGCTCCTCGCCTGG
GCCCGGGTAGCTCTGACTGGGCTGACTGTGGCTGAATACTTCAGAGACCAA
CCGAGATGGACTGTGAGCTCCAGAGCTCGCTGCAGTGGGTGAGTGCCCACA
ATGGTTAGAATGAGCTGAATAGACCCAGATGTGAAGAGCAACATTCGTGAG
TAGCATGGCCCCTGCGCAAGGATGACACGCAAATTCGTGAAGCGTTCCATA
GATGCCAGCCTGGTTCTTGAACAGACAGAAGGATGTAAAGGATGGAAAATA
AACTGCCTGGAGACAGACAGAGAGACAGACCGGGAGAGCTAGTCCTACTCC
GATTATGACGGTGGGCGGACAAGATCCGACATCGTGTCCCGGGCCCTTGAT
TCTTGCTGTAGAAAGCTTAAACTTCCAGGTAAAAAATTTCTTAATCAGTAT
GTCCAGGTGGAGGTCTTGAGGCTATCAGATCGGTATGGCATTGGCGTCCGG
TGGGCCGCCAAGGCAAGATGGTGGACTACAGCGTGTGGGACCACATTGAGG
AATGTTCCTTTGTCTCTGACATGATCCATAGTGAAATTGCCAGAGTTTTGC
CCTGACCACGTGAGCATTGTGGAACCCAAAGATGAGATACTGCCCACCACC
CCGCGCTCGTCGTCGACAACGGCTCCGGCATGTGCAAGGCCGGCTTCGCGG
AGAGATCGGAGCTGGTCAGGATGCACATTTTGGAAGGTGTGGAGATTGGAA
GCTTCCGGGTTCTGAGCCCTGGCGTCAGGGAGGAAGGGCATGTCCAGAACA
CAGTCTTGGAGTTTGGAACTCTACCCTGGTAGGAAAGCACCGCAGCATGTG
CTGGCAAGCTCTGAGCTAGACACACCAGCTTCAGGAAGAGTACCAGATCCT
ATCCTGGTGGATGTGAGCAACCCTACAGAGCAAGAGCACCTTCAGCATCGT
CCTGCGGTGGGACCTGAGTGCCCAGCAGATAGAGGAGCGCACCAGGGAGCT
CCCAGAGTGAAGGCTGTGAAGTCGTCAGAACACATCAACGAGGGGGAGACG
TTGGTCTGATTTCAGGATACTCTGTCAGATGGGAAGACATGAATGCACACT
TGAAAAATCGCAATAAGATGTATCTCTAGATCGTGTGCTTGCCAGAATCTT
GAAGGCTGAGGACTGCTGGGAGCTACAGATCAGCCCGGAGCTACTGGCTCA
GATACAGAGAAGATTAGCATGGCCCCTGCGCAAGGATGACACGCAAATTCG
AATGGAACTTCAGGACCTGGAACTGCAGCTGGAGGAGCGCCTGCTGGGCCT
CAGCAGCAGAACCTGAAGCAGCTGTCATTAGTAATGGGGAACATTAAGATA
TCCATGGAGAACAGAATGAAATGGCCAGATTGAAAGCAGCACTGATTCGAG
GAGGAAAATGAGGAGCCAATGGAAACAGATCAGAATGCAAAGGAGGAAGAG
GTCTTTGAGAAGACGGTAGCTTCTGCAGTTAGGAGGTGCAGACACTTGCTC
TAGCATGGCCCCTGCGCAAGGATGACACGCAAATTCGTGAAGCGTTCCATA
GTGACAGTAGATGCTCTCTGGAGCGCAGACGAGGCACATGTGTCTTCATAG
TATCGCATAAATCTTTCGCCTTTTACTAAAGATTTCCGTGGAGAGGAATAA
ATAACCTAGATTGTCTGGGCAACGGCAGAACGGAGTGCCACTGTGGAGCAG
CGATACAGAGAAGATTAGCATGGCCCCTGCGCAAGGATGACACGCAAATTC
GGAAAGGTCGCGGCCTGTGGCCCTGCGGGCAGCCGTGCCGAGATGAACCCC
GACAGAAGTCATGGCGATGTTTGAGCAGATGAGAGCCAACGTGGGCAAGTT
GATCGACTTAATGAAACTGAACTGACAGATTTAGAAGGCCAACAAGAATCC
CTCGAGCTCCTCTGCTCCCGGCGGCCAGAACGGAGGGGTAGAGCAGCCCTC
GTCGTAAACGTGGAACCTTTGGAAGCAGAAAGGAAGATGATTTCTCTTAAA
GACACACTGAAGAAACTGAATAAAACAGATGAAGAAATAAGCAGTTAAAAA
GCGCATATGCAGGACTGAGGGACAGCAGAAGCGGGAAGCAACACTCAGCGG
ACCATGGCAAGTCCACGCTGACAGACTCCCTGGTGTGCAAGGCGGGCATCA
ACCACAGCCAAGGGAACGGGCTTGGCGGAATCAGCGGGGAAAGAAGACCCT
CCAGCCAAGGATTTGGTATTACTCTCAGAAATAGAGGTGGCACAGGCTAAT
AACACAGAGATTCTGAATAACTTAGCAGATCAGGAGTTACAACTCAATCAT
TTCCTCACGTGGAATGTGGGACGATCACTCTGATTGGGGCAACCACTGAAA
AGGGAGAACGACGAACGTCGTGGATCAGATCGGAGCGACCGCCTGCACAAA
CTGAGCTCTTCTGGACTCAGGATCGCAGATCCGGGGCACAAAGAGGGTGGG
CCAACACAGCCTGTGGATCCTGGGGCATCTGGAAGGGCGCACACATCAGCA
TGGTAACGTGCAGCTAGGACTCACACAGACGAAAAGCACAGAGCCACAGGC
CCATTCCTATGACTGTAGATTTTATCAGACTGAAGAGCTATTGTGTGAGTA
CAGGTTGATCTTGAACTCCTGACCTCGTGATCTACCCACCTCGGCCTCCCA
GTTTGAATATTAGGTTGGCAGCTAACAGTCGGGAGAACACGGTACCGGATT
CGATACAGAGAAGATTAGCATGGCCCCTGCGCAAGGATGACACGCAAATTC
TTTTGCAGGTGTGGAACGCCTAGCTCTTGTCACAGGTATGGAAAAAAGGTA
ATTGGCTGCAGCTGTGGCTCAAGACCCAGCAGCCTCTGGGGCACCCAGCTC
GTCCGAGCTCGGGGACCGGCCTCTGCAGGTCGGGGAGCGCTCGGACTACGC
ACACAGTCGGCCCACTCTGATTATGCAGATGAAGAAGATTCCTTTGTCTCA
TGGGTGGCTTGAAACGAAAGTTTAACTTTGCGGACAAACAGGACTTATTGT
GAGGAATGTAAAGCTCTGGGCCACTCAGATCGGTGCTGGATGCCTTCTTTT
GCAGAGGGCTCTCAGTACCTGGAAACAAATGGGGGAGCAACGTGAGCTACA
GCAGCAGCTGGACGAGGCGCAGTCGCAGATGGAGGAGCTCTTCCAGGAGCG
CATCGTCACTTGTCGGACCACTTGTCAGAGCTGGTGGAGCAGACCCTGAGT
AAAACACTGACGAATGGTCAGAGCTCCTATCCTGATCTTTTCATCAAGGCG
AGCACCTCGGAAATGGAGAAAACATCAGAAGCAGGAAGGCCACTGTCTGCC
GAGGACTGCAAACAGCTATAAGAGGCTCCAAATTAATCATATCTTTCCCTT
ACCAGAAGGACTGAGGTCAGTTCCCCAAATGGAAGAGCACTGAGCCTCCTG
ACAAGCCAGTGGGGATCTTCTGAGACAGATTGGAGAGAATGAGACTGATGA
GGAGCTCCACGGGAAGAACCTGGAACTGGGGTAAGGAGGCCCCGTCTCCTG
GCAGGTTCAGGAAACTGTGGAAAATCACTTGAAGAGTTTGCTGATCAAACA
GGCTTGCCTGACTGAACGGATACACCAGATGGAAGAGAACCAACACAGTAC
AGTCACGACCTGTGACTCTGAACCACAGAACTAGAGCGACGTCAGTGCCGT
GATACAGAGAAGATTAGCATGGCCCCTGCGCAAGGATGACACGCAAATTCG
GGCTGTTCAAAATGAGAACTCATACCAGATGGAGGAGGATGGATCTCTCAA
TGAAACGGACTGAGGCCAATGAGAACAGATGGATGGAGCACTCAGGTTAGA
GGGGAACAGAAGTATGAATATAAGTCAGGTATGCTGAAGAAAGGGTTGAGA
CTACAGGATTGCGAACGTCTGATCCCAGGTTGAAAGAGTGTATGGATATGT
TTTCGGGTGAATTCCTGGACAAGACCGAGGATGACTGCCATCTCCTGGCAA
CGGGCAGCAACTGTCTTAGACAGCGCCGCTGGTGTAGTGGTATCATGCAAG
CATGGCCAGGCAGAGTCAGCAGCTGCAGTGTGGAAGGCAAGTGGGGGGACC
TTCCCAGCCCTCTACCCCAAGAGTTCACCTACCTCAACTCACCTACCCCAG
TCATTTCTGGCCTGCTGGACAAGATCCGGGGCATGCAGAAGCTGAGCACAC
TTTGATCACAGAGTGAGAACTTCCCCACTGAAGAAGGAGAAAAGGAGGAGG
GAAACACCACGTAGAACTCGATCAGCAGAACGGTGAGGTAGATGGTCACAC
CAGAAACACCAAGGACTGAAACTTGCGACTACAATTCTGCAACACTGGAAG
AAAATGAACGAAGGATGAGAAGTGGCAGTTCAGAAGGGCACAGCTGAAAAG
CTGCTGTCTTCCGTGGTCGGATGTCCATGAAGGAGGTCGATGAGCAGATGC
CACGTGACTGGACAATTTCCAGAAACAGATACTGGGGCACCCCCATCCCAC
AATGAGAAATCTGAATGCACATGGACAGGTGGGCAGAGCGCACCGAGGAGT
GGAAAAGGATTTGGTGGGCCTGGCTCAGATCGCAGAGGTCCTCGAGATGTT
CCTACACTGACTCTGATAGATACACCAATTTGGAGGAGGTATTGTTCTTTC
TGGGCATCGCGGTGCTCTGGATCAGCCTCATCACCGAGTGGCTCAACCTCA
GAGGCTCATCAGGACTTGTAAACAGCAGACAGAAGAGCTATGACCACTCAA
TCTGAGGGACCGTGACTCAATGCGGCAGATAAGAGCAGAGGTATCTGGCCT
AAAAGAAAAAGGAACTCTGTGGACTCAGATCTGAAAAGCACAAGAGAATCT
TTACTGGAGGTAGAACATCCTGCAGCTAAAGTTCTTTGTGAGCTGGCTGAT
GGAGGAGTGGAATGAAATACGGCACCAGATTGGAAACACACTGATCCGGTA
TCTCTGAACAAGAAGATTAGCATGGCCCCTGCGCAAGGATGACACGCAAAT
AGACCGCTGGCAAAGGATAGATAAACAGATCGACTTTAGGTATGCCAGCCT
ACTGGAAGGACGACGACAAACACGTCATGAGGAAGGAGCAGCGCAAGGTGC
GTACGGACTCAGAACCAGACAAAGACAGATTGGACATACCTAGTTGTATGG
CGTCCCGTGCCAGATTCTCTCACAGCAGATCGGGAGACAGGATGTTGACAT
CCCCCTAGCGTCTGACCAAACACACCAAGTTCGTGCGGGACATGATTCGGG
GCGCGGCGCTGCCGGACCAGAGCTTCCTGTGGAACGTTTTCCAGAGGTGCG
GGAGAGCGCGAGCGCGCTGAGCAGACAGAGCGGGAGAACGCGTCCTCGCCC
TCAGGAAGTGTGGAACCTCTTCCAGCAGATCAGTGTGAAGGCCAGCTCCGT
GCCAAGAACGAAGAGATTCTGAATTCCCTCAAGTACGTCCGGCCTGGTGGT
TCACAAAGGTACTTAAGAACAAGTTCAGGTCGAAGAAGTACTTTGCCAAAC
GAACGACACAGACATTAGCCTGGCCCCTGCGCAAGGATGACACGCAAATTC
ATCAGATGATCCAGTAGGGCTCCTCCAGATGGAAGGTCTATGAAGAATGCT
TAAGGCTTGTTATGTAACTGAAAAACAGATCAGAAGGAAGGACCTCAGGAG
TGACAGTTTCTTTGCCAAACATTTACAGACCGGAGAGAACCATACCTCAGT
TAGCATGGCCCCTGAGCAAGGATGACACGCAAATTCGTGAAGCGTTCCATA
GCTCATAGGATGACGCTGGAGATCCCCACACTTACTCTACCCTCTTGGCAA
AGAGGAGGACTTCACCCGAATTCTCCAGATGGAGGAAGAGTACATCCAGCA
GGCGGAGCTGGAATTCATCACCAAGCAGATCAAGCAAGGTGAGGAGCTGCC
TTTAATTCTTAGGTGGTAGGAAAGACTGATCGGAGGAGCACCAGAGGGACT
GCTGGACAGGTGGATTGATGAGACTCCTCCAGTGGACCAGCCCTCTCGGTT
AATACAGAGGAGATTAGCATGGCCCCTGCGCAAGGATGACACGCAAATTTG
AACTGAAGCACCACTGTGTGAGCAACAGGAAGGGAGAGCGCACGAGGGAGA
TGGCTGGTATCGATGACTGCTACACCTCAGCCCGGGGCTGCACTGCCACCC
CATGGAACGACTGCAACAGGTTCTTCAGATGGAGGTGAGACCTAAGAGTGC
AACAGAGAGGAATGAGAAGAAGCAGCAGATGGGCAAAGAGTACCGTGAGAA
ATACAGCTGGATTAGAGAGCTCGACCAGATCAGAGAGTGGGACAGACCTCA
CTCCTTGACCCCAGAGGATCTGGCTCTAGGTTGGGATCAATCCTGAATTTC
AGGTAGAGATCATGAACCCATTTAACAGACGAGGAGACAGGCTCAGAGAGG
TAGCATGGCCCCTGCGCAAGGATGACACGCAAATTCGTGAAGCGTTCCATA
AGCTGCAGAACTCTCAGTCCCTCATCAGATCGAGACTCTATTTCCCCCGTC
GTCGTACCCTGTCTGACTACAACATCCAGAAAGAGTCCACCTTGCACCTGG
TTTGTCATTAGGAATTCCTCCTGATCAGCAGAGACTGATCTTTGCTGGCAA
AAAGGCTTCAGAGTAGATATCTCTGCCAACATGAGGACAGAAGGACTGGTG
GGTTAGGACTGGAATTCTAAGGTAGCAGGAGGGAGAGACACACTCAGGGGC
TGGAACAGGAAAGACCCTGATTGCTCGAGCTGTAGCAAATGAGACTGGAGC
GTGCGCGCGTTGCAGGTCACTGTAGCGGGACTTCTTTTGGTTTTCTTTCTC
GTGGGAAGAAAGACTGGGATGATGACCAAAATGATTGAAATTGGCTTAATT
TCAGGAGTCTAAGAAGTACTGGCAGCAGATGGAGGCGCATGCGGGGAAGGC
TGCAGAGACTGCAAGTCTGGAAGAACAGCTGCAAGGATGGGGAGAAGTGAT
AATAACCTTGAGATCAATGGAGTAGCAGATCGGTGCCAAATACACTTTGGA
GCCCGGCTGGTCTCGAACTGCTGACCTCAAGTGACCTGCCTGTCTCGGCCT
AAGTGGCCGTATCTTGCCCTGACCGCCACCCCCACCCGGGACTGGGCCTCT
AGTGAGCTGTGTTTGTGCCACTGTACTGCAGTCTGGGTGACAAAGTGAGAT
CAGGCTGGTCTTGAACTCCTGACCTCACGTGATCTGCCTCGCTCATCCTCC
TTTGCTAATTCCTATAGCCAGGGTTCAGGAGAAGCTTTTAGGAAATCCCTT
TGTTGACAGTTTTTCTAAGAGTTTTCCCAAGGCAAAGAGTAAGTGGAAGTC
CACTCACTGCACCAGGCCTCACTTGCTACACTGGGCCTCACTCACTGCATG
ACTAAAAATACAAAAATTATCTGGGCATGGTGGCGTGCGCCTGTAATCCCA
TTACTGAGCCCATCAAGTAGAGTGGCACTCTTCCCTGCACTTACATTTCTG
TAATTTTAGGGCAGTCGCGGTGGCTCACGCCTGTAATCCCAACACTTTGGG
GGGCATGGTGGCACACACCTGTGATCCCAGCTACTCAGGAGGCTGAGGTGG
AGTCTGCATCACCTGGATCCTAGCCCAGTACCGGCACTAACAAAGGCGGAC
GGCCCTCAGAGCCCCTTCTGTGGCACTGACAATGTGGAGAAACCATCCTGC
GCAGTGGTGTGATCTCGGCTCACTGCAACCTTCGCCTCCTGGGTTCAAGCG
AAGTGTTTCCTTTTCACCACATCCACGCCAACATCTCTTATTTTTTTTTTT
TCTCAAACATATCCAAAACATATTTCTCTTATGGCCAACAAATTTCATCTC
AGTCTACAGTAAAATACATTCAATACTTACAACTTTTTTTTTTTGGCTGTA
GTGGGGACAGAAGGAGCAGGTTCTCCCGAGAGCAGGTTCATGGGGCTTCTG
AGCATAGAGTACTGGTCAGTAGTGTCCTAGGCCATCACATTCACTCACCAG
GTTATTTCAGGCAAAGAAATAAGAACAAATAATATGAGAAATCAAAAATGA
GAAGGGGGTGGGGGATGGAGGGTTACAGTGTTATTGCTGTCTTGGTACCTG
GCAGTGAGCTGAGATTGTGCCACTGCACTCCAGCCTAAGACTCCGTCTCAA
GTGTGCTCTCACCACTGCAAGGCAGCTTTAGCCACGGGGAGCCAAGGAACA
TCATCCCTTCTCCATTCAATAAAGGCTTATTAGTGCTTACAGTCAACACTG
GGAGTGCAATGGTGCGATCTCGGCTCACTGCAACCTCTGCCTCCTGAGTTC
AATAAAAGAATTTGTAAATATCAGGCCAATAGGGAAGGGGGCAGGTGGAGC
GGGACTGGTACCTCCACTAGAGAACCCTTACGACAACCTGGCTCTGCCCCT
TGAAGCAGTTGATGAGATTGGGATCCTGGTTTTCAGAAATGATTGGAGTGA
CCTAGTACTCTTATCTATCAGGAGGCCTTTCCACTCTGGCTGGTCTTGTGT
CCCAAAAGGTGTGATCAATGACTGGCGCCGCTTCAAGCAGTTGGAGACAGA
TAGTATGTTTTTTAATTGCCTGCTTCTTTTTCCCTGGCTTCTTTATGACTC
CAAAACCAAATTAGACTTCAAAACGCCCCCATGAAGGGCCAGGCACGGTGG
CTACTCTAGATAGGCAGTGTTTTGCCCTTATATGTACCAACTTACTTCATC
ATAAGAGTGATTTCACTGAAATTTGCTTGGCTTATCCTCCAGTCAGGCCCC
TATTTCCAAAACCTTTGTGTGAGAGCCCATCAGTGTGGTTGGCAGATGTTT
GGCTTTTTGAAGTGAGATTCAGTGGCATTCAATCTTTGGGGTCAACCTGAC
CCCTAGAGGTGGAGGTTGCAGTGAGCCTAGATCACACCATTGCACTCTAGC
GCAATGGCGCAATCTTGGCTTACTGCAACCTCCACCTCCCTGATTCAAGCG
GAATCACCTTGGATACAGAAATAGTCAAGATAGAGGTGCTCTCCTCTTCTA
TAGATTTCAAATTATAACCTATTTCCTGCACCATTGCTGACGCCTGGTGAT
CAGGCTGGTTTCGAACTCCTGAGCTCAGGTGTTCCGCCCACCTTGGCCTCT
TTTGAGACGTAGTCTCGTCCTGTCACCCATGCTGGAGTGCAGTGGTGCGAT
GGTCCCGGTGTGCACCATCTTCAGCCAGCGCGCGCCCCCAGCCTCCGGGGA
TCATGAGAACAGCACAGGAAAGATCCATCCGCGCGATTCAATTACCTCCCA
ACGGGGTTTCACCATGTTGGCCAGGCTGGTTTCAAACTCCTGACCTCAAGT
GAAAAAATAAAGCCACATACACTATCTGTTTTTGTGTGTGTATGTGTCAAT
AGCATTATTTGAGATTAAAATAGAACTCAAGGGTCTTAATAAGGCATACAC
GGTCAGGAGTTTGAGACCAGCCTGACTAACATGGTGAAACCCTGTCTCTAC
AAATAGAAAAATTAGCCAGGTGTGACGGTGGGCACCTGTAATCCTAACTAC
GATCCCTAAATGTAAAATTTAAAGTCACCTTTCCCAGAGCAGTGTGAAAGT
TTTTATTAAACTTATATATGAATTTCTCACTTTATTCTCTGCATATCTTAT
TGCAACTATTTGGTGTCAGTGTGAACAGTCTTAAGAAGAAAATCAAAGAGA
AAAGTAGACATTTCTCAAAAGAAGACATACATATGGCAAGTAGGTATATGA
ACCATGCCAGAGTGACTGATTTTGACCAAGACCTTTGGGTTGTACAGAAGG
CATTCAGTTTTCTCTGTGAGTTGGGCTTTGGAGACTATGCCTTCTTTGGCA
TCACCCAGGCTGGAGTGCAGTGGCACCATCTTGGCTTGGTGCAACCTCTGC
TCTTCCCATCCCAACATTTACCTGGCAATTTGGTAAAATGGAAGGAGCATG
GGGCCTAAAGGGTCCACCTGAAGTCCTTGGTGGCCGGAGCGTGGCCCGGGG
GCTTCCATCAGGTTCCCTTTGCACCCATTGTCTTCATTGAGAGGACTGACT
TAGGTGGACCGGTCAGCGGACTCACCGGCCAGGGCGCTCGGTGCTGGAATT
ATGGGTTTCCTGTCCCATTGGAACGCAGCAGCTTCCTGGTGCACACTGTCC
TTCTGTGAAATGGGAAGAATAATTACATCTTCCTTGCAAATAATTATGAGG
TTGGCTTTTCAGGACTCCAGCCAGGCAATTCCTCTGGTGGTGGAAAGCTGT
CGCCCATTACTCCTTGTCGTGCGGTCAAGGATACACCTTGGCCCCGATTCC
AAGGGCTGAGATGACTTCAGATACCCCCACCCCCAGCCCACACCATGGGCA
TTCTGTTTTCACATCTGTATTGGGTCCAAAACATTTTCACGTACAATTAGC
GGTGTTGAGGAGACATAACCAAGTTCTCCTGCAGTTTGTGTGTTAAGGCAG
GCCCAAATACTGATTTTTAAAAAATCATTTGCCTGAGAAATATCTATATGC
GATTAGCCATGAATTCATTGTTGACCTGGGTGATGCATACATGCACATTCT
GCAGGGCTGCTGGGCTCCTGGGCTCCACGCCTGCTTGCTGCCTGCCATCAA
TTGTGTTTGAGAAACACTAGGTGAACTCAGGATACTGTATGTAGCTGAACC
CTTGAATGCCATGTGCCTCAGTTTTCACATCTGTAAAAGGGAGATGATAAT
ACTTGTCTCCAGTCTCTTAGTGTCACACTCTTGAGCATCTGATGGAAGCCA
TAAAATGTATTCAACAGATATTTACCGAGTCCTGCCTTCTATGTGGCAAGT
TACTTTCAGAGTATTCTCACTCAATCTTGTGGCTTTAATAACTTCCGTTTG
GGGGAAGAGTACGGTGATGGCAGCCCCAGTAGGGAAGACAGCATGGTGCCC
GCTGGGGCGCCCCACAGGAAGGGGGCAGGGGCAGGCACTGGGCCTTCCACT
ATTAAATGGAGGGCAAGGCTCATTTCCCTGAGCCTTGAAATGGAGACATGA
CTTTGGGAGGCCGAGGCGGGCGGATCACGAGTCAGGAGATCGAGACCATCC
GCCCAAAAGCTGCAACTCCCACTGCCTCGTCTCATGAAAAGCATGATGGGG
CTGCAACTCCAGAGCCAGTGAACAACCAGTTAGCCTGGAGGAACTCCCAGC
ATACGTGTACCAGACACAGCGCCACCAGCCTGATGGATAAGAGCATTTTGT
CCGAGTAGCTGGGACTACAGGCGCACGCCATCATGCCCAGCTAATTTTTGT
ACCTTTATGTATGTATGTCTAAACACTTGGAACGTTTACTTCCAGGGAAGA
AAATTGGGGGTACATGTCATCAGGCCCTCCTGAATCTGTGTCACAGAAAAA
ATTGCCTTTTTCAAGAAAAGTTTGTCAATCCTTGCTTTATACAATCCTCTG
TTTTTTTTTTTGAGACGGAGTCTCACTCTGTCGCCCAGGCTGGAGTGTAGT
CTATAATGTGAGGCTATCATTCTGTCTGGTTAATTCCAGACAAGACTTTGT
AAGAGGTTTCATTGACTCACAGTTTCACAGGCTTAACAGGAATCATGACTG
AGTAGCAGGTAACTTAGTGTATCACCTGGTTCTTTTAGCAAAGACATTCAG
ACTTTTAGTAGAGACAGGGTTTCTCCAAGTTGCCCAGGCTGGTCTCAAACT
GGAAAAGCATTCCAGGCAAAAGGAACAACTTGTCCAAGAGACTAGACACAA
CAGAAATTGACAGATTTAATTTACACATTAAAGTGTGAACTATAAAATACA
AGCACCCCCTGCTTGTCGGCCTCCTCGACACCTTTGAGACCCCCACCAGCT
CCTGCCTAGAGGCAGGTAACTGGACCAGGTGACTCTGAGGGTTATTTTAGC
CCTGGTTGGAATGACTTTCCTTAAACCCAGCATTGGTACCCGTTGGGTTGG
CAAGCTCATAGATTATAGAAACTGACTTTCTAGTAAATATATTTATTCTGT
ATCTGTCCATGATTTTGTCATAGCACTGGGCTGCCTCCTCTACCATAGCGA
TGAACTCCTAATTTCTTGAGTTTTACATTATTTTTACATCATATCAATCAT
CTATGTACCCACCCAAATCTCATGTCGAATTGTAATCCCCATGTATTGAAG
CACACACACACACTCCCTATGACTCCTGTGACGGGTGCCAGTCTCCCTGTA
GGAGCCCAGGAGTTCGCGGCTGCAGCAAGCTGTCATTCTACCACTGCACTC
GTTCCTTTCTTGGTCTCCAGTAACCCTGGTCTTTTCATAACTGCTCGAGAT
CCTTGCCTGCCCACCCTGCCTTTCCCTCCCCTTGGGGTGGACGTCCCTCTC
CCAGGCTGGAGTGCAATGGCACGATCTCGGCTCACCGCAGCCTCCGCCTCC
TAGTGAGTTATCTCAGTTGATTGTTCACAGTCAGTTTCAGTTACAGATTGA
GCCATAATCGGGCCGGACGCAGTGGCTCACAGACCTGTAATCCCAGCACTT
GTGGCCCCTGGGAGCCAATCTGAGGCCCTCATCGCATCTGTGGGGCTTGCT
GGCCTGGGAGAGGGGAGGGGGACTCCTCCAGGGCAGCAAACCTGTTCCCCA
CCATGCCTGCTAGTGTGAGGTTAGTCCCGTCTCCCATCATGATGAGTCCTC
CAGAGGTTGCAGTGAGCTGAGATTGCACCACTGCACTCCAGCCTGGGTAAC
TTATGAAGGAAAGAGGTTTAATTGGCTCACAGTTCCACAGGCTTCACAGGA
CCTGTATGAGCTCACACGCATCGACCGCTGGTTCCTGCACCGAATGAAGCG
AAAACCAGCACAAGACAAGGATGCCCTCTCTCACCACTCCTATTCAACATA
CATGTTCATGCTACTGCACTCCAGCCTGTGTGGCCGAGTGAGACCCTGTCT
ACCTGACACTAGTCCTCAACTAGTACCACTCAGTTCACCAGCTTGGGGTAC
TCTGACCTTCCTCTCAGCCCCTTCACTTGTTAAGTAGATAACACCTGTATG
GCTGAACATCCCAAAACCTTTTTTTCATTGAATATTATATGGCTCAATGAT
GTAGCCTTGCAGGGCTGGCGCCGGGCAGGAGCCGGGTCGCAGCGGCTGACT
TTCCCCAGAGCTTGCTGATTTTTTACTGTGAATGATTGCACAAAGAGGCTG
ATAGCAGCAGGAAGAACAGGAGGAGCCTGGAGCCAGGATCAGACCTGCCCT
TGGGATGGCCTGAGGTAAATCAGGTCATGAGGACATTGAGTTCCTCAGAGC
TTGACTTTTTTTTGAGACAAGGTCTCATTCCATTGCCTAGACTGGACTACA
TTCAAACATGGAGAATGGACAACAACGGATGATGACATAACTACTGACCAC
TGGGGCCCTTCCTGGAAGGGCCAAGCTGGCGGTGAGCCCTTCAGAAAAGGT
ATCAGGCCGGGTGCGGTAGCTCACGCCTATAATCCCAGCGCTTTGGGAGGC
AAAACCACAATGAGATACCATCTCACACCAGTTAGAATGGTGATCATTAAA
CTTCTATGGTACAAGTGGAATTTGTCATTGAAAAAAAATAAAATAGTTAAA
CAGTGATATAACATGATCTTGTTTCCCAGTGTCTTGCCAGAAATGAGGAGT
GCGGCTGTGGGAATAGTCTACCTGACCAGATGAACACATTGAATTATGACA
GGTGGCCAGTGCCAGAGTCTTACAGCACAGCCCCATGTGTTGGGAGCGCCA
TTTTCTTGGCTATTCTTGAATTCTGCTTTTTAAGTATATGGTCAGTAGGAA
GAAGGAAACCTCATCAGGACTCCCTCAGAAAGGTACTGAGTGGAATCTTCC
GCTCAGGATTAGGGACTCCCTGGACCCACCCGAAGTTCTAAGGCGGGGGGC
ACTTTTCTGGACCAGCATCAGTCCACACTTTAAAAAGCCAGCTTCTCCATC
ATCATCTTCATAGACGAGATTGATGCCATCGCCACCAAGAGATTCGATGCT
TTGTGATCATTTGGAGGAGAAGAGGCACTCTGGCCTTTGGGGTTTTCAGCA
AGAATGGAGCCGTGATAGCTCTTAACACTGGCTCCCTCGGCAGGAATAATT
TTTTTAAAAATAAGATTATAAACAACATATTTCCTGGATTTTCAGGATAGC
ATGGACATTTGGGTTGGTTCCAAGTCTTTGCTATTGTGAACAGTGCCACAA
AGACTTCGGAGGTTGCAGAGTATTTCAAGGGACCACAAAGTGGGTAATTGT
TCCAGCATCGGCGCAGCCCCTGCTGCCCAAGCAGGAAATAGCTCAGAAAGA
CCTCTATTACTGACATTCCTCAGGCCCCCTGGGAGCCTTCCACCAGTGTTA
CGAAAAATACAATACAAAAATTAGCCGCGTGTGGTGGTGTGCGCCTGTAGT
CAATCCTTGGGGAAGGTAGAAAAAGCTAATGTTTTTGAAAGGACATTAGCA
AGTGACACAATACAGCTCACTGCAGCCTTGATCTCCCAGGATCAGGCGATT
AAAGAGGAAGTTGAGGTTTTGGATCCTAGAGACTTGGAGGGAAGAGCCCTG
AGTATTAGAAGAATAGGCAGCAGTTCCTTAGTTTACATATGTTTGTGCAAT
AGAGTGTCTGCGGCCCAGAAGATGCCCGTCTCTTAGCCTCCCGCTTGCCCC
GGCTGAGACAGGAGAATCGCTTGAACCCGGGAGGCGGAGGTTGCAGTGAGC
GGACACTTTGGTTATTATGTTATGACACTCTGGATCTTATTTAAATCTGTT
TCCAGCCTGGGCAACAGAGTGAGACCCTGTCTCTAAAAAAGAAAATAAATA
CTTGTGATCAGCCTGCCTTGGCCTCCCAAAGTGCTGAGATTACAGGCGTGA
GCTTTAAAGTTAATGGAAAGGTGCCCAGTCCAAAGCCCCGACTCTGTTTCT
TACTATGTCTAATCTGTTGTTCAACCTTATCTATTGAGTTAATTTCCATAA
TTAAAACTTTTTATTCCTGCAGTAACTTTTATTACAAGTCTAATCAATTTT
AAACCATAATTCTCTGTCTTCTTATCCCACAAGTGCCTCTACTTTTATCAC
ATAAATACTCATGTCCTTGATGACCCAGCTCCTAGAACTGTGAGCCTGATG
GCTCAGGGCAGCCTGTGCACCGTCTCCTGGTCTCAGCAGCCCCTCCCTGCC
CCTCACACCCTCCTACCTTTCTCCCCGAGTCCCCAGTGTCCATTATATCAC
TTTAAAAACACATAATTATGTTATTCTTGAGCAAGGGGTAATTTGATTAAG
CCCTACTTTACACAGTAGATTTGGGCACATGTTTCATTGTTAGGGTGCGTT
AACCTGGGTGCTGACATGACTTGGCCAAGTGTGCATGCTCTGAGGCACTGA
GACGGCCAATACTGGCCACACCATTCATGTTCACTACCCTGGGAATCGCCA
AATAGCTGGGATTACAGGCGCATGCCACCATGCCTGGCTAATTTTTGTGTT
CCCTTCACCAGGTTCACGCAATTCTCCTGCCTCAGCCTCTCAAGTAGCTAG
GAGGTTGCAGTGAGCTGAGTTCGTGCCACTGCACTCCATCCTGGGTGATAG
GCCCAGGCGTGACTGCCACGGTGTTCTTCTTTCCAGGGAACCTTCTGACCA
TAGCCATGAACTATTTTTTCACATTCTTTCTTGAAACGTCAAACATGACTT
CCTCCCAAGTAGCTGGGACTACAGGCATGTTCCACCACACCTCGCTAATTT
TCATTGCATAGTTACCCAGGGTGGCCGTGAACTAGTCAGCAGCCATTTAGA
ATGCTCTACCACATGCTAATCTTCTCACTTCAGTTTTGGGCATTGTTATGC
CAAAGTTTATGCTCTTTTTCTCCCCCATCCCAGCTTAAGACAAGAAGAAAA
GCACTAGCCTAATAACACTGTGACTCTGTGTTAGTGTACAGTGCCCTTCAA
CTTCTCCAGCCCAAGCCCAGCAGCCCTAACCTCTCCCACTTTACACTGGCT
ATTTTAGGGTTTATGGAACTGAGGCCTCAACACATTTCAGGATGTCCCATG
TGTCACAAATGTAAATCAAAAGCTACAGGCATGTAGCTGGGACCACATGCA
ATTACCTTCATGTTTGTCTCGCTTTCCTTGGGTTTCCTTGCTTAGGATGTT
GTGACTTTTAACAAAAACGTTCCCCCAGCCCCTGCCAGGACCCTGGTCCTT
ACAGAATTAGAAGGAACCTTTTAAACTGAATGTACCTAAGACAATTCTATA
CTTTCTGTATTTTTCTATATTTTTTCTAAAAATGTCTCAGTAATAGAATCA
AAAAAAAAAAAAAGATTTACAAATGCATTCACTTCTTATTTTTAAAGTTAG
ATGACATGATAGTGTGTCATTGTCCCTCTGAATCTGAGAATTGAGCCCACA
GCACTTAGCTCATATTACTCTCAGACATTGAATAATTGGTTTAATGTGAGA
GGTATTTCAAAGTATTACATACTTCCCTACTTTAAGTAAATAAGGAACACA
AAAGTGTTTCAATAAACTGATCACACTAAAAGAATGTGACTGAATGGAGCA
AACACAAGTGGGGCGACAGGACCCACACTTCGGCGTTGGACGTGACTCACG
TTCAGAAGGACAGAATGCTTTGTTTCAAACACCTCTTCCTGGAAGGGCCCC
CTTTCCTGTTGCTCACAGGGAGCTGCTTCAAAGGGGAGGATCATGTTATAA
TCCTCAGATGCCATCCGGGATCCCACATTGCATTTAGTTGTCATGTCTCCT
CCATTCCCCCCACCTCCACACTTTCCCCAAAGCTGAAGGGCTCTTATTAGG
GAGGATGCTTTTCATTTCTTATCTCCACCTCTTGGGAGCATGTGATATGTT
TGAGTTGAGGTTTTGACTTACTGAACTTAAGATGACTTTGGGTCATTCTGT
TCTATCTCCTCAAGAACAAGGTGGCCACCTTTGCCAAAGTGGAGAAGGAAG
GTAGAGAAATGGAAAAACTTGGAAGCATTATACACATGAGTTTGCCTACGT
CAAAGGGGCCAACCACATGACATGGCAGTGTATTTCCAGATGTCATTCTCT
GTTCAAGCGATTCTCCTGCCTCAGCCTCCTGAGTAGCTGGGATTACAGGTG
ACATTTATTAGGGAGTAGCATTTATCTTCATGGCTGAGTTACTATCTAGGT
TAGAGCAGTACACAGAATAAATTGGCAGTAGTTCAATTTGCTTCCTATTAA
CAGTGTGGCTCTCAGTGAATCTTCTCAAATTTAGCAAAATGCATCTTTCAC
TTCTAATTGGACAATTGATACTATGCTATCTACAGAATTGGCCTTTGGAGA
TGGTCACCGTCACATCACCGTTCTCCAAAAGCCCAGCCTTGGGTAGGATCA
AATTAGCCCGGCGTAGTGGCGCATGCCCGTAATCCCAGGTACTCGGGAGGC
CTAAATCAAGTATTTTAATAGTAAACAAAACACTGTTTTACTCAGTCCAGT
AGCATGAAGTGTTGTTGAATTTTGTCAAAGGCTTTTTCTGCATCTATTGAG
CTTGGCTCACTGCAACCTCTGCTTCCCAGTTTCAAGCTATTCTCCTGCCTA
AGAATCTGAAGAAACAAGTTCTCCTCCACGACTTGCAATGAATCAAAACAC
ATGCATTTCACAGCAACTTCACAAACATTAGTGTCACCTTGCTAAAACGTT
CACAGGCTCATATTACCATGGCTGGCTAGTTCAAATAATTTTTTTTGGTAG
ACAGGCTCAGAGAGACTCTGGCCTGCCTCATGGTCAAAGAAGATTTATGGA
CCTCGCTCGCCTGGGTCAGGGGGTGCGCGTCGGGGGAGGCAGAAGCCATGG
CACCTCATGAGCAGCCACATGGAAGCGATGCATAGGGCAAAGTATAGGGGA
TGTCTTTTCCAGAGCTGCCCCGGAGCCCTAGACAGCCCCATGGAAGGGCCC
GTACATAATTCATCAATGCAGTTTTCTTACAAAAAAGATACAATACTATTT
CTAGAGAATGCCTATAGAGCAAAACCAGGCAACAGTTCTGTTTTTAGGTGG
CAAGTGATCCACCCACCTCGGCCTCCCAAAGTGCTGGGATTACAGGAATGA
AGGAATGGGTTGCAGGAGTTTGTAACAACACCTGCTTCTTGGAGGAGAATT
AGGAGTGCCCGTTGTCAGCCACCCACAGTTGTCGCTATCGGAAAGTGGTTT
GCACTGGGAAGTAGCCACTTCTTTCCTCAGCTTCCCACCAATGTGTCAATT
ACAGGCATGAGACACCACGCCCGGCCTATTTTTCTTTCTTTTTTTAAAAGA
CTCCTATTACTATGGGACATGGGGGCCTGGGTTGACTCCTTGACATTTTTT
CTGACCTCAGGTGATCCACCTGCCTCGGCCTCCCAAAGTGCTGGGATTACA
AAATTTCCTTCCAGCAGGAGCTGTGCTGTTTTTTTGTTGTTGTTTTTTGTT
TCTTCAACTCCTGGGCTCAAGCAGTCTTCCTCCCTCAGCCTCCAGAGTAGC
GGCATAGTGGCTCACGCCTGTAATCCCAGCATTTTGGGAGGCTGCGGCAGG
TGGTAAATGTTGTCTTCCTTAGGCACAGATAGAGGATGTCATGCCAGTCTA
CCAGTTTCCAGAGGCCACCCACATCCCTTGGCTTGTGGCTCCTTCCTCCAT
GTGGAAAGAGAACAATAAGCTGTTGCCAGGCTGGAGTATAGTGGTACGATC
GACGGGACACCATTCCACCTCAGGGCACAGTCACACACACACACACGCACA
TGTCAAAGGCATAATGCTAAGAAGCCAGCCACGAAAGCCTATACTGTGTGA
GTGCCTTAGATACTAATCATTTCGTCGAGTCCTTCTAGCAGCTTTACCATA
TAAATCCAACATACGGTCACTCTCACAGGCAGGTTCTACAACCTTCTTTTT
GGGTCGGGCAAGGAGGGATGTTTTTCTCCATCTTTGTTTACGAGTCTAATT
ATGTTAGCCAGGATGGTCTCGATCTCCTGACCTCGTGATCCACCCTCAGCC
CCACCTTCCAGGCTCAAGTGATCCTCCCACCTTAGCCTCCCAAGTAGCTGG
TTAAATTTTTTTAATTAAAAGTATACAGAACTTACTATGGTCTTGCTGAAA
GTTATTCATAGATACCCAGTATACTCTTTCAATATATGGTTTCACATATTT
AATGCAGCTTGGTATGGGGTCATGCCAATTAGCTTAGACTTGAGTCAAAGA
GATAAGTACTCTGTTGCCAGATTACCATGCCTTTTATACAAAACCAAATTA
ACCTTATCAATCACTTGGGATGACTCACTCTCCTTACCCTGCCCCCTTGCC
GCAGTGCCCTCCCTGCCACGGGCCACTGAGCCGGGGACAGGGCCTCTGACA
TGAAGGATCTAAGGAGACACATGCACCGGAAATTTCCATAAGCCAGTTGCA
CATGAATTCTCAGCTTCTGCCCCAGCCTGCCTCCTTCCCTCCCTGAGACTG
CTGTGCCCAAGGGAGCCACTGCTCTCTGCTAAGTGAATGATGATTAAGAAT
TTAGTTGAACAAATAGGTATCTGTGCGGTGGCTGTGATATAAGAGTCCACC
GCCCAGCATGCATTAGCTATTCTTCCTGATGCTCTCCCTCCCCCTGCCCCG
AAATGTGTGGAGGTTCTTTCTTTCACAGGGTACCCTATGTATGAGCAAGAA
TTCCCTAGAAAGTAGACCCATTGTGCCTTGATATCTGCCACTCTACTTCTC
CCAATATGAACTAATATGATGAGTCCTATAACTTAAGGCAATTGAATTTAT
GTAGTGCCTTTTCAGCCACTGGCCACTAAGCTGCCTTTATACATCTTGGTT
GCTCCACTCACTCAGCAACAGGGCCCTCATCTTTGTCTTCTCCCTTGATGA
CAGGGGACACATCTCTATCCTTCTCCAACCCCTGCCTTCATGGCCCATGGA
TCATTTGAAGAATTTGCTTTGACTGCAGCACTAAAATTAAATTCCTTTTTG
GGATTACAGGCGCCCGCCACCACGCCTGGCTAATTTTTTTGTATTTTAGTA
TGGGAGCTCACCAAACCCTCCCACCCCCCTTCAGCTGGCAGCCAAGGAGGC
CCGGGGAGGTGGAGGTTGCAGTGAGCCGAGGTTGTGCCACTGCACTCCAGC
GATTTTCACATGTGGAGATTCTTTACTCTTTTCACATGACTTTGTTCTCAT
TTCTAAGAGTTTTATGCTTTTAGCTCTTATATTTAGGTTGTTGATCCTTTT
TTTTTCATTTTAGGATCTGTTTGGCCTCACAGTAATCTTGAATTGGGTTGT
CCTGCCAATCCCTGGCGGTCAAGCACCAGGCCAGGTGTGTGTCCACCACCC
AGTTTCAATAAAGTTTTATACATTGCTAAAAATCAGGTATTCTTATACAGT
CTTGTAATCGCAGCTACTCAGGAGGCTGAGGCAGGAGAATCGCTTGAACCC
AGTGTTTTCTGCCAGTTGCTCCTGGCAAAGTGGGAGAGTCAGCACAGAGAC
CATGAACAGCCCCTGAGCCCCATCCCCACTCCCCTGGTGGGCCCTGATGCT
AACTTCTGACCTCAGGCAATCCACCCACATCGGCCTCCCAAAGTGTTGGGA
TGGACAATATAGTTTTGGCAGCTCACTTTCCCTCTTTAAAAAAAGAAAAAC
TTAATAATAAATTACTAGTGACCTCCCTCACAACTGATCAAGACATACTGG
TTTAAATGTATGTGGAAGAATATCACATGATGATAACAAGTTTCTAAAAAT
GGGTCAAGGCTGGCTGGCCTCCCTCCCGCTGTCCCGGCCCTCTGCCTCACC
CTCCTGGTCTAGTTAGAGAACATACCACAAAACAAAATTAAATAACATCAG
TTCAAGTCCAGCCTGGGCAACATGGCACAATCACATCTCTACAAAAATTAG
AACGAGTGGCTACCTGGGAAGCTAACAGAGCAGGCACAGGATAGGCCTAAG
TTCACGTGTTCTACTGCCAGCAAAGCTCCTATAAATAATATGAAAAGATTT
AATATGTGAGAAAGAAATAGATTAGCACTAGCAGTAAGTTTCAAAATGACC
ATTCCTCCACTGTTTTTATTGTTCACTGTAAAAGTATAATTTAATACAGGG
CTTTACTAGGGTTTTGATATTCTTTCAGTTAGCATTGAGTTTCTGTGGGTT
TACCCTCATTCCCTATTCTGCCTCACAGCTACCATGGGTGCCCACCCCTGC
CAACACCCAGGCGCTGCAGTAAGCACTTCAGATTTGGTGGGGTCTGCGCTG
GCGGCAGAGGCGGAGGCGGCGGGGCCACGGCAGCTTCCCAGGCTCCGCAGG
TCCAGCCTGGTGACAGAGCGAGACTCCGTCTCAAAAAAAAAAAAAAAAAGA
CTAGCTCTCAGCCTTTTCCTCATGGCTGTGAACATTAAGACTCCTGTGGTG
ATCCCACAAGAAATGACCCTCACAGCCAAAGGATTGAGGCCAGGTTTCTTT
TCTGTATCCCTTTGACATATCCATTCCATTCTTTGAACACGAGCTATTGCA
CACCCTTTAAAACCCAGCCATGTTACACCTCCTCTAAAGTTGAAATTATGC
AAGTGCTGGGATTACAGACGTAAGCCACTGCAGCCGACTTATAATCAACTT
AGCCCCTGCGTCCGGCCTTTACGATCTGTTTCTAAGCTCTGTTATGGCTTT
ATGTTCTGGTTTGAAAATAAGGCAACTATAATGTTAACTTTCTTTAAAGTC
TGCCCCCAGCTTTCAGCAGACTCTGCACACTGTCCGACAGAGGTGATTACA
CTCTTTTATTGATTTGTAAGGGGTTCTTTAAATATTCTTGATACTAATCCT
AACCCCATCTGTAGGTCACCATCATCAAAGACCAAGGGTAGATAAAACCAC
CTGAGTATAAATCATTTCTTCCATCCTTTTGAATTAGCCACATCATTGCTC
GTGGCTCTTCCATTGGAGATGAAGTCTTCTTGCCCTGTTTTTCTCTTTAAA
TATTATCTTCCTCTGCCCTACACCACAACTCTGCTTGTAACCCATTTGGAG
AGAGAGGATAGTCAGCATCATAAACCCATTGTGATGTTATCCACATGTCAT
GACTTTTCCTAGCTACTTCATTCCCCTGGTAGACAAGAACCTACTGTTCTT
ACATTTGCTGAGGAGTGCTTTACTTCCAACTATGTGGTCAATTTTGGAATA
TGTCTGGTGCACTGGCACACTTTCCCTTCACCCTTGCTTCATAGCTTCTTC
CTTCATGACCACAAGAAAAATGTCACGGTTGTAATGTAAGTGGCAGAATAA
GGGATTTCACCGTGGTCTCGATCTCCTGACCTTGTGATCTGCCTGCCTCGG
CAGGCTGGTTTCAAGCTCCTGACCTCAAGTGATGTATCCGCCTCGGCCTCC
AAGCACACAAGTGCCAAAAATGTGGCACTGCACAGACCACAAAAAGGACAC
ACTGTCTTCCACAATGGTTGAACACCAACAGTATAAAAGTGTTATTTTTCT
GGCTCAAGCAATTCTCCCACCTCAGCCCCAGAAGTAGCTGGGACTACAGGT
CTCATCACTTGTCCAGGAGATTTATCTGAATTATTGCCCTGTAATTTAGAA
CTGAGGCTGAGGAATTTCTCATGAACAGAAATTTGCTGGCTCTTAGTTCTG
ATGGTCCTCAGCTGAGAGGTCGCAGCCATCCCAAGACAGAGGGGTCCTTGC
TCAGCCTCCCGAGTAGCTGGGATTACAGGCATGGGCTACCATTCCCAGCTA
TTTTTATTTTTTGTAGAAACAGGGTCTCACTACATTGCCCAGGCTGTTCTC
TTTGACAATAGATTATTTGCATAATCATGGCTTTGTTAGATCTGAATGTTT
CGCCCAGGCTGGAGTGCAGTGGCGCCATCTCTGCTCACTGCAAGCTCCGCC
GCCCGTCATCTATCATGGCCATACCCTCACCTCCAAGATTCTCTTCCGGGA
GTCATAAATGATGAAAAAGTCTTTACCTTGATCCCCTTTGGTAGGAGGGAC
GAGGGTTCTGGTTTTTCCACATTCTCGCCAATACTTTTTTTTTTTTTTTTT
TGGCCTTTGGCGCGCTCATCCTGGCCATTGTGCAGATCATCCGTGTGATAC
CCTCCCAAAGTGTTGGGGTTACAGGCGTGAGTCACGGCGCCAGGCTCCTTT
CAAGTTAACTGCCTGCTAAAACAAACACAAAAAGCAATACTTCTCAGAAGA
CAGAATCGACCCTGGCTGAGAACCACTGCTCTAGATCTTCATTAGGAATTG
TTGCTCGATGACCAGCCACCACTCTCCCTCATTGCAAGGGCAGATAGGAGT
CTGCGCCTGGCCCCATCTTTGATTTCTTCATAGCATTTCTCTTTCTCTGCT
TGATGTCACAGCCAACTTCTTAAGTCATGTTATTAAAGTTTTCTGTAAACC
AGTCTCCATTGTCTGTCATTCCACACTCTACATCCATGTGTTCACATTATT
GCAAGGCCCTGGCCAAATTTCTTTCCATCTGAAATGAAAAAGGAAAAGCCC
AACCCTTTTTTCTATAGACATAGAACCTGTCCTCTAGAGATCAAGTGCCTT
CCTGAGTAGCTGGGATTACAGGCGCCTGCCACCACGCCCAGCTAATTTTTG
ACAGTAAAGACTTTCAGAAATTTTTCCTGAAAGGAATGCCCTGGGCAGGTA
AAGCGAACTCTTGGACTCAAGCAATCTGCCCGCTTCAACCTCCCAGAATAT
TAGAGAGCGGGGCCCAGTGCACTGGCCATCAGCACTTTCTCCCTCTGCCAG
GGCAGTTTTTCCTTATCCATGCCTCCTTCATGACACATCACACCTAGCATT
AACAATACAGTGTAACAATGATTTACATATAACCATATATATATGGTTAAT
CTCCTAATGCTATCCCTCCCCCCTCCCCCCACCCCACAACAGTCCCCAGAG
CCTGGGTTCATGTTTGGGCCACTACCTACTAGCTCTATGACTTTGGGCAAG
CTGAGGCAGGTGGATTGCCTCAGGCCAGGAGTTAAGACCAGCCTGGGCAAC
CTGTGGCCCCAGAGAAGGCAGGGCACCATGAATAACGGCCTTACTAGGATC
TGAGAGGCTGCCGGAGAGCACCATCCCTGCAGCACAGGAAAGAAAAGCCTG
GGGTAGAAGAGTAGCTTACATACAACATAAAATAATGGCATTAACTGAATT
TTGTCTATTCCACTTGGCTGTGAGCCCTTTGAGGGCAAGGACTATGCCTCA
CGGTGGGGTCACAGGCGCTGCGGCTCTGTCTGTCGCAGCCCAGGTGAGCCA
AAGATATTTAGTGATAGTAAGAGATCTTTGCAAAGGATAGAATAAAAAGTT
GCTTTAAACATATTCTTATTTAATCCTCACAACTCTTTAAGTAGTGGTAAT
TGAACTCCTGACCTCAGGTGATCCACCAGCCTCAGCCTCCCAAAGTGCTGG
TGCATAGGGTGAGATCCAAAGTGTTCTGAGCACGGCAGCTTCTGTCCCCGT
AGGCCTCTCAGAATTCCTTAACTGACCTTTCCATGGTACTCAGTTCCATGC
TCCTGGGTTCAAGCGATTCTCCTGCCTCAGCCTCCTGAGTAGCTGGGATTA
GGTTCACGCCATTCTCCTGCCTCAGCCTCCCAAGTAGCTGGGAACACAGGC
AACTGTGGGGAAAAGAAAGAGAGATCAGATTGTTACTGTGTCTGTGTAGGA
CAATCATGGACCTTATTTTGAATAGCTTCCAGAACAAACATATGCGAACAT
ACTGTGCAACATCAGAAATAGTTACCTTAAATTGTTTTGTTTTTATTTATA
CATCAGCTCAGAGCACACTTTCTTGCCTGTGTATTATATTCCAGGATGAGA
TGTCACTTTTAGCTGTGCCTCACAACCTCTCTGTGTCTCCTGTAATAGGAG
TTCCCATGTCTGGATCGGTTCAGTACCCCCAGACCACTACATGCCTTTCTC
GATCCGGCGCAAGCTCACGGTGTGTCTCCTGGTGGTAGAGGGGCTTGTGTC
GTGGCATCACTGCGTCATTCTCATCCCCTGACTTAGCTGCTGCTTATGTAA
CAACCTCCTGGGTTCAAGCCATTCTCTTGCCTCATCCTCCTGAGTAGCTGG
CTGAAAATACAAGAAATTAGATGGGCGTGGTGGCATGCGCCTGTAGTCCCA
CACAAGTATCCATCATCCAGCTCTTCAAATCATTAACCACTGATCAATGTG
TCACCATATTGTCCAGGCTGGTCTTCAACTCCTGAACTCAAGTCATCCTCC
AGCCTGGCTGGGGGAGGGGTGTCCGCTATTGCTGAGGCTTGAGTAGGTAAG
GAAGAGTCATCATATTTCTTGAGAACTTGCCTAGTTACTCAAGGAAGAAAG
ACTCTGGATCAGTCTAACACTCTGCCTTCCCTGTGCCCATGTTTTGCTGCC
TTGTGGCACATTGGCCTGCTCAGGCCTAGCTTTTCTTCCCAGCCTGCCATC
GAGAGAGGCTCTGCCATGCCTTGGTCATCAATTCACACTCCACCAGTGTCT
ATTATATATATGTAAAATTCAGATCCATTCAAAAAATATCCATGTTCTTTT
CTGCTTTACCCTCTGATCAGTAAGACCATGTCTTTTTTTTTTTTTTTTTTG
CTGCACTCTAACAAGGAGTGGCATGCATATTCATGACCCAGGGCTGTGGAC
TTTTTTTTTGAGATGGAGTCTCCCTCTGTCGCCAGGCTGGAGTGCAGTCTT
GGGTACAGTGGCTCACACCTGTAATCCCAGCACTTTGGGAGGCCAAGGCGG
TGGGACTTTGAAGGACATTTTTAAACCCCTCTGCCCCACAAGCTGTAACTA
CTTTTTTTATTTTGTGAGATCCTTTCACTATGAAATGTTTGTTTCTCCTCT
CTGAGATCATGCCATTGCCCTCCAGCCTGGGCGACAAAAGCGAAACTCTGT
TTGACAGCGCTCAAATATGCAACCTCCTTTGAGATTCATGGTCATTCCTTT
GAGGCTTTTTCCTGATGAGTTCACACTGCAATGTGCCACCGAAACTCTAAA
AAAAAAAAAAGAATTATGCCAAATCCATTGTGTGCTTTATAAATGGAAATA
ATCAAGAATACTGTAAAAAAATGATCTATATGTAACAGGAAAGATGTCCAT
ACAGGGTCTCACTCTGTCACCCAAGCTGGAGTGCGGTGATGTGATCATGGC
GACTCGGGCCCCAAGATCACCAGGTCTAGGAACCAGGGGCCACCTGTGTGA
ACCGCTCGTCTCTGCCCTTCTGTGGCCCACATGCCCTAGGCCCTAAGAACA
ATAAGGCACATTTCAGAACGCTGTCCTTTACTTTCACATCCAGGAACCAGC
AATAATTTCTTAATAACTCCTACAACACTAGTATTCTGAATATCAGAGGAA
ATATGAGTGAGATGGTGCTTTTACCCCCATACTATAGCCAATGGTTTGCTG
GTTTTCTGGCTTTGCCCTAATCCTGCTTTTATACTCTTTTCTGTTCCTTTT
TCGTGGCCGGGACCAGGTAACCGCCCCCACCCCTCATCTCTGTTTACCCCT
TAAGGACATGCGCCACCACCTCCGGCTAATTTTGTATTTTTAGTAGAGACA
AACCCATTAGCTCCATTTCTTAATTCCTCCTGTATCCTCTGTTACCATTAG
TTGAGGTCAGGAGTTTGAGACCAGCCTGGCCAACATGGTGAAACCCTGTCT
AATTATAGGCATGAGCCACTGTGCCCAGCTGATAGGGAACTAAGTTCTTTG
GTGGAAACAGAGTCTCACTGTCTTGCCTAGGCTTATCTCAAATTCTTGGCC
GGGATTACAGGCGTGAGCCACTATGCCTGACCCACTCCCCTTGTTTAAGGG
GGCATTAATTTTGTAGCTTCACCAACATTAATTGGTTTGCTTTCATGACAC
CTGTTGGAAACTTTTCACATGTCAACAGTAATTATACATTCTGTGATGCTG
CGTCTTTCCATGAATCATGACTGTTCTTAATGGCATTTAGAATGGGGAATG
AAACTAAGATTCTTCTTGTCAGATTCCTCCTTTCACTTCCTAACTGTTGTG
AGACATGGGAGTGCAGATATCTCTTCAATATACTGTTTTGCTTTCTTTTGG
TGCGTTTAATGTTTCCCATCGCTGACATTCTTGAGTAAGCGTCAGTGATGG
TCTCATTGTAGTTTTGATTGCATTTCTCTGATGATCAGTGATACTGAACAG
TCTCAAATCCCCTTCCTCAAGAGTTCTGAGGCTAGGGTTTTTGAAAATAAT
CAGTCCAGAAACAAAAAGGTTGTACCAAAGTGAAACCATTATCTATCTGCA
ATCATTGTCACCTGCTGGAGATGTACAGCCTGAAATCCAGCTTCCTCTCTG
ATTGAATCCATAATTTAAAGCCTTTCATAAGACAAATTGGGAACAAGATAA
TTTCAATTTCATTTGCAATGTGACTCAACCAATTTAAGTATCACCAGCTAT
GTGGAGAAATAGGGACACTTTTACACTGTTGTGGGACTGTAAACTAGTTCA
TAGAAATGCAGGCAGAACTACCCACCCCATCTTAATACCTCTAATCCACAC
ACCTCATTGAGTTCTTATACTAGCACAGTTACTTCCGTACAGTAACCAAAC
ATCGAAACCGGGAGTTCAAGACCAGCCTGGGCAACAAAACAAGACCCCATT
ACCTCCCACTGCCAGAACGCAAGTTCCATGAGTCTGGGGCTGTGTTTTCTC
CTTCTGTCAGTTCTCTGTGCTGTTTCTAGACCTGTTTCCATATTCTTCCTC
TGAGTTTCCCCCCACAAAAAACACTCCAGAAAACAACAGTCGGTAGATACA
TGAGCTATGATTGTGCCACTGCACTCCAGCCTGGGTGACAGAGCAAGACCC
CTCCACCATGCGTATCTTTTTGCCTCCAGATCTGAGGAAGAGGCCTGCTGC
CCCAGGCTGGTACGAAACTCCTGGCCTTCAGCCATCCTCCCATCTTGGCCT
GCAGTCGAATTATCTTATAAAATGTCCACTGAGATCAGTGTCAGTGAGTGG
CAAATGCATATTGTTATGTATCCACCACTATGTTATCATACACAATAGCTT
TGCCACTGCACTCCAGCCTGGGCGACAGAAACGTAGTCTCAAAAAAAAAAA
CAGGGAGATCAGTTCTGCTCATAAACCCCTACCTGGAGTTGCTGACATTTC
GACTGTGAGTGCAGTCAGGGGCCTTCCTGGGCCCCCCAAAGTGCAGGGATG
AGAAGCGAATTCTGCACCGCGAAGCCTGAGAGGCAGGTAGCTGCGGCGCTG
GATCAAGGATTGACAAACTGATCTACATATTTTTTTTTCCTGCTCAATATT
CTGCGCTGTGACCCCGTGCCGTGACCCTGCTCCGTGACCTCGCTCCGTGAC
TCTGTAGTCCCAGCTACTTGGGAGGCTGAGGCAGGAGAATCGCTTGAACCT
TGGCCACATGGTGCTGAAGTCACGGCTCCGACAGCAGCTCCGCTGAGCTCC
TAGGTTGAGGCTGGAGAGAAATTCCCAAATCCTTTAGTCCCTAAGTGCCTC
CCTGGACAACATAGTGAGACCTCATCTCTACAAAAAAATACAAAAATTAGC
CATGAGACATGAGAATTGCTTGAAACCAGGAGGTGGAGGTTGCCGTGAGCT
TCCAGTTTCATCTTGTGTTTCTCATCATCGTGGACCCAGCTAGATAGCTTT
CTGTGATCACCCCACTGCATTCCAGCCTGGGTGACAGAGCTAGGCCTTGTC
AGCCACCCCATGACTGCCACCTTGACCTGGGGACACCCTTCAGCCACCCCA
GGGGTTGCAGGCGTGGACCACTGTGCCTGGCCTACGCCTCTTGTATTCTCT
GTTGTTTCCAAGGGACATCTTTACACTGTGGAAATTATTTATATTATTAAT
TTCAAAGCTGAAATAAATCAGGGCTCCTTGGCCATACTACCCTTGTCTGTC
TGGGCGACAGAGCGAGACTCCGTCTCAAAAAAAAAAAAAGAAAAAAAAAAA
AGTCCCTCCCAGGCCTGTCCCACACCCTTCCCCTAGGAAGCAACTCCAGGG
ATGCTGATATATAAGAGCTGTGGTTCATTCAGACAAGCAGTGCTCTTTATC
ATATATCTCATCCAAAATGCATCATCAACGATGTCCAGTTTTGATTTATTT
CAGGGCAGGTGGTTTCTTACTATGTCCCTCCCTACCCCCACATACTTTGGG
GGGCTATGTCACCTGTCCCTCTCCTCAAGGGGATCTGGCTGTCATCTGTTG
GAAGATGAGAAAAAAAAAGGGACATCAGTCAGTTGTAACATACCGGAGATA
CTGGCTCCCTTGTGTTTGGGTGGGGCCCTGCTACTAGATCTAGCCAGTGAG
TTTTGAGATGGAGTCTCTTCTGTTGCCTAGCCTGGAGTGCAGTGGTGCGAT
GGAAGAGGCTCAGGAATAGGCTCTTCCAAGGGACTAGGATAGCTAATATGG
AAATAATAACCGATTTTTATTTTTCCCTCATTTTGATGTTTATTTGATATT
CTCAAACTCCTGACCTCAGGTGGTCCGCCCATCTCAGCGTCCCAAGGTGCT
ACATCTTGGAATGGAGGGAGGTTGCCCTCAGCTTTTCTGTCCACGTAAGAG
GCATCCTGTCCCAAATTTCACAAAACTCTTACAATAAAATTATGTAACTTG
GATTACAGGTGCGCACCACCACACCCAGCTAATTTGTGTATTTTTAGTAGA
TGTCGCCCAGGCTGGAGTGCAGTGGCGCGATCTTGGCTCACGGCAAGCTCC
CCAAACATTGGTGAGGAGCTGGAAGCCATATGTACAGAACACATCAGCTCC
GAAAGCATGCGGCTCTGAAAACCCTCTCCTTGCAGCCCAGCTCACGACCCA
TTGTGATTATAGATTCTGGTTTTGGCCGGAATTTTGAATCAGCATTAATTG
TTTTAAATTATTCTTCAAACATATACTAAAATAGAGAAGACAACATGAGAG
GCTGAGGCAGGAGAATGGCCTGAACCCGGGAGGCGGAGCTTGCAGCAAGCC
CAGGTCTTCCTCTTTTCCCTGAGTCCCTTTCGTACCAGCTTCTTATGAGTC
TGGTAATATTGTATCAGTGCATATTCTATGGAAAATTCATATCTCAAGTAA
CTCGGCTCCCCCCTCCCCCGCACCTCCCCGGCCCGGGCTCTCGGCGCTTCC
ACCCTACTGTTGTTTAAATTAAGATCCTCACTCCTTTTAAAATCCAATTTA
CTGCGCCTGCAGGAACCCCTGGTGCCCCACCCCTGGCTGGCATGGCCATTG
CGGCCGTCGGTAACCCACAACAGGGCTTGACAGTGCTGTCTCAGGAAATGC
ATTATCCTGAGGGAGGACTACAGAGCCAGTTTAGTGAGGATTAAAAAGGAA
TGAAATTTTTTTCTGCATCTGTCCCCCACAAACAGAGAATAGAGGCTGTGG
TGCTTATTTGCCATCTGTCTATTCTCTCTTTTTTTGGAAGAGATGGGATCT
GGCAAAATGGGTAATACAAATAAAGCACTTCTGCTGCATACTAAGTATGAC
TCTTTAGCTCTAATTACATTTCTCCCTTGCAGACAAACCACTTATGCCTCC
TGAGGAGTGGTTGCTGAATGAGATCCGGAGGCTGGAGCGACTGGACCACCT
CTCCCATTACCGAGTTCTAAAGCCACATCCACATTTATAGGTATTTGTTCC
CTGGGATTACAGGCACTTGCCACCACGCCCAGCTGATTTTTTTTTTTTTTT
GTGAATTACTATTTTCCCTAACCCCCCTTACATGAAAATTGTGTACTTCTC
CCTGATGAGCTCTGTGACTCAGCTGCTTCTCGGGACGTCTGAGCAGCTGTT
TACAGGCACACACCACCATACCCAACTAATTTTTTAAGTATTTGTAGAGAC
CCTGAAGTCCTATTTCTGTATCCCTCCCTGTTCTTCTGGCTTCAAGTTTAT
GTTTAGTGCTAACTTTATTGCTTTTCATTTGGTATGCTGACCTGAACTCTT
GCCTCAGGTGATCCACCAGCCTCAGCCTCCCAAAATGCTGGGATTACAGGC
ACAGCTGATAAGAAATGCTTTGGAGCTCCCTTGCAGAGAAACCTATTGACT
AGGGCCTGGAGGTCCCCTGAGTTTGCTCAGCCAACTCATTACCCTCACACC
GTGGTCATTCTACTTGTGGGCCTTTCTAGAGAATGTTGATTTTGTAGCATA
ACATTATTTAATCATCTGTATCTTTCTTTTATTGATCTCTTCCTTTTAAAA
CTTGTATTCTGAGCTTTGGCTATGCCATTGGAAAGGAGTTTAATTAGGAAG
AACACCTGCTGGCTGGCACACCCTTCACAGAGGGTGGGATGCTATTTCTGG
ACAGCAGCAGCTGAGAATCGAGACACAGTAACATAGGAGTAAAGGAAGTGT
GAATTTTACCTGCTGGTTAGATGGCCAAACATATTATTAGTAGTTGTTGTT
CCTGTGACCCAAGTTTGAGCAGTTTCCTTAATCCATCCCTAGTTCAGTTTT
CTGGGGCTGTGTGATTTCTGATTCCCCCTGGCTTATTCTTTACTTTTTCCC
GCCAGTTGAGTTACAAAACATTTCTCTTTGAGGCTTCTGAACTGCTGTTTC
CCATTACACTGGTTCAATTTGCCAGCCCCAGCAAGGGCTCTCTAACCTTTG
ATAGCATCTCAGCTCTTTATCTGATCTACTCATTTCTCTCAAATGCATGTT
TGTGCTCGGGTGGCGGCGGCGGGTTCGTCCACACCAGCGTGTGTGCTCGGG
GGCAGGTGCCCGGCCCGCCCCCCACCCTCCGGCTCCCAGGGCCTGCTGGAG
CACGTCCTCCTCGTGCAGGGGAGGCCCGCCCTGGCCCCACGGCAGAATCAG
TTGTGCCTTGAAGTGTAAAGAAAAACCTCCAAAATAATCAGAATGACTTAA
GCACTGTTTTCAGGGTTTTGATTCACAAACCAGTGCACCATAAACTGGTGC
GATCACGATGTCAGGAGATCGAGACCATCCTGGCTAACACGGTGAAACCCC
GTCGACTCAGCTGACCCTGCGGGACCGGAAAAAGAAATTCCCGGGCCCTGG
TAACTCTGAATTTGTTCATTGTGAGCCTCACTCTTCTTATTTATTAAATAG
GTCTTACCTTCACTTAGATAACTCTCACCCTATCCCCACCTCCCAGACTGA
