# Supplementary material for: MultiV_Nm: a prediction method for 2′-O-methylation sites based on multi-view features
Source: Front Genet. 2025 May 27;16:1608490. doi: 10.3389/fgene.2025.1608490 (PMC12149135; doi:10.3389/fgene.2025.1608490)
Supplement: Supplementary file 1 [file DataSheet1.zip › data/Full_C_train.csv]

x
GTTGTCGAAGACTCAACGAAAGACTCCAACCGTTATTCATAAACATTACCA
GGAGCTTTCGGCCTGGACAGAGAAACAGAAGGAAGAACGCCAGTTTTTTGA
CGATACAGAGAAGATTAGCATGGCCCCTGCGCAAGGATGACACGCAAATTC
TAGCATGGCCCCTGCGCAAGGATGACACGCAAATTCGTGAAGCGTTCCATA
AACGATACAGAGAAGATTAGCATGGCCCCTGCGCAAGGATGACACGCAAAT
GATACAGAGAAGATTAGCATGGCCCCTGCGCAAGGATGACACGCAAATTCG
ACAGGGATCCTGAGACGTCTGGATACCTCGTTAGGATCAGCTCGCACAGAG
CATTTAATTAAAATGTCAGTTTGAACCATGGCCAGTCTATGTTGGTTAATA
AGTCCTTCGTGATCTGAGTTCAGACCAGAGCAATCCAGGTTGGTTTCTATC
GAAATGCAGTGTGGAACACAATGAACTGAACTCTTCCTTGACTGACAGATA
AGAGACTGTTCAAACCACTGAGGATCAGATTTTGAAGAGAGATATGCCACC
GAGTGATGTTGGTGAACTCGATGAACACCGTGAAAGAGTTGCTGCCAGTTC
CCTCCTTGGCTGTCTGAAGATAGATCGCCATCATGGTGAGTCTCCCTGGGC
CCCGGGAAGGCGACAGTGCCTAAGACAGAAATTCGGGAAAAACTAGCCAAA
GACCTGACTGGAGAAACAAAATGTGCAATAACGTGAATTTTATCTTAGAGA
GATTATGACTGGACAATGTCTGAGCCAGATGGAAGAGCTAGTGGTTATTTA
GTGAATGCATTGGCTTTCGGAACTGCTACTAGAGACATACATGAGGCAGCG
TAGCATGGCCCCTGTGCAAGGATGACACGCAAATTCGTGAAGCGTTCCATA
GCGAGGCCAGGCCGCTCTGGACCGTCTCAAGGTGTTTGACGGCATCCCACC
GCGAGAGCGCATGGAACCTGGAGAACCGCTTCAGCGGCTGGTACGACGCCG
TGAGCGGAGTCTGTCCTCTGCTCTTCTGCAGTCAGGTCACTGCCTACTGCC
CAAAGAGGGATGTTTGGAAAAAACTCTGAAGGAGAGGAGGAATTAGTTGGG
TGATCAGTTGATGAACCAAATGCAACAGATCGAGACCCAGCAAAGGAAATT
GATACTAAAGAACTGGAAAAGATGACAAATCGGCAAGGCATGCTATTGAAG
TAACAAAAAGCGACTGTGCCAATTCCATCGGTACCCCACGAGCATCGCATC
CAGAGGAGCGGATGAACTTTCTTTACAGATCGGAGACACTGTGCACATCTT
AAGAAATGCGGGCTAAAGAGCCAAACAGAAAACAAGAGACACTAGGAACCG
CGTAAAAACAGCCGTCTGTGACATCCCACCCCGGGGGCTAAAAATGTCAGC
AAGAAAACGAGACCAAGTAATAAAGCAGAAGGAAGAAGAAGCACAGAAGAA
GTAGAACATGAGAAGTTGAAAGCCACAGATCAGGAAAAGAGCAGAAAACTA
TCAATTAATGTGATCTGAGTTCAGACTGGAGTAATCCAGGTTGGTTTCTAT
TCTAAATGGATGCAATACTGAATTACAGGTCAGAAGATACTGAAGATTACT
GTCCTGGGGAGGTGTGCTCTGCTCTCAACCTCTGCGAGTCTCTCCAGAAGC
CAATGAGGAGATGGAGGCGCTGCGGCAGGTAGGTGGGTGGGCCGGTGGCTG
GCAGCGAGACCGACCTCCTGGACATCAGATCAGAGTATAAGCGGATGTACG
TGGAGGCCGACTGTGACATACTGATCCCAGCTGCCAGTGAGAAGCAGTTGA
CACGGAGTTCACTGATGAAGTCTATCAGAACGAGAGCCGCTACCCCGGGGG
ATGGAGCTCATCCCAGGACTGGAATCAGAAGGAAGGCACTAATAAGGAAAG
AGATTCCCAAATGCATTTGGATGTACAGATCGACTACAGAGTACTTTTTTC
GAACTCAGGTGGCTGGTGGTACGTGCAGATCGGTGAGAAGGAGGGCTGGGC
TAAAAAGTTTCTCTTTCCAGGTTGCCCGACATGTGAGTGCCATTCCTTGGG
GTTAAAAGAGCGGGCGTATGTGGAGCAGATCGAGAAGGCGTTTAACTACGC
TCAGCGTCGGAAGCAGGGCCTGGCTCAGCACCGGGAGGGCGCCGCCCCAGC
GTGGGGCAGGGCTGGAGCCATGAGGCAGATCGGAAGCTCTGAGCACAAGGG
AACGATACAGAGAAGATTAGCATGGCCCCTGCGCAAGGATGACACGCAAAT
CGATACAGAGAAGATTAGCATGGCCCCTGCGCAAGGATGACACGCAAATTC
GATACAGAGAAGATTAGCATGGCCCCTGCGCAAGGATGACACGCAAATTCG
GGACGATGGTGTGACTGCAAACTTCCTAATTCTAAGGTACTTGCGTCTGTG
GCCGACTATTGACATCCACATGAACCAGATCGGCTTTGAGCGGGAGTGGCA
TTTCCCGTGTGGAGTCTGGAGACGACGTGCAGAAATGGCACCTGGAAAGGG
TTTATTCCTCAGGAATACTGAAGTGCCCTGGAGTAAGCTGCCATTCTTCTG
CAGCTGTCAGACCTGGACAGTGAGACTCGCAGCATGGTGGAAAAGATGATG
TACACAGCCTGTATGGAACTTCAAGCAGTATGGTAGAGTACACTTAACTCA
ATGTGCAAAAAGGTTTCAGGTGGAGCAGATCGGAGAGAATAAATACCGGGT
CATGCGGAGACCCTATGGGCGTCGACCACAGTATTCCAACCCTCCTGTGCA
ATTCTAGATACTGTCCGTGAACATGCAGATGGAGTAGCCACCCAACCCAGG
AGCTCTTCTGCAAACCCTGTGAACTCAGGTAGACACACTGAGCTGTCTGCT
AATAACGAGCTGGTTCGTACCAAGACCCTGGTGAAGAATTGCATCGTGCTC
GGAACGTGGAAATCTGAAGGAGAGACAGATCTGAGAGAGTCACATTGGCTA
AGGACTATAGTTCCTGGAGGATTAGCAGATCGAGTAAGTCAACCTTCCTTG
TCTGTCGAGCAGCGGACGCCGGTCTCTGTTCCGCAGGATGGTGAGTGGATG
TGACGGATGGACAAGAGCTCGGAGACAGAACGGTGAAGAAGGCTACGTTCC
CATCTGCGCCATCCTGGAGAACTACCAGACAGAGAAGGGCATCACTGTGCC
TGTGCAGCGCAGCTGGACTCTGCATCCCAGCACCTGCCTCCTCGTTCCTTT
TTTCAGGGCTTCTGAGAGGTAGAACCAGAAGGAAGGGCACTGCAACCTAGA
TTGGGCTTGTTTTGAATTTTAACCTCGGATGGAAGAGCCCTAGTGCTGTCT
GGGGGTGGGGTTTCCTTCCGCATCTCCACGGTTCCAACTCCAACCTAGACT
GTCGTTCGGGGACTGGACATGGAGACAGATCGCGAGCGGCTGCGGACCATT
CTCTGATAAAACTGGAACTCTGACTCAGAACCGGATGACAGTGGCCCACAT
CGTGATGTGGAAGACATGGAACTCTCAGATGTGGAAGATGATGGGTCAAAA
GAGAAGAACACCGTGGAGCTGCTAACAGATCGGGTGAATCGTGGCCGGGAC
CTGGAATTGAGGTGGTAGTGAACAGCAGATCGGTCAGCACCAGAAGTCAAC
AGTGGACCGTCTGGAAATAGATTCTCAGAGGAAAAATGGAGCACACGGGCC
GAAGAGTCGGGCTCCAGCAGTGCTTCAGTGAGAACCCAGCCAGTGCACAGG
AGCCAAGGGTCAGAGGACTGAAAAACAGGTCAGGAAGAGGGTGCCCAGACT
GCTCAGGACAAGCAGAGGAGCTGGCCAGGCATGAAGGCACACGTACAAAGG
AACTGGACTTCCAGAAGAACATCTACAGTGAGGTGGGGACTGTGCTTTGCA
ACGAGGGCCGGTACCGCTGCGAGCTCATCAACGGCATCGAGGACGAGAGCG
AGAAGAACTAACTGAGAAATGTAAACAGATCACACAGAGTAAAGAAGATGA
ACTTCATTAGAGCTTTGGATGCACACAGATCCTGTTTCTCAGAAAAATGAG
TGGAAAACTGAGCGTGGGACCCTGCCAGACTGAAGAGCAGGTGAGCAAAAT
TCTCTGCATCTAGTAGGGCTGATCTCTGCGCTCCTGACAGTGCTCGCCTTT
AAGGGCACCCTGGATGCTGTCCTGACAGATGAGGAAGAGAAGACCTTACAA
GTCAGGCTGGTCTCGAACTCCTGACCTCATGATCCGCCAGCCTCAGCCTCC
AAACAGCTGAGGACCAGAACTGAAACAGATAGGTTAATATTCATTCAGTCA
ACAGAGAAGATTAGCATGAGGATGACACGCAAATTCGTGAAGCGTTCCATT
CAGCTGAGCCCTTTGGACTCTGAGACACTGGAGGTATGGGGGCAGCCTGTA
ACACGGATGATGCCGGGCTCTGACCCAGAAAGAAGAGCACAAAATCTTCTT
GAGGAACTTCAAGAACCATTTTACACAGATCAGTATGACCAGGAACACATC
GAAAGGAAGATCCCTGGAACTCCATCACAAGTGGTGCCTTAACGGGAGCCA
TGGGCACGGCCCGCCGGGACCTCATCAAGTCGGAGGAGCTGAGCAGCAAGC
CCTGAAGAATCGGCTGGATAGTCCACAGATCCGGAAGACTGCCACAGCGGG
TGGTGAAAAGCATGGATTCTGGAGACAAATCGGAGCCCTGGCATTTATCAG
TCATGTGCTAAAGATAACAGAACCACAGAAAGGAAGGAGCTTGAGTCATTG
CTGTTTGATTTCATGGACTCTGTTTCAGACTTGAAGAGCAAAGAAATTAAA
CCCCAGATTTGCTGGCACTGGTGAACAGAAGGAAGAGCAAAGACAAGTCCT
AGACTCTGTTTCAGGAAAAAAAGAACAGAAATACCTGAGACTGGGTAATTT
AGCTGAACAGGCGTTCCAGGCGAGTCAGATCAAGGAGAATGAGCTGAGGAG
ATGTGGAAAATGAGCTGAGTAGGATCAGATCGGAGAAAGCTAGCATTGAGC
GCATTTATTCGTTGGGGAATAATGGCAGATTGGAATAATTGCTACTATACA
GTGGACTCTTCCCCCTGAACAACTTCTTCCAAAAGAAGTCTTATCTGAGGT
ATCACTCTGGCTGTATATTGAAGAACAGATTGGAAGAGAACAAGAATCGAT
TGACAGAGAGCGTGTGAACGAGGCCCGTGAGGAGCTCATGAGGATGCTGGC
TCCAAGTCGAGAACACTTGAACACACAGAAGGGAGACCCCGCCTAGCATAG
GGCCAGGATTGGTGAATTCTGCTGGCAGACCAGGATGAGCAAACACAGCTT
TGTGGAAACAAGAAGGACCTGGATGCAGATCGTGAAGTTACCTTCTTAGAA
CCTGAGACTCTGAGAACAGTGGACGCAGAGGGAAGAGATGATCATTGGAAG
AAATGGTAGTGCCCTCTTCCCTTCTCCAGATCTCCATGTGGCTGGCTCAGT
CTGGTTAGCAAGAAACTGAACGTCACAGAACAAGAGAAGATTGACAAACTT
AAAGAAGGCCTGGAGCTGCTGAAGACTGCGATTGGGAAAGCTGGCTACACT
GTGATGACATGATGTGATTTCTGCCCAGTGCTCTGAATGTCAAAGTGAAGA
AATGGATGAACGAGATTCCCACTGTCCCTACCTACTATCCAGCGAAACCAC
CACTTCTCGTTGCTGCTCTGTGGCACATATCGGAAGCAGTACAGCGCGCGG
GAGGCCGTCGGGAACGCCCTCCCTGCAGTTGAGGAAGAGCCACTTTCCTGC
CCTGGTTGTGGGGCTGTGCACTGGGCAGGTAAGAATGAGCGTCTCCTCCTT
TGGACGTAGCGGCCTCCGAGTTCTTCAGGTCTGGGAAGTATGACCTGGACT
AACTCGTGGAACTCAACGAAAAGCTCTTGAATTGTCAGGAATTTGCAGTTG
GAGGAATTAGTGGATCCCCTAACAACAGTGAGAGAGCAATGCGAGCAGTTG
GTCTTTCCCCAGCTGTCCTCTCTGACACCACCCCGGCCTGCCTCTTTGTTG
CGTGACCAAGACAGCACTCCTGAAGCAGATGGAAGAGCTGATCGAGGAGCC
GGATCAACTGGTGATGCTCTTGGACCAGATCAACAGCACCTTTGTTCGCTC
AGAGTTGTTGGAATATGACCTACAGCAGAGGGAAGCAGCCACTAAATCATC
TGATACAGAGAAGATTAGTATGGCCCCTGCGCAAGGATGACACGCAAATTT
GATACAGAGAAGATTAGTATGGCCCCTGCGCAAGGATGACACGCAAATTTG
AATGATACAGAGAAGATTAGTATGGCCCCTGCGCAAGGATGACACGCAAAT
TACTTGCTGACTGCTAAGAAATGACCAGAGGGGAAGAGGAGTTTGACATGT
CTGATTCCAAGCGTCGTCAGACCAACAACCAACAGAACTGGGGTTCCCAAC
GAGTCCACAAAGGGACCTGATGAAGCGAAGATCAAGGTAAAACTTGACTTG
GACAGACAACCGGACGTACCACTTTCAGGCAGAGGACGAGCACGAGTGTGA
TAAAACACGCGATGCGATTTCTGCCCAGTGCTCTGAATGTCAAAGTGAAGA
GCAACCTGGAAAGACTTTGACAGCGCAGGTCAGTACAATACCTGCAAGCTG
GTCATTCTAAGAGTAGATCTCGGTCCAGGTATGTCTTCCATGTTATAAGTA
AGTCTTGAACAGAAGCTGGCTTTGGCAGAACGGATTCGAGGCCACGTCCTG
TATCATGGCCCCTGCACAGGGATGACACGCAAATTCGTGAAGCGTTCCATA
GGGGAGTCGCCCCCTGTGAACGGAACAGATGAGGCAGCCGGGGCCACTGGC
GGCACACAAGAGGCACTCTGCTGATCAGCATCGGATTTGGCACACGGTGGG
GGATGAGAACCTGGGTAGCGTGAAGCAGTATGTGGAGAGCATAGACGTTTC
GGACCCATGAACATTCCTTTGGTATCAGACCCGAAGCGCACCATTGCTCAG
CATGAGACAGAAGACAGAATTACAACAGATTGGAAAAAAAATTCCAAGCTC
TGAGGAAACACCTGAAGGTGAAGAACATCATCCAGTGGCAGACACTGAAAA
TCGGTACCCCAAGGGCTGTTGAAGGCAGCGAGGAAGAGCGGCCAGTTAAAC
GTGACGGGGACTGGATTTGCCCTGACAAAAAGTGAGTTCAAGAAGGGTCCT
ACAGTCTAACAAGAGAACCCTAACACAGATCAAGGAGAAAAAGAAAAATGA
CGCTATGCGTCTAGTAGGAGGGCCGCTGCGGTGAGTCTTGAAGCCCAGGGC
AATGACTCCAAGTGTGTGGAACAGCCAGAACTGAAGGGCCACGACCTGGAG
TAGCACAGTCCCCGCGCAAGGATGACACGCAAATTCGTGAAGCGTTCCATA
GCAGTGGCGCGATCTCGGCTCATCGCAACCTCCATCTCCCGGGTTCAAGCA
GCAGAATCTCCGGACCAGAAAGACACAGATGGAGGGCCCAAGGAGGAGGAA
GATGGCCAACAAAGGGGATTGCCTGCAGAAAGGGGAGAGCGTCAAGTTCCA
ATGATGTGGAATTCACAATCAAGGACAGAAATGTAAGACAGTCAGTTAACT
CTGGCGATGATGTGGAATTCACAATCAAGGACAGAAATGTAAGACAGTCAG
AGGTTGGTGTCCTGGTTGGCAAAGACTGGTCAAGCTTTGTCATGAATGGGC
TGAGTGCTGGGTGGAGAATGAGGATCAGATCCAGGAGCCACACAGCTGCCA
AGACAAGAACCTGGTGACTGGTGATCACATCCCCACCCCACAGGATCTGCC
ACTACGCGGGATGGAAGAACACCTGCAACAACATCTTCATCGTCTTCGCCA
ATTTGTGGATGTGGAATTTTTCTGTCAGATGACGTAAGAGCAAAGTTGAAG
TGACTATTTTGTAGTACACATGAAGCAGAAGGGAAAGAAGTAGGCAGAAAT
GGACTTCCAAGAGTACTGTGTCTTCCTGTCCTGCATCGCCATGATGTGTAA
TGTGGCAGATTGGACTAGTGGAACACAGGTTGTGGAGAGCCTTGAAGTCCT
AAGAAAAGATGGAACTCCAGGAAATCCAACTCAAAGAAGCTAAGCACATTG
GAACAGGAGCAGGCCTGTTGGAAATCAAGAAAATTGGAGATGAATACTTTA
CCAGGGAAGCAGAGAGCAGAGCATGCAGTGATGGAAGAAGCAGGAAAAGCA
TCCTGCCTAGGACTCTCCTAAACGTCCCAAGGAGGCAGAAAACCCTGAAGG
CCACAGCTGCACTGACTGTGCTCACCACACATCTGGGGCAGCCTTCCCTGG
GGACTGGAGCTGGGCTCCTGTAGACCTGAGGGGTCCCTCTCTCTAGGGTCT
AGGATCATCACGAAACTCTGGCATCCAAATCATGAAGAGCTGCAGCAAGAC
AGCGTAGCATCTGGGAGAATGGAGACAGTCTGGAAGAGCTGATGGAAGAGG
TTTTCAGGACATGAACATAAAAAAACAGATTCAGGAACAGCACCAGGCTGC
TTATCGTGGCTGGAAGGTTCGGAAACAGATTAGAAGGGAACATCAAGCTGC
TGACTCCAGAGTACACAACTCAACACAGAAAAGGAAGGCCAGTCAGCTAGT
CTGCTGCTTTTAGTCCTCCTCACCTCAGATCGGAATCAATGGAGTGGGCCC
ACTCCCTGGGGGAGAACCTGAAGACCCTCAGGCTGAGGCTACGGCGCTGTG
CAAGCAGCTGGGTGACTTCTGGACACGGATGGAGGAGCTCCGCCACCAAGC
CGGGGCTATAACTTCGAGGACCTTACAGATAGGAACATGTAACTATTTTTT
AGTTTGACAAGTGTGGCTTGGAATCCAGATGGGAAGCGCTTTGTGACTGGA
TTCCTGCAGCCAGACTGTTGATCTCCTCATGCAAGAGTCAGGATGTCGTTT
AAGGACAGGCTGCTGGAGAGGATCACAGAGGAAGAACGCCACGTCCAGGAC
AGAAGATGGGTGTGAACCTGACACGCAGCAACAAGGAGACGGTGAAGCACA
GAACGCGCCCGATCTCGTCTGATCTCGGAAGCTAAGCAGGGTCGGGCCTGG
CTTCCTCGGCAAGGAGACCGGACAGCAGATCGGCGACGAGGTGCGCGCCCT
TGTTCCAGATGCTTCTGACTAAGCTCCCAACAATTAGTCAGGTAAGGAATT
GTTCCAGATGCTTCTGACTAAGCTCCCAACAATTAGTCAGGTAAGGAATTG
AGCGACTCCAGGCTGCGCTGGACGACGAGGAGGCCGGGGGCCGCCCCGCCA
ACAAGGAAAGACTTAGGAATTATGACAGATCGGAGGAGACTAGGGAGGCAG
ATTCTTGGTTTTATTTTTGTAGGCTCAGATCACCATGAAAGTAATCCAAGG
GAATTCCTTGATTTAAAGAAGAACACAGGAAAGGAAGAGCAGCGTGCCAGA
CGCTGCTATGGACGACATTTTCACTCAGTGCCGGGAGGGCAACGCAGTCGC
GAGCTGCAGTCCCAGATCTCGGACACATCTGTGGTGCTGTCCATGGACAGC
GGCGGATTGTAAGCTGCTGGTTTTGCGGCTGGGAAGAGCGGCGAGAGGGTT
TGAAATAGTTCTGCCACCTCTGACGCACCACTGCCAATGCTGTACGTACTG
TGTCAAGGTAGACCTTAGAACCCTGCAGATCCTGAAGGGCAATAGTAAGAG
TCAGATTTTAACTCTATGACAGCTACAGTAGGAAAGCCACAGAATATAAAT
CTGCCTCGTGCCGCTGAGCCTGGCGCAGATCGGTGAGTGCCCGCCGCAGCC
GAGCGTGTTGGAGAACACCTGGATTCAGATAAAAGAAGAGCAGAAGAGAAG
TCTCGTACGTGGCTGCAGTTCATAGCAGTGAGGAAGATCTCAGAACCCCGC
GAACTCAAGACACTCCTGCTTGATACAGAACAAAAAGAGCTTAACAGGACC
AGAAGTGGACACGTGAACTCTTACACAGATCAAGAGGAGCAGCTCTGTAAA
GGCCAAGGTGCGAGGGCTGGAACGCCAGGTGGAGGAGCTGCGCTGGCGCCA
AAGGTCAAGGCCTTCTTGGCTGATCCATCTGCCTTTGTGGCTGCAGCCCCT
GCCCAAGCGGGCTGTGGACCTCATCCAGAAGCACAAGAGCATCGAGGAGAT
AAGGACAGTGTAGAGAAGCTGGCTACAGTGGTCGGGGAGAACGGCTCCGTC
AGAAGGATGATGTCGCTCAGACTGACTTGCTGCAGATCGACCCCAATTTTG
TGATGTCGCTCAGACTGACTTGCTGCAGATCGACCCCAATTTTGGCTCCAA
TAGCATGGCCCTTGTGCAAGGATGACACGCAAATTCGTGAAGCGTTCCATA
TTTTGGGTAAGATCAAGTGTAGTATCTGTTCTTATCAGTTTAATATCTGAT
CTGAACTTAGCTCGACGGGGCTGACCGCTCTGGCCCAGGGTGGTATGTAAT
ATTGATGCCTTGTAGATGGAGCTTGCAGATGGAGCCCCGTGACCTCTCACC
AAGTTTGAAGTGGAAAACTGGAAGACAGAAGTACGGGAAGGCGAAGAAAAG
CTAGCATCTTAGCGGAAGCTGATCTCCAATGCTCTTCAGTAGGGTCATGAA
AACCAACCTCTTCCTGGAGGAGATTCAGGTGAGCCCCCAACCCACCCTGGG
GACAAGAAGCTGTCCGGGACAGACTCGGAGCAGGAGGTGAGTGAGGCCCCA
ACCCGGTCCCGTGGCTCTGATTCCCCAGCAGCTGATGTTGAGATTGAGTAT
TAGCATGGCCCCTGCACAAGGATGACACGCAAATTCGTGAAGCGTTCCATA
GAGTCACTGAGAATCTGGAAGAACACAGAGAAGGAGAACGCAACAGTGGCC
ATGGCCTGATGATCCACAGCGGAGACCCTGTTAACTACTACGTTGACACTG
AATGGATGAACGAGATTCCCACTGTCCCTACCTACTATCCAGCGAAACCAC
GCAACAGATGCGACTGCAGCAACTGCAGATGGAGAAGGAGAGGCTGCGGCT
TTGATTGGACGTTTGCAGCTCACTACAGAAAGGATGAGAGAAGAAGAGAAT
AGTTAGCTGTGGAGTCTCTGAGTGGCAGCTGGAAGAAGCACAAGTATTCTG
CTGGATATGGATGTGCCATACTTTGCAGATGTGGTGAGGTGGGTGGCACTG
TGCATCTCCAGATTGATTACTCAAGCAGACAGCACACGAAATACTATTTTT
TGTGTCTGTGAACGTCCTGAACAAGCAGAAGGGGGCGCCGTTGCTGTTTGT
CTAGGCTGGTCTTGAACTCCTGACCCTCATGATCCACCCACCTCGGCCTCC
GGCCAGGCTGGTCTTGAACTCCTGACTTCATGACCCACCCGCCTCGGCCTC
AGACAGTTTGCAAAGGAACAACATACAGATGGGACACTAAAGGAAGTTGGA
ACTTGATCCAGACCGTACTGAGTGTCAGATGGAGAGGATGCTTGGAAAGCT
CAAAGAGTTGTGTGCTCTTCCATCTCGCAGAGCTGGTGCCCAGTGGTCAAG
AAAGCGACACTGATTGTCGTCCACACAGATGGGAGCATCGTGGAGACCACC
GGCCCGGCAGAACCACCTGTTCGAGCAGTATCGGGAGAAGAGGCCTGAAGC
GGGCCAGGACAGGAAGAGCTCTCTGCAGGTCGGAAAAGCAGGTGCCAGTGT
ATAGGGACTTGTATGAATGGCTCCACGAGGGTTCAGCTGTCTCTTACTTTC
TCGTAGGTAGAGGCGACAAACCTACCGAGTCTGGTGATAGCTGGTTGTCCA
GCTGGAGTTCTTGACGTTTTTCTCTCTTTTCTATACTTCTTTTTCTTTCTT
GGAGAATGATGTGGAACAGCTGAAGCAGACCCTGCAGGAGCAACACAGAAG
CTCCCAGGACCAACCCTGAAAAACACAGCCAAAGGAAGAGCAATCTGGCCC
TCTGAACAAGAAGATTAGCATGGCCCCTGCGCAAGGATGACACGCAAATTT
CTGAACAAGAAGATTAGCATGGCCCCTGCGCAAGGATGACACGCAAATTTG
AGATGTGGACAAAGAAGAAGCATTACAGATGGAAGCAGAGGCTTTAGCAAA
TGATAAACTAAGGATGTTGAACGGGCAGACCGGAAGCTGGGGCACCCGCCC
ATTTAATGGCATAGGCTGACTTTTGCAGATGGAGGAATTTCTTGATTAATG
CAACACAAGTATCCAAGCTCTGACACAGGTAATGGGTGTGCTCCCGTGACA
GATGAAGGAGAAGATGGAGATGAACCAGATGACGGGAGCAATGATGTCGTT
AGCCCGGAAGGATGAGAAGACCGCCCAGACGAGGGAGAGCCACGCAAAGGC
CAGTGACATTGGGGGTTTGGACAAGCAGATCCAGGAGGTGAGGGAGGCACG
TCGGGCGAGTCTCAGTGGGAGTTTCCAGATGGTGAAGAGGAAGAAGAAGAA
ATAGCTCAGTTGGGAGAGCGTTAGACTGAAGATCTAAAGGTCCCTGGTTCG
ATAGCTCAGTTGGGAGAGCGTTAGACTGAAGATCTAAAGGTCCCTGGTTCA
TGAGCAACGGGCTCCTGAGCTACTACAGGTAACTGCTTCCGGGGCGCTGTC
CATGCTGCTTTTGGAGAAGGAGGAACAGATGGATGGCACCGTCACTCTCAA
TTTACGGGCGAGATTATGAGTACAACAGATACAGAGACTATTACAGACAAT
TTGTGTTGTAGAATTAAACTTCGGTCAGAAGGAGGAGCCCTTCTTCCCACC
ACTGAAGAAGTAGAACTTTCCTTCTCCAAGAATGGAGAAGACCTAGGTGTG
GTATCTGTTCTTATCAGTTTAATATCTGATACGTCCTCTATCCGAGGACAA
TTTTGGCTAAGATCAAGTGTAGTATCTGTTCTTATCAGTTTAATATCTGAT
CCGCGTGGTGCTGAACAAGGCAGACCAGATCGAGACGCAGCAGCTGATGCG
ATTGAGCCGGGCAGAGGCCGAAGCTCAGGCGGAAGAGCTGTCCTTTCCCCG
CCGCTCCGCTCGTCGGCGCACCACGCAGATCATCAACATCACCATGACCAA
TTTGTTGGATGGAGCTCACCACAGACAGATCAGAACAAGGAGCCCAAGTCA
CCGGGGTAGTGGTCGTCGTGGTTTTCCTTGTAGTTCGTGGTCTGAGACCAG
GATACAGAGAAGATTAGCATGGCCCCTGCGCAAGGATGACACGCAAATTTG
TTTGTTTAACGTGGACAAAGACTTACAGATAGGTGCAAAAAATAAATCCTC
GTCAGTCAGAACTTCGTAGACCGACCTGAAGTTTCTTTTTGAATACTTGTT
TGACAAGGCTGTGGAGTCCCTGAGACAGATCTCCCAGGAGCATACTCCTGT
GTATTAATGCAGTGTGATTTCTGCCCAGTGCTCTGAATGTCAAAGTGAAGA
TTCAGGCTGGTTTTGAACTCCTGACCTCAAGTGATCCACCCGCCTCCGCCT
CAAGTAGAACCTGAAGAACCTGAGGCAGATCAACATCAACAACTACAGTAC
GGTAGCAAATCTGAAGCACAAGGAACAGGTGGAAAAAAAGAAGAGTGCACA
ATGACTGACTGAGTCTGAGAAAAGGCAGAAGAAGGGGGGCACAAGGGCACC
ACGTGTCAGTGGTGGACCTGACCTGCCGTCTAGAAAAACCTGCCAAATATG
GAACACGTTTCTGGGCTTTGGGAAACAGTATGTGGAGAGACATTTCAATAA
AGCCCTTGGCCCCCAAGAAGGGAGACAGTTCTGCTGAAGAACTCGAACTGG
AGAAGAACGTGGAGAAGAAAATTGACAAATACACAGAAGTCCTCAAGACCC
AGGGATACTCCCCTCAACGAACTTACAGATCGGAAGTGTCTTCACCAATTC
GTTAATTCCGATAACGAACGAGACTCTGGCATGCTAACTAGTTACGCGACC
ACAACGTGTGCAAGGACTGCCTGGACAGATCCTTTCGGGCACAGGTGTTCA
ACTCTTTGGGACTCAGGGCTTTATTCAGCATGGGAGGCACTCATTAAATAT
GAATGGGAAAAAAGTAAGACTGAAGCAGACATGGAAGAGTATATATGGGAA
AGACTGTGTAGAGCTGAGCGCTGTCCAGAAGGAGGAGCACAGGTTGCCCTG
GAGTAAGAATCTAGGACCCATTCCGCAGATCAGGAAGAGTTCACTGAAGGA
AACCACATGGCTGGCTCTCCCGCCTCCTTCAGGTCTTCAGAGACATTACCT
CGCCTTCAATGCGTGCGCTAGAACCCAGATGGGAAGCTTTTTAACGCGCCT
AGTATCGAGATCGTTATGATTCAGACCGGTATCGGGATGGGTATCGGGATG
TGGTCATACTGTGGGAAACGCTTCACACGTTCGGATGAGCTACAGAGGCAC
ACAGATTTGTGAACTCAGCCAAGCACAGTGGTGGCAGGGCCTAGCTGCTAC
TGTGGATCTCCATGAACAGTCCCAGCAGAACAAGAGCCAGTGTTGTAGCAA
GAAGGTGCTGGACTTTGAGCACTTTCTGCCCATGCTGCAGACAGTGGCCAA
ATCGAGACGATACTGCTCAATGGCACAGACCGGAAGGTGGGCAGGCATGTG
ATGGGGACAATGACTGCGGAGACTACAGTGATGAGACACACGCCAACTGCA
GACAAGCTATGACACCAATAAGAAGCAGATCAATGTGGCCCGGCTGGATGG
CCAGGAGAGCCTGTCGGACAGTGATCCTGAGATGTGGGAGTTGCTGCAGAG
AATTACCGCCGGGTGTGGGGCTCTCCAGGTGGGGAGGGCACAGGGGACCTG
GCCCTGAGGACTGGATTTCCCTGTGCCTACTTCATGATCATGAATTCCAGT
TCTCCTTGGTTTTTACTCCAGACTTCTTTTATTGGTGCCATCGCCATTGGA
AAACACATGATCAAGTGCTGAAAACCAGATTGGAAGAAAAAGTTGAACACC
AACGATACAGAGAAGATTAGCATGGCCCCTGCGCAAGGATGACACGCAAAT
CGATACAGAGAAGATTAGCATGGCCCCTGCGCAAGGATGACACGCAAATTC
GATACAGAGAAGATTAGCATGGCCCCTGCGCAAGGATGACACGCAAATTCG
ACAGCAAGGGGCCCCCGGACTTCTCCAGTGACGAAGAGCGCGAGCCCACCC
AAGGGAGTGGTTGTGTGATCGCCATCTTAGGGAGTGAGTGTGGCCGGGCCT
CTCTGGAGAGCTCTGACCAAATTCCCAGAAAGAGTAGAGCCACGGTCCAGG
CTTCTTTGAGAACATGAAGCACATTCAGGTAGAAGACAATTCTGCTTTTTC
AGGCGGCTCCTGCGATCGAAGGGGACTTGAGACTCACCGGCCGCACGCCAT
ATCAGTCGGATTCAAAAGAAGTGGACAGTTCAGAAGAGAGTTCACAAGACA
TTGAAGCACAGACTCTGATTTCTGGCTCATATGATAAGTAAGAAAGCACAG
GCTCCAGGCCGAGGCACTGCTGCAACAGATGGAGGAGCTGAAGCTGAAGGA
CGAGAGTACGGGGCTGAGCCTGGAACAGGTCAAGAAGCTTAAGGAGAGATG
AAGATCCGGGATGAAATGGTGGCAACAGAACAGGAGAGAACACCCCTTCAG
ACTGTGATGAGTCGCTGTTTGGCTCCCGATCTGAAGGCGCCAGCTTCGGGG
TTCAGACAAGCAGGACTGTGACTCACAGGCCGGAGAGCATCACCTCTGAGT
TGTGGGTGGACCATGGAACCTGACACAGGGCGGAAGACCCCGTGGGGATAA
GGAGTCGGATCCGGATTCGGATTAGCAGCCCGGGAAGAGTGCCGTGGCACA
GCGCATCACGGACAAGGGCCTGGAGCTGATCGCTGAGCACCTGAGCCAACT
AACAACAGCCTGCCCCCACCCCACCCAGGTAACATCTTCCCCAAGGGCCCA
GAGCCATGACTCCCCACTGTAAGGCCAGATCAATAGCATTGGTGGCCTTGC
CCTGTGGAAGGGAGTCGTTACGCTGCAGATCGGCGCCGTTACAGACGTGGC
ATTGAACGGGCTGCTTTGGATGGGACAGAACGGGAGGTCCTCTTTTTCAGT
TTCTGATTGTCAGGCCAACATAATGCAGATGGAAGAAGCAAAGGTTTGTAA
TGGTCTGTTGGCTGTTCTGGGACCTCAGTAGGGAATGGCTATTTCATTTGG
GAATTCCAGTGGCCCTGACTGAAGACCAGCAGTTGTACTGTGGCTGTTGGT
AATTCCAGTGGCCCTGACTGAAGACCAGCAGTTGTACTGTGGCTGTTGGTT
AGATTGGCAATGCCTGCTGGGAGCTCTACTGCCTGGAACACGGCATCCAGC
ACTGCTTCCCTGAGATTTGATGGAGCCCTGAATGTTGACCTGACAGAATTC
AGATTGGCAATGCCTGCTGGGAGCTCTACTGCCTGGAACACGGCATCCAGC
TAGAATAAGAGGCTGATGGAACCTGCAGGTAAGGGAAGAGCTTTGACTTGG
AGCTGGTGTCTGAGTCCTCTGACGTCCTGCCCAAGTGAACAGCTGCGGCAG
GCTGGTGTCTGAGTCCTCTGACGTCCTGCCCAAGTGAACAGCTGCGGCAGC
GAGCTGCAGTCCCAGATCTCGGACACATCTGTGGTGCTGTCCATGGACAAC
GGTCTTGAACTCCTGACCTTGTGATCCGCCTGCCTCGGCCACTCAAAGTGC
AAGTGCTGTGGGGCTGCTAACTACACAGATTGGGAGAAAATCCCTTCCATG
TTTTACACTTCAAATAGATGATGAACAACATGGGTGGTGATGAGGATGTAG
CCCCAGTGCCAGGAAAGGCAAGGGGCAGATCGAGAAGAGGAAGCTGCGGGA
GGGGATGAAGATGGCGGACGCGAAGCAGAAGCGGAACGAGCAGCTGAAACG
ATTTCTCAAGTCAGAATTTGAACACCAGAAGGAAGAGTATGCACGTATTTT
GCCAGGCTGGTCTGGAACTCCTGACCTTCAGGTGATCCACCTGCCTCTGCC
TTGCAGGTATAAAGATGGCTGTGACCACATCGGGGAGCACCGAGATGATGA
CCGAGTCTGAGGGACTCTGAAATCACAGAAAGTGGGAGCTTGGAGGATCCC
TTAGAAGGTGGACTCAAGGATGGACCAGATCAGGATGGGCCAGGTCATGCT
GACACCAGGAAGGTGAGATCTTCGACACAGAAAAAGAGGTAAGTTTCTACT
ATCTCTGCCAGGTCCTCCTTGAAAACGTCAGGTGCCTGAAAGAGAAAGAAA
CACTGACTGCGCACCTGCTCTGTAGCAGACACGGAAGAGTCCAAGGGAGCA
GAAGGCTGGACAGCAGGCGCTCAGGCAGATCGGCTCCGTTATCAGGAACCC
CAGAGTGATGTGCAGCTGATCAAGACTGGAGACAAAGTGGGAGCCAGCGAA
CACTGGCAATTTTTGACAGTCTCTACGGAGACTGAATTTTCTTGCAGTTGA
AGCAGAAACCAAGCTGGCAGAAGCACAGATAGAAGAGCTCCGTCAGAAAAC
TCTCCCGCCGACATGGAGCTCGATTCAGGTAGGTTTCATCCTATGGCTCTG
GACCTCATGGACAAGATCGAGAGCCCAGAGCCGGAAGACACACAAGGTCAG
TCGGGCTGATTCTTTGGCTTTCTGGCAGCTTCGGAAGGGCCACGTGTGGTG
AAGATGGACGCACCCTGTCTGACTACAACATCCAGAAAGAGTCCACCCTGC
AAGATGGACGCACCCTGTCTGACTACAACATCCAGAAAGAGTCCACCCTGC
AAGATGGTCGTACCCTGTCTGACTACAACATCCAGAAAGAGTCCACCTTGC
ATAGCTCAGTTGGGAGAGCGTTAGACTGAAGATCTAAAGGTCCCTGGTTCG
CACCCAGGCACGGGAGCTGATCGAGCAGATTGGGTGAGTGCAGAAGGGGAG
AGAGGCCAATGAGGCGCTGAAGAAACAAATCGAAGAGTTGCAGCAAGAGGC
TCACACTGTGTCCCCTGTAGACCCTCAGAGTTAGAAGGCACTAAAGAGTGA
ATTCGCAGTGTTGATTGGACTCATACAGGTCGGAGAGGTCAGCAACAGGGA
TCTCTTTTTATTCTCTTGGTAATCTCTTCCAGTTAACTACTTCCGTTGTAG
AAGACAAGATGAAGACTATGATGAACAGGTCGAAGAGTCACTACAAGATGA
TCGAGTGAACTTTGATGCCGTGGCTCGGATCGGGGGACCTCCCTTAGGAGA
CAAACTGTAGAACGCATGACAACCACAGATAAGGAAAGCACTCGCACGGTC
TGGACTCTGTGAAGCTGAGCAGGAGCAGATGCGGAAGATCCTCTACCAGAA
AGCAGCTCGGAGGCTGCCCCCTCTTCCAAGGAGACCCCCCGCAGCCAGGAA
CCTCCAGGATGAGAGCCTGACATTACAGCTCGTGAAGAGGAGCCGCCCGCA
GCCGGCTTACAGGAGGGCAGCTCTGCAGTTGGGAGGGGCACCGTCCGGAGG
CAGAGTTGTCATAAGACTCAGTAGACAGAAGGGAAGAGGGCACATGTTGGA
AAGGAAACATATTCTGTAGAGCCTCCAGAAGGAACACACGTCTGCACACAC
AACTGGCTGCTGCGTGTGAACTGAACAGACGGAGAAGATGTGCTAGGGAGA
AGAAACGCTGGAAAAGAATTTGAGGCAGATGGGAAGGCAGCTTCAACAGCT
GTATGGCTGTGAGCTCAGACACTTGCAGATCTCTTAAGTATCCTTACGTTG
AACTGGGTATGGCTGTGAGCTCAGACACTTGCAGATCTCTTAAGTATCCTT
GATGGACGTATGAGCCGGACTACTGCTGATCAGAAGAAGCCAAGGGGCACA
ATAGCTCAGTTGGGAGAGCGTTAGACTGAAGATCTAAAGGTCCCTGGTTCG
AAATTGGTCGGCGTGGTCCCTGGTCCAGTCGGAGAGCCAGGTGGGTTGGCC
TAGAACTGAAGGTGAGACCGCTTTGCGGGTGGGAAGAGCACACTTATTTTT
CGGAGCGGATCCGATCGGATCGGAGCGGATCGGAGCACACCGGAGCAGGCT
CTCTTCTGACTTTGAGCAGCTGGAACAGATCCTGGAAGCTATTCCCCAGGT
AAATGATAATTTTGGAAGTGAGCATCCTGGATCAAAGCAAGAATTTCTGAG
CGATACAGAGAAGATTAGCATGGCCCCTGCGCAAGGATGACACGCAAATTC
GATACAGAGAAGATTAGCATGGCCCCTGCGCAAGGATGACACGCAAATTCG
TAGCATGGCCCCTGCGCAAGGATGACACGCAAATTCGTGAAGCGTTCCATA
TGGCAGCCAGAACACGGACGAAGCCCAGATCACACAGAGCACCATATCCAG
GAAAAGACTGACCCTACCACACTGACAGATGAAGAGATAAACAGATTTGCA
GATTGAAGAAGTCGGCTCTGGGCTCCAGTGCGGGAATCACACACATACCTC
TACAGATGAGACTGAACTTGCGAGGCAGATGGAGAGGCTTGAAAGAGAAAA
TGTGTGACTGAAATGAATATTTTAACAGTGGTAGGAAGAGCAGGGGTGGTG
ATGTCACTTGTGAATTTTGAACCAGCAGCAAGAAGAGCATCCAATATCTGG
GGAGACCCTGTGGCACTCTAGATTCCAGATCAAGGAGCACTTATATTCTCT
CATCTTACAGAGGTCCTGGGCAAAGCAGAATGGAAGACACACGGGATAAAG
GAGTCAGACAAGGACTCTGGCTTTTCAGGTTAAAAATATCTTATCCTTCCT
GGACCTTGCAGCCGAGCAGAACACGCAGATCACTTCAATTGCAATCGGTAA
TCAAAACTGTCTGACACAATTTGAGCTTGCTATAGCAAGAAAGTCTAACCT
CATCAGAGTGCTGTGAGCGCTGTGGCAGCTGTGGTGAGAAAGCAATGGAGA
AAGGAGTTAGAACCCAAGATAAATGCAGATAGGAAGAGGAAAGCATGTTTG
TCGTTAGTCTCTGGTCTGAACTCTTCAGCATCGGAACCAGCAAAGGAGCCA
AATGATGTGACAGAGGAACTGATGTCAGATGAAGAGGACAGTCTTAACGAG
CAGTTGGATCCCGAGGACCAGGATTCAGAAGAGGAAGAGTTGGAGATTGAG
GAGATTGAGATTGACATTGAACCTACAGACAAGGTGATGCATGCCCAACTC
GCTGAGAATGTCATGCAAATACATGCAGATCGGAAATCAGTTCTTGAGGTA
GTGGTAGTCCGGAAGGTGGATCTGACAGTTCAGGTAATATTTTGTTTCAAT
CGATACAGAGAAGATTAGCATGGCCCCTGCGCAAGGATGACACGCAAATTC
GATACAGAGAAGATTAGCATGGCCCCTGCGCAAGGATGACACGCAAATTCG
AACGATACAGAGAAGATTAGCATGGCCCCTGCGCAAGGATGACACGCAAAT
GTCATCCGCATCAACAAGATGTTGTCCTGTGCTGGGGCTGACAGGCTCCAG
ATAATGTTCGAAAGGATCACGAAAACAGATTGGAAGCTCTTCAGCAGGCTC
GGAGGACCAGCTCAGCCACCTGCGGCAGTATGAGAAGAGCATCGTCAACTA
GTTGGCCGTCAACCAGGAGAACGAGCAGCTTATGGAAGACTACGAGAAGCT
CCAATGAGTCTGCTGAGACTCTTGACAGCACCTCCAGCTCTGCTGCTTCAA
GGGATGCATTCCAAAGGAACTCAGACAGCAAAGGAAGAGATGGAAATGGAT
GGTATCTAGAAGTAGAACCAGTATCCAGACAGAAGAAGAGAAACTGAGGCC
CTTGGTCTGAGAAAAGTGACTGCTCCAGAAAGGAAGAGGTATGGGAGTCAT
CCTCGAGGACGACGACAAGCTCGAGCAGATCAGGAAGGTGAGCAGGGAACC
AAGGACTATGAGTTCATGTGGAACCCTCACCTGGGCTACATCCTCACCTGC
CGGGCATGGCCCGCGACTGGCCCGACGCCCGCGGTATCTGGTGCGTGTCCC
CGCTTAAAAAAGGAACAAATTCTGACAGAAAAGGAAGTGGCCACCAAAGAC
TAGCATGGCCCCTGAGCAAGGATGACACGCAAATTCGTGAAGCGTTCCATA
GAGTACGCTTTGGACTGAGAAGCATCGAGGCTATAGGACGCAGCTGTTGCC
TGTGACTTTTTAGATGCACTGCTGACAGATTGGAAGATAACAGAGTTAAAA
GAAACGTCGTACTGGAGAACTGAGGCAGTTCGCGGGAGCAAGTGAACCATT
GTTTCCTCCTGTAGTGCTCACAGGTCCCAGCACCGATGGCATTCCCTTTGC
CAAGAAAATGGACTAGACGCAACTACAGTGAAACAAGAGCACTTTCTAAAA
TGAATATCTAAGGGCTTAGGACTTTCAGAGCAGAAGAGCAGAAAAGATATT
GATCGCATAAATCTTTCGCCTTTTACTAAAGATTTCCGTGGAGAGGAACAA
GTCTACTGTGGTGATCTGTAGACTTCTGGTTGTATTTCTATATTTATTTTC
TGCAGCAGTGGAGCTGACACGGAGACACATCGGTATGGGGTGGCTCCATTC
TTATGAAAGAGCTCAGGGACATATACAGATCACAGAGTTATAAAACAGGTA
GACTAATGAACTAAGGCTCATTGCTCAAAGGTATGGTCATAAATAGCATAA
AAGAATTCTGCAACTTTGTTCAGTGCCAGCGATTATGAAGTGGCTCCTCCT
ATAGCTCAGTGGGTAGAGCATTTGACTGCAGATCAAGAGGTCCCCGGTTCA
GGCGTGACACTGTCTCGGCTACAGACCCAGAGGTAAGAGGGCCTGGCTGGG
TACTTCATTCAGCCCCTGGACGGTGCCCCAGCCTGGCCCAGCCATGCCCAG
TGCCAGGAGTGCCAGGAGTGGGTTCCAGATCGGGAGAGCTACGTGTCCCAC
CTGATGAACTGCAGGAACTTCGTACCAGATCAGCCAAGAAGAGAAGGTAAG
CAGATGTTTCAGATACTGTTGGACCCAGAAGAGAAGGGCACTGAGAAAAAG
GGAACTCTGGTGCCGACATAAAAGGCAGTTCGATAGGGCACGCAGCAGCTC
ATAGCCGAGTGCCTTAAAGCCTACTCAGATCAGGAGCACATCAAACTCTGG
TCCCTTTGGAGTGTAGCTACTTTAACAGATGGAAAGAACCTCATTGGCCAT
GCTACGCCTGGAGAACAATCACTGCCACATCGAGGAGAGCGAGCACGTGCT
TTGCCTGTTATCTTGAAGGAACTTGCATCAGCACTGAAGTCAGCCTTATCT
GGAGACTTCACCAGGGGAGATGGCACAGGAGGTAACCACAGGTCCTCTGGG
TAGTATGGCCCCTGTGCAAGGATGACACGCAAATTCGTGAAGCGTTCCATA
CGTTGGCATCGTAGAGTGAACACAACCCAAAAACGATACGCCATCTGTTCT
GTTGGCATCGTAGAGTGAACACAACCCAAAAACGATACGCCATCTGTTCTG
ACTGGCAGAGCTGTGGCTCGAATTCCCAGAGTTCGAGGTGGTGGGACTCAC
TGAGAGGAGCGTGGCTGTCTCCTCTCTCCGCCATGGTGAGTGGAAGTTCTC
TAGCATGGCCCCTGCGCAAGGATGACACGCAAATTCGTGAAGCGTTCCATA
GATACAGAGAAGATTAGCATGGCCCCTGCGCAAGGATGACACGCAAATTCG
AACGATACAGAGAAGATTAGCATGGCCCCTGCGCAAGGATGACACGCAAAT
GCGAGGTAACCAACCTGAACGACTACCGAGAAAATGTGTTCAAGCTCCTCC
ATTGCGAGGTAACCAACCTGAACGACTACCGAGAAAATGTGTTCAAGCTCC
CCTGGGCCTGGATTGATGTGTCTCACAGACTCGGAAGGGTTCTGCTCCTCC
GAAGAGACTGAACACAATTTTAGCACAGATCATGCCTTTCCTGTCACAAGA
CACTGAGTTGAACATTGTGAACCTGCAGATCACGGAAGACCCTGGCGAGTA
GGGCTTTGTCCTAGACTGAGGCTTACAGACAGGAAGGGTAAGAGAGACCTA
CACAACTACTCAGACTGGGAAAATACAGATTGGTTCAAAGAAACCAAAAAC
TGCAGGTGGTCAAGAGGCTGAACTTCAGATCGGAGGAGATGGAGGAGCCGC
CGAGGGCCTGAAGGAGTTTCTGCAGCAGACGGATGACCGCTTCCACGAGAT
CTGTAACAAGAATGGACTGTGGTATCAGATTGGAGTCGTGAGCTGGGGAGT
TGTGGGAAAAGCTTCACGTGGAATTCAGAGCTGAAGAGACACAAGAGAGTC
GGAATTCAAAGGATGGTCTCTGAGCCAGATGGAAGAGCGGATGGTCACCCT
AGTAGGCACTCAACAAGTGTGTGAACAGATGGAGAGCCAGCCCTAGTCAGT
CGGACAACCACAGCCCTGGAGATGCCTGACCGGGAGAACACGTTTGTGGTT
TGTCAGGGGAAAAAGTCAAGGGGAGCAGGAGGAAGAGCCAGGAGGGCCAGA
GGCGGAGATCAGCGACCTGGACCGGCAGATCGAGCAGCTGCGTCGCTGCGA
AGTGAGGATGAGGAAGATGAACATTCAGAGGAGGAAGAAACAAGTGGAAGT
GTGGAGGAGAACATCCTAAAAAAGGCAAATCAGAAGAGAATGTTGGGGGAC
GTTGTCTCTGTGGAGACTCAAGTTACAGATCTTAAGGGGCCTGCCTAGAAT
ACTAAAGGCCCTCGGGACCAAGGATCACGTCATGACTCCGGTGAGTTCACA
TGAGTCTGTGGCTGATTACTTCAAGCAGATTGGTATTATTAAGGTACTTGT
TAGCTGAGTGTTCCGCGGCCCAAAGCGTTTACTTTGAAAAAATTAGAGTGT
TGAAAGTCGGAGGTTCGAAGACGATCAGATACCGTGGTAGTTCTGACCATA
GTTAATTCCAATAACCAACGAGACTCTGGCATGCTAACTAGTTACGTGACC
GGAACGGAACTTACAGGAGATCCAGCAGGCGGGAGAGCGCCTGCGTTCCCG
CAACGGATGCCCTGAAGAACCGCAGCAGCGTGGAAGTGCGCATGGAGTTTG
ATGGAAGTTTGGACATGATTGAACACAAATGGGAAGAGTACAGAAACAAGA
GTGGAGTCCTGTGGCTCTCTGCGTCCTGAAACCATTGTCCTGTCAGCCCTC
ACATTGAAGTTTTGGATGAGAATGACAATGCCCCGGAGTTTGCCAAGCCCT
CACAGGGCGACTGGTCTTTGGAAAGCAGGCAGGAAGAGCTCAGGTCTGGCC
CATGGGCAGAGAAAATACAGGACTCCAGATGGGAAGGTTTTAAGAGTCACA
GTTGCCTTCACAGTCGGACATGCTGCGGTCTCTGGCCACCACCCGGCCCAC
TCTTAGGTTTCCTGTACCGCTACTACACATCGGAAAGCAAATCCTCCTGAG
GTCTAATGTGAGCTCTTTGAACAGACAGATCTGACAGTGAATGACTCTCCC
GCAGCTCGGCTACTTTTGTAAACTTCAGATTTGGAGAGAAACACGAAAGTC
TAGTCAGGACAGCTGAATGAGTACACAGAACGGAAGGAGATGTCAGCAGAT
TCTTGGGATCCAGAGAGCTATGTGACAGTGAGGGGAAGAGCCAGCCGGCAG
AGCGGGATAGAAGTAGGCACAGCAGCAGATCAGAGCGAGATGGAGGGTCAG
GCAGCCAGTCCGGCTAAGTGGAGCTCAGAGCGGATGGGCACACACACCCGC
TCAGGGAAGCGGGTGATAGGACTTCCAGGGGGAAGAGCGTTCCAGGTAGAG
GGCCAGCCGGGAGCCCGGGATGTCACAGATTGGAAGGCTTAGGAGTGCAGG
CATCGACAACAACGACACCCAACTGCAGATCATCTCAACCCTGGAGAGCAC
CCCCGGTGCCGGCGGAGGCAGAGCACAGGCCGGAGAGCACCACCAGGTGAG
CACGGACAAAGGGAAACGTGAACCACAGATGAAGGGCGACGTGAGTCACAG
CGGGCTGCCAGAGCTCATCAAAGGACAGGTCGGCAGCATCCACCCCCAGCA
CCTGACACCTTCCTACTTCCTCACTCAAGCTCACAGTTCCTGCAGGCCTTC
CCGAGCTGCTGCCGGACTGGCTCAGCCTCCACCGCATCCGCACCGACACCT
AAAGCACATTTGAACCCTTTTCCATCTGATTGCTGAGGCTTTTCATCCAGG
AGGAAACTGAGAGTTAGGGAGGGCACAGATGGAAGAGGATGGCACGGACAC
ATTGAGAGAACAAAAGCCCCATGGCCAGACCGGGAGAGCAGGGCTGCGGCG
GGAAACCTCGCTGCCCCCAGGACTGCTATGACCGGCTACACAAGAAGATCA
GAGTTCACTGACCACCTCGTCAAGACCCACACCAGAGTCTCCGTGCAGCGG
AGTTCACTGACCACCTCGTCAAGACCCACACCAGAGTCTCCGTGCAGCGGA
AGGCCTTCCTGGATGCTCTGCAGAACCAGGCTGAGGCCAGCAGCAAGATCA
CCTACAAGCGTTTGTAGGACTCAGCCAGACGTGGAGGGAGCCGGGTGCCGC
AAACTGGTGACCAAGCTGCAGAATTCAGAGAGGAAGAAGCGAGGGGCACGG
GTTGAGTGTGCAGATCTCTGCTCAGCTTCCCTTGCGTTTAAGGCCTGCCCT
CTTCCTCAAGCTCTGGATCGAGCTGCTCGTCATCCGGCCTTCATCGCAGTA
GAGGGCGAAGGGTATGTGGAGTCTCCAGATCTGGGGAGCCCCGTCAGCCGC
TTAGAGATTGAAGGCTGTAAGAGTCCAGATGGTGGAGCCAGGCTGTCTGGG
ATCCTGAGAAGCGTGAGTTATATGACAGATACGGAGAGCAAGGTCTTCGGG
CCGTCTGATCTCACTCACTCTAGAACAGATCGCAGGAGCTTGGCCAGCTCT
TCTCGCAGGACGTGGAACCTGGGAGCCACGCCCTCGCTGCGGGGCCTGTGG
GAATTCCTGGCTCTCTGTTGCACAGCTGACTTGTGCCATTCTGCTGTTGCT
TGCTTTGTTTTTAAAAAGAACCGAGCTGAAGCTGCCATGGAATTCTTACAA
TAACGTGGCCCCTGAGCAAGGATGACACGCAAATTCGTGAAGCGTTCCATA
TAAACTGAAGGACCCTGCGAACTTTCAGTATCCTGCCGAGTCTGTTCTGGC
TGCCAAGGGAGCCATGTCCACCCAACAGATCAAGAAGGCTGAAGAGATTGC
GCGGAGGATCGTCTTAGTAGCTGGCCAGACCTGGAGGAGAGCGGGCGGTCT
GAAGTCGTCGGACACGCTGAAGCTGCAGAAGAAGGCGCGCAAAGGTAGTGC
ACTGACTGTGGACTCAGCTATGGTGCAGTGAGGAAGGTCTGGACACCACGC
GAGCTTTTTGGAACTGTGCACGGGACAGATTGGACGCACACCCCTCGGGAG
TGAGGGATCAGACTCTGGCAATCGACAGATCAAGGCTGCTGGGAAAGTCAT
GAGAAGACCCTGCACACTGAAGATACAGATCACCAGCACACTGCAAGCCAT
GTTGAGAAACTGTCCCACAGACCTTCAGATCCTGGAAAGAGCAAGGGGACC
GTCGGCCGACCAGGCTGGACACCCTCTGCCGAGTAATGACGTGTGTGGCTG
GTGGGCGAGACACAGTAGGGCTATGCAGATGTGAAGGGTCTGCACATTCCA
CTTCCTCAAGCTCTGGATCGAGCTGCTCATCATCCGGCCTTCATCGCAGTA
TCCTCAAGCTCTGGATCGAGCTGCTCATCATCCGGCCTTCATCGCAGTACA
CGAGCCCAAGCCCCGGGAGCGGCCGCAGATCGGAGGCACCATCAAGCAGCC
TTGGAACTCATGGTGTGAATTCTGACAGATCAGGGAGAAGTTTTTCTTGAG
CAGGAATCTGTGCTGCCTTTGTGAACAGATGGAAGCATCCTGCCAGCATGC
ACCCCTCGCAGTCCGACGATCCTGACGATCCCGACGACCCCGACTTCCCCG
TAATGCCCGGCTGATTAGAGAGCTGCAGGAGGAAGTAGCCCGGCTGCGGGA
CAGCTGGCTCTGGACAAGTCAGATTCCCACCCCTCTGACGCTCTGACCAGG
TTAAGCCCAAGATCCCAAAGGGTGTCAGCCATAAACTTGATCGACTTGCCT
ATTTACCGGTTTGTGACTCGCGCGTCAGTGGAAGAGCGAATCACACAAGTG
GCCCCTACTCTCCTTCTCCAGGTCTCCCCACTCTTTGGCACCATCTATGAC
CTTATGTATCAGAGGACATGCTCAGCAGATCCAAGAGATATATTTGGCAAC
TTCGGTGTGTGGTGGAGCAGCTGACCAGGACCGAGAGCACACTGCAGGCTG
GTGGAGAAGGATTCCATGTGAAAAGCAGTTGAACATGGGTCAGTCGGTCCT
GAGGCAGCTGAAGACTCTGACCAAGCAGATGAAGGTGAGATGCGGGTGGGA
CAAGAAGGACTCCAAAGACCTGGAGCAGATCTGGAGCACTGTGAGTTGGAG
GAGTCCTATGTGATCTGAGTTCAGACCGGAGTAATCCAGGTTGGTTTCTAT
AGTCCTATGTGATCTGAGTTCAGACCGGAGTAATCCAGGTTGGTTTCTATC
GCCGAAGACACTGCGACTCCGGAGACAGCCCAAATATCCTCGGAAGAGCGC
CAAGGACTTGGGGAGGGTGTGTCTACAGATCAAGTTGGGGAGTTCTTTAAA
TTTTATCCTTGCAGACTCTGGCCATCTATGACCGGTTTGGCCGGTTGATGT
TGGCCTCTGTGATTACATAGATCAGCCATTAAAATAAAACAAGCCTTAATC
ATGTAGCTAGCTGTAGAGCTTGCAACTTAATAGCAGCAGCTGCCCAATGCC
CATGTTCCAGAACCAGGACCGCAACCAGGACGGCAAGATCACAGTCGACGA
TATAGGAGGTCTGTATGTTCACCAACAGTGCGGAGGGGTCACACATTGCAA
ATGGTGTAATGGTTAGCACTCTGGACTTTGAATCCAGCGATCCGAGTTCAA
CGAAGTAGACACTCAAGCCGAACATCAGACAGAAGATGCAGCAGGTCTCGG
CTCGGGGAGACCAACCCTGCAGACTCCAAGCCTGGGACCATCCGTGGAGAC
ACTGGCTCGCTCCAGGAGCTCTGTGCAGATCTTGAGCACATTGGCTCAGTA
CCAATTCTGAGACTGTATGAATTTTCAGGTGGAACTTTAGCACACACTGAA
CTTTCGGAATGGCACTCACCCATCTCTCAGGACCAACTGACCCATGTTCAA
AGATGAAGAGGAAGTAGAGCGAGCACAGATCAACAGCTTTGACAGTCTCTG
ATTCCAAGCCAGTAGATTCTGACAGCGATGATGATCCCTTGGAGGCATTCA
TGAGATGATTGGTGGACTGGACAAACAGATCAAGGAGATCAAAGAAGTGAT
TATAGTGTGAGATGTGGAGAAGCTGCAGAGGGAGGGGCACGTTAGCATCTA
AATAATACTTGATAGAAAATTCAAACAGATGGAAGGGCACAATTATTTTTT
GCTGAACAAGCGTGTGAAATCATTTCAGATCAAGGATAAGCCAGTGTGTAC
TCCAGGCAAGAACTAATTCAAAAGGCAGATCAGAAACCACAGGAGTCAAAA
CAGATCAAGGACAAAGTTGACCACACAGTGAAGGAAAACACATTCCTCTGG
AGTGAAGGAACTGAAATGAACCAGACACACTGATTGGAACTGTATTATATT
CCGGTGCCGGGAAGAGCTCTGGCAGCTGCTGGCAGAGCAGCGCGTGGAGCG
TTGTGTCCCCAGTCCTGGCTGGACACTCGCCTGGCCTGGAACACTAGTGCA
TGCCCTGAAGAACTACCTGAACCGACAGATCGAAAAGTTGAAGCTGGACCT
CGACTTTCGCCGTGAAACACTGGACCAGATCAACCAGGAGCTCATCCAGGC
CATGCCTCTTTAGAAAAGAAAGACTCATATCGGAAAGCCATCGCCAGGTTC
GATCATGGACTGGTGCCTTTGCATTCAGAAGGAGAGCTGTCAGCGTAGCAC
GATGCCTGAGTCGGTAAATGTGCTTCAGATCGTGAAGGGGCTGACGGCCCT
CGGCAGAGGAGTGAGAGGACTGTGCCAGGTAAGCCCGGTGGTTGCCGCCAC
GGAACAGGACTTCTGTAGAATGCATCAGTGTGGAAGGCAGGAGGAATAAGA
ACATGCGGATAAGGCCCTGCTGCGGCAGATGGAAGGCATTTACGCTGACAT
AACCCAGACTGAAGTGTGCCTCTCACAGATGGAAGGTGCACACGCTCCTGT
TCGAGATCATCTTCGTTAGTGCAGACAGGTCAGTCGTGCCGTGAAGTGCTG
CGTCTTCGTGTCCTCGGACCAGGACCAGCGGCAGTGGCAGGACTTCGTGCG
GTAGCAGGGATGGATGTGGAGCTGACAGTTGAAGAAAGAAACCTCCTATCT
TGTGAAGTCTCGGTTGAACCAGTCTCAGAGGGAGGAGCTAGGTCTGATCGA
GGGGCCTTGCTCTGAGCACAGGTGACAGATCATAGGAAGTGGCTGGTCTGG
AAGCGGAAGAAAAAGGGATTCTTGCCAGAGACGAAGAAGCGCAAGAAACGC
TGTGCACCCGGCCCTTCGGGCTGCTCAGCGTGCGCGCAGGTTCCGAGCGGC
GGTTCTGAGCTACGAGACAGTGACGCAGATGGAAGGTGAGCCCTGGCCCCT
CCTTGAGTTTTCTGAGGACTCAGTGCAAGTGCCCAGGAACCTGGTTGGTGA
AGAGGTCCCGGGTTCAAATCCCGGACGAGCCCTCCTTTACCTTTTACTGAG
AGTGAGGAACTGGAAGCTCTGAAAACAGAGCTGGAGGACACGCTGGACACC
CTTTAGAATTGGACCCAAACTTGTACAGAATTGGACAGAGCAAGATATTTT
TTAACTCAGGAAAGTCGGAAAACTCCAGAAGTGGTCCAGAGCACACGGCCG
TAAGGGATGAGCCTCGGTGATGAGACAGACGGGAGAGGGCACCCTAGGAAA
AACTAAATCGGACCTGAACATGCAACAGCAGGAAGAGGAGGAGAAAGCCCG
GAGGACTGGGACTCGGAGTTGAAAGCAGATCAAGGGAATCCATATGGTAGG
GGAAGTGACTGACTCCAGGACAGCACAGGTACAATACTCAAACAGGCTCCT
AAGTAATACATGAACAAGTAAACCACAGGTGGGAAGTGTGTTTAACTATGA
TAAACTGAAGACAAGATCTCTTCCCCCAAGAAAAAGTGTACAGACAGCTGG
AGCAGACGGGCAAAGAACTCCTTTACAAGTTCATCTGTACCACCTCAGCCA
TTTTGGCTAAGATCAAGTGTAGTATCTGTTCTTATCAGTTTAATATCTGAT
CCTACACCGGTGGTGTGGACTCCGACCTCGGCGAGGCTATGAGTGACTGTG
GGCCCAGCTGCCAGAACTCAGTGAGCAGAACAGAAGAGCCACAGACTTTCT
TTTTTTAGGAATGAAAGGTCATAAGCCATTAGAAATAGTGGCATTATTATG
CATTGCTGATAGTGGCTGAGAAATTCAGATGAGAAGACAAATTGGTTATGA
GAAGACCGGGAGAATTCTGATGACACAGAGGAGGAAGAGGAAGAAGTCTCT
CACCACCCTCAAGAGCCTGAGCCAGCAGATCGAGAACATCCGGAGCCCAGA
ATTAAAGGATTATTATTGTGAACAGCAGTTGAACATGGGTCAGTTGGTCCT
TGTCAAAAGGAGGATTGAGGAGGATCAGATCAATAATGGAGGCAATGGTAT
CCGAGAGCCGGAGGCAATGGATGAACAGAGCGTGGAGGTGAGGGGGTTGTG
GGCAGCAGCTGAAATTGATGAAGAACCAGTCGGTAAAGCAAAACAGAGTCG
GGGAATTGCAGAAATGACTGCAGTGCAGCAGTAATTATGGTGCACTTTTTC
TCTTCTCTTAGGACCAAGTGGACCACTTGCTAACCCTAAAGGTACGAGTAA
TGGCAGGCGGCAGGGCTGGCACAGACAGACGGAAGCAGAAAGGACAGTTTG
ATCTCCCCCAGAACCTGGAGATCTGCTTCCACGCTGAGGGCTGTGGCCTGC
CCTGGAGAGTGTGGACGCCCACTTGCAGATCGGGCCCCTCAAGAAGTCCTG
CAGGTGGTTCGGGAGGAGCTCAAGCCAGATCAGGTAGGACCCTCAGCCGAG
CTCGATCTCGGTCGACCTCCAAGTCCAGATCCGCACGAAGGTCCAAGTCCA
CTGGGACCAGCAACTCGAATAGCAGCAGATCTGGGAGCCAAAGGCAGGGCT
TAACCGTGCTGAGCAGAAAACAAAACAGGTTAAGAAGAGCCGGGTGGCAGC
GCCCTGGGACACCCTGAGCACCACCCAGAAGAAGAGCCTGAACCACAGGTA
CGATTCCCAGTGCCCTGGACACCAACAGCTCGAAGAGCACCTCCTCCTTCC
CCTTGGCCAGATCTTTGACAGCCAGCGGGGCTGCGACCTGTCCATCAGCGT
GGATGACCGGACGGGGGTCGTCTACCAGATCGAAGGCAGCAAAGCCGTGCC
GGCTCCCACAAGAGAGTTGGCTGTGCAGATCCAGAAGGTGAGATGGCTAAA
CGCAAATGCTTCTAAACGGACTCAGCAGATGCGTAGCATTTGCTGCATGGG
TGGCTGGCCGGGACCTGACCGACTACCTCATGAAGATCCTCACTGAGCGAG
GGCTGGCCGGGACCTGACCGACTACCTCATGAAGATCCTCACTGAGCGAGG
ACCTGGCTGGCCGGGACCTGACCGACTACCTCATGAAGATCCTCACTGAGC
GGTCGGGAGTTCGAGACTAGCCTGACCAACATGGAGAAACCCTGTCTCTAC
GCTCAACTCCGTGCAGAGCTCGGAGCGGCCCCTGTTCCTGGTGCACCCAAT
AGAGATGGCTTGCTGGAGAACCAGACCCCAGAGTTCTTCCAGGACGTCTGC
AGGCCAGATGGCATCGTCGGCCACTCCCTGGGGGAGGTGGCCTGTGGCTAC
AAGGTGTCACAGCTGCTGCTGAGCACAGACGAGAGCACCTTTGATGACATC
TGGCTTTCCTGAGCATGCTGAACGACATCGCGGCTGTCCCCGCCACCGCCA
AGGAGCCCGGGCTCTAGCATGGAGGCAGGTTCGGAAGGCACAGGAAGCAGC
ACTACGTGTTCGACTGGAACATGCTCAAATTTGTAAGTCGCACTGCCAGCA
GAAGGAAAGCCAAGAACTCATAGTGCAGACAGATGAAGACCGTGAGTACCT
TGAGACTCTGGACGTCCAGACGCAGCAAATGGAAGACACGATGAGCAGCAC
TCAGCTGCAGATCTTGTGACAGAAACAGATCACCTTGTGGAAGATTTAATT
ACCAACAGAACGACTGTGGGGACAACAGTGACGAAGAGAACTGTCTCCTGG
GCCAGGCTGGTCTTGAACTCCTGACCTCATGATCCACCCACCTTGTCCTCT
TGCTGGATCATTGTATTACTCATCACAGATCGGAACGGAGGCCTGTGGTAA
CTCGGAGTCGGACAATAACATCAGACAGATCAACCAGGAGGCAGCACACCG
TAGCATGGCCCTTGCGCAAGGATGACACGCAAATTCGTGAAGCGTTCCATA
ATGGAAAAGAGCGATGAATCTAGCACAGACTTGGAAGAGCTGAAAAACGCT
AAATGGACAACCTGCTGCGGGATCCCAAATCGGAAGTGAATTCGGATTGTT
AGACTCCAAGACCTGGAAAACTCTTCCCCAAAGATGTAAGCAGCTCCACTC
TTAAGAATACTTTTGCACTAGGTCTCCAGAAATGCTTTGGGTTCATCTTTC
TAAGAATACTTTTGCACTAGGTCTCCAGAAATGCTTTGGGTTCATCTTTCA
CTCAGTCATACCGGGCAGAGCAGTCCAGAACACGAAGGCACCTGGCTGAGT
TCAGCCTCAGGGACGACTCTGACCTCTTGGCCACAGAGGACTCACTTGCCC
AACGATACAGAGAAGATTAGCATGGCCCCTGCGCAAGGATGACACGCAAAT
GATACAGAGAAGATTAGCATGGCCCCTGCGCAAGGATGACACGCAAATTCG
TAGCATGGCCCCTGCGCAAGGATGACACGCAAATTCGTGAAGCGTTCCATA
AACGATACAGAGAAGATTAGCATGGCCCCTGCGCAAGGATGACACGCAAAT
CGATACAGAGAAGATTAGCATGGCCCCTGCGCAAGGATGACACGCAAATTC
GATACAGAGAAGATTAGCATGGCCCCTGCGCAAGGATGACACGCAAATTCG
ACCCGCTGTGGAAGTGGATGAAGATCCAACCCAAGGGCAAGGGCATCCTGG
CCACTGGAGGGATGACTTGGGGGACCAGAGAGGAAGAGCAGGTGAGGGGGA
TGAGGTCTGTAGGAGCCACGACTTCCAGTGTCGGAGATGCCGTCAGCTGGG
GAAGGCATCGCTTTTCCCTCTTGAGCAGATCGGAGCCCCTGGGAGGTTTGG
CCAGCTCTTCGGGTACAACCCTGAGCAGGTCGGGGGACACAGGGCCGAGGC
AGGTGCGCGTGGAATTCATGGACGACACGAGCCGATCCATCATCCGCAATG
AACATTCCCCGATTTGGGGTGAAGACCGATCAAGAAGAGCTCCTGGCCCAA
ACCCTCAAGAAACTCTTGAACAAGACCAACAAGAAGGCAGCGGAGTCCTGA
TCAAGGACATGATCCTGCAGTTCATCAGCCGGGAGAGCAGCCTCATTCTGG
GCGGGAGCAGAAGAAAGAGAACGAGCGGATCGAGAAGGAGCGCATGCGGAG
GGCTGGGAAGAAGTCTCTGGAAGACCAGGTGGAGATGCTGCGGACAGTGAA
CTGCAGACTCACCCGGAGCTGGACACAGATGGGGATGGGGCGTTGTCAGAA
GGCCAGGCTGGTCTTGAACTCCAGACCTCATGATTCGCCTGCCTCGGCCTC
GCTCGATGGCAAGAGAATTAAACTGCAGATATGGTAAGAGTCATTGTTCTC
AATGAAGATAGACAAGAGGAACTACCAGATCGGGAAGACCAAGGTCAGCGC
AGCAGGAACGCCTCGGACCTGAGTGCTCTCCATATTGTGGGGTTGAAGTCT
CCAGGACAAGAGCCGCGAGTATGACCAGCTTTATGAAGAGTACACACGGAC
GCCGAGCCTTCCTGATCCGGGAGCTCTTCCCAACATGGCTGTTGGTCATGG
GTGTGAGAACTGCATGACAACCAACCAGAAGAAGGCGCTCAAGGTGGAGCA
TGGCCATAGGGATTGGAACCCTGATCTACGGGCACTGGAGCATAATGAAGT
CGTGCTGCACGTGGCTCTGCGGAACCGGTCAAACACACCCATCCTGGTAGA
CACAAGTTGGTAGAACTACGCATCTCAGCTGGGGAGCACAGGTAGGCAGAG
TCTGGTTGTGGGCTTGGACCACGAGCCCTTAGCAGGGAAGGCTGGTCTCCC
GTTTCGGGTGAATTCCTGGACAAGACCGAGGATGACTGCCATCTCCTGGCA
GATGGACAACGAGCTCCTGAGGCAGCAGGTGGGTGCGGGGCCTGGAGCGGG
TTTTTCTCTTCTCTCTCAGAACTACCTGTCCCGGAACTTTTACACCCTGCG
CCCACAGCTCCTGGAGTGGATCCGGCGCACCATCCCCTGGCTGGAGGACCG
GCTCACGCATTTCGAGCTCTACAAGCAGGTGAGGCGGTGCAGGTGGCAGGG
GAGACTTTGGACATACGAGGACCCTCAGACCGGAGGAACACCTGCCCAACC
CAGGAGTTCGTCAGAGCTCTGGCAGCCTTCCTCAAAAAGTGAGTTTGGGGA
CCCAGGAAATCCAGGAGAACCTGCTCAGCTTGGAGGAGACCATGAAGCAGC
CTATGACTGATTGCGGAACCTGAAACAGATGGGGAGAATGGAAACAAGTTG
CAGGACTTTGAGCAGAAACAAATGCCAGACGGAAAGCTGCTGGTTGATGGT
TGACCCCCTGGTCCCGTATAACATGCAGATCGACTTGGTGGAAGCACACAG
GAAAGGGCAGGGGGACTGAGAACTGCAGAATGGAAGGGGCCACAGTCAGAA
GAAGATGAGGACAGTGACTCTGGATCAGATGAGGAAGAGGGAGAAGCTGAG
GCGAGGCCAGGCCGCTCTGGACCGTCTCAAGGTGTTTGACGGCATCCCACC
GGCGAGTGCCGGCCTCTGAGCAAGACAGTGCGCTTCAACGTGCTCAAGGTC
AAGGTAAATTTGACCCTCTAGACCTCACGTTTGTTCCGGAACCCATACTCG
GGTCCTGTTCGAGAACCAGCTGCTGCAGATCGGAGTCAAGTCAGAGTTCCG
TGACCAGCTCCTTCCCATAGGGAGACCGACCAGTGGCCGCAGAAGCTGATC
CATGACTAAAATGGAATTACGATGGCAGATCGGAAACGCGTTTATAAACAA
TGAACAAGGATTTGAATGAAATGAACAGGTCGTGGAAGAGCAGTCTGGGCA
GACCAGAACCTGAAGTGTCTGAGTGCAGCTGAAGAAAAGTACTCTCAAAAA
GGACCGGATTGAGGGCTTGAAGCGGCACATCGAGAAGCACCGCTACCACGT
GGCTGACCCTGACTGGCAGGAGCTGCAGATCGTGGGCACCTGCCCTGACAT
TCTGGCTACCTCGTGGACAAGTTTGCAGATCGGGAGCGCAAGGTCGCCCTC
GTACTGTTGAGGGAACTCTGTTCAGCAGATCTTACAAGGCACACATGTGCC
TTTGGGCTGGACACGTAACCTGGAGCAGATTGGAAACGTCACCCCACAAGC
AGTGGATGTCAAGATGGCCATCCTGCAGATCATGAAGGAGCTGAATAAGCG
ATAGCTCAGTTGGGAGAGCGTTAGACTGAAGATCTAAAGGTCCCTGGTTCG
ACCACGTCCTCGAATTCTCAGACGACACCTGGAGACTGTCCCGACACAGCG
CGTGGAGGCCAAGAACCCGGCTGACCTGCCCAAGCTGGTGGAGGGGCTGAA
GCAGGACTGTGCCCAGTTTAAAGAACAGATGGGGAGCACAATATAGCATGT
CTCCTCCTCCTTCTCGGACAAGAAGCCGGCCAAGGACAAGAGCAGCACCAG
GAGACGAAAGGAACCCGGGTCGGACCAGATCGGAACCACTGACCATTGCCC
AACCTCAGGAAGAGTCTGAAAGAGCCAAATCGGATGAGTCCATCAAGGAAG
GGAGTGTGGGATTGCTGTCCTGGAGCAGATGGAGAACCACGGTGAGGCCAG
TTCATTGGAGGGTTGAGCTTTGAAACAACTGATGAGAGCCTGAGGAGCCAT
GGACTGGCTGATGCCCATTCTGGACCAGATGGTGATGGAGCAGAACACAGA
CCACATTGGGATGTATTCGTACTGTCTGATGGGGCCTGCTGGACTAGGTCC
CTGATTTATCGCGTATTCGTACTGGCTGATCCTGAGTTGCCCTCCCCAACT
GCGCAAGCGCCTCAAGGAGGAAAAACAGAAACGGAAGAAGGAGGCGCGAGC
GGACATGGACAAGCTCCTGGGGGGCCAGATCGGGCTGGAGGACTTCATCTT
ACATCAGTCCAGGAGAGCTCTCGTTCAGTGTGCGGAAGAACACTCTGACCT
GGTAGCCGGAGAAGGGCCTCTGGAGCAGGTCTGGAGGGGCCATGGGGAAGT
CTCCACAGTCTCGGACGGATCTGCTCAGAAAGGAAGAGGCAGGCGCCAGGG
CAGCTTCCCTTGTCACTGCTGAAGACGGCTCAGAATCACCCCATGGTGAGT
TCGTTGACATGACTGGTGCCCTGATCAGATTGGACTATGGCACAGAGTACT
CTGTAACCATATCCACAGCAGGTCTCCAAGGTAAACAGCCTCTGGCATGTT
CAGGTGCAGATCTTGGTGGTAGTAGCAAATATTCAAATGAGAACTTTGAAG
GGGTGGAGCTGTCCCAGGTGCAGATCTTGGTGGTAGTAGCAAATATTCAAA
CCCTGGAGACTCTGGGCTTCCTGAACCATTACCAGATGAAAAACCCAAGTG
GATGGCTGATGGCTACGCTGTAGACCGGGCCATTACCCACCTCAACAACAA
TGTTTCTCTTGTATCTTACAGAAGACAGCGACAGCTGTGGCGCACTGCAAA
CAGACCCGGATTGTGGCCCTGAATGCCCACACCTTCCTGCGTAATGGAGGA
GTCGACTGGGCTGAGGGCCTGAAGTCAGGGCCGGAGGAGCAGCCTCGGGAC
GCCAGGCTGGTCTTGAACTCCTGACCTCAAGTGATCTGCTCGCCTCGGCCT
GGGCCGCCTGTCTGTTGACAGAACTCACTCCTCTGTCCTATGAAGACCGCT
TGGTGGGGAGTCGCTGCTGGTGAAACAGATCGAGGAGCAGATAAAGAGGTG
CCCGTTGTGTTGGTCGGGAACAAGGCAGATCTGGAGTCACAGCGCCAGGTT
CGGGACCTCAACCCAGAACCTGAGCCAGAATCGGAAGAGCCAGACGGAGGC
TGGCGCCTTCCGTGCTCTCCGGTCACCTCCTAGTCACACAAGTCCTAAAGC
GGCTTTGCAGTGATGACTTGCGAATCAAATCTGTCAATCCCCTGAGTGCAA
TAAGTGGGCAAAGGATATGAACAGACACTTCTCGAAAGAAGACATTTATGC
GAGCAGCCTGGGATGCTGAACTCTTCAGAGAGATTTTTTTATAGAGAGATT
AGTGCAGTGGGCAGGGAAGACATAACAGATGGAAGCAAAGGAATCCTGCCT
GCTTAGGACAGGGCTTTTGTATCCTCAGAATTCGGAAGGGCATTCCTTCAG
GCAGTTCTGCGGCGCTGTCAGGAATCAGATCGTGAAGAACTCAACTACTGG
GCGATGAGGAAGGGCTCCTGACACACAGCGAGGAAGAGCTGGTGAGGGCCT
CCAGGAGGTGAAGTCTCAGCGAGAACAGATCGAGGAGCTGCAGAGGCAGAA
TGTCAGTGAGGACTCATCTGTTACCCAGATCTACCATGCAGTTGCAGCTCT
CTCTGGCTCAGAAAAGATGAACATACAGATCCTGGAAGATACCCATAAGGT
ATGATGACTTCACTTTTTTCCCCATCAGATCGACAATGCTGACGTCTTATA
ATGATGACTTAGCTTTTTTCCCCGACAGATCGACTATGTTGATCTAACTTT
AGCCGGGCTTCGAGCCCGCGGACTGCAAGCGGAAGGAGGAGGCCGGGGCGC
ACAAAGGAAGACTGAGAACCTGTCACAGATTGGAGGAGACTAAGGAGGCAT
ACTAATGAAACTCTCTCTGGACACACAGATGTAAGACACTATATTACACAA
GCACAGAGCTGTGAAGTAATTAGTTCAGATGGAAGACACATAGTGGAGCCA
ACCACAGGATGTAGTAGAGGTGAAGCAGAGAGAAGGCACCTGGCCTCTGTC
GTGTGACCAAGTGGAAGTAGTCTCTCAGGTGCTGAAGACACAAGTCTATGA
GCCTGCAGGAGGCTCTGAACCTCTTCAAGAGCATCTGGAACAACAGGTTTG
CCAGCTTGTGTGTGTGTTTTCAGAACAAGCGAGTGAGCATCAATAAAGATG
ACAAATGAACATGAGCCCCACTTTTCAGATAAGGAAAACACAGCATGGAGA
CATCAAACCCGAGATGATGATCAGCCACGTGATTTTTTCAAGAAGAGGAAT
TAGATGTGGATCAGATACGATGATTCAGTAGAAGAGCACATGTCAGGGGCA
GACGACACTGAGCTCTTTCCAATCTCTTGCTTGTCCCAGCGAGTACAGTGA
GTGGGACCCTGATGGACCTGAAAGACCAGGATCGGTCCAGCTCAGATATTG
ACACGCTGACCGACGGGCTGTCCAGCCTGACTCCAGTGTCCCCCACGGCCT
CCCCAAGCTGTGGATGATGAAGGGGCAGATCGAGGAGCAGAAGGAGATGAT
TGCGGACTGCGAGCGCCTGTCGGCTCAGATCGAGGAATATATCCTTTGGGT
TGTTTCTTTTTCGGCTCTGACGAAACACTGAAGTCTGCGTAAGAGAGACTG
TTTAGGCCAAAGAACTCCAAACAAGCAGAAAGGGAAGAGAAGCGAGTCCTC
AAGGTGGGGAGGACTCTGATTCAGACAGTGAGGAAGAGGACGATGAGGAAG
CTACATGCCTCGTCAGTACAGTCTACAGGTTGGTATTTTCTGTGAGACCAT
GCTCCTGGCTCTGGACTGTGGCCAACCTTCTCCACATTCCGCCCAATCTGT
TTGCTGCTGACTGATGGTGCTGTGACGGATGTGGAAGCCACACGTGAGGCT
CGGACTGAACGGGTGCGGAACTGCTCAAGCCCTGAGTTCTCCAAGACTCTA
CTGCTTGCACAGGAAGCTCTGACCTCAGAATGGAAGCCAGGCCACCTTAGG
CGTTCTAGCAGAGGGAATAGCTGAACAAATTGGAAGAGCACAGTTATGACG
CTACAGGCTGTGGACATACTCAAGACAGAGCGGCTGGGACACGGCTACCAC
TCGAGCCGCTGGACGAGGATCTCTTCAGGTAGCCGGCAGCTCCTGCCCAGC
ATGCTATTTCTTATTCCTACAGCTTCTAAGACCACGAGAGAAAAAGTTGGG
TTTCTCTGGTCCTGGACAAAGATGTCAAATCGGAAGTTGCCATGCTGTATC
CATTTTATCGCAACTTTGAGCATCTCAGATGGGGAAGGCACCTTCTTCCTC
CAGAGGAGCGGGAAGAAGGAGCGCTCGCCCGCCCGCCTGCCTCCTCGCTGC
ACTGAGTACTGGATTGTCCGGAATTCATGGGGTGAACCATGGGTAAGATGT
ACGGCATCCCTGACGAGACCTGCAACAACTACCAGGCCAAGGACCAGGGTA
GTCATTTGAATGAATTCAGAATCTGCAGATGAAAGAGCACATGTTAAAATT
TTTGGACTCTAAGCTCTACGGGTGACAGATCTTGTTTCTGAAGATGGTTTA
CCTGGCAGTCACCGGACTGATCTTCCACTTGGGCCAGGCCCGGACGCCCCC
CTTCGCCCGCATCAGCTTCGACAGTCAGATCAGCACCACCAAGCGCTTCGA
CAGCGGCATCGGCCGGATTTCCCTGCAGGTACCTGTGCACGGTCAGACATG
GATATCAGCAGTGGAGGAGGCGTGACAGGCTGGAAGAGCAAATGCTGCTGA
CAGATACACTGTGGAACTATTTGAGCAGGTATGAATACATGGTGTAAGTGG
ACTTCAGGCTCTGGACTGGAGCTCTCTGGCATGGGGGTGGGGCCTCAGATG
TGGTAAGAAGAAAATGTAGAGACCACAGATCGGTGAGCATTTCTGTCTGTG
TCTCTGAAAATGGAAGAAAATATAGCAGATATGGAAGGTGCACTGTAAGTA
GCACGAGTGGAACAGACTGAGACTCCAGAAATGATGGAGGCACGATGTAGA
AGGAGAAGGTGGACTCTATTGATGACAGGTACAGTTTTCTGAGGTTCTTAA
CCTGATCAGCAGAGACTGATCTTTGCTGGCAAGCAGCTGGAAGATGGACGT
AGGATGAAAAGAATTTGATAGAAAGCAGGTTTGAGGAGCACATTGGAGGTT
GCGGGGCCATTGAGATGGAACTCTCCAAGTACCTGCGGGATTACTCAAGGA
GGATCTCGGGCTCGGAACGAGACTGCACGGTGAGTGCGGCGCCGGGGCGGG
GATCACACTGTCAGAGGCTTACATTCAGGTGGGTTGGCCACAGGCTTAGTG
ATAAACAACCTCAATGTCTCCGAAGCAGATCGGAAGTGTGAGGTGAGGAAC
GTAGAAGTTATGGAACAAGGAGTACCAGAAAAGGAAGAGACACCACCTCCT
TTAAGGTTTCACGCCCTCTTGAACTCTCTCTTCAAAGTTCTTTCCAACTTT
GCCAGGGTGGTCTCGAACTCCTGACCTCAAGTGATCCACCCGCATCGGCCC
GTCCCCCAGGAAGGACTTGCTTTGACAGATAGGAGGGCAGAGGCCTGCCGA
CTTGGCCGCAACGAACCAGTTATCCCCTGTGGTAACTTCTGATACCTCCTG
AGTTGATTTGGCAGCTGAGTTGTTACACTCCTTAGCGGATTCCAACTTCCA
GTTGCTGGAACTCCCCCATACCCTACAAGTCGGAGGCAAACCTTTATTACT
AGCTAAAATGTTGGATATGTTGAAGCAGACAGGAAGGTAAGCATTTTAAAT
TATCATGGCCCCTGTGCAAGGATGACACGCAAATTCGTGAAGCGTTCCATA
ATTGAGAGCCCCAGTGGAAACCCTGCAGATCGGCAGAGCCCAGATGCTTTT
GCGAGATCCGGGCCGTGAACGAAAGCAGTGACGGAGGAGCTTGTACCACCG
TGAACATGTTGAAGATGCAGGTGTCCACTCGGGAGATGCCACTCTGATGCT
CTTATGACCACAAATTTCCTTAAGGCCCTAGGGGAGAGCTCAGTGTTTCAA
GCCAGAGTCCCTGAACTCTCGCTTTCTTTTTAATCCCCTGCATCGGATCAC
ACCATGTCAGACGCAGCCGTAGACACCAGCTCCGAAATCACCACCAAGGTG
GCTGAGCCTGGGACTTCCAGGACCTCCCCTCAGGTTGTTCTCTGATTCTTC
AGTGTTCAAGGACTGGCTCCAGGAGCAGATGAGCGGTGAGCGCCCTCTTTC
TTGGATTGCAGCATTAAAGACTGTGCAGAACAGGGAGCACTTTGAGGTTAA
GATGCAGACCTGGCGCGCTTTGAAGCAGATCTGAAGGACAAGATGGAGGGC
ATGGCAGGGAGCTGCGGACTGCAGACCAGGAAACACCCAGAACTCGTGACA
GAGAAAGTGGAGTCCGAGCTGAGATCCATCTGCACCACGGTGCTGGTGAGT
GAGCCAGAGTGGGCTGCCGCAGCTTCAGAAGTAAAAGAGCAGACGAAAGGA
TTTGCTGACTGTGGAAGTGACTCATCCAAACTCCATGCCAGCTGTCAACAT
AATGTGTTTTTTCTAGATTGAATGACAAAGTGAAGAAGAAAGCTCTAACAT
ATTTATGAATCACTGTTTCAAGAACCAGATTGGAAAGACAATGAAGCCTTT
AAATGGACTCGAAGACTCCATTGGACTTTCAAAAATGGTTTTCATCAATAA
TGTGAAAATGTTGGACTATATATAACAGATCATGCACAGGTATTTTTTAAT
AGCTGTTGGACACCCCTTTGTAATTCAGCTTGGAAGAATTTATTTAGATAT
TTTCAGGATCTTGTTGATTCTCTGTCAGATGGGAAGATTGCTTTACCTGAA
GCAAACACTCCAGATGGAACTCCAGCAGATCATGAAGGGTGAAAGTTTTTG
GTGGCGGCTGGGCATGTCAACAGCGCCGCTGGTGTAGTGGTATCATGCAAG
GAATGATACGGTAATTAGCATGGCCCCTGCGCAAGGATGACACGCATATTC
GCTGAGGAGATGGTGGAGATGCTGACAGATCGGAACCTGAATCTGGAAGAG
ACACAAAATCCAGCTGGAGCAGGTGCAGGAATGGAAGAGCAAAATGCAGGA
TTTGCTCTAGTTCTGTGAGGAATGCCGTTGGTAATTTAATAGGGATAACTT
GCTAATTCCAATAACGAACGAGACTCTGGCATGCCAACTAGTTATGTGACC
CACTCCTGACACGGGGAGGTAGTGACGAAAAATAACAATACAGGACTCTTT
GGTCTCCGAGATGAGCAGACTCTGGCATGTTGGAACAATGTAGGTAAAGGA
TACGCCGGGAGGAGTAGGAGGGCCGCTGCGGTAAGCTTTGAAGCCTAGGGT
AATGTAGTGGACACAGGTTCTGAAACAGATGAGGAAGACAAGCTTCATATT
TATATGTAGCAAATGTGAGTTTGATCCGTTGCATACACTATTGTTGAAAGA
TAGCATGGCCCCTGCGCAAGGATGACACGCAAATTCGTGAAGCGTTCCATA
AACGATACAGAGAAGATTAGCATGGCCCCTGCGCAAGGATGACACGCAAAT
AGTGGATGGGCTGAGACTCCTCGAACAGATCGAGGTGGAGATTCTATTGGT
CCAGCCTTGGACTCATTGACTCCAGCTAATGAAGATCAAAAAATTGGTAAA
ATGATACTCTGGATCAAGTAAGGAACAGATTGGAAGAAGTCTCTCCTAATC
GGTGTGGACAAGGAGCTGACAGTGCCAGACCGGAGGAGCCCAAGTCACCCT
GGCAAGAAATCCAAGCTGGAATTCTCCATCTACCCAGCCCCCCAGGTGTCT
GGTGGAGAGCCCCGCGCTGCTCCTGCAGAAGGAAGACACTGTCCGCCGCCT
GTTCTGGCGGCGTCCAGTGAAACAGCAGTTGAACACGGGTCAGTCGGTCCT
CTAGGTTTGGTTTTGTAGACTTCAACAGTGAGGAGGATGCCAAAGCTGCCA
ATGTGGATTTTGAATCTGCTGAAGACCTGGAGAAAGCGTTGGAACTCACTG
TGTGGATTTTGAATCTGCTGAAGACCTGGAGAAAGCGTTGGAACTCACTGG
ACTGAGAATTGTGGGTGAACTTGAGCAGATGGTTTCTGAGGACGTCCCGCT
AGAGGATGTCAATGTGGCCCAGGAACAGATAGAAGGCATGGTCAAAGATTT
AACTGTGGTAATTCTAGAGCTAATACATGCCGACGGGCGCTGACCCCCTTC
GGAGCCTGAGAAACGGCTACCACATCCAAGGAAGGCAGCAGGCGCGCAAAT
CACTCCCGACCCGGGGAGGTAGTGACGAAAAATAACAATACAGGACTCTTT
AGTTCCATAGAAGCTGCAGAGCTCGCAGAAAGGATTGAGCGCAGGGAGCAA
GCTCTGTCAGAACGAAGCCCTGTGGCTGATCGGAAGCAGCCTGTTCCTCCA
AATTGTTCTCAAAGGGCTTGTGACACAGGAGGAAGACGTCCACGTTCAGGA
CATTGGGGCTTAGGGCTGCAGCATACAGATCTGGGGGAGACACACGGCCCC
GTGATTTGGCGCAGGTTCTGAAGTGCTGATCGGAAGAGCCCAGCATAGATT
CTTAGAGACGAATTTCTCCCGACTTCCTCCAATCTCTACAGCCGGAGAATT
AAAAACACGGATGCTGGTATTTTAACAGATGGAGAGACAAGGAAAGGAAAG
TGCCGACCGAGGACTGACCACTCGACCAGGTATCAGAACCGCTTGACTTGT
ACAGGAAGCAGCCAACGAGAGACAGCAGCTGGTGGAGACACACATGGCCAG
TGGGGCGGAGCAGACACAGACTATGCAGATGGGAGGTAAGGTGGCCTTTGT
CTTTGATCCTAGAGGAACTCAGAACCAGATGGGAAAGCACAATGAGGCAGG
CAAGAGCATGCAAAACGTCGCATTGCAGAGCGGGAGGCCAGGAGGTAATTC
CGGCATCCGGCGCAAGCTCATCAAACAGCTCGGGGAGCACAAGCGGGTTTA
CCTCGCAGAGCCGGAGGAGCTGAACCAGACGGAGCAGACAACCTACGAGGT
CAGATTTTGGATTTGGGAATTTCTACAAGTCAGGAGAGCCTCTGTCCACGT
GTGAAAGAGTACAGTCGGTCCTCGGCGGATCAGGAGGAGCCCCTGCCCCAC
GAGGAACTCCGGCGCGTCAGAGTAACAGAAGCGAGAGCACAGACAGTCTTG
GCCTCCTCATGCGGAGGGACAAGACCCTGAAGATCTGTGCCAACCACTACA
AAGAAAAGTTCGACAACTCTGAAGACAGACGGATTTCCACTCTATTGTGAT
GCGGGTCTCCTGGTCCTTCTGCCATCATGCCGATGTTCATCGTAAACACCA
CGCAGCCGGGACGGTAGCTGCGGTGCGGACCGGAGGAGCCATCTTGTCTCG
TCTATCGGGTCTGGAAGGAATACAGCAGTTCGAAAGCCGCGTCCATTTCTC
CATGAGTTACAGAGCTTTCTGAAAACAGCCCGGAAAAAGCACAAGTCATCC
AGCAGCGCAGCTGGACTGACAGCCTCGGTGATGAGGGACCCTTCGTCCCGG
CAAGGTGGGTGAGAACGCTGACTCGCAGATCAAGTTGTCCATCAAGCGCCT
AGCGTTGCTGTAACCGACAAAGACACCTTCGAATTAAGCACATTCCTCGAT
CTGGAGAACATCGACTTCAAGATGGCAGCTGAGGAAGAGAAACGTTTACGA
ACCATATACTCAGAATCCTGGACAGCAGATTGGAGCCAGTGGCCTTGGTCT
GAAGGACTATAAGCAGGCTCTGGTGCAGTACATGGAAGGGCTGAACGTGGC
AGGCAGGGTGAGAGCTGACAGGGAACAGATGAGGGAAGAGCACCCCACACA
CTGTGGCTTGAATTAAGAATGTTTTCAGATAAGTACACGCCTTTGAGGTTA
CGACCCTGGTGAGCACTCTGACAGACAGGAGGATGGACGTTGCCGTTGGGA
CTGGATTGTGGGCGAGTACGCGGAACGGATCGACAACGCAGATGAGCTGCT
TGATGTAGAAGGCAGGAGCTCTGGCCAGGTCGGAAAGTGGTCTGTCCGAGT
CAATACAGAGAAGATTAGCATGGCCCCTGCGCAAGGATGACACGCAAATTC
AACAATACAGAGAAGATTAGCATGGCCCCTGCGCAAGGATGACACGCAAAT
TGGTGCTGAATGACTGGGGGACAAGCAGAAGTGGAAGAGATCTTTCTGCAA
CGACCGGCTGAAGAAGGCCAACCTGCAGGTGGGTGCCAGGACTTCTCCCAC
GGGGAAGAGCTAGAGGCTCTGAAAACAGAGTTGGAGGACACGCTGGATTCC
GCCAGGCTGGTCTCGAACTCCTGACCTCAGGTGATCCACCTGTCTTGGCCT
ATGCTGGCCCAGCTGGAGACACTCACAGGGAGGAAGGCAAAGCACGGGCTC
ACGATGGCGTCATGACTGGAGCCAACGGGGAAGTGTCCTTCATCAACATCA
TTCACTTTAGGTGAACTCCAGAAAGCCATTGACTTATTCACAGATGCCATC
ATTGGGAAGATCAAAGGCTGCAGCCCAGAAGGAGTGCACGGTAACAGTGGC
GATGTCTCAGTACCTGGAGAGCATGCAGATTGGAGACACCATTGAGTTCCG
ATTCCGGATGTTGTGGAATATCAAACAGATCGAAAAGTTTCTTTAATAATA
GGGTCCTGGCTGAAGCTGAACAGAGCAGATGGAAACTTCCTTCTCTATGCA
ATCCTGTCGGACCTGGACCTGACGTCACAGCGGGAGGGCCGGTGGAAGCGC
CCTGAGGACCAGGAGGACGAGATCTCAGGTGGAGGGGTGGGGGTGGAGTCC
TCGTGAGAAGCAGCAGGAGCTGGTGCAGAAGGAGGAGAGCACGGTGTTCAG
CGGCTGGGATTCGGATGATAAACAACAGAGGAGAAAAGCACGGAACAATTA
AGCGGATCAAGTATGGACACTGACTCAGACTGAGGAGCAGCTCCACTGCAC
TTTATTGGAGAACTCCAGAACCAAGCAGAGAAGGAAGGGACCCATGACAGC
TTCAAGGATTTCTACCTTTCCATAGCAGGTTGGTGGTAGGTCAATAGGCTC
GTAGATGACTGGTCCAATAAATTCTCAGAATGGAAGAAGAAAGCACAGTCA
CATGGGAGGTCATGCCTGATCTGTACTTCTACAGAGATCCTGAAGAGGTAA
TCTAGGCTTTGGTCGATGGACCTTGCACTCAAGTGAGGAGACAGGCCATGC
ATGCAAGCTTTAGGACTTCACCTGACAGATCCAAGTCAACGTCTTGTTCAG
GAAAGTTGTAGCTGACCTCATGAACCAGATCCAGGAGCTAAGAACATCGGT
CTCAAACTGAAGAAATCTGAACTCACAGATCGGGGTTTCTCCACCTTGGCG
TCGCAGGAGGGCAGGGACTTCTACGCAGATCTGGAGAGCAAGGTGGCTGCT
TTGATTTAATTCTGCCTCTGAACAACAGGTAAGCAAAAGGCACACATGATT
TCCTTCCCGCCAGAGGGCTTGTGAACAGACCGGAGAGGACAGTGGATTGTT
GGAAGAACTGGAAAAGAACAATGCACAGAGCATAAGAGGTGAGAATTGTGT
ATTTATCTACGGGTACGTGGCTGAACAGTTCGGGTGGACTGTCTATATAGT
ACGCGCAAAAGAACTTGAAAACCGACAGAAGAAACTGGAGCACGCCAACCG
TCTTGTGGAATGAACTCTGATTGGACAGTCAGGAGAGCACAAAACAGATTT
GCTCCTGCAGAAGATCGTTCAGGAACACCCGACAGCATTGCTTCCTCCTCC
TCACCTGACCGATGAAGACTTTGACCAGTTTGTGAAGGAACACTCCTCTGT
AAAAGGGAGCTGTGTGCTGTGTTCTCATTGCCAAAGTTCAATTCAATGCAA
GGGCCCGGCCGTGCGAGCCCTCTGCCAGATCACTGATGTGAGTCGTGCCGG
GAAGTTCACTGTCAAGGACTGTGATCCCACCACTGGGGAGACTGATGACGA
TTCACTGTCAAGGACTGTGATCCCACCACTGGGGAGACTGATGACGAAGGC
TAGATGATGGGACTGAAACTCACTTCAGTATCGGGAACCATGACTGTTACA
AGATGTGATTTGTCAAGTCTGTAAACAGATCGGAGAGGTAATGAGGCCCAG
GAGAGAAAGAACTTATGGGTTTCAGCAAATCGGTAAATGAAGCACGTTCAA
CTGAGGCAGGAGAATTGCTTGAACCCTGGAGGCGGAGGTTGCCGTGAGCTA
CCTACAGATTGATGAACAGCTGCGACAGATTGGTATGGGTTTCAGACCTTC
AACGATACAGAGAAGATTAGCATGGCCCCTGCGCAAGGATGACACGCAAAT
GATACAGAGAAGATTAGCATGGCCCCTGCGCAAGGATGACACGCAAATTCG
TAGCATGGCCCCTGCGCAAGGATGACACGCAAATTCGTGAAGCGTTCCATA
ACGTGGTGAAGGAGGATGCCTTCTACAGTTGGGAGAGTAGCAAGGACCCCG
TGTAGCAGCCAGGGACGCTTGGTCTCATACATGTTGATTAAAATTAAATAC
GTAAGACTGTGGGAGGTGACTGTTACAGATCGGAAAACTCTGATTGAACCA
TGGCAAACCTAAGGTGAAGAAACTCCAGTTGGAAGAGACAATGCCCTCACC
GATCGTCGCTACCATAGGAGCTCCCCTTATCGAGAGAGGACGCGCTATTCT
CAAGGATCTGAAGGTCTGGACAAGCCAGATGAAGAGGACAATCCAGACGGC
AGGTGGCTGTGTCGGTACTGCGAGGCAGAGAGGAGGGCCCTGCTGCAGTCA
GGGGACGTTGAGCTGATTTCTGAAGCAGAAAGGAAGGACAAGCATTCCAGG
CGTCCTTCTGGAGCCCTTTGTCCACCAGGTCGGGGGGCACTCATGCGTGCT
GAAGCCAGGACGGCCCGAGAACTGACAGACGGAGTGACAGACGGACTGACC
CCTCAGGACCTGACTTCTGCTCTGACCAAGAAAATCACTCTTAAGACCCCA
GAGACTGTGGAACAGGATGACACAACAGAACGGGAGCAACCTCGGCGCAAA
GCTTCAGAGTAGATATCTCTGCCAACATGAGGACAGAAGGACTGGTGCGAC
CAAGGCCAAGGCCAAGGCCAAGGATCAAACCAAGGCCCAGGCTGCAGCCCC
GGGTGTCAGCCGCAAGCTCGATCGACTTGCCTACATTGCCCACCCCAAGCT
CATCTATAACAACAATGAGGACTTCCAGGTCGGACAAGCCAAGGTCAGTGC
GCCCTCCCAGATGGCCCTAGAAGATCTGGCTATGTTTCGGTCAGTCCCCAC
GAAGCAGACGTTTCGGCTACAGACCCAGAGAGGAGGAGCTGGAGATCAGGA
CGAAAGGCCTGTTAGGAGGAGTTTTCAGATCCCCAGGAAGAGCAGAGAAAA
CAGAACTCTCTTGATAGAGCCCAAGCAGCCAAGAATAAAGGCAATAAATAT
TGTTTGGTGATTGTGGCGCTCGCGACAGACAGGGAGGCGGTGGCAGAGGAC
ACGGGAGGCGCTACGCCAGGACCGACGGGAAGGTAAAAAGCCGCGTCGGCT
AGTATGCTGTAGGGTGGATCATTCACAGAATCAGAAGAGACTTTACATCAT
ATTGAACGTCTCACCAAGTCTCTGGCAGATGTGGAAAGCCAAGTTTCTGCT
GCAGCACAGAGAAGCTCTGATAGCACAGATCAGCACCAACGTTGAACAGCT
GGAAGAAGGACTGCAGTTACGAAAGCAGAAAAGAGAAGAGCAGGTAAATCC
GTAGTAGAAATCCAAGCACTGAGAACAGATGGAGAGCACATGAAAAAGGAA
CAGGCCATCTGGCTCGTGACTGCGACCATGCAGATGAGCAGAAATGCTATT
AGGCCATCTGGCTCGTGACTGCGACCATGCAGATGAGCAGAAATGCTATTC
TTGAGAAACAAGAGCTTTGGATCTGCTCAGGAGTTTGCATGGGCCCACGAT
AGGCTGACTACTGTAGAATGACATGCAGATCCAAGGGGCCACATATTGCAT
AATGATGTGTGGCAGAACCATGAAGCAGTTCCTGGAAGAGCAGAAGACACA
GCCAGACTGGTCTTGAACTCTTGACCTCAGGTGATCCACCCACCTCAGCCT
GGAGTTTGTGAGCTTGGCTCTAGTCCCAAGAAGGGTGAGGGAGAATAAGGG
CAATTAACTGTGTCAGGAAGTCGCTCAGAGTAAGTAAATTTGCCCTCCCTC
CCTTGGGATCCTGTTGATCTGTGACCTTACCCCCAACCCTGTGCTCTCTGA
AAGCTGCGCCAGGCATGGATTAAGGCTGTTCAGACCAGTATTGCTACTGCT
TGTCCCTCTGACTGGAAAACAGACTCTACATGTAGGATGGTAACCTCAGAA
GAGAGACTGGCAGGAACCGAGTCTCCAGTGAGGGAGGAGCCAGGAGAGGAC
TAGCATGGCCCCTGCGCAAGGATGACACGCAAATTCGTGAAGCGTTCCATA
CGATACAGAGAAGATTAGCATGGCCCCTGCGCAAGGATGACACGCAAATTC
GATACAGAGAAGATTAGCATGGCCCCTGCGCAAGGATGACACGCAAATTCG
AACGATACAGAGAAGATTAGCATGGCCCCTGCGCAAGGATGACACGCAAAT
GGTCAGAAATTGTGTTCTTTGACAACAGATTGGATCTGTAATGTTGATTAG
GGCAGGCTGGTCTCGAACTCCTGACCTCAGGTGATCACCCGCCTCAGCTTC
GGAAAAGACTCAGGACGGACAAGCACAGTCTTCGGAAGGTAATTGTGTTCC
TGGTGAGTTTGTTTGGACAACCTAACTCAGCTTTATTTGACATGGAACCTA
GGATTTGAGGACCTCTGCAGACCATCAGATCAAAGGAGGGAGAGCTGTTTT
AACGACACAGACATTAGCCTGGCCCCTGCGCAAGGATGACACGCAAATTCA
GAAGGAGTTTGAAGGATTGTTGGCTCAGATGCGAAAGGTAACTTGGCTTTT
TTGGTACCTTTAGTTCTCTGAAGGCCCACGTTTTTATCATTAAGACCTATT
TTAGGTACGCTCTGTTAGGATTCCACAGATTGGAGACAAATTTGCTAGTCG
GGCTCATTTCTTTGTATGAGAATGGCATCAATGGTATCCTTGCAGATGAAA
AATGAGGTGGACCTGGAGAATTCTGCAGATTGGGAAGTGAAGACAATAACA
GAAGCTCACGTTGATGTCAAGACTACCGATGGTTACTTGCTTCGTCTGTTC
CCAGCGGGATGGTGAACTTTGTCAGCAGATGGAAGATTTTCTTCAGGTTTG
CAAGAATGAAAGATGACTGCAGATGCAGAGGGAAGAGCTCGTTCATTTACC
TGCTGCCTGTTGCTGTGAAGCTCTTCCCCAACATGTTGCCATCCACATTTG
GTGCCAGGAGCAGGGGGACGTGATCCAGATCAAGCTGAGCGAGCACACGGA
AGAAGAAGCAGCGCAAGGACAGCGCCAGTGAGGAAGAGGCACACGTGGGCG
CAGTTCATCAGGGTAGTAGACCTGTCAGATTGGAGGTCAAAGTCAAAAGTA
GCTGTAGAGTGGCTGTGTCGGGCATCAGATGGAGCACACAGGTGGCTGCAG
CTCAGAAATTTGCACCGAAGAGCCCCAGAAACAGAAAAGCACACTTAAAAA
CTGAACGGACAAGGAGGCTGGAAGTCAGATGGGTGCCATATACTCTATTCA
GAGTTATGACTGATCAGACTCAGAGCAGATGGGCAGGGCAGTATTGAGTCA
TCAGCCTGCAGAACTCTGGTTTTGACCCACCATCGGCCAGATGCACATCTT
TAGCATGGCCCCTGTGCAAGGATGACACGCAAATTCGTGAAGCGTTCCATA
GGACTATTTGTAGTCATGTACAGAACATGATCAAGGGTGTTACACTGGTAA
GCCAGGCTGGTCTCGAACTCCTGACCTCAGGTGATCCGCCCGCCCCAACCT
AACTCCTGCCTGGTGACCGGGACAACCTGGCCATTCAGACCCGGGGTGGCC
AAAGGACAGAACTCCTGCCTGGTGACCGGGACAACCTGGCCATTCAGACCC
TGGAGTTCAAAGGACAGAACTCCTGCCTGGTGACCGGGACAACCTGGCCAT
GGAGTTCAAAGGACAGAACTCCTGCCTGGTGACCGGGACAACCTGGCCATT
GCAGGCGCGGATCAAGAGCATAAAACAGATGAAATGCACACTGCTCTGATG
TAACATGGCCCCCACGCAAGGATGACACGCAAATTCGTGAAGCGTTCCATA
GAAGTTGTAGACTGCACAATTAAAACAGATCCAGTCACTGGGAGATCAAGA
CTCGATTTGGGGAAGTTGTAGACTGCACAATTAAAACAGATCCAGTCACTG
GATACAGAGAAGATTAGCATGGCCCCTGCGCAAGGATGACACGCAAATTCG
AACGATACAGAGAAGATTAGCATGGCCCCTGCGCAAGGATGACACGCAAAT
TAGGATCTTCTGGATGACCTGAAATCAGAACTAACTGGAAAATTTGAAAAA
CCAGGAGAAGAACCATCAGAATATACAGATGAAGAAGATACCAAGGATCAC
CATGGAGTGTGCTGGATATATTACCCAGTAAGCCGTGTGACTGTTCACTCT
GGACCAGCTGGAGGAAGTGGAGCTGCAGATCGGAGACGTGAGTGTGGTGTC
GCGAGGTAACCAACCTGAACGACTACGGAGAAAACGTGTTCAAGCTTCTCC
ATTGCGAGGTAACCAACCTGAACGACTACGGAGAAAACGTGTTCAAGCTTC
CTCTGCGGGACTCTGAGGAAAAGCTCGCACCAGGCAAGAATACCCTCCAAT
TGTGCAGGTCATTAACTGTGAGATTCAGAGAGTAGGTGCACACGTCCCTGC
GCGGTCATAAGGGCAGAGCTCTGATCTGATGGGATTAGCACACGTATAAGG
CAGGAGGCTAGGATGCTGGGGTTTCCAGGTGGGAAGAGGCCGCCCTTGCCC
ATGTGGCTGTTAGACTCTGTGAGTGCAGAAGAATGAAGACGCCGTGGCCCA
CCATCTTGGAGAGGACTGTGACCACCAGAATTGAGGGCACACAGGCAGATA
CATATAATGGCAGCAAAGGCTGTAGCAAATACAATGAGAACATCACTTGGA
ATGATGGATGTTGATCATCAGATTGCCAAGCTGATGGTGGAACTGTCCAAG
GGCTGGTGCGAGCGTGGACTGTGACCGCCGGATACTTGCTGTGAGTATGGG
GCAGGAATTGGATTTAGCCGCAGAGCAGCATCGGAAACACCTGGAGCAGTG
AGTGATGGATAGAGGGACCAGTTGGCAGATTGGGACACACGTACAAACACT
TAATAGGATATGGTTTCGGAACTTTCAGGTAAGCTTTACTTGATTTTTAAT
AAACTTTTTGACCATCTAAAGGCCACAGGTCATGCAAGAGCACCTTCATCA
TGAGAGCAGAACAACTGAATGCAAACAAAACGAGAGCACCATAGTTGAGCC
GTCGGAGCCCCTATGTACATGGGAACAGAGAAGGAGGAGCAAGGAAAAGTG
TTGGAAAGCGTCGCGGTTCTGGCGGCATCCGGTGAGCTCTCGCTGGCCCTT
CATGGTGGAGCTTCTGGACTTGTATCAGATGGAGGATGAAGCCTACAGCAG
GCCGAAGACTGGGCTGACTTAGATGCAGATGAACATGCACATGTCTGGGAG
GTCTGTCTGGTGAAAAAAAGAAAAACAAATTGGAAGAGAGGACCATGAGAA
TGAACTTAGGCTGTAAAAACAGAACCTGAGAAGAAGTCACAGTCAACCAAG
GCTGATAGCCTGGGGAAAAAGGAAGCAGATCCAGAAGATGGAAAACCTGTG
TAAGAAGTAGGCTCTGATGTCCTACCACTTTGAATGGTTTTCTAATATCTT
CGCCACAAATGACTCTGGACACAGACAGATCCTGGGGAGTTACTTACATGT
ATGACGGTTCCCTGTCTCTGAAAGACCTTTCTCTGGAAGAGGAGTCTGCAT
ACGTTTCCAGGAATCTGAAGAACGACCAAAATTATTTGAAGAACTAGGGAA
TTCCCAAAGCCGACAGCACTGACATCAGATCTGAAGAGCCTCTGAAAACAG
TCTGGCAGTTGAGAGACTGTTGGAGCCTCTTGTTACACAGGTAAGAATCTG
CTTTAGTGCCTGAGATTGCTCGGATCTACAAAACAGATAGAGAAAAGTAAG
GTTCGCTTTCTACTTGAAGCTGGTGCAGATCAAGAGCACAAAACAGATGAG
TCTGAATGGACTGAATATAAAACAGCAGATGGGAAGACATATTATTATAAT
AGAGCAGCAGCGAGGAGTCATCTGACAGTGAGGAGGAGACGCCAGCTGCCA
GCGAGGAGTCATCGGACAGTGCGGACAGTGAGGAGGCACCAGCAGCCATGA
CTGAAAAGCAGGAAGACTCTGAGAGCAGTGAGGAGGAATCAGACAGTGAGG
CAGGGCCAGAGGAGGACTCAGGGAGCAGTGAGGAGGAGTCAGACAGTGAGG
GTGGGAAGGAAGGCTCTGGAAGTGGCAGATCGGAGCAGCCGCGGGGGAGGC
CCAAAGCCCCTGAGAGCTCAGATGACAGTGAGGACAGCAGCGACAGTTCTT
TGAAAAGTTTGAACCTGAGTATTCCCAGATCAAGGTGAGGCTTGGACATAG
CAGCCTCTGAGGCCTGGAAGAAGATCCAGCTGGGCAAGATGCATTGACGCC
AAGGGGGAAACGAAGAAGCTAGACTCAGATCAGGTAATACAGCTGCCATAT
AGGATTGCTGTGGAAACTGCAGCGACAGCGAGGAAGAGCTCCCCACCCGCC
GACGCGCGGAAGCGCGCTCTACTTTCACATCGGAGAGACGGAGAAGAAGTG
GCGACAGCTGGTGGAACAAGTGGAGCAGATCCAGAAAGAGCAGAACTACCA
AAATTTGGAGAGGTCGTTGACTGTACAATAAAAATGGATCCCAACACTGGA
GAAGCCCGAGGATTGGGATGAAAGACCAAAAATCCCAGATCCAGAAGCTGT
GACCCTGTTTCTGTAGAAAAGAAAACATTTAACATAATGGTTGTGAAATGT
GGGCGCCACGCAGTCTCTGGCGGAGCAGATGAGGAAGATCGCCTTGGAGTC
TCTGCCGCCTGATGCCCTTCCGCCTCAGCAGCAAGTCCGTGGACTCCTTCC
TGGGCCTGGGCTTGGCCCAGGGAAACAGACGGCAGACACACCTGTCCCCCA
TTTCTGTTCCTGCTGGACGAGCAGACGAGCCTGCTGGTGCTGGTCCCGGCG
TTAATCCAGTGACTGTCAGGTCGATCATATGTAAGTATCGGCAGACGGACC
ACTGGAGAAACAGAAGGAAAATAAGCAGGTGGAAGAGATCCTCCGTCTGGA
TGCCGCTCGCTCCTATTTCCGATCTCTATGGTTCGGCGGCTCTAAGCGCTC
AATGTGCAGACGAAGGGAACGTCATCGTTTGGAAAGCGTCGCAATAAGACG
CAGAACTGGGGGACTGAAGAGACTTCAGGTTGGGGAGCACATGGGCCTTCT
ACATCACTGTGAAGCTGTGAGCAAGCAGGCAGGAAGAGCAATATCCCTGTA
ACACACACACACGGCTCTGAAAGCTCAGACACGGAGGACACGCTGTGATCC
TCATAGGTAGAGGCGACAAACCTACCGAGTCTGGTGATAGCTGGTTGTCCA
ATAAAAACACGGCAGGAACAAGGTGCAGAAAATGAAGAGCTTCATCAACTA
GTCTACACCTGTGGAAAATCCTGCTCAGATCCGGGAGATGTTTGATGATGT
AGTCAGGTAGCAGTGACTCTGACTCCGGATCTGAATCAGGCAGTCAGTCAG
CGATACAGGGAAGATTAGCATGGCCCCTGCGCAAGGATGACACGCAAATTC
GATACAGGGAAGATTAGCATGGCCCCTGCGCAAGGATGACACGCAAATTCA
AACGATACAGGGAAGATTAGCATGGCCCCTGCGCAAGGATGACACGCAAAT
TCGAATAATAAGTGAACTCGACCGACAGATCAGAGAGATTTTGGCAAAAAG
AGAACTAGAAAGGTTAAAAATCAAACAGCTCGAAGAGGATAAACACCGCCT
TGTAAAAACGGTCGATGCGTGAACACAGATGGAAGTTTCCAGTGCATTTGC
CTCGCCATCTATAGATACACTGGATCATATCAGAGCACTTGATCGCCTACA
TCTGAGCGAGAAGGCTCTGGAAGTTCTGGCACTGGGGAACAAAAGGAAGAT
CAGACATACAGATTGAACAGCTAAACAGAACGAAAAAGCATGCACATCTTA
AGCATGGGATGAGCTCTGGGCATGCCATGAAGGAAAGCCACGCTCCCTTCA
CTGTATGGTTGCCCCCCTGATTTTCCAGATGAAGAAGAGGAAGAGGAAGAA
AACCTTCATTTTCTAGGACCAAGACCCCTGGACCTGGGGCCCAGTCGGCCC
TTTTGGCTAAGATCAAGTGTAGTATCTGTTCTTATCAGTTTAATATTTGAT
TCGTACTTTGAACCTATTGATATCACAGCAGAGGAAGAGCAAGAAGAAGTT
GGACATTTGGGCTGTGTGTGCGACGCGGGTCGGAGGGGCAGTCGGGGGAAC
AGGATTCTGTGGGGACTGTGGACTTCATCGAGGTGTGTGTTCGCGGAACGG
CGAGAACCCGGACGCGCACACAGCTCAGCTCGGAGAGCACACACATGTCCA
GCGGCGCTACCGGGAGCGGGAGCAGCAGATCGAGGAGCACAGGTGAGCCTG
GGAAATGAAGCGGATTAACCGAGAGCAGTTCTGGGAGCAGGCCAAGGTATG
GGAAGGAAGGAGGTGGGCAGGGAACCAGAGAGGAAGGGCAGCAGGTGTGGG
ATTATCGGCCCTCGGCTGAGCTCTTCCCCATCATCGTTAGCCAGGACTGCG
TATCTGAACACGGTGACTGTCTCTCCAGATGGATCCCTCTGTGCTTCTGGA
AAGACCATCATCATGTGGAAACTGACCAGGGATGAGACCAACTATGGAATT
CTGAAATCCAGAGGCTGTTTCTGAGCTGCCGCCCGGCCCAAGGCTCGTGGG
CAAGGGCCACAACGGCTGGGTAACCCAGATCGCTACTACCCCGCAGTTCCC
TGTGGTTCTATGTGTTGGCTGAGCTCAGATCGGAAGTTGTTACTTGGGATT
GGCAAGTGAAGGTAGTGACCCTGGCCAGGATGGAAAGGCACGTCGGAGGAG
CTTCAACAGACGCCACACGGAGAAGCAGAAGGAGAGCACATTGACCAGAAC
ATTGGAAGCTCTGAGTGCTCTGACACAGACTCTGAAGAGCAGGGAGACCAT
CATGCCCCTGCAGCACCTGCTGGAACAGATCAAGGAGCTGGAGGTATCGTC
TCCAAGTCACTGATAGAATCTACAACAGATCGACAGAGTTACAGCTGTTTC
CACACAACTGGACTGTGTGGAACTGCACGTCCCTGCTGTTTCAGACATCCA
ATGGTGTAATGGTTAGCACTCTGGACTTTGAATCCAGCAATCCGAGTTCGA
AAAGGAGAAGAAAAAGCTGAAAAAACAGGTAAGACCTTGGTTCTTAGCGGT
CGTCGTGGAATCCCTCCAGAGGAGCCAGGGGCCCCACCCCGCCGGGCTGGG
ATTGGCACAGAACGATCACAGCGTACAGACCGAGGCACAGAGCCTGGCCCC
TTCAGATGAAGAACTGGAAGACAACCCCAACCAGAGTGACCTGATTGAGCA
TTCCGGCGTCCGGAAGGACCGAGCTCTTCTCGCGGATCCAGTGTTCCGTTT
GTCCGCCGTTTCCAGCCCCCAGTCTCAGAGCGGAGCCCACAGAGCAGGGCA
GTCTTTGCTTGGAACTGACCTAGCTCGTGGCAGGGGGAACTCGGCTAGCGG
GATCCCAGACTGGTTCTTGAACAGACAGAAGGATGTAAAGGATGGAAAATA
AAGCAGACTCAAGAGGAGGCCTGACCAGATGGAAGATGGCCTGGAGCCTGA
GGCCTACTATGAGAACCACACGTCCCAGATCGAGGTGGGCCTGTGGGCAGC
ACATCGAGGCGCTGAAAAAACTCAACAAGAATAAAAAACTGGTCAAGAAGC
CTGTTGGTCACGTGAAGATGACAGACGATGAGCTTGTGTATAACATTCACC
GAGCGAAGGGGAGAGGTCCCCCCAGCAGGAGGAAGAGACAGGTGACCCTGC
GAATCCTGTGCTGAACCCGAATCTTCCAAAAAACAGCCTACAATCTGTGAC
AGATTCGCTATGAGAGCCTGACAGACCCTTCGAAGTTGGACAGTGGTAAAG
GGAGTTCATAGTTGGAAAACTTGTGCCCTTGTATAGTGTCCCCATGGGCTC
TTTCGTCGTGTCCCTGTACAAGAAGCAGATCAGAGTTTTCATGTGGGGCTA
TTCTTGGCCATGGATGTAGAACCTACAGATAAGGTGAGCCAACTGCATTAG
CCTGTAGGAGTTCTGGGTCAAAGTCCAGAGGAAGAGGCCGGAAAAATAATC
GATATGTAAGACTGAGCCAAGCAAGCAGAAGGAGGAAGCGTGTTCCAGGCA
GATGAAATTGGAGCTCTGGATAATGCAGAATTGGAAGGTTCTATTCAAGTG
CACTTATTCTACACCTCTCATGTCTCTTCACTGTGCCAGAATAGAGTCAAG
GAACTGTGGAAGCCTGTCCCGTTGTCAGAGTGGAAGGTAGGACTGGGCCTG
GTGACCTCCGGGGCCCTTCCGAACTCTATGGTCCCACGATGATGATTATTG
TGCATCCCCTCAGCCCTTCCCATCACAGTGTGCACCATCAGTCCACAAGCC
TTTTGGCTAAGATCTAGTGTAGTATCTGTTCTTATCAGTTTAATATTTGTC
GAAGCCGAGGTAGAAGAAGATGAACCCACAGATTTGGTTAGTGTTACATAC
GGAATGACCTGGGAGACAAATACAACAGCATGGAAGATGCCAAAGTCTATG
CATTTAGACGTAGAGCTCTGGATCTCAGGAGAGAAGGCAGCGTTGGAAATT
ACCAGACTATAACTATGAATTTGCACAGATGGAAGTTATCATGAAAACCCT
ACTTGGGAAGAGAAGCTGAGAAAAACAGAAGAGATAGCACAGGTAGCTTGA
TCCAGATCACTGAATTGGAACTTTTCTCCTGCATGTGTATATATGTCAAAT
AACAATACAGAGGAGATTAGCATGGCCCCTGCGCAAGGATGACACGCAAAT
GCGTAGCGGAGTTTCTCTGGCTGCTCTGAAAAAAGCGTTGGCTGCCGCCGG
ATGGTGTAATGGTTAGCACTCTGGACTTTGAATCCAGCGATCCGAGTTCAA
ATGGTGTAATGGTTAGCACTCTGGACTTTGAATCCAGCGATCCGAGTTCAA
ATGGTGTAATGGTTAGCACTCTGGACTTTGAATCCAGCGATCCGAGTTCAA
TTTTACCATGTCTGGACGTGGCAAGCAGGGCGGCAAGGCTCGCGCCAAGGC
ATAGCTCAGTTGGGAGAGCGTTAGACTGAAGATCTAAAGGTCCCTGGTTCG
GGTGCTATGAGAACTTTGTACAGTTCAGATCGATGCGCCGAGCCCGGGATG
AGCAAATAAAGACCTGAGAACCTTCCAGAATCTGCATGTTCGCTGTGCTGA
GAACAGACACGGTAGAAGACTCGCCCATTTTGGAATGTGACCGTCTGTCCT
CGCAACCATGGCTGAAGAACAACCGCAGGTCGAATTGTTCGTGAAGGTAAG
AGCGGGATCGAGACCGGGATCGAGACAGAGACAGAGAGCGGGACAGGGATC
AGTGATCGACTTCGAGAACTAGGACCAGATGGAGAAGAGGCAGAGGGCCCA
ACCTGGAACCTGGCAAACAGATCAGCAGATCTTCAGGGGAGCAGCAAAACA
GGTGACTATTTGTTTGAACCTCATTCAGGGGAAGAGTACACTCGAGATGAA
TGGCTACTGGATTGAAATTTTGAATCCTAACAAAATGGCAACCTTAATGTA
GAGAGAAGCTCTGAGGCACGTCATGCAGGTCAAGAAAGCTTTCTTTGCAGT
AACAGATCTCGAAACTGTCAAGCAGCAGATTGAAGAGCTAAAGGTATGTGT
CCATGTGTGTTGAGAGCTTCTCAGACTATCCACCTTTGGGTAAGGATGACT
TCGAGAAAAACCGTTGGCTCTGATTCAGGTAAATAACATACTTAGTAGGGT
ACGTTGGAGGAGAACAAAGGAACTTCAGATGGGCAAGAAGAGGAAGCAGGC
TCTTGGAAGAGATTTGTGGATTAAACAGATCGGAGAGGTAAAATGAAATTA
AAGGAGAAAAATTTCAAATATTGAACAGCTCGTAAGTTTGGAGAGGGAGGA
CCGGCAGGAACGAGAGAAGCATTTCCAGAGAGAAGAGCAAGAGCGCCTGGA
AGACTCTTTTACTTCTGACCCAGAACAGATCGGGAGCAATGTAACTCGTCA
GCGGCAACCACAAATAGAGCCTGAGCAAATCGGAAACACAGCATCAGCACA
ACAGGAGCTGATGAAAGAGAGCTTGCAGACCGGAGACCTTCTGAGCACCTT
TCTTTTTTGTTCTTTTCAGGAGCTCCAGAAAGCTGTGGACCACCGCAAAGC
GTGGTGGCTTCGGCAGCGGCTTCAGCAGATCGGCGGCATCAGCGGTAGCAC
CCGAGTGAGAAAGGAAGGCTGGAGCCAGATGGAAGAGGACCTTGCACATAA
GACTGTGTGGTTCTGACCCGCCTTGCAGATCGGGGAGAGCTTTCAGGTGGA
GCCTCCCACACTCCTGAGCCAGGAACAGATCAAGGTCAGCATGCCCCCACC
CCACCTTCCAGTCCGGGCCGTGACCCAGAACGGAAAGCATGCGGTTCCCAC
TGAAGGCCTCGGCGGAAACCGTGGACCCCGCCTCGCTCTGGGAGTACTAGG
GAAGGCCTCGGCGGAAACCGTGGACCCCGCCTCGCTCTGGGAGTACTAGGG
ATCATTGTAACTCAGAGACCACTAACGTAAGCACAAATAATGTTTCCTGTT
CACAAAGTAGACGATTCCTCTGGGTCAATCGGAAGGCGCTATGCCAGGACT
CACCGTGCACGTGGTCGTCAACAACCAGGTACCTCACACCAGCCTGCGGCT
CGAAGCCGTCGGAGGATTCTTCTCTCAGATTGGGCAGCTGTACATGGTGCA
TTCTTGCTCAGAACTCTGGTTTTGACCTTCAGGAAACATTAGTTAAAATTC
AATGTGGCAATGGACGAAGAGGACCCAGCATAGAAGAGCACAGCTGGCCCC
GGATAGAGGAACGTAGCCAGCCAGTCAAATTGGAGAGCACAAGGACCACTG
ACTGGGCTGAGTGGAAGTTATCTGTCAGATGAAGGGCACTATTGGGTGGGC
GGGGTTAGGCTTTTGAGCTTGAACGCCTGCGTGTGAACAGATGAAAAATCC
GTTTTCCAGTTGGCTGATTAACTCACAGATGGAAAGTGCTGGTAAGCCGCC
ACACCTGACCGACTCGGACATCGAGCAGGGCGGTGAGAGGCGCTGCGTGCT
GCTGCTGCGTCCCAGGACTGAGACGCAGGCCAGCCCCGGCCCCTAGCCCTC
TGGACTGTGTGAGCCTGGGCATTCCCAGAGAGGAAGGGCCGCTGTGCACTG
GATGGACACTGCAGAAATCGCCCGGCAGGTCAAAGAGCAGCTGATTAAGCA
TCGGAGTAGGACTCACATTGGACAGCAGCGTCGGAGACACAGAACTGTCAG
GGAGGTTCACTGCATATTCTCCCCACAGATAGAAGAGCCCAGCCAGTGTCC
CCCACCTTCTCTTCTCCTCTCTCAGCTGCAGGAGGACGAGCTGCGGGATGC
GTCGCGACTGCTTCAGAGAGATGTTCAGATCATTCTGGAGAGCTGCCACAA
CTGGATTTACGAGGATGTAGAGCGACAGTGGAAGGGGCATGACCTCAATGA
CAATAACAGATGCAAGTCTGTCGCTCCCAAGCAGAAGAATGCAAAATGACA
CATCGAGGATTTGGCGCTGCAGAACCAGATCCGGGAGCACGTCATCTCCAT
TAGCTCTGAAATGCAACAATGCATACAGATGGAACAGAAAAGATGGATTCA
GTTCTCACCAGGACCTGAATCGTTGCTTGTGTTTGAGAATTGGAGGAATGA
ACTGTTGCATGGACTGTGGAAATCCCAGACAGGAAGGCTGTGCACCTCCCC
AGAATGGACGAACAGGTCTGTGGAACAGGTCAGAGAGCCACGAGATAGACC
GTCAGGCTGGCCTTGAACTCCTGACCTCAAGTGATTCTCCTGCCTCGGCCT
ACGGCATCGTCACCAACTGGGACGACATGGAGAAAATCTGGCACCACACCT
TACAGAAGAACACAGACTGGACCAACAGAAACGGGAAGAGTAAGTTTTTGG
CTTCGGAAGATGGAGGACTTTGCCACAGACGGAAGAGAGAAAGTGGGTTAG
AGTGATATGGCAGAAGACACCAGAGCAGATGCAGAGAGCCATTTTGTGAAT
GTTGATGCTGCCATGGCTGCAAGACCTCATTCAATTGATGGGAGAGTAGTT
CCGGTTCGTGTTCGTCCGCGGAGATCTCTCTCATCTCGCTCGGCTGCGGGA
TGAACAGAAGTGTATGTAAATACAGCAGCTAGTGGGAGAGCACCAGTTGGG
CGCCAGGCCTGTGGAGAAGGAGAGCCAGATGGAAGAGGAGATCATCTACTG
TTGTGCCAGCAGCATGGACTGCGTGCCTCTCCGCCGGAGGTCTAGCTGTGG
TGGGACTCGTACGAGAACCTCAGTGCAGATGGAGAAGGTGCGTGTGTTCAT
TGTCCCTACTCTGTAGAATCTGGGACTGGGCAAATGTTTGTGTGGCCTCCT
GTCATGCGCAGGACTCCTATTGGCACAGATCGAAACCATAATAGGTCAGTT
CTCCAGTCAGATTGCTCAGGACCATCAGAAGAAGGAGACAGTTGTGAAAGA
GATACAGAGAAGATTAGCATGGCCCCTGCGCAAGGATGACACGCAAATTCG
AACGATACAGAGAAGATTAGCATGGCCCCTGCGCAAGGATGACACGCAAAT
AGCCCCGGACTGTGTTGCCTGGGTGCTCATTCAGAGAGGGGCTATCATCTG
AGTACCAGTGAAGGACAAGAAACTTCTGGAGGTCAAACTGGGGGAGCTGCC
AGAAGGAGAGAACACAAGGATTGCCCAGCCTGGAGACCACGTCAGCGTCAC
CGAGGAATCAGAAGATGAAGAATTGCAGTTGGAAGAGTTTCCCATGCTGAA
TGGAACCACAGCTGTCCCTACGTATCAGGTTGGAAGGTTGGTATTTAATTT
TAGCATGGCCCCTGCGCAAGGATGACACGCAAATTCGTGAAGCGTTCCATA
CGATACAGAGAAGATTAGCATGGCCCCTGCGCAAGGATGACACGCAAATTC
GATACAGAGAAGATTAGCATGGCCCCTGCGCAAGGATGACACGCAAATTCG
AACGATACAGAGAAGATTAGCATGGCCCCTGCGCAAGGATGACACGCAAAT
GAGACGAATGGGTTGTCCAGAGCTACAGATAGGAGGTATGTGAAAACAGAG
AGGTAAGGATGAGGAACTCTGAAATCAGATGGAAAAGAGCGGTGTTAATTT
GCGTGTCTAGCTTGATGTTGGATCTCAAGAGCCCTGTCAGTAGAGTAGAAG
GGAGATCGAGAACACAAGCAGCGTGCAGATCATCGAGGAGCATCCACCCAT
GCTGTATGACGTCTACGTGGATAACCAGAATGTGAAGACACACCACGACCA
CTTCTTTCCTCCTAATTCTCTGATTCAGATCGGAAGTTGCACCCATCAAAT
CTATCATGCCGAGGCTGCAGCTGTGCAGGTCGGAAGACAGGCTGCAGCACG
GTCCAAAGAGGTGGTCATGTTGGAACAGATCGGAGACGTCTACACTCCGAA
CCTTTTCTCTCAGTGACTCTGGAACCTGAATGCAGCTTACAAGACAAGCCT
GGCGCTGCTGGCTCAGACCTGCTCGCAGATCGGCAAGCCGGACCCGCCGCC
TCCCCAGGAAGAGGAACTCTTTGTACAGTGAGGAGAGCCAGGTGGCACCCC
ATGGAACAGCAGACTCTGTCCATTGCAAAGGTGAGTCGCCTTCTCCACCGT
TCACCACCTGGTCGCACTGTACTACCAGAGCGAGGAGCAGGCAGAGGAGGA
TAGCATGGCCCCTGTGCAAGGATGACACGCAAATTCGTGAAGCGTTCCATA
AATTAAGAGGTCAGCAGAATATACTCAGTGATGGAAGACACTTGGGAAAGT
TACTGCGTGACTGTGTCTGCTAGTGCCGGCATTGGTGAGTGCCAGGCCTCA
ATCAACTCACAGCTGACTGTGGAGACTGGAGATGCCCACATCATTGGCAGG
AGGTGCAACCTGTAGATGGAGCCACCAGAAAGAAGAGCCAAAGGGTCTGCA
GGTGAAGGAGGGCAAGACCTGGAAGCAGATCTGTGACAAGCACTGGACGGC
GCATCGACTCCCTGCTGGAGAACGACCGGCAGCAGACGCACATGCTGGATG
GTGGGCAAAGTTCCCTCTGACTCTTCCCCCACTCCCCATCTTATTGATTTA
CCGGCACGGAGACCTTCCTGACATTCAGATCAAGCACAGCAGCCTCATCAC
ATGGAGAGTCTGGCCTTAGCACATGCAGATGAGAAGTCCTTAGGTACGTTT
GTCAATGGAGGAGAATGCATGGCTGCAGATCGAAGAGTGTGTACCTACAGT
CAGGCTGGTCTTGAACTCCTGACCTCAGGTGATCCACCTGCCTCAGCCTCC
AGCACAGGTGCACGTGTTAGGACCCCAAAGATGGTGAACTGTGCCTGAGGA
CTCTGCTGAAGATGGTGATGCATGCCAGATCGGGAGGCAACTTGGAAGTGA
TACCTACTATCCAGCGAAACCACAGCCAAGGGAACGGGCTTGGCGGAATCA
AAATGCCTCGTCATCTAATTAGTGACGCGCATGAATGGATGAACGAGATTC
CCACGAGGTGGAATGAAGAAAAAGACCACCCATTTTGTAGAAGGTGGAGAT
GAAAAAGCGAAGGAATTTCGCAGAGCTGAAGATCAAGCGCCTGAGAAAGAA
GGCACTGGACCTGAACTTGAAGCATCAGATCTTGCCTAAAGAGCAGTGGAC
CTACTAATCTGGTTACTCTGCCAAACAGCAGGCAAGTGGGATTTTTAGAAC
TTAAGAACTGGAAGAGCTCCCTAGGCAGAAGGAACAGCACATGTGGAGACC
TCTGGGGAAAGCTGGCCTCTGAAATCTTAATGCAGAATTGGGATGCAGCCA
TGAACAAGAGCTGGAGAAGCAGCGGCAGCTGGCGGAAGGCACCGCGCAGCA
CCTACATCAAGGACTGTGTCTCCCCCAGCGAGTAAGAGCCCACGTCCTGGG
GCGCTGCCCGCGTGCCCTTCCGGCTCCTGGTCAACGCGTCCCGGCAGCAGC
CTTTCGTCGGAGTTCCACTCTTGTTCAGCATCGAAGAGTTCACACTGGGGA
TAACACATATGTGACCCTGAAAGTACAGAATGTGAAGAGCACAACTGTAGC
TTTTCCACGGACGGCAGGACTGTGACGTGGAGAGGAACCGTACAGCTGCAG
AAAGTCAGTTGAGGTGTAGACCATGCAGTGAGGAAAGAGCGACTCAACTGG
GCCCTCGTCTCTCGGAATGCAGAGTCAGATCAGCAAGGTGAGGTCACTGCC
AATGGACACCATGAAGCAAGTTTATCAGATCGTGAAGCCCCTCAACCCCAA
TCCTATACTGGAGCGCCTGGCAGAGCAGATCGCGACCCTTTGTGCCACCCT
GCAGCGAGCTGGCTGGATCGCCGAGCGCGAGTGAGGGAGCCGAGCCGCCCG
GGAACTAGTTTCAAAATACAGACAGCAGTTCGAAGAGCTTTATAAAACTGA
CCTGACTCTAAAATGAAGAGAACCCCAGATGGAAGGGCTTAGCCTAAGACG
TGGGATTGATGAATGATGTCTACTACAGATGCAGAAGAAGAAGCACCAGGT
ATGGGGCTGCTGAGAACTCAGACTGCAGATGGGAAGCAATACGTGAATGTG
CTGCTATGAAGCATCCCTTCCACATCAGGTACTCTCCCCAGGGCCTCTCCC
TGCTGAAGACATGTTTCAAGAACCGCATTTCGGGAAGGGCATGCACGGGCA
AATTACTGTGAAGAGTAAAACCGAGCTTTTTAACACTGAGTCAGCAGCTGA
GACTCAGGAATCGGCCTGTGGCATGCAGTCCAGGAGGGCACACTGAGGTTT
ACTCTGTGGAAAGTGTCTCTGTTTGCAGACGGAAGAAGAGTAAGTTGAGGA
GTAAGACGTAGACCTGCTGCAGCCACAGAACTGAAGGGCATGTGGGCTCTG
GAAAGGACTGGAGTCCAAGTTCAAACAGGTGGAGGAGAGTCATAAGCAACA
TGGGACAGGAAAGTCATACGGGCAACAGTATGCGGAAAGTACGTTTTTTAA
TGGAGGAGGCCGGACCCAAGGAGAGCAGTGAGGAAGGTGGGTGGGGGCACC
TTTTGAGGCCCCGAGGGCTGAGGGTCAGTGCAGAAGAGCACCAAGCCTCCA
CTGTGCACTTGGCTGTTTCAGGGGGCAGATCGGGGAGCCTGGTGGTGGCAA
CATTGCCGGGCACCCTGCTGCGGAGCAGACGTGAAGGTGCGTGGGGTGGAG
CCTCACCTCGGGCTGGAGGTTCGTGCAGATCAAGGAGATGGTCCCGGAGTT
AAAGAACCAGAGAGGCTCTGAGAAACCTCGGGAAACTTAGATCATCAGTCA
AAAAGAGGACTCAGACGACGCAACACAGATACGGCTAGAGCACAGTTCCTG
GAAGTCTGTGGAGAAGATAGCTGACCAGCTGGAAGAGTTGAATAAAGAGCT
GCTGACCCAGGTCGTCTGGCTCTGGCTGGGTACGCAGAGCTTCGTCTTCCA
CTGAGGCAGATGTGGCCTCCCTGAACCGCCGCATTCAGCTGGTTGAGGAGG
GAAGCAAGCTGAGGACCGCTGCAAGCAGGTTAGGGCCGGGCCCAGTGCAGC
ACCTGTGATCAACCTGGGAACACGTCAGATTGGAAGAGAAACAGGTATTTA
TTTTGGCTAAGATCGGGTGTAGTATCTGTTCTTATCAGTTTAATATCTGAT
GACTCCAGCAGCCAAGATGGTGAAGCAGATCGAGAGCAAGGTACGCGCTAC
GTCCTTACAGCCGCTCGTCAGACTCCAGCAGCCAAGATGGTGAAGCAGATC
ATGAGTGCTTTGCTGAGTGGCCTGACAGATCGGAACAGTGTGATTCAGAAA
GGACAACGGTTGGACCCTATGGAATCAGTTCGTGAGGAGACAGTCAACTTG
CCAAGATGATGAAGAGTTTCTGCAGCAGTACCGGAAGCAGCGAATGGAAGA
AGGAGCTGCTGAAACAGCTGGACGACCTGAAGGTGGAGCTGTCCCAGCTGC
GGCCCTGCCCCTGTAGAGCTCCTGTCTGGTCAGGAGACACACAGAACAACT
CAGGTCAGAGTGTCCCCATCCGTCTCCGAGTTCCTGCTCCAGTTAGACAGC
CTATGAGCTGGACCTGATAGCTGTGCAGAAAGTGAGAGCAGGGGCACCTTT
CCCTGGGGTCCTGGTGCGGACCGGGCACACCGTGCTGACCTGGGGAATCAC
TGAACTGGCTTCGGACAGAACAGGACAGATGGATGTCGCACACGCCGAGAC
GCTCATCCTATAGGACCCTGGACAGCAGAACGGAGCACCAAGGATGCTGGT
GGCCCTACCTGCCAGCCTCATCAGCCAGATCGGATACCGCTGCCATCCCAA
GTGGGCACTGAGAATGGTTTATGGCCTGACATTACTTGCAACCAAAGCCAG
TGGCTGCCTCACCTACTCCCCACACCAGATCGGTACACCCCTGCCGCCATG
CTGCAGTGTGCAGTGTGGGGCTGGGCAGAGAGGAAGAGTCCTGGTTAGCCA
GACCCGGTAGGGGCAGTCTGGGCAGCAGGAAGGAAGGGCGCAGCGTCCCCT
GACTACCATGGCGTAGGACTCTTATCAGAGCGGAGATGCTGCACAGCAGAT
GAGAAGCTGTGCAGGGCTCTTCAGACAGAAAGGAATGAGCTCAATGAGAAG
ACTGTACGCCGAATGGAGTTGAAAGCAGATCAGCTGTATAAACAGAAAATT
TTCGGAACTAGGCCGGGTCTCCTGACAGATCACAAGACACCCCAGAGGATC
CAGTGGCGTGATCTGCAACCTCTGCCCCCCGGGTTCAAGCGATTCTCCTGC
GTTGCCTGAAGATGAACTCTTTGCTCGTTCTCCAGATCCTCGATCACCAAA
TCCCATCCCCCTATCCCCAGGATGACAGAGATTGTGAGCCGTGTGTCGAAG
GGCCAGCCTTCGGTCTTCGTCGATGCCTGACTCAGGTAGGTATAGCCCCTT
GGCACTGCTGGGAGCCATTAGAACACAGATACAAGAGAAGCCAGGAGGTCT
ATGCCATGGCGGATTCTGAGCGCCTCTCGGCTCCTGGCTGCTGGGCCGCCT
GGAGGAGCTGATGGAGAGGCTGAAGCAGATCGAGGAACAGACTAAGAAGGC
AAATACATTGGTGACTCTCTGTAGGCAGGAGGAAGAGCGCAGGCGCCGTGA
TCCAGGTTGATCTTGAACTCCTGACCTCGTGATCTACCCACCTCGGCCTCC
TCGTCGTCGCCGTCGTCGTCGTCGTCGGTATCTGGGCCCGACGATGACGAG
CCTAGAGGACTGCGAACTCTCCCGGCAGATCGGGGCGCAGCTTAAGCTGCT
TGCGGAACCTGAATGGGCGCGAATTCAGTGGGAGAGCACTTCGAGTGGACA
TGCCTGAAGTCTGCCTTCTGAATCTCTTTGGGGAGCCATCCAACAGTCATC
GTGTTGATGCGATGTGATTTCTGCCCAGTGCTCTGAATGTCAAAGTGAAGA
ACCACAGCCAAGGGAACGGACTTGGCGGAATCAGCGGGGAAAGAAGACTCT
CCTGCGGGCCGCCGGTGAAATACCACTACTCTGATCGTTTTTTCACTGACC
GTCATCAGCTGGATGATCGCACAGACTGTCACTGCTGTTGCCGGGTTGACT
GATAGATGGCAATATGGAGACTCAGCAGTTGGAAGACACAGGAAAGTATCC
ACATGTTCGTGGACGAGAACACGTTCTCCAGCGACGCCCTGAAGGTGACGT
TGAATTTGAGGTACTGTGGGACTTCCAGAGGGGAGAGCAGCTATTTTGTTC
TCTAAGGGATGGAAATAAGCTGGCACAGATGGAAGAGGCTCCACTTTTCCC
GGAACACACGGGAGAGCTCTGAGGACAGGACAGGAGAGGACACGGCTGGTG
TACTACTTTATGTCTGTGAATGCTGCAGATCGTGAAGACAGCCCTGCAATG
AACGATACAGAGAAGATTAGCATGGCCCCTGCGCAAGGATGACACGAGATA
ATGCTAGAAGACAAGAAACGGGCCACAGACTGGGAGGCCACAAATGAAGCC
GGACCGGGCCTCTGAGGAAGGCAAACAGAAAGGCAAGGGCAGCAAACCTTT
GACCACAAATATGCCATGATGTTTGCAGAACTGAAGAGTACCCGCATGATC
AATCTCGATGTTGGATCAGGACATCCTAATGGTGTCACCGCTATTAGGGGT
TGAAATGGGTCCCTGGGTGACATGTCAGATCTTTGTACGTAATTAAAAATA
GATACCATTCAGATTGATTTGGAGACTGGCAAGATTACTGATTTCATCAAG
ATCCCTCATCTGGTGACTCATGATGCCCGCACCATCCGCTACCCCGATCCC
AGAATTTCCGTCTGATCTATGACACCAAGGGTCGCTTTGCTGTACATCGTA
GAGAGAATTTCCGTCTGATCTATGACACCAAGGGTCGCTTTGCTGTACATC
GCAAGGTCCGAACTGATATAACCTACCCTGCTGGATTCATGGGTAAGAAGT
ACGGCCGGAATCTGGAGGCCCATGACCCAGAACCCAGGAAGGATAGAAGCT
GGCTGCCATGTGAGATGATCCAAGACCAAAACAAGGCCCTAGACTGCAGTA
AGCAGTGGATGACCTCTAGTCAAGACCTTTGCACTAGGATAGTTAATGTGA
GCCATTGCTGCTGAGTTCTGACTACCCAAGTTTCCTTCTCTTAAACAGTTG
GAAGTAACTCTGATATGATGGAAAACAGCAAGGAAGAGGTAAGGATAATTA
ATGGGGTGGTCGCTCTGCAGAGAACCCCCCTTCAGGATCCGTGAGGAAGAC
GATCTGATCCTGATTGCAGAACCTTCCCTGATTACAGAATCTTGGGTAAGT
TGTACCGGAGGTTCACTGTGGAGACCCCAGATAAGAACATCTTCTTTTCCC
AGAGGAGGTGGAGATCCTGAAGGAGCAGATCCGAGAGCTGGTGGAGAAGAA
CATCGGTCCGGGAGAGCTCTGGATGCAGGTCGATGACTGTGTGGTTGCCCA
CGTTAGCACAGTTGGCTTTGGGGACCAGATCAACAAAGAGGACAGGTAAAG
CTCGGTCCGGGGACCGGAATGGACTCACCCATCAGCTGGGTGGCCTCAGCC
TGATACAGAGAAGATTAGCATGGCCCCTGCGCAAGGATGACACGCAAATTC
GATACAGAGAAGATTAGCATGGCCCCTGCGCAAGGATGACACGCAAATTCG
AATGATACAGAGAAGATTAGCATGGCCCCTGCGCAAGGATGACACGCAAAT
AATAGCTGCAGAAGAAAAAAGACACCAGAAGGATGAAGCACAAAAGGTACA
ATAAAATCTATGGGAACTGTGAATACAGACAAGAGAGCCACAGTAGAGAGG
GATACAGAGAAGATTAGCATGGCCCCTGCGCAAGGATGACACGCAAATTCG
AACGATACAGAGAAGATTAGCATGGCCCCTGCGCAAGGATGACACGCAAAT
CTGGCTACTGTGCTCAGAACGGCTTCTACTGCCTGGTGTACGGCTTCCTGC
GAGTTCGTCGTGAACACGAGCAATGCGGGAGCTGGTGCCCTGTCGGTGACC
AGCCCAACAAGTTCACTGTGGAGACCAGGTAAGGGAGCCCCCAGGAGCCCG
CAGTGTGGACGCCCGGGCTCTGACACAGACCGGAGGGCCGCACGTCAAGGC
AAGCGGGCAGAGTTCACTGTGGAGACCAGAAGTGCTGGCCAGGGAGAGGTG
ACAGGCCTGTGTCCTGACTGGGACTCTTGGGACGCCAGCAAGCCCGTTACC
GCTCCTGGGCTGGATCCAGAACAAGCTGCCGCAGCTGCCCATCACCAACTT
TATCGCGCTGTTGGAGGTGCTCAGCCAGAAGAAGATGCACCGCAAGCACAA
CTCAATATGGGAAACCTCACCCGGCCCGGACATGGACAGGATTGACAGATT
GTTAATTCCGATAATGAAGGAGACTCTGGCATGCTAACTAGTTACGCGACC
CTCGGCTTACTTCTCTTCCTTCTCTCCTTAATGACATTAACACTATTCTCA
AGCTGTTGAATTTTCCAGCTGACTTCTCAACACCAATTGATGTGATCACAT
AGGTTGCAGTGAGCCAAGATCGCCACTGCACTCCAGCCTGGCGACAGAACG
GGGAGCACAGTGCCCTCTGCTGGAGCCCAGAGTTCACCATGACCACTGGGT
TGTGCATTTGCTGAGAATAGGGATACTTTTACATAACCATCATAAAATGAT
ACATTTCCCTCCAAAAGGCAAGTTTCTCAGGGACCTCATGAGAAGCCTGTC
GAGATTACAGGTGTGAGCCACTGCACCCAGCCTCCCTGCTTCTTCTGATCT
TTCTGTGTGAACCTTGGGTTAGGCACTCTCGGGGGTACTGGAAGATGGCCC
TCATCCTTTACCGGAGGCGCCAGAGCATCGAGCGCGGGGCCTTTGAGGGTG
GTTCAAGAGCATCTTGGGATGACCTCCCTGACCCTTGGCTAGACTTTGAGA
AGATTAAACTGGGTCTTTAATGCCTCATGCCACATTAAAAAAAAAAGTCAA
CATGTTGTAGGGTGTGTCAGAATTTCCTTACTTTTTAATGCTAATATTCCC
GGATTGGAATCCAGGCAGTCTGTCTCTAGCACTTTGCCACCATGTACATCA
AATCCTTAACTAGGGATATGATTCGCAAATTTTTTTCCCCCATTCTGTTTC
TTCTCCATCCGGTCCACTTAGGATTCTCCTGGCTCCTCTATATTTGAGTTT
GAGGAAATTCTGCAAGTAGGGTCATCATCCATCCTGGTTTGCCCAGGCCTG
CTATATGCTCACAAATGCTTGTTATCTTTTCTGCTTTTGGTAATAGCCTGA
GTCAGAGGAGCCTTGCTCTGTCACCCAGGCTGGAGTGCAGTGGCAGGATCT
GGGATTACAGGCGTGAGCCACCACGCCTGGCACTAAGTAGATTATTTATCC
ATGGAAACTGGGATTATTTTGTTAACTCAAAAACCAATTGGCAGGGTGCGG
TCTAGTGCCCCATCTTCCACATAGCCCTCCCTGACCACCCCAGACCACTCT
AGCCAGCTTGCACTGGCAAGCTTGACACATTTTTTTTACTGAGGCTGGTTA
AGATCACAAGGTCAGGAGATCGAGACCATCCTGGCTAATACGGTGAAACTC
TGCAAAGGCTGGGCGTGGTGGCTCACGCCTGTAATCCTAGCATTTTGGGAG
AGGAGCTGCTTAATGTCCTTTTGTTCTATTTTTGGAGATAATAAATTTGAG
TTTACCCCATCTTCTAAACTAGTGACCAAAGAGAGTAATTTGGGATTTTTT
ACATCCAATTAAATTTCCCCCTTCCCCTCTACACATCAGAGGGCTAGTTCA
AGTAGCTGGGATTACAGGCATGTGCCACCACGCCTGACCAATTTTTGTATT
TTCAAATTAAGTCAATAGTAGCTTTCATTTATGATAAGCACTTAATATGTA
GGTGCAGCTCGTCAGCACGCCTGGGCTGGCCCTGGTGGAGGACGCAGGGGG
AATGCAGGCCGGGCTGCTTCCATACCCCCAAACGTAGGCCGGGCCATCTCC
AAAGGATATCTTTATTAACAATTGACTTGAATTTAAAAAAAATTTTAGTAT
AAGACAAACTATTTGAAGACAGAAACTCTAGTGGAGCTTGATTATTAGCCA
GTCTGCCTGCCACTGCCAGGAACACCAGCCTCCATGCCCCTCCACGGCCCC
TGTTCGTTTTTAGTCAATATTTTTTCTTTCTGTTCTTCAGCATCAGTAATT
GAGCCCTGGCAGGGGTGACGGCTCGCCCTTTGCAAGATGGATGGGCACAAC
GCGGCACAATCACAGCTCACTGCAGCCTCAACTTCCCTGGGCTCAGGTGAT
AAAGTGTCTGGCTGAACAACAGAAGCTACAGCAAGAAAACCTCCAGATTTT
CGTGAGCCATCGCGCCCGGCCGGTTCAAGCGACTCCTGTACCTCAGCCTCC
CTGTAATCTCAGCACTTGGGGAAGACTAGCCCAAGGAGTTCAAGACCAGCC
TGCTAAAAAGGTTTTTTTTTTAAATCCACCTGTACTATATGAAAAGTAAAC
AAGGCAAGTAGAGGAGTGATAATGACTGACACTTGCTTCTGCTGGCACTAA
AGAGGCCTTGCATTTCTGCTCTTGCCTTATTAGCATCCCAAGACAACCATG
TGGGGGACATCGAGCCTCTTGTATTCCCATCTGGGAAGACCTTTGCAGTTG
TTCCATCGGGTTAACCCAATTAGCCCATTGATTTTTTTCAGAAAAATATGT
GGTGATGCATGAAAAATCAACAATACAGAAAATACCAAAATGTCTTTCCTG
AGGTAATTTACAGATTCAATGCCATCCCCATCAAGCTACCAATGACTTTCT
TTGGCGGATCACTCGCGGTTAGGAGCTGGAGACCAGCCCGGCCAACACAGC
GAGCCTCAAGGTTTTCATCCACTTTCCATCTCATTAGGCTTTCAGCCATCC
AGTGCAGTGGCGTGATCTCAGCTCACTGCAACCTCCGCCTCCCGGGTTCAA
ATATGTAGTCTTTTGTGTCTATCTTCTTTTCAAAGTTTACCCATGTTGTAG
CACGCAATGATATGCCTTATCCCTACCAGAACAGGCAGGGCCCTGGCGGCC
AGTACATGCAGATGTGTTCAAGCTCCAACATCCTGAATCTGTGGTTTTCTA
AGAGCCTGCGACTAATCAATTGTGTCAGATCAAAAGTCGCTTTATATCAGC
AAGCACTTCAGGTGGGCCTCGCCTTCGCTCAGGAAGGGAGGGTTGGTCACA
AGAAGAACCCACCTTGCTCTTTTGACCCAGGGAGAGAAGAGTTAGTGGTGC
TTGTGATCTGCCCGCCTTGGCCTGCCAAAGTGCTGGGATTACAGGCGTGAG
CAGCCTAGGGTCCTCTCTTTGTATGCAACAGCTAGTAAGTCAGCAAGACGC
TTAAACCGCTCCCCATTTTAGCCCTCATCCTTCCTTCTGAAGACACCTCGC
GGTTCGATTCAACAAGAAGAGATAACTATCCTAAATATATATGCACCCCAA
CCTGTAATCCCAGCACTTTGGGAGGCTGAGGCAGGAGGATCACTTGAGCCC
TCCAGCCTGGCAACAGAGCAAGACTCCATCTCAAAATAATAATAATAATAA
CTCCGCCACCTGGGTTCAAGAGATTCTCCTACCTCAGCCTCCCAAGTAGCA
TCGGCCTCCCAAAGTGCTGGGATTACAGGCGTGAGTCACCTTGCCTGGCCA
GCACTGGGAATTCACTCCCTTACCACCAGGGAGCCCATCTGCTGCCTATCA
CTGGGCGCTCAGTAAATACTGGTTTCGAACCCGTCTTCATTAGAATCCAAC
CCACCTTCCGAGTTCAGGCGATTCTCTTGCCTCAGCTTCCCAAGTAGCTGG
CATGGGGCCAGTTTGGCCTGGGTGTCATGGTCCCGCCTGGTCTTGGCGACG
TTATAAAAAGGAAGAAATTAAAGTTCTTTAAAGTCAAAAGACTTTAAAAGT
CAAGTAGTATGTAAGAAAACTAAGACATGGACCCCACCCCCTAGGATTTTA
GCTCATTTAACCCCCAGGCTCCTGTCGTGTGAATATCCTCAGTCTGTAGGA
AAAAAAAATAAATAAAATAACTAGCCAAGTGTGGTGGCACACATCCATAGT
AACAAACAAACAAACTCTTAGTTGTCATCGAGTCTACAATCTGGTTCATAT
TGCTCCCTAACACTTGTGAGTCAGGCAAGGAAGAAGGACAGACGTGACTCG
TTGTATTCTACTCCCTTTCTAAAATCACTTATCAGTTCTTGGAACATTTTT
GCTTGGAGCCCAAGAACAAAGTTTTCCAGGAGGCCTTGCGGAACATCGGGG
TCCTGATCATTTATTAATGGATATGCTTCAGTGAGGCAAATCAGTTAGTTT
AACAACAAAACATAATAAATGAAGGCTGATGGGAAGCCTTATGTGGGTGGG
CTGATTGAAGATGGCTGTGTGGCTTCCTTTCGAAACTGGGGCTAGCAGGGG
AAAGTGCTGGGATTACAGGCGTGAGCCACCGCAAGGGCTGGGCTTTGTGTT
CAGAGATTGACTCAGTAGGTAGTACCAGGAACCCAGAATGTTGCCACGTCC
CTATTCGGGCCACAGACCGCTCCAACCCCCTCCATGTGGGGAACGACCCTT
TGTTGACACCTGGAGATGCCAGGTCCAGGGAAAACAAGAGTGTGTTCAATT
TGGGCTTTCTACTTAGTGCTACTTGCCTGAACCAAAACTCTGCTATTTTCC
CAGACCCAGGCCTGCCCACCTCTCTCCTGGCCTCAGCGACTGGACATCCTT
GCAGACTTTGAAGCTTAAATAGATTCTTAGCCTTCACAACCCCTGGGCATT
GCTGAAGCAGCGAGAAAAAACCCAGCATGAGTCCGAACTGGAGCAACTGAG
GAGCCCCCGGGTGGCCCTTCTCGGTCGCACGGGGCCCTGTGCACACGGGCT
TAGCATTCTACCTCTGATGGATGGCCAGTTCTTTCACAGCTTCTGTTAAGT
AATTGTTGGGATTATAGGTGTGAGCCACCACACCTGGCCTGACGAAGTTTT
ATATTGAAGACATTATCTCATAGTACTTGTATTAGTGAACATTTTCACTTT
AAAAATCTACCTATTCAAATGATCCCCAGTAAAGACCACTTCCATTTTCTG
ATTTATAGTACTTACTATCATTTTTCTATAAACTAAATTCTCTAGAAAAAT
TGAGATTTTTAAGATGCTTTTCTTCCATTCATCTTTCACCTAATTTCCTTC
AAGCCAACCTTGAAGTCTATCCCAACACCAGAGAGCTCTCCCATGGGTCTG
GCTCTGTATTTTAGAAATAGCTTAGCAATAGCTATTCAGGATAATTGATCA
GGAGGAAAGTTTGAGAGTCTGATGACAACGTACACTATTTCCCCAGATACA
TAAATACCTAGGATTATAAAGGGAGCCAGCTATACTTACATATAGTTCTCT
ACTAGAAGTTAAGGGCATAAATTCTCCCAGTGATTTTTAATTTTAGCATTG
CTGAGGTCGGGAGTTCGAGACCAGCCTGACCAACATGGAGAAACCCCCATC
AAAAGTTTTACATTTTTACATTTCACACTATGTTCCATTTTGAGTTAAAGT
GTCTGTGTGGGTGGGTGGGGTTTCCCTGAGCCCCTGTGTCGTCACGCGCTG
TTCATGAAATTGAATAAATAAATATCCTTGATCTTCCCTAAACCTACCTTA
TGGTGCATACATGTAGTCCCATCTACTTGAGCGTCTGAGGCAGGAGAATTG
TGCCTGTGCTGCCCCTTCCCCTAGTCTGAGGAAAAGCAAGACAAGCCCTCT
CAGGGTTGCCAGCAGAGGGCATCATCTCAAACACAAGCATGGGAAGGATGG
ACAAAAGGATACATTCATTTATTCACTCATTCAATCAGCCATTACTGTATG
ATAGGCATGAGCTACCTTACTTGGCCTTAAAAAAATTATTTAACATGCTAT
ATGCAGTGGCGGAGGTTCACTTCAGCCTCAACCTCGCAGGCTTAGGGGATC
GCCCCCATGATTCAATTACCTCCCCCCGGGTCCCTCCCACAACATGTGGGA
ATTGTAAAACCCATTAAGGCATTACCCTATTTAATATTTTTATCATTAATT
CTTTCTGGAGCAGCATTTCGTTTAACCTGGCCGTCCTGATGAACCTGCTGG
TTTCTTTCCCCTGCCCAGCCTCATTCCCCTAAACAGAATATTACTGAAGCC
TGCTAACTTGACCAAGGAGAAACTTCAAAAATCCTCGCCTTAAAATTGGAA
GAGCTCCATAATAGTGCTGATTTAACAAATACTCACTAAATAGACAAAACC
TGGGTGACAGAGCGAGACTCTGTCTCAAAAAAAAAAAAAAAAAAGGAAGGA
TTGTTTGTGTTTGCAGAGCTATAAACAGCCTTCAGCTTTTATAGTCACCCA
GTTAGAACTCACAGCACCGTCTCTGCCCACTCTTTTGCCACCTTTTTGGGG
AAGTGGAGTTGTCCCCCATGCCACTCCCCAGCCTTCTTACTAGCTCTTTGA
TCTCAAAAAAACAAAGAAGTAAAATCACAGTATGGCGCCTCCCCTCGTGCT
GGTCCCTGCCTCTGCTGTTACTCCCCCCTCCCTCTCCATTCGTGTGTACCC
AGAGAACTCAGCGACACTACCTGGGCCATACAGACTGTGTGAAATGGTTGG
CACTCCAGCCTGGGAAACAGTGAGACTCCATCTCAGAAAAAAAAAAAAAAA
TCTCTACTAAAAATACAAAAATTAGCTGCATATGGTGGCATGTGCCTGTAG
AGAATAGATTATTACTTTAAATTATCATTCATTCCTACAACAAATGTTTAT
TAGCTGGGATTATAGGCATGAGCCACCAAGCCTGGCTAATTTTGCATTTTT
CCTTTAATCCCAGCACGTTGGGAGGCCGAGGCGGGCAGATCACGAGTTCAA
CTGTGCCTTTGTGCTCAGAGCTGCCCAGCAACCAGGGAGGGAGTGGGAATA
GGGACCTGCCTTCCTAACCCAAACACCCCCTCCCACTAGGCCCACCTCTAA
CAGTCTGCATGTTATTACTAAAAGCCCACAGGTAAGGGAAAATTAGACCCC
GCTTGCTCCACTCTTTCAGCCTTCCCTGTGTACCCGTGCCTCAGAGGGGTC
ACTATCACAAGAACAAAAAACCAAACACTGCATATTCTCACTCATAGGTGG
CAAGAAGTTTCTAAAGCTTGGTCTTCTGTAATTAGGCCACAAGAAAAACAT
GGGCGCAGTGGCTCACACCTGTAATCCCAGCACTTTGGGAGGGTGAGGTGG
GATTGCCAGGTTTTTTTTTTCATGACTCCTAAGCATCCTTATTTCCTCTCA
TAGAATTCAGCATAAATGTGCTGAGCAATTAGATTCATAAGTAGGACCATT
ATTCCAGCTTTCATGTTTCTGACTTCAAAAGGTAAGTTTTTTAACCACTAT
ATTAGCCAGGCATGGTGGTGAACACCTGTAATCCCAGCCACTCGGGAGGCT
CTGCACAGGGGCCCTGCAGGCCAAGCACCTTCCAAGAGGAGGTGCTGTCAG
CACCTCCCAGGTTCAAGTGATTCTCCTGCCTCAGCCTCTCAAGTAGCTGGG
AGGTAATCTAATGAAAGAAATGATCCCTCACCCCAGAAGAATGCTCATGAA
GATTACAGGTGTGAACCACTGCTCCCGGCCTTGTGTGATTTTATCTAAGGG
GGCCGTGCTCCTCTGCTTCTGGTCACTCTGAGGCGCTGTCTGTTTCTGTCT
TTGGTTTTATCTTTTGATTATATCTCTGCCTTTCCCTATCAAAAGGCAACT
TTCAACCACAATGTATGAGTGTTCCCTTTTCTCCACATCCTCACCAGCATT
AGTAAGCAAGACTGACATACTAGTTCCTAGTTTAAATGTTGGTTCTAGCTT
GGCCTGAAGTCACCTGAAGAGGTAACATATATGAGTCCATAGTATCTGTTA
CCTGAGGTCGGGAGTTCAAGACCAGCCTGGCCAACATGGTGAAACCCTGTC
CTCAAAAGTAGACTGCTAGTTCAACCCATAGCATTCAAATGCTCTTGATTT
GAGGTACAGAACCAATGTACAGAACCAATGCATGCCTGACTCCTGATTTCC
TGTGGCCAACTGCCCAGGCCTTTCCCCCACTTTTTCTTATTTAGGCATTCC
CAAGGTGGGAGGAACTCCTTGAGGCCAGGAGTTCAAGACCAGCATGGGCAA
CAGGGTGGTCTTGAACTCCTGACCTCAAGAGATCCACGAGCCTCGGCCTCC
TCTCCGTCTCTTGGTGTCCCTGCCTCAGCCTCCCGAGTAGCTGTGATTACA
GTTTCAACTCTAGAATGGAGAATTTCACTGTTTCCCACACAAACTTAATTC
ATATTTGGAGACTACATGGAGATTTCATTGTATAGATTTTTCCTCTCAACA
ATGTAGACAGGATCAAAGAGTATACCTTTTACGGCTGTTCCTCACAGCTCC
TGTTTCGTGCAGTCAGGTTGAGTAGCTTTTTTGTAGGTTCACCTGGAAACC
CCCCCGGCTCCTGCACCCAGGGTCGCAGTCACCGCACAGTGAGCCCTGGCT
GGAATTATGAAGTATGTAGCCTTTTCAGACTGACTTCTTTTACTTAGTAAT
GTTCCGTATCTTCTAAGAAACTTCTCAAAACTATGACTTGACTTAAACAGT
TATTTTTGGACTCTCGGTTTCTTTTCTTGAGCTCTGCTTTCAGCAGCTGAG
ATCCTAACAGCAGAGTAGAGCCTTCCCAGTAACTTCTTGCCCACAGAGGTT
TGCATGGGCTGTTGCACCAAGGGCCCCAGTTCCTTCCTTGCTGGCTGTTAG
TTGATTTCTAAACATTACCTAAGACCCATAGTCATTAGGTTCTTTCATAAC
TCATGTACACCTGCTTTCTTGTTTGCTTTTTCAAAAACAGGACATAAACTG
GTGAAGCATTCTGCAGCACAGGAAACTCAGTCCTGGCTGAGGACCGTAAGC
TCAGGAGAAGGAGCCGCCAAGGCTGCAGGTTAGAGAGAGGGGATTGGGGCT
CTCTAGCTGGGTGACAGAATGAGACCTCATCTCTACCAAAAAAAAAACCCC
CCTCCTCCTGGGCTCAAGTGATCCTCCCACCTCAGCCTCACGAGTAGCTGG
ATTGAATCTGTTTCTTAGCATGACTCTAATAGTATATGGGTTTCCTTGGAG
GAGTGCAGTGGCTGATCTCAGCTCACTGCAAGCTCTGCCTCCCGGGTTCGT
TGACCCCACTTCTCGCTGCTCATGCCGCTGGGACTGGGGCGGCGGAAAAAG
CCAACCCAAAGAGGCATTATAATGACCGTTAAATTTTCCATCCAAGAAATA
ACCCCCTTGTCTCTTTGAGGCTTCTCAATTTTCGTCCTGTTTAGTGTGTAC
CACTGAGATGCTCCCAGAGAGTTGGCCCTCCCAGGGCAGCTCCTTGGTGGG
CCAACCTGTAAGAAATATGTAAATACAACTTACTGATGGAACAAACAGGGA
AAAAGATAGAGTAGGTGTAGTGGGTCAAATGGTGCCACCGCCCCCATTTCT
GTCATGGAAGAAGTTGTTATTACACCCCCATATCAAGTGGAAAACTGTAAA
TCTGATTTTATTTGCATTGACCCACCTCTGAGTTTAAGTTTTTTATGTTTA
TTTTATTTTTTTTTTAAGATGGAATCTTACATTTTCCCCAGGCTGGTCTTC
TGTCCTGCAGTAGATCATTTTATCTCATTCCTGTTCTTCTATAGGATAGCT
AACAGTAGCAGGGCCAAGATTTAGACCAAAGAAGTCTGACTCCAGAAGCCT
GTTTTTTGTTGTGCTTTGTTTTTGGCACATGAAACATGTATACGTGGTTCT
GTTGAGCTCCTGTTCCTGGCCCCGTCCTTTGTTTGGAGCCGCAGGGCTCCC
GTAACCGTATCTGTCTCCATTTCCTCCAGAGAAGAGATTGTTATCATTTTG
GTATGAGAGACCCCCTTTATTTCCTCCAAGCCTGTATCAGCTCTGGATATC
TGCTTTCTGTTTTTCTTTTTCTCTCCTTTTCTTATTATATTTTCGATTTTT
TTTCTAACATATATTTTTTTTAACTCTTTTAATCCCCAAAGGGTCATAATG
AAGGGGAGCAAACATTAATTGGTGTCTTGACCTGACAAGTCAAGGTCACAT
ACCTCAGCCTCCCAAGTAGCTGGGACTAAGGCAAGTACCACCATACCTGGC
GCAACAAATGTGGGAGTGCAGATGTCTCTTAGATATACTGATTTTCTTTAT
TTTGGGGATAAATTCGTTGTCATTACAGAGAATAGTAAGAAAAAATTTCAG
CCCTATTTGTGGCTGGGCACGGTGGCTCACACCTGTAATCCCAGCACTTTG
GCTCGCTTTAGCAGATAAGCAAATACCATGTTTACCCAAGCTTGGAATATT
TACCCCAATTATGCCAAAGCGTTCCCAGTCCTATCCAGGAGTAATTAAAAA
GTTAGGACTCAGCAATATCATGCCTCTCCTGCAGACTCATTTTTCTGTTAA
GCTGCAGCGAGCCATGATCACACCACCGTACTCTAGCTTGGATGACAGAGT
GGTGGCCCTTGCTCTTGCTCTGTGTCTGTCTGTTCATCTCACTCACACGCA
AACCTGGACTTTTTCCTGTTGTCCCCTCCCGTGACACTCAGCTCCCTGCAT
AAGGAAAGAGAAATACACTACATTCCCAGGGAGGTCAGGGAGACTTTTGTT
GAGGTTCCCAAACCTCAGTTCTTGACTTCTGTGCACCTGCAGGCCCAACAC
TCCGGATTACAGTGGGCGAGCCTGACTGATGTCGGGCCCTCCACAAGAGGT
GCACAGAATTCCAGGGTGTGGCCTTCAGCAAACACTGCGGGATGTTCACAG
CACTTGAAATTTTTTGGCAGGCTTTCATTCTCTTGGTTTAGCATTAGTAAA
ACAAAAGAAAATGGATAAAACTAAGCTACTGTAAAATAAAACAAAGTAACA
CAGGTGCCCGGTCACCTACACGCAGCTCAAACAGGTGCGCGGTCACCTACA
AGTGTAATTTCTTGCTACTCCCTACCTTTCTTCATTTAGTTACAGGATCAG
AGAGATGGAGTCTGACTGTGTTGCCCAGGCTGGTCTCAAACATCTGGGCTC
GAGCCCCCAAGATGGGAAAGAACCACACAGCTAAGGGAGGGCCTGGGGAGC
GCGGGGCTCGGCGGGGCGGAGGCGCCCGGCGGCGCGGGGTTCGGGCTCGGC
GGTGCTCAGATGAGGCCAAGAAGATCTGCTGGTGGCAGGTTCTTAGAGGGC
AATTACCCTGCCCAGACACACTTTTCATTGATTCTCTTGGAGGGCAGTTCT
CCAGGCTTCGTGCTGGGCCTGACAGCACTCAAGCTTTGCTGCCCACGTAGG
TTGCGATTGTTTCAGTGTGTCCACACAATGGTCAGAGTTGTATCTGTGATC
CACACTGCGCCTTCTGACTTAAAGGCGCCCATTTCTGCTGGTGTGGGCGTC
TCTGCAAGGTACAAGGAAATAATAGCTGTCAAGAATTAGGCGACGTGGATG
GCAATGGCACGATCTCGGCTCACTGCAACCTCTGCCTCCCGGGTTCAAGCC
GAATATCTCATTTCCTACTGTCAAACAGTATGTGACCAAACTTCTTTTGAG
TATACTTCCTGGTTATCAGCCTGTGCTCCTATATCAGCTAGAGCTCCTATT
CCACCGGTCATCTCATTGCCCAAGCCAGAAACCTCTCGGCCACACTGGAGA
CCTGCACATGTACCCCTGAACTTAACAGTTGGAAAAAAAATTTGCAAGGTG
GAGGCCAGGTGGCAATGGGGAAGAGCATAAGTGACCCCTGTCCAATATGCC
ATAGTAAGTGCTACATAACTGTTGTCGAAAGAAATCAACTTATCCATCTAG
ATGGGTTTAAGTTATTGATCTATTTCCTGTCTTCATTATTTTCACTGAAAG
CTTAATTTGAGCCCTGTGAGAGTTCCTCTCTGAGAGCTCCTATGCACTCTA
GGCAGGTTCCACTGGGAGGCTAGAACTCTGCAGGAGCGGAGACCACAGCCA
TTAAATCCAAACTCTTCCTTATAACCTCTATTCAGAGTTATGTCCTTTCCA
TAATGAAAAGTTGCAATTATTTTCACAAGATACTTTCAAAGATGAGTCTAA
TTCTGCCTTGCTAAGGCTCTGACCTCTTTTCTTTTTGCTATCTTTCAATTG
GAATGTTCTACACCTGCCTTCTATCCGGGATGATGTTATTGTTTTTAACAA
GGTACTTGCAGTAAGGTGAGCTTTGCCCTCCCAAGGCTGCCCCTCCTCATC
GTAGAAATCTCTATGGACCTTCCTGCAGTATTTATATTCGTTCATCTACAG
TTACCTGGTAGCAGGTGCCAGCTTCCTTCCTGCATGCCCTGTCCCCTTTAT
AAAAAGGCGTAATACAAGGCTTGAGCCATGGCGCCTGGCCCCAAATTAGCA
CTCTTTTCCGCCTCACAAATGTCTACTGATTACTGAAGATCCACTGCAAGT
CACTGCAAGCTCCGCCTCCTGGGTTCACGCCCTTCTCCTGCCTCAGCCTCC
GCTGTCACACTGTGGGACACACCATCTGCAGCAAGATAAATTTGAATGTGC
GAGGATGAAATTTTGAACAGATCACCAAGAAACAGAAAGCCACGAAGAGAG
TGTGATCTCAGCTCGCCGCAACCTCCTGGGTTCAAGCAATTCTCCTGCCTC
GGGGTGCCTTCTGATTGGTTGGGGCCTCCTGGGACTGGGGGCTGAGCAGGG
GCAAGAGCTGTGCCTTGGCTGTGATCTCCATTTTTGTGGGTGCTCATTGGT
TGTTTTCAGTACAAACATAAAGGGCCTCTAAATCTGCCTATTTTGAAAGAC
AAAATAACAAAATAGTTTATTATCTCTTTCCTTTTCAAGATTTATGTTCTT
TCACAGCGTTCTTTCTGTTTGTTTGCAGGGGCTGGTGAGTCTGGGAAAAGC
TCCCTTTCCTTTTCTTTCCTTTCTCCTCTTCTCAGACCATCGGGAAGGTGC
GATCACAAACCAGTAATACAAGGATCTGATTATTCAAAATATGATATGGTG
GCCTGATGGCTAGCTCCTCAGTGTGCTGGCTTTCCTGGCAGAGGGGAGGTC
CAGACAATGGAATATTATTCAGCGCCAAAAAGAATGAGCTCTCAAGCCATA
TGCTGGGATTACAGGCGTGAGCCACCGCGCCCGGCCATCTTTCTTTTGTTG
AAGCTTCAGCATGGGATACTAGAGACAGGCCAGGGTGAGGCACCAGCCTGA
GCGCGCCCTTTAGGGTTTGAATTCTCCAGTATAGGTCAGGCGGGAAGGAAG
TCTCGATAAATAAATAAATATTTGCCCAGTGATTAACCAGCAAAAATGGAT
AAAACAAACAGTTTATATAAATTTACAAAAATATGCCAGGGATGGTGGCTC
GCAATGCATTGGGAAACCTAAGGCACTATTTGTTGTTCTCTATTTTCTAGA
ATTGCTTGAGGCCAGTATTTGAGACCAGCCCAGGCAACAGTGAGACCTGTC
TATTGCCTGGGATTAATCATTAGCCCTAACTAACTTAGCTTTGAAGTGTGA
CTGCCCCAGCTCATGCTGAACGTGGCCTCTCCGGCAATGGAAATGGACTCA
GAGGGAGAATAGTGTAAACCTGGCCCTGCAGAATATTTATCTTAAATTCTT
GAGCAGGAGCTCATTCTGACTGCATCCCACTGTTGCTGCTTTCTGGGTGAT
TAGGAACTGCTATTGTTCCTGTTTCCAGATGACACTAAAGCTCAAGAGAGG
AAAAGTCATTTCAACTTTTAGGGCTCATTGGTGAACCATAACCAAAGGGAG
TCCTTGCTTCTCAGCCTGCCAATGGCCTGTTATGGGACCTTGTGATTGTGT
CCGTTCTTCTCTGAGTTCTGATTCTCCGGCTTCTCTTTATCATTCAGCTCA
GAGAGAGTCAGCCATTCTTATCCCGCAGAACAGACAAATTGACAGGGTAAC
CCCGTTCCGTGAGAGCAAGCTGACACAGGTGCTGAGGGACTCCTTCATTGG
ATAATTCACTGTGAACATTTAATAGCTTGGTTTTTAATTCTTCCCCAAATA
CTCCAGCACCTCTGCCCCTTCTCTGCCTCCTTGAAGGTCTGGTAACACAGC
TTATTGAAATGATGTCTAGAAGATACCTTATTTCTTTATAAAGTCAGTATT
CTGTAATCCCAGCACTTTGGGAGGCCAAGGCAGGTGGATCACTTGAGGTCA
AAAATTTCTGTTTGAAAAAGTAAGTCTTCGTGGGAATTTTGGCATAGTTTA
GGCCAGGCTGGTCTCGAACTCCTGACCTCAAGTGATCCGCCTGCCTCGGCC
CCTAGGTATTTGGTCACACATTATTCTGAGTGTGCTTGTGAGGGTGGTTTT
GAATTTACAAAATCAGAACAAAGATCAGATCAATGGCTTTGCCTATACAAA
CATGTCCCTAATAGATTACTGTCTCCAATTGCTTTGTGGATGTAAACACAT
TCTTGTATGCATTCTTGACTCAGAACTATTGACTTTTCACAGTTCCTTAAT
TGATAGGTAGTTTTTTGATCCTCACCCTCCTCCCACTCTCCACCCTCAAGT
CTGTGGCTGGGGCCGCGCTCACGGTCACACGGCTGCGTGCTCTTTGTGGTC
TCTTTCCTTAATTTTACTAATAGACCAACCAAGGAAGCCTTCTGAATCGCT
TGAGGCTTTGGGCAAGTCACTCACCCCGTTCCTGCCTTATCAGGGTTAGGG
TTGCTGCCCACGGAGCTCTGGCACGCTAGCACCCGGCCCCGGGTACAACGG
CTTCCTTCTTTCCCATCAGTGTTCACTAGGGATATTGGCCTGTAGTCAGTC
ACTTGGGAGGCTGAGGCAGGAGAATCGCTTGAACCCGGGAGGCGGAGGTTG
GTACCAGCTGCTCCATATCCATGTACCAGCTGCTCCTATCTTTGACATGAA
CTATAAAATGGGGATGGAAAATGACCTCCCATACTCCTGGGTTATTGGGTG
TCCTTGTGCTCCTCATTCTCCCCTTCCCACTACTATACTTGACTAATCTTA
TTCTATTTGGATCATTAACTTCTTACAATTCAGAATTCCTTTGTGCCCAAG
GCCAGGGAAGCGCCTTCATCGTGGGCCTGCTCCTCATGCAGGTAGGTGGCT
GACCTTTTATGCTTGTGGTTCTCAGCTTTGTTGGACCTTTTGTGACTAATC
CCTCAGGTGATAATGCCTGCTTCGGCCTCCGAAAGTGCTGGAATTACAGGC
TTCTGAAGATAGAATTACAACGACACCCTCATCAGAAGTAGATGGTAAATA
ATGATAGAGGAACATGGAGACTATTCCTAGAAAGAAATATGTAGTCCTTTT
CACTTTCATCCTTTCTAGCATTACACAATACTTGAGGCTTATCAACAATAT
CAAGATGAAGTCCTCTTAACTCTTCCCTCTTTTCTCCTCTAGCAGAAGGCA
TACCTTTTTGACCTGGGGAAGCAGTCCCACTAATATCAATCTTCCTCAAGC
CAGGTCAGTAATTCAGGTAGGATCACAGGGGAAGATTTTAATTTACAATGT
CATCAACATCTTAAGGTAAAGTGAACAAAGCAAGCTACTGATGAGAATATG
AGAATATCATGACCAGCTTTCAGGCCTCCTGAAGTATCTCTCTCACATTGT
GGGCGCTTTGGCTCACGCCTGTAATCCCAGCACTTTGGGAGGCTGAGGCGG
CCGGGAGAGGTGCTTCTGTGACAGGCACTAGCATGCTTGGAGGGGAGATTG
AATAAGGAACACAATTTTATATTTTCTTGTTAACTATGGGGTTTCATTAAG
ATGTGCCCTGCATGTGAGCTTCATTCACTAAATCATTCAACAAATGTGTAA
ATCATGATCTTTCTTTCCTAAATATCTGATAGTGTTACCTAAGAACAAGTA
TGTGATTTAAACCTAGATAATGTGGCCACAAACTGTTAGCCTCAATCACTG
GTCACAGGGCATTGCAACCTTTATCCCCCAGAACAGTAGGTACATCTATGG
TAATTTGAAATCCAGAACACACACACAAAAGATGTGCTTCTAGTTCCTTAT
TGAGACAGAGTCTCGCTCTGTCACCCAAGCTGGTGTGCAATGATGTGGTCT
GCTCTTGGTCGCTTCTCAGGCAGACCCTGTGGCTGTCACTTCTCTTTTGGA
ATTAGCTAGGCATGATGGTGCGCACCTGTAGTCCCAGCTACTTGGGAGGCT
CTGTGACCATTGAGATATTCTATCCCTGACAGGCAACTTGATTATCTGCTT
TCCCATGCCAATGGTGCTGCCCAAGCTCCCCGTTCAATGCAGTGGGCTGTC
GTGGTTGAATAGTTGCACATGAGATCAGAATGATCAGGGGAGGACAAATCA
TCAGACCCTCTCGTCCCTGCCTGGGCCCACACTTGCCATCCCCAGGCTCAG
ACAGAAAAGGGACTCTTCCCTTTTTCATCCTGCAAAGAAAAAAGTCATCTT
GGAGCTGCTCGCGACCTGGCCCGGCCCAAGAACACGTGACTCTAGGAGGCT
TGTAATAGACAGTAAGCATAGCTGACCTTTGCTTTCTGTCTTCTGAGGCTA
GGGGACTTTATTCCTTCGAAGGGGACTATGTTCTGAGTATTTCATGAACAT
GAATACATCTTTTTCTTCTTTCTCCCCTTGGCAGTGTCAATAGGAGCAGGT
GTGATGCCTTCATGTTCTCAGGTCTCAAACAGGTACAGGTCATATCTTGTG
CGGAGGTTGCAGTGAGCCAAGATGGCGCCACTGCACTCCAGCCTGGGCAAC
AGATTCCTTCCTTTATCATTTTCTTCCTGTTTAGAGAAATTCCTATAGCTA
TGACTACTGTTTATCACTTGGGTTTCCCCTAGATACTCATAAATGACTGCC
TAGACAGAAAGCATCTTATCATTCACAAGCTTAGCTATGCAATATATTCCT
TGGAAGGAGTTATAGCTACATACAGCAACAATGGATGAGTCCCATAATATT
TACCTCAAATGCTGCATCATCTGTCCATCTTTGTTCAGATACCACCTTTTC
GGTTTTCTGTCCCTGTGTTAGTTTGCTAAGAATGATGCTTTCCAGCTTCAT
CACTGGCCCAAGGACACTCTGGGACCCGCCTGTGCTGGCTCCTCTCTCCTC
TTATTCTGGATTATCACAGTGGCCCCTAAATGCAAACACATGTATTGTTAT
AGTGAGCTGAGATCGTGCCATTGCACTCCAGCCTGGGGAACAAGAGTGAAA
GCAGTGAGTTGAGATTGCGCCACTGCACTCTAGCCTGGGTGACAAAGTGAG
GTGGTGCTGTCTCGGTTCACTGCAACCTCTGCCTCCTGGGTTCAAGCGATT
TCCATACAGCTGAATCCTCTTCTGGCTCAGGCTGTGAGTTGGGGAGACACT
TAACACCAAAAAAAAAAAAAAAAACCACAACAAATTAGCCAGGTGTGGTGA
TTGAACACGTCCAGGAGACCAAACCCACCATCATGGTCACCTACAACGGGG
TTTCACAAATATAATATCGGCAGCTCCCGGATTGCCTGCGGGGTTGTTCAG
TCCTTCAGGATCACTTTATTCTAATCCTAGATATAGCTAGCTGATGCTTGG
TTTATAAAGATGTGCTCAATTCTAACTTCTCTTCTGTTGAAACCACGGTTT
CATTTTAAAGTCCACTGATGAGTGACCTTAATTTCCTCTCAGAGTCTCTCA
GTGTACAGAAGGAAAGAGAAATACACTACATTCCCAGGGAGGTCAGGGAGA
TCCTGACCTCATTATCCGCCTGCCTCGGCCTCCTAAAGTGCTGGGATTACA
ACCTTCTGGGAGTTATGCATTGTGCCAGCTATTTATCTGTACCTGTTGCAG
TAGAGACAGAAAACAGAAACAGACACAGAGATAGAGACAAAGAAAGAAACT
CAAGTGTTTTCTGACCTGTTTAGGGCATCCTGAAAGCCTACGGGTCCATGT
TGTTTTCGTTGACTGTGTTGAAGATCAGATGGCTGTAGGTGTACGACTTTA
CAGCTTTCTACTTGTTTACAACAGGCAGAGATGTTCAGTATAGTTACTCTG
CTTTCATTTTTCTACTCCATTATCACCTCCTGTGAGTCGACTCTGTTAACA
GAGCCGAGATCGCGCCACTGCACTCCAGCCTGGGGGACAAAGTGAGACTCC
ATATCACCCTGTATGGCCCTTTGCCCTTCACCCTTTGTATTATAGCTCTTT
TACAGACAGGGGCCCTGACTGGAAGCATTGTTTTTTCTCATCAATATTATA
CCTTTGCATCCTAAGGGGACTGGGTCTTTGTGCACCAGCAGCAGCCGTAGA
TGAGTATCAGCAATGGACTACGCATCATTCTGGGTAACTATCACTGAACAC
TTATTAGCACTTCCTTTCTTTCTGACACTAAGGTGTCCCAGGCCATCTTTT
TGATTTGAAAGCATTCTGCTCATTGCCATCACCTCCTCCTTCACAGTTGTG
GGCTGAGGCAGGAGGATCGCTTGAGCATATTGAGTGTTTGCACCACTGCAT
AGAGAGATGAGGTTTTATTGTGGAACTTCATGCAATGCCTCTCTGCACCAC
TCTTCCACATCTTTTTATATTTTTCCACTATATTTGTGTTAAAGCTTAGGT
CCCATCTAAGACTTTGAAAGACTCCCAAATGACCCCAGATTTGAAAATAAT
CCAACCTGCTAGCTCGAGATAGACTCAACTCCAGAGACATCAAACCATCCT
CTGCACAAGACCACTGGGCGGGATACACGACAGAAACCTGAAGCTTCCCTG
AGTGGCTGGCATTACAGGCATCTGCCACTGCGCCCAGCTAATTTTTGTATT
TGGAACGCCCCAGGCCTGAAAGGTTCTTCCGGAGCCGACCTGGCCCTGCCT
TCCTGTCAGATCAGCCACAGCATTACATTTTCATAGGAGTGTGAACCCTAT
AATTTTTTAAATTCATTGTCTTAAGCAGGAAAATATTTAGTATATTTTAAA
TATGGAAAGCAGTTTGGATGTTCCTCCAAAAATTTAAAATTGAGCTACCAT
TGTTAGTGCACACACACTCCTACAACAGATGTATCCCCACTGCATGCATGA
GGTAAGGGTGTTCCAGAGGGAATAGCAAGTACAAGAGAGGCAGGAATCTGC
AACTTTAGTAACTGTTATTTTGTTGCTTGCTTGTTTTCCGGTAACTGCATA
TTGGTTTTTTGTAATCTTCTACTTTCCCTTAACAGTACATTGTTAACATGT
GTGAAATCTTGGCTGAAGTGTCATGCTTGTCAAAACTTACTCTGTGTTGGA
CCTGCAACAGGCCACCTGAGAGCTGCTTTGATCTTGTGTGTACATTAGATG
ATCACTTGAGCTCAGAGTTTGAGACCAGCCTGAACAACATAGTGAGACCCT
GCGCAATGGTGCGATCTCAGCTCACCACAACCTCCATCTCCCGGGTTCAAG
TTGTACATGTCTTTCTAAATGTGCTCAATTAAAATAATATGCTTGTCAGTT
TAAAGTTGAAGCTAATGCTCATTTACCATTCTGAAAATCCTAGAGTCCTAA
TGTATTTTTAGTAGAGACGGAGTTTCACCATATTGGCCAGGCTGGTCTTGA
TATCCATGCGTATACACGACCTACCCATTAGTCACCTAGCAGTCACCCTCA
ACTTACTTGTCCCAACCAAATGGTGCACAGGACGTTTATACTAAGAAATTA
TTTTTTTTCCCCTGAGAAAGTCTTGCTCTGTTGCCAGGCTATAGTGCACTG
GGGATTACAGGCGCATGCCACCACGCCCAGCTAATTTTTAGACTTTTAGTA
TTAGTTATATGCCTGTCATTTCACACTTAACTTGAGGGATCCTGACTTTTA
GAGAGCTGAGTTGGAGAAGATTTTTCAAGACAAAAACCAGGCTGAACGTAA
GAGTAGCTGGGACTACAGGCTCCCGCCACCATGCCCGATTAATTTTTTTGT
AATCCACATTTTGCAAATATGAAGACGGGACCAGAGGGGCTGAGTAATGTG
AATCAATATAAGAAATGAGACAGTGCGTCAGACCAGATGCTTTTCAGAAAT
TCTGATTAAATATGTAATTTCTGATCTTTAGACAGGTGATTGGCTGTAGGA
AAAGGCAGTGAGTTACCATGACTGACTGGAGAGAATCACAGAAGTTACCTT
TTCCAAGAGTTGGTTTCAGCAGCACCTGCAGCTGAATAGTGGGCAGTCTCT
TGCAGACTTAGATGTCCCTGTCTGACAGCTTTGAAGAGAGCAGTGGTTCTC
GTAGATTGCTTTGTGATTGTTTTGCCAGATTTTGCTTTCACCCACAAAAAC
CTATGGGTTTGGACAAATACTATCTCGTATCCACCATTACGGTATCACACA
TCATTAACAAGCCCTGGGCGTGATTCTGATGCTCCTAAAGTTTGAGAACCA
TTGATACGGTGAAAAATAGCACAAGCTTTGGGGTCAAACATAATTGGATTC
CGGGCGCCTGCCGTGGCTGCCTGCGCCACACCACTGGGCCCCGCTGCGAGA
TGGCGGGTTTCTGTAACCCCAGCTACTCGGGAGGCTGAGGCAGGAGAATAG
GTAGCAGTAGGAATGTACATCATTTCATAGTTACCTGGTCAAGTCTTTTAT
TTTTGTGCTTTAAACTTATCGGGCACTTCTCACAGGACCTTAATAGCATTT
TGTTTTATAATTTTTTTTTCATTCTCACTGTAGGGCACCAAAAATATATAT
CTCTGATTCTGGATTCATTTCCTGGCTTTCTGTTTTCTCCCAGATCTTGGC
AGTATTCAAGTTCAAGGACTTGGTCCGTGCTTTCTGCCAGATGAAACCCAC
ACAGGTTATGTATCTCTTTTTCTGGCTTCCAGAATTCTGAGACTGTTTTAA
GCCTCCTAGGGGCCTGCCTGACTTCCTGCCAGCTCAGCCTCCTCCCTAGGC
CTGGAGAGTATACGAGTTTGGCTAGCGCCAAGGATTTGCTTTTAGAAATCA
GTTGGTACAGAACAAGTCTCTGGTACTAGAGAATGGATAGAAAGTGGTCTG
GATTACAGGCGTGAGCCACCGCACCCGGCTCCTCCATGTTTTAAATCCATA
GTTTCATCCGTGCTGTAGCATGTATCAGTACCTTATTTCTGTCTCTGCTCT
GGCGGAGCGGGTGCTTGCGGAGAAGCTGGCCGCCATCGGCGAGGCCACGCG
TTGCCATGTGATGACAAACTGACCACATCACCTTTGTCCTCCCAAACCTCC
GCGTTCAGTGAATTAAGAGTGTAGGCTGGGTGTGGTGGCTCACACCTGTAA
CAAGCGATTCTCCTTCCTCAGCCTCCCAAGTAGCTGGGACTACAGGCGTGT
CCCCTTAAAATTTCAGCTTGCTCCCCATCCCCACTCTCCTGCATTCTTCTT
GACGCCAGTGCAGCAGGCTTAGCTGCTAGGTTGTAAACGTACGGGCTTTTT
GTTTCACCATGTTGCCCAGGCTGGTCTCAAACTCATCAGTGCAAGCTATCT
CATATGTGAAATGTCTCACACATAGCATGCCCTTAATAAATGGAGATTATC
TTATGAGGATGGAATGCCTGATGATCTAAGGTGGAACAGTTTCATCCCAAA
GAGTTATTTTCATCAGCTTGATTAACAGATTAAAGATACGTAGGCCTCCCT
ACAACCGTAACCCAGGGCTGGAGAGCAGCCACCATGTGCCAAAAGGCTTAC
TATTTATTTTAGAGATAGAGTCTCACTCTGTTGGAGATAGAGTCTCACTCT
GGGCGCGGTGGCTCACGCCTGTAATCCCAGCACTTTGGGAGGCCGAGGCGG
TTGACTTAGCAGCCTGGCAGACCAGCCTCATAGCTCCTGGGACGCTCTCTG
CTCCACCCCTCACCCCCCCACCAGACTCCTGAGAGTCTTCATTCATAAATA
ACAGCCGCAGCAGTTGTGAGGGTCTCAGCAGGGAGGGCGATCCCAGGACCA
TCAGGAGGTCGAGGCTGCAGTGAGCCTTGATCATGCCCCTGCACTCCACCC
TTGCCCAGAAAGGCTTCGTGAGTTCCACAAGAGTTTGGATTGAATTGCTAG
AAGAACGAAAAAAAAAGGCTGGGTGCAGTGGCTCACCCCTATAATCCCAGC
CCACTGGAGGGGACAGGTGCCAGCTCCCACCATTAGCCACCTGGACCCACC
TTGTTTGCATTTCTGTAGTTTGGCCCAATGGCAGCTTGACAAATGATTTAA
CCTCTCCTACAATACCATTAAGTAACAAATTCACCCACCTTAGCCTTTTCT
TCAGGTGATCCACCTGCCTCGGCCTCCCAAAGTGCTGAGATTACAGGCGTG
CAGCCTGGGCAACATGGTGAAACCTCTCTCTACAAAAATATAAAAAGTTAG
CATCCTCATATCACTTTGTACTAGCCCTTTCTAGTTTTAGGACTAAGATGT
TGGCCGGGAACACGGAAGTGCTGCACCTGTGCAGTGCCTGTGAGCACAGCC
ATATGAGTTTTAGGAGTACATGTTTCTTGGTATCTCAAAGTAGATAGTTTT
AAAAAAAAAAAAATCAAAAAATTAGCTGGATGTGGAGGTGTGCACCTGTAG
AGGAAAAAAGTGCCTGGGGCAGGTACAGGGTCACTGTGTCTACACAGTGCT
GGATTACAGGTGTGAGCTACTGTACCCAGTTCCTCAGTCTCCTCCCTTTAA
CAATAGCCTCATCTGGAGAACAGGGCTAGTAACAGTCCTTAACTCATAGTG
TTTTGATGGCTTTCCAGTAAAACAACTATTTCCATACTGCTAAGGGCATGG
TCACCTGAGTCCAGGAGTTCAAGAGCAGCCTGACCAACATGGTGAAGCCCC
CCTGCTAGAAGGGCCGCAGGAGATACTTCTGGCCACCTTTCGAGGTACCTT
AGGCATTGGCCTTTCTCCTTTGTTTCTTGTTGTCTGTTTCCCATAGGTTTC
CCGCCTCTCGGGTTCAAGCAATTCTCCTGCCTCAGCCTCCTGAGTAGCCTG
CTTTTCGCTTAATATAGCTATGGTCCATATGAGTCGTTTCTTATGTCAGAA
GCCCAGACTTTATCACTATGTGATACATACATGTACCAAAATTGTACTTGT
ATCTGAACATTAAAAATGACAAAATCTGGATTATTAGTTAAAATTTGCATA
CCACTGAAAAAAGTACAAAGAGCAGCGCAGCAAGAACACACAGAATGGGCC
TTCACATGTGAAATAGTACATTTGACTGTCTATGGTTTCCTCAGGCACTTC
CACCAGGTTCTTCCTTTGCTGAAGCCTTTGTGTGGTTTCCTACTGTGTTTA
TTATCTTAACACTGTCTCTCATCATCAAGTCTTCTTTTACCTATAATGTTC
CAAACAGTCCTTCTTATTCAGACTTCTTTGTAAAACCGACCAAAATAACTC
GGGTGGTGTCATCTGCCCCATCTTCCTGCCCTTCTCCCTGCAGGTGTTTGG
TGCCATTCTTGATTTCAGCTATTTTCATTTTTGCTGGGCCTATTGCAGAAA
GGCTTTGTTGCTTGATTATAGCACACTGCTTTGCCGTGTTTAACTTTGAGG
CTTGGAGGATATGTGAATTTTTCAGCTCGGGGGCTCTGAAGTCAGATTAGC
TGGGGGTGTGATTTTTAAAAGTGAACAATCAGGTTTTATTTCTCAGCTGGT
CTGAGGCTGGAGGCTGCATTGACCCCCAGGTAGAAGGGGCACCCCACCGCC
TGCACATTGGACCTGTATGTATGATCCTGCACACCAGATGGGATCTGAGGA
TAATTTTAGTATTCTACCATGTCTACCATTTTATTTCTTTACATAAACTCT
AGAGATTGTTTTCATATCAGTGTGCCAACTTTGGCACATTCTGCTAAGTAA
CAGGCCCAGCAGCTGAGTAATTGGCCACAGGTATCCTATCTACAACATTAG
GGGCTGCAGCGAGTGCTGGAGAGGCCAGGCATGAGGTCCTGTGGGGGAGGC
TCTCCATTCTATCCTCTTAGGCTACCAGTGCACTTATCCAATTCCCACAAT
TCTTAGTAAAAGGGGTATTGTTATACCAAGTCACAACCTCGTATAGCAGTG
CTTCAGCTCAAAGAGAGGGGTTACCCAAACCAGTGTTACTGCTTCAAGTAT
GCAACTATCATTCTTCTGTACGATACAGAGACTGCCAGGCTAGAGTCACTG
CTCGAGGACTCCTGGCCCCCAGGCTCTAGTGCTGGAGGCTGAGTTTGGCCA
AATGATTTCACAGCTCCCAAGGTTTCGGGTTTCTCCAGGGTGGCCTCTTCC
ACATATATTTTTAAAACTCGAATGTCTTGCAACTTCTGTTTAAAAATTAAA
ATCCCAGCTACTTGGGAGGCTGAGGCAAGAGAATCGCTTGAACCCGGGAGG
ATGTATAGTCTTCAGAGCCACACATCCTCCTCCAAACCCTCCTGCCCCATT
TCCTTCCCTCCTGCCGTCAGGGCCCCGCCTGAGGGACGGTGACACTCCTAC
GGATCCGATTTCTCCAGCAAACTGGCCCTTTCTCCAAAGGAAGCCTTTTGT
AAGCACCCATAAGGGATCCTTCCTGCCAGTGATAATTTCCACTAACTTTTT
GTCAATATTGTTACCCTCACAGTGACCATATTTTTCAGTTGAAAAATTAGG
TTGAGATCAGAGGTAACTTACTATGCTCATAGCCTCAAGATCACTTTATTA
AGCCTGGTGTGAATCGAGTGCCCCACAGTCACTCGCCCAGGGCCGATCCCA
ATATTGTTTTCCACAGTGGCTCTACCACTGTATATTTCCACCGAAAGTATA
TGTTTATATTTAATATAATTACGGACAGGGAAGGATTTATTGTGGTCATCA
TAAGGTAATGTCAATTACCAGTCACCTTGATGATTCTATTGTTATAAATTC
GTCGGCCCCCAGCAGAGTTAGATGCCGATAAGCAGGGTTGCTTTTAAAAAC
CTGTAGTCCCAGCACTTTGGGAGGCCGAGGCGCGTAGATTGCTTCAGATCA
GGAGCTGGGGTTAGTGGCAGAGGTGCCTGGGGTCGTACTAAGGATGTCCTG
ACTTGCTTCAATCCCTAAAATCCTCCAAGAGCTGAATTGTAGGACAAACCT
GCTTTCTGTCCCCCAAACCCCCAGGCCCATGACATCTCTTTTAAAATACCA
CTCCTGAGCTTGAGCAGTCTGTCCACCTTGGCCTCCCAAAGTGCTAGGATT
GCACAGTCTCAGCCCACTGCAACCGCTGTCTCCCGAGCTCAAGCAGTTCTC
GTGAATTTGGTCCTAATTGTCATACCATGGACTTTAGAACTGACCTAACAG
CTGACCGTGACCACAGCAGCAGTAGCCATCCAGTTCTGCAGTGTGGCTCCA
AATTCATTGTCTTTCTTTCTGGAAGCCAGAAGTTGGAAACCAGTTTCACTG
AATTAGTTATCTAGACCTTCCTTTTCCCTTTTTCCTACAAAGGCTTCTGAC
ATGCTAGGACTACAGGCACACGCCACCATGCCTGGCTAATTTTTTTGTGTT
TGAGGGGGCCCAGCTCCTGCGGGTGCTCCCTGGAGTGATGTCTGAGGTGAC
TAGTATCGAAATCTTCAACCACACACTGAATAGGGAGAGTAGTGTAGTAAG
GGCACAAACATCAAAGGTAACTTAACTCCCTAGGAGAAACACAAACTATTT
GCCCTGCATGGCAGATTCACGTTATCTCTGAGGCCTGAGGAGCCCACGAAG
CTTCCCTTCCCTCTCCCCATCCTAGCCTCCTCTCACCCAGGTCCATTCTTC
TTCTTTTCTTTCTTTTCTTTTTTTTCTTTCTTTTCTGATGGATTCTTACTG
GTGCCCCAAATGCAGCTTCATTTTCCAGATACCTTGACGCAGAATAAATTT
TTCTGTCTTCCAGAGTTGCGTTAGTCAGATGTTGCACTTTGTGGCCTGATC
GAGTGTTCTATTTTAAGGGTTTTGTCATTTTTTGGAGGACTTGCAGAGTGG
ACAAATTAAGATGATGCTGCCAAAACAAGTCTAGCAGGGAAAACAGGTTCT
ACTGAAACCTCAGCCTCCCAAGTAGCTGGGATAACAGCTGTGCTCCACCAC
CTGTATGCTGTGTGTCCTGAGGGCACTAACTCAGAGTGTCCTGTTACTCCC
AGCTGAGATCGCTGCCACTGCACTCCAGCCTGGGTGACAGAGTGAGATTCT
CCTGTTACCGGTCAGGAGGTGGGCTCAGCAACCTCCGACACCCTGAATTCA
CTTTGGGAGGCCGAGGCAGGTGGATCATGAGGTCAGGAGATCGAGCCCATC
AATTTACATTTAATAATCATTTGCTCAATATTTGCCTCAATCCTTTGTAAT
CCCCCCTGTGAGCTTTTTCCACCTACTGGCCTCTTGTTCTTCTTCAGCTGT
TAGTCTGGGTGACTTCTTTTAAGAGCTGCTGGAATATGCTGTGACTTTCCC
GCTCACGCCGCCCTTGGGCTTCATTCCAGGTACGGTCGGGCAGGCTGGAGA
TGTGTGTGACCCTGTGATCCCTACTCCATTTGGGTGGCTCTTTTCTGGCTG
GCATTTAACAGATTCGAGTTTGTATCTCACTTGAGCAGCTTACTGGTTGAG
TAAGGCATTTCCATCCGTTTTATTTCTTTCTTTCCACTCTTTTATGAGTCA
CACAAATCCGTGATCTCTGGTTAGCCATTGTCCTCATCAAACGATGAAAAT
ACACACCAGCATCGGGCCCTCGACCCCATGCCCCTGCCCGACCTCTGCTGC
CCTGGCCAACATGGCGAAACCCCATCTTTACTAAAAATACAAAAATTAGCT
GGATTATAGGCGTGAGCCACCGCGCCCAGGCTTATTTTCTGAATTAAAATA
CCAAGTCAATCCTAAGCCAAAAGAACAAAGGCTGGAGGCATCACACTACCT
ATGTTTACGTAATTTAAAAAAAAAACTCTAATAGCAACAGAAACTTCTTTA
TCGTTCTGCCGATGATCAAGGAACACATTATGCAAATGCTTCAAAATCGTA
ACTCCTGACCCTCAAGTGATCCGCCCGCCTCGGCCTGTTTTTTTTTTTTTT
AAGTATTAAGGGGCTAGTCTGCCTCCTTAGCGCAGTAGGCAGCACATCGGT
AGGAGTTCGAGACCATCCTGGCCAACATGGTGAAACCCCGTCTCTACTAAA
CGCGCCAATTTCGGTTGGCCGGCCACAGTCCACCGCGCGGAGATTCTCAGC
GTGCAGCACACCTCTTGCATGCTTCCAGGGAATGAGCTAAAACTGCTAGAA
TGAAGACTCCAGGAAGCTAACATCTCAACTGTTTAACCTGGTGTTTCTCAT
TCTATGAGGGGCTGGGGCCAAAGCTCAAGTGCTTTCTCAGATCTGTGCGTT
AGCTAGGACTACAGGTATGTGCCACCATGCCCAGTTTATTTTTTAATTTTT
CATAAGATGTATGCCCAGTGGTGCACGTTGCTGACTCGCAAGCTATGTGCA
ATTAGCCAAGTGCCTGTAGTCTCAGCTACAGGAGGCTGAAGTGGAAGAATC
CAACCTGGGCGACAGAGCAAGACTCCATCTCAAAAAAAAAAAAAAAAAATT
TTGATTATGGTTTTCTACTCTTCATCTTTGATTATTTCCCCCTCTCTTTGT
GCTGAACATTGTTGCAAATATCTTACATGTTTCAACTCATTTAATCTTCGC
TACAAATAAGAAGTTGAGACCAGATCATCATTAATGTCTTTTTCAGTTGGC
TTCTTTATTCATTCATTCATTTGTTCGTTTGTTCATTCATCACTCACCACA
TCACCCTGGGGGGCGTTCACCTCTTCTCCCTTCCTGTGACCCCAGGAACCA
GAATCATGCAGCTGCCCGCTGAGGCCATGTCCGTCTGTCTGGGCCTCCTCT
TTTTTTTTTTGTTTTCTTTGAGAGACAGAGTGTAATTCTGTCACTCAGGTT
ACACTCTTTTTAGTCCTTGGGGTTACATAATTTTACCTTTGCACATGATAA
CATACTAAGCTCTCAGAGTTAGTTGCTATTTATTTTATTATTAACACACAA
CAGAAGGCTTCTTAAACATCAAAAACTCTTATGAAATGACAAAATGATGAG
GATCTCAGCTCACTGCAAGCTCCACCTCCCGGGTTCACACCATTCTCCTGC
TGAAGTACCCATACATGCTCCAGCACGGGTGAACCCGGAATACATTATGCT
ATCCATAAATAATATATTTATTAAGCATCTAGTCCTAGCTGCTGCCTAAGG
CCAGGAGGCTGAAGTGGGAGGCTCACCTGAGCCCAGGAGGTTGAGGCTGCA
ACTCCAACTACTATCTGTTAGACAACTTGATATTGTTCCCACAGATCTCAG
GGGATTACAGGCGTGAGCCACCGCACCCGGCCCCACATTTTCTTTAGTCTA
CAGTCCGTGGCTGCTTCGACTGCAGCCCAAGGGCTGGGGCCTCCTGCCGGC
TGGAAGTTATCAGGAAACTGCAGGGCTATGGTGAATTTTTCCATCCTGAGA
TTGTGAGATGTTCTATATAAGACAACTGGCCTAGACTCTTCAAAAATATTA
AAAATCTTTTCCCTGCTTATAAAAGCAGTGCAAGCTCTGGAATAGAGTAAA
TTTCTTGGGGTGGGTCTTGGTTGGCCTAAGCCAAGAAAGTATGGCATCTAC
AACTATGGCAATGCCCATTACTGAGCTAGGAGATGCTGGAGGAAGATCAGG
TATCCTTCTGCTGGAGAGATCTCAGCCCAGCCCCTAGGGCACCTGAGTTCC
TAGGGGATAATCAGCCCTGCACGGCCATCCTCAGCAATGCTGCTTATTTAA
GATTACAGGCGTGTGCCACCACACCCAGCTAATTCTTGTATTTCTAGTGGA
TAGAAGTGCTCAGTAGTATCATTATCTTCTTGCATACCTTAAAAAAAATGT
GTGAGCAAGCATTACCACCTGAGCTCTGCCTCCTGTCAGCTCACTGGCCGC
TAATTACTATTTAAATATCTCTTTACTTTGTAATCCTATGCATTTTACGCA
CCTTGAAGTGATTTCAAAGTGAGACCCAAAGAAGGAGTTAGCAGAAGATCT
ACCAGCCTGGCCAATATGGTAAAATCCCATCTCTACTAAAAATACAAAAAC
ATGAAAAATTACCCAGTGTTTATGGCCTTGAAAATATGTTGATGTGTCTGA
AGACACCACATCCAGCCTCTATCTGCTGATCTACGCATTTTATGAGTTGTA
GCGTGGCACAGTTTTCCACCCCTGGCTGTTGCATTATGAACTGTGTTTGGC
AATGCTACATGCCGACATGAATGTCCCCTTTCCAGGTATGCATTGGACTTG
GATAAGCATGGCAGTGGGGTCCTGGCAGCAGTCACTCCACTCTGGATTTAG
TTGCGCAGGGGCCATGCTGATCTTCCAATTTTAGTATATCATTCCAATTTT
ACAGAGCGAGACTCCGTCTGAACAACAACAACATCAACAAAAAAGGCACAA
ATCCCCGTGCTAGATGGGCGGATGCCCATGCAGTGACTTAGACACGGTCGG
CAAGGAAAGTATAGTTCTTGCTTTTCAAGATCAACTTTTCCTATGCTCCGT
GGGTGGGACTTTGGGTTTCCATGGGCCCTCAGGCTCTGTAGGTCTATCATC
ACCTGGCCATTTATAGCAAAGGATGCTGACTCCTGACATACATAATGAGCC
CTCCTGTTACCCAGTTGAGCCATTTCTGGTTGGTAGAACCTCAGTCACTAC
GTTCCCGCCTTCTGCCTGTCTGTACCTGGGTACACATGTGCGTGTCTTTTG
CATACTCTTTTCCATAATGACTGTACTAATTTACATTCCTACTGACAGTGG
CTTGGGAGGCTAAGGCAGGAGAATCCCTTGAACCTGGAAGGCAGAGGTTGC
GCAGTGAGCCGAGATCACACCACTGCACTCCAGCCTGGGCGACAGAGCGAG
AGCCTGACACCGGGGCTGCCGGGCTCTGGGCCTCTTGCCAGAATTGGACCG
ACCCCCACCCTGCTTGATCTCCAAACTCAGAGCCTTGACTTTCCTATAAAT
CGAGATCATGCCACTGCACTCCAGCCTGGGTGACAGAGTGAGACTCTGTCT
GCACTCTGGCAACACCTTGCCCGTCCACCCATCTGTCCACACACAGGGCCT
GTGTTCTCAGCCGGGCGTGGTGGCTCACACCTGTAATCCCAGCACTTTGGG
TTGTGTGTACCTGTGTGCACGTGTGCACACGTGCTCCAGTGGTTACCTGGT
TCTGCTGATTTAAAAAAAAAAATACCTTCTTGCTCATTAATGGCTGTGTAT
GGGGAAAAACCTCCACCATTGATGACTGCTTGGACCACTGAGATCCATTTA
AGCAGAAGGTGTGGCTGCAGTTTATCTCCTGTAGATGAAGACTATAACTAC
AAGTGTTGGGATTACAGCTGTGAGCCACCACTCCCAGCCTTCAACTTTGTA
GTCCAAGTACTCATCCAAGTTAGGCCACTCCTACTTGTCTCCACCTCGTTT
ATGTCCTTTACAAAAGCCAAATCCACAGGATCTGGAGAGTAGGTTAAGCTC
CAAGTGATCATGCCACCTTGGCCTCCCAAAGTGTTGGGATTACAGGCAGGA
TTTTAAATGTGGAAGCCCTTAATCTCATAAGGAATGAGGAGAGCCACTGAA
ATAGATGTTATGTAAGGAATTGTCACCTGCTTTTAGAGTCAGTCATCCCAT
TCCAGCCTGAGTGACAGAGTGGGACCCTGTCTCCAAAAAAAAAACAAAAAA
CTCTGAGACTTTAACGTTGAAGCTCCATTTCATATACCGCCTGGATCAAAC
GGATTGGTCAGGGAGGGTCTTGGGGCTGAAGACCTGGAGAGGAGCTGGTGC
GTACATTTGACAATTTTATAATACACAACCTAAAATCCCTCAAAACTGTAG
GCTGGGAAGTCCAGGATCAAGGCACCAACAGACGTAGTGCCTGATAAAGGC
ATATATGTATGGACTAATTCTCCCTCATTTTATATGTAATTAAAGGTTTAT
ATCCCAGCACTTTGGGAGGCTGAGACGGGCAGATCACCTGAGGTTGGGAGT
GTAAGTGCATGTTAATTGAATACATCAGTATAGTATGTGTTCAATATATCT
CAATTTAGCCTTTCCATCATGTTTACATATTTCAAAATAATGTGTTGTGCA
TAAATCAGATTAGATGGAACAATGTCAGATATGGCTTTTAGAGGATGTGAA
ATAAAGGGCAGTTCCCCTCTGCATGCTCTCTTGCCTGACACCATGTAAGAT
GGGCATATACCCAGTAATGGGATGGCTGGGTCAAATGGTATTTCGAGTTCT
AAACTATAATCACTGAAATAAAAAACCCAGTGAGCAGATGATGTAGCTTAT
TGATAGATGTTGCTTAAAATGTCATCTACATTAGCTGCAAATATTCCACTT
GTCAGGGAGTAACTTGCACAGATATCCAGCTACAACATGGCAGAACCAGGA
GACAGGGATGCCCTCTCTCACCACTCCTATTCAACATAGTGTTGGAAGTTC
GCTCAAGCCAGGTAATGCTCGCTCACCTGCCACTTACCTCCTGCTGTGCAG
GTCCTGGGTGCTTCCAGCCCCATCTCACTGACAGAGACTCAGAGGCTCAGA
ATTAGATTTTGTCATATAATATGTTCAAGTATGATGAACGTTGACTGTCAG
TAGTGGAGGAAAACCAAAATATATACATCATAACGTCACATAATGTATTAA
TAATTGCTTAGCTTTTAGGATGTGTCAGATTCAGGGTCAGATTTATCATTA
[truncated: 777 more rows]
