# Supplementary material for: MultiV_Nm: a prediction method for 2′-O-methylation sites based on multi-view features
Source: Front Genet. 2025 May 27;16:1608490. doi: 10.3389/fgene.2025.1608490 (PMC12149135; doi:10.3389/fgene.2025.1608490)
Supplement: Supplementary file 1 [file DataSheet1.zip › data/Full_G_test.csv]

x
AGAATGAGGTTGTTGAGGTAGAACAGAGATGGGAGAACATGCCCTTGGAGC
CGCGCGCATCCATCTGCGGGACTATGTGATCGAAGACGACGTCAACATGGC
CTCGGACGACTCTTTCTACCCTTTCGAGGACGAGGAGGAGCACGGCGTCGA
AGAGTAACAAGAGTAGACTGGACCAGAAATCGGAGGGTGGCAAGCAGCTTG
TTAAGGAATGAGATTCAAACTCTGCGAGAACAAGTGAGTATACGGCATCTA
GAACCGAGAAAATCCTCGGTTCTCGGCCTTTTGGCTAAGATCAAGTGAAGA
TGACGAGGACGATGAGGATGGTGATGAGGTAGAGGAAGAGGCTGAGGAACC
ATAAGCTTCCTGGCCTGTTAGCTAAGATCAAGTGTAGTATCTGTTCTTATC
AGACTCTGGAGCACAGAAAGAAAGTGAGACAGGAAGCCTGCAGGAAGCGGG
GAAAATGGGGTCCGATAGCTTCTCGGCCTTTTGGCTAAGATCAAGTGAAAA
TGGCAACTCGGACGTGTATGAAAATGAGATCCCAGGGGGCCAGTACACCAA
CTTTAAGCATTTTTATTGCTTCTCGGCCTTTTGGCTAAGATCAAGTGTGTA
CCGGGCTGCGGAGCCACAGGAACAGGAGTTTGGGAAGAGCGCTTGGATAAG
AAAAAAGATCGCTTCTTGGCCTTTTGGCTAAGATCAAGTGTAGTATCTGTT
TTCAGTGGAAGAGTCGGGAAAGAAAGAGAAAGGAAAGAGCATCTCACTGCT
CAAGCTCAGCAATCGGACATCTCTGGGGAAAGGAAGGTGGCACAGACCATG
AAAAAGGGTGCCCTTATTGCTTCTCGGCCTTTTGGCTAAGATCAAGCGTAG
GTATGTCGGGGAGCTGATCTCTGATGCTGAGGCTGATGTGAGAGAGGATGA
CGGGCCAATATCACAGCCATCCGCAGAGTCCGGAAGACAGACAATAATCGC
GCATATAGGGCTAGAAGCAAGAGTAGAGATCGGTTCTTTCAGGGCAGCCAA
TTAATCAGCTTGACAGAGAACATAAGAGATGGAATGCACAGGTTTGTTTGA
CGAACCGGGGACCTTTCGCGTGTGAGGCGAATGTGATAACCGCTACACTAC
AGGAAGTCAGAACTGGCCTGTTCTTGAGGTGGGAGGAGACATTGGTTTATC
GGAGAAAATCATTTATCACTTCTCGGCCTTTTGGCTAAGATCAAGTGTGTG
CATGAAGCGGATGCCACTCTGAAGAGAGAGCAGGAGAGCTATAAACAGATG
TAAAATAATGACCAGTCGCTTCTCGGCCTTTTGGCTAAGATCAAGTGTAGT
TTAATGCTCAGTCATATCGTTTCTCGGCCTTTTGGCTAAGATCAAGTGTAA
TCCATGAATTGTTAACTGAAGGGCGGAGATCGAAGACTAACAAAGCAAAAA
GCACGACTCCTCGGGCAGCCTCAACGAGAACTCGGAGGGCACCGGAGGTAG
ATGCTGTTAAAAGGCTGGAAGACGGGAGATGTGGAAGACAGTGTGAGTTTC
CCAGATTGCCGGCTTTCTGACAGCAGAGAAGGAGAAGAGCAGCTTCTGGGA
ACGCACACGCACAGAGAGCCAGCAGGAGATGGCAAGAGCATCAGAACGTTT
CATCGGCGACGTGGGCATTTTGGTGGAGACGATGAGCACCAACGACACGAT
GGTTTCTGAGATAGGTAGAAGTCTTGAGACGGAGGCTGGCCATCCATTCAG
CAGTATGAGAGGAACCACAGATTCAGACATTTGGTGTATGTGCTTGGCTGA
TCCACGACGGGTAGAAATCTTCCATGAGACAGGAAAGAGGGTGCATTCGTT
CAGGAACTTTATAGGGGATTATATTGGGATGGAAGAGCACCCAGAACTCCA
TCCACAGCTGTAGTCGTGGCCGAGTGGTTAAGGCGATGGACTAGAAATCCA
TTCCTGGTCATGGTTGTAAAGCTCTGTAACCCACATTGTAAAGCCGTGAAT
GGATGGAGCCCTGGGGCTGTCGCTGGAGATCGGGGAGAACCGCCTGGTGAT
TCCCAGACTCGTGAACTCTTATTTTGAGATAATGAGAGCAAACACTTTTAT
AATTGGAAGGACACAGAGAAGATTAGCATGGCCCCTGCGCAAGGATGACAT
AAATCCATGAACACATTGCTTCTCGGCCTTTTGGCTAAGATCAAGTGTAGA
AAATGGCGTTGTCTATCGCTTCTCGGCCTTTTGGCTAAGATCAAGTGTAAA
CATACATATTCCATGTAGAACATTGGAGAACCAGGAGAGCACAGGGATGAG
CGAGAAGGCCTACAGCGAAGCCCACGAGATCAGCAAAGAGCACATGCAGCC
GAAGGGAGCAAAGACATCGCTTCTCGGCCTTTTGGCTAAGATCAAGTGTAG
GAGGGAGGAGAGAAGGAAGGTCCTGGAGGAGGAAGAGCAGAGGAGGAAGCA
AAAAAATAAGTTATATCGCTTCTCGGCCTTTTGGCTAAGATCAAGTGTAAA
CCTACAACTTCCACATCTTCCTTCTGTTTCTTACGGGTCTCCAGGTCCTTT
GGCCGGCGGAAGGAGAAGTCAAAGCGAGATCGGGAGAAGGACAAGAAGAGA
GCGGGCCCAGGCCTCGGACAACAGAGAGATCGACAAGCGCATGAACAGCCT
TACAAAACACAGGTATCGCTTCTCGGCCTTTTGGCTAAGATCAAGTGTACA
TGTTATGAAGGGACATTGCTTCTCGGCCTTTTGGCTAAGATCAAGTGTTAT
ACAGGACGAGGAGCAGAGGCTTAAGGAGGAGGAAGAAGACAAGAAACGCAA
GGGCCGGACTGAGAAATGCCTGAAGGAGACGACGGAGGAGATCCGGCAGAT
CCCGGCCTACCTTTGACTATTTCTCGGCCTTTTGGCTAAGATCAAGTGTAG
GGATGTGGAGACCAAGAGCAATAAGGAGATCATGGAGCACATCAGAAAAAT
GATGCAGCTGGTAAAGAAGGATAACGAGAAAGAAAGGCACAAGCTGTTTCA
AACTGGAACGATACAGAGAAGATTAGCATGGCCCCTGCGCAAGGATGACAC
CTACATCTGGCTGGATATCATGAATGAGCGTCGGAAGACAGAGGGTGTAAG
CTGTGGTCCTGGCTGTTTGGAGGCTGAGGTGGGAAGATCACGAGCCCAACA
TTGTCACTGAAGCTGCTGTTCCCAAGAGATCGGCAACCTTTTTGTCCCTTT
TTATAACTTACCCAGATCGCTTCTCGGCCTTTTGGCTAAGATCAAGTGTAT
ACATGTGGGCTCTATTAAAGTTGGGGAGTGAAGAAAGGCACAGGTGAAGGA
TATTTGCATGGAAAATCGCTTCTCGGCCTTTTGGCTAAGATCAAGTGTATT
AAGAGTAATCGCTTCTCGGCCTTTTGGCTAAGATCAAGTGTAGTATCTGTT
AAATTGTCATTCATAATCGCTTCTCGGCCTTTTGGCTAAGATCAAGTGGAA
GCAGATGGGACTGAGTGATGGACCCGAGACGGGAGAGCTTCCTGGGTGACC
TCTCTGGAATGAAACATTACCATCTGCCAAATTTTCCAAACTGTCACAGTA
AGAATCACAGTAGAGCGCTGTACATGAGACCTTCGGGAGGCCACTTAAGAT
ATAAAAACTCACCCTGTCGCTTCTCGGCCTTTTGGCTAAGATCAAGTGTAA
TGAGAGCGTTGGAGGTTATTCTCGCGAGATCGGATCTGGGCTCCGCGAGGT
AATTCTCAGACGACACCTGGAGACTGTCCCGACACAGCGACGCTCCCCTGA
GTGAGTGCCCAGAAGGGGTCACTGTGAAACAGGAAGAGACAGATGAAGAGA
GGCTGAAGACAAGGAGCACTGCGAGGAGTACGGAAGGATGCTGCAGGCTGA
TCTCTTCAGATCGCATAAATCTTTCGCCTTTTACTAAAGATTTCCGTGGAG
AAAAGATAGCAGAATATCACTTCTCGGCCTTTTGGCTAAGATCAAGTGTAA
GGAGTCTGACGGAGAAGAGAAGGAAGAGGTGAAGGAAGAGCTCGGCAGGCC
CAGACAATGACGTGACTGAGGGACAGAGAGCAGGAGAGCCCAACAGCCCAG
AAATGCAAAGAATAATCGCTTCTCGGCCTTTTGGCTAAGATCAAGTGTAGA
CGTGCCTGGCAGCAGCCTGGGCACTGAGATCTGGGAGAGCAGCAGCCAGGG
GGAAGATTGACAGCTGAAATGAACAGAGATCAGGATGCATCATTCCATACT
TTAGCAAGGGCTCTGAAATGACAAAGAGAACGAGCACCACAAATGAGAACA
AGCCACCTGAGATTGAGCAATAACAGGTCTGTGATGCCCTTAGATGTCCAC
GACCTGTTGGGCCGAGACCTCATTAGAGATCTAGAGCACGGATGGGAGGAG
CTATAGTATAAATTCTGTACATGATGAGAAAATGGAAGAGCAAACTGAAAT
CTCGAGCCCGCAGATGACCTGGATGGAGGCACGGAGGAGCAGGGAGAGCAG
GAGCCTCTGCAGAGAGAGAGCGCGAGAGATGGAGATGGGCAGACGGATTCA
AGATCACACCTGGTATTGCTTCTCGGCCTTTTGGCTAAGATCAAGTGTAGA
GTAGTTAAGTTACGGCATAGTGAACGAGAAATGAGGAACACACTAGAAAAA
GCAGGAAAACAGTAGAAGAAATCAAGAGACGGGCGCAGTCCAACGGAAAGT
ATTAAGACACAGGGAGCATGAACCTGAGATCAGAAGCATTTCTTTACTAAT
TTATAAAGGAACAAAATCACTTCTCGGCCTTTTGGCTAAGATCAAGAGTTA
TAAAAAGATAAAGTATCAGTTCTCGGCCTTTTGGCTAAGATCAAGTGTAAA
ATCATATCACACCTATCACTTCTCGGCCTTTTGGCTAAGATCAAGTGAAGA
AAGAAGAAGCAGGATGAACTGAAACGGATTGCCAGAGAATTGGCAGAAGGT
CCGAAAGCTGACGTCGACGCCTCGTGAGATCGCCAAGTCCCCGCACAGCAC
AGCTGTGGACTGACAGGTGACACTGGAGATCGGTGTAAGGCGCAAGAACGT
TTCTGTCCACATGGAACAAACTGAGGAGATCGCTTGAGACGAACGGTTAGT
TACGATTTCACTAGGACTCAGAAACGAGATCGGGAAGCAGAAATATAGTGC
TACAAGCAGACGGCTGTAGTCATTAGGGAAAGGAAGAGCGTTGAGGTGAGA
TAAAAAATAAGTTATATCGCTTCTCGGCCTTTTGGCTAAGATCAAGTGTAA
CTTATTCACTGGCTGTGGGCCTTATGGCACAGTCAGTCACCAGGTTAGAGA
GAGAGGAAATGGGAATCGCTTCTCGGCCTTTTGGCTAAGATCAAGTGGAGA
GAATATACTTAATATGTCACTTCTCGGCCTTTTGGCTAAGATCAAGTGAAT
CGGAGGGTCCTACTGTGGAGGCTGGGAGGACGGCAAGGCGCACGGCCATGG
CTGTTAACCGTAGCCTCTGGACACTGAGACTGGAAGGAGAATAAAGGATGC
AGGGTGTCGACTTTGACTGAAATTTGAGACGGAGGGCACCGGAGGGCGAGC
GAACCTGAGCGCATAATGTTATGAGGAGATGGGAGCACTAGTGATTCGCGG
AAAATTGGGGGTTGTGTCGCTTCTCGGCCTTTTGGCTAAGATCAAGTGAAG
GGAATAGTCAGCTACCTCTGGACTCGAGATGAGGGGAGCCCAGCAGCAGGG
GAAATCCATGAACACATTGCTTCTCGGCCTTTTGGCTAAGATCAAGTGTAG
AACCAGACAGTGTAGAAAATGAACTGAGGAAGGAACAGAGCACTGGGGGCA
GGACCAGCAAAACCGGCTTAGTGAGGAGATCGAGAAGAAGTGGCAGGAGCT
ACAGAAACTGTGTGCTGATTGTCACGTTCTGATTTGGCTCTGCGGAGTTCT
AAAAGAAAATTACATACTGCTTCTCGGCCTTTTGGCTAAGATCAAGTGCAG
AAGTGAGTTGGCTGGGAAGCAGCATGAGATTGAAGAGCTAAACAGAGAGCT
CTGAGAAATATAGGACTCTGCCAAAGAGACGTGGAGGCCACGTCGGCTTGT
AAAAATAGATGAGAATTCAGATAAAGAGATGGAAGTAGAAGAATCTCCAGA
CTCCCCACCCTAAGATCCGGAAGATGAAGCTTCCTGGCCGGGAAAACAAGA
TGCGCTGATCCAGAACTACATCCGGGAGATCGAGGAGCTACGGTGAGTGAG
ACTTTGAGGCCTTTGGGACTCTGACGGACTGCGTGGTGGTGGTGAATCCCC
AAAGCGACAAGCCACTGTAGAACCTGCGATCAAGAGAGCACCATGGCTCCT
GGGATGTGTTCGGGCTTTGGACCTTGAGGCCGGAGAGAGCTCCCGAGAGGA
TTATGTTTCAAAAGGGAACTTTGAAGACTGTGAATACAGGTTCCATTGGTC
CCACTGTCCCTACCTACTATCCAGCGAAACCACAGCCAAGGGAACGGGCTT
CTGACTGGCCGATGAACTCGCAAGTGTAGGTAGTGTGCTACATGAGGGGCA
CCTCCAGCAACCCATACCTGATCCGGAGAATCGAGGAGCTCAACAAGGTAC
AAAAAGTTTTTTTGATCACTTCTCGGCCTTTTGGCTAAGATCAAGTGTAAA
ATGCTCGCAGTCCACGTCGGACGCTGAGATGGAAAGCACATCATTTTCTTC
GAGGACTGAGAGACCGCTGGCTGCCGAGGGAGGAAGAGCAGGATTCGCACC
GACAGACGGTCTAGAAGTAGAGATAGAGATAGGAGGAGAGAGAGGTCTCGT
TATTTATTTCTAGGCCTGGAGAAAGGAGATCGGACTGGGGTTCCCGGTGGG
AATGTTAATCACATCTCAGCCTTTTGGCTAAGATCAAGTGTAGTATCTCTT
CCTGTCGCACTCGAGCTCGCAGACGGAGATTGGGAGCATCCACAGCGCCCG
GGAGATCCTGGGTTCGAATCCCAGCGGTGCCTTTATTCAATTGAAACAGCG
AAATTACCCACTCCCGACCCGGGGAGGTAGTGACGAAAAATAACAATACAG
AAGGGAGCAAAGACATCGCTTCTCGGCCTTTTGGCTAAGATCAAGTGTAGA
ATTCTTTCTGTAGGGACCAGAACACGAGAATTTGAAGAGCATGGCAAAGCC
GGCCATTCGGGAGGCAAGATTGAAGGAGATCAAGGAAGAGCTTCTGCATTC
GTGGAACTTCTCGACCGCCTGGACAGAGATCGGCAGGAGTGGGAGCGGCAG
TAGGGACTTGTATGAATGGCTCCACGAGGGTTCAGCTGTCTCTTACTTTCA
GGAACTGAACACCAAGTGCGTGGTGGAGATGGAAGGGAATCAAACGGTCCT
TGAACCGGGGACCTCTTGATCTGCAGTCAAATGCTCTACCACCTGAGCTAT
CACTAATAGGGAACGTGAGCTGGAGGTTCTATTTCATAGACAAGACTGATG
CGTGGGTGTGATCGCTAGCAGCTTCGAGATCGGGAACCTGGCGCTCATCCT
ACGTGACCTAAAGCTGGAGTATTTTGAGATTGGAGAATTAAGGTAAGCGAC
AAATGGTAGAGCGCTCGCTTAGCATGCGAGAGGTAGCGGGATCGATGCCCG
GCATGGAGTGCGTGAAGAGCCGCAAGAGGCGGAAGGGTAAAGCCGGGGCAG
GTCTTTGCAGATGTGTTTGCGACCTGTTGATGAGCTACAGAGGACTGTTTT
CGTGACCGGACAAAAGAGAGAGACCGAGATCGGGATCGAGAGAGAGATCGT
CCAAATCAGGGACTGCTACTCCACAGAGATCGGGATCAGTTAGCAACTATC
GTGGATGACTCTGTGCCGAAAGCATGGGAACAGCCTAGAAATGAAATGAAG
AATACGAATTAGTAATTGCTTCTCGGCCTTTTGGCTAAGATCAAGTGTAAG
TTTGTCTTGTCCAGATGAACTCTTTGCCAGCAGAGAGGATCCAGGAAATAC
TCTTGTTGGCCTTGGAATTCAGTGAGAGATAGGAACAGCATGGGGTTTTTA
TCTCTTCAGATCGAATAAATCTTTCGCCTTTTACTAAAGATTTCCGTGGAG
TTTATAGATATACATATCGCTTCTCGGCCTTTTGGCTAAGATCAAGTGTAG
CGCGGGTCCACGCGTGTGATCGTCCGTGCGTCTAGCCTTTGCCCACGCAGG
ACAGCTGACGGTGGCTGACAGATCAGAGAATGGAAGGCGAGGCAGGCGGGC
TCAAGACACAAGTGTAGATCATAATGAGACCGGAAACACAGGAGAGTCTTC
AAATGGGCAAGAGTAATCGCTTCTCGGCCTTTTGGCTAAGATCAAGTGTAG
AACCACGCTGCGGACTGCAGCAAAAGAGATGGAAGAAAAAATAAGCAATCT
AGAATGTTAAAACTATCGCTTCTCGGCCTTTTGGCTAAGATCAAGTGAAGA
CTTTGACTTCCAATGGCAAACCTGGGTGATCGGGAACAAGCACGTTGTACC
TTGATTTGGACAATTCTGGTTCTTTGAGTGTGGAAGAGTTCATGTCTCTGC
TCTGGATTAAAAGGGATGTTTGGATGAAGCTTCAATCTCAAGAAGAGGCAA
ACTGGGACTCTTGCACTTTGGACCTGTGATGGGAGGGGCAGCTCTAATGAA
ATAATGAAGGACCTGGACCAGTGTAGAGATGGCAAAGTGGGCTTCCAGAGC
TCCAGGGCTGCACGCGCGCTACACTGACTGGCTCAGCGTGTGCCTACCCTA
GAAACTGAACCTCGGCACGGGAAAGGAGTCCGCGGAGGAGCAAAACCACAG
ACGAAGAAGGGACGAGCTCTCTGAAGAGATCAACAACTTAAGAGAGAAGGT
CCTAGGCCTGGGGTTGGGCCTGAAAGAGAAGGAAGAGGCAGTGGTGGCGGC
GTGAACCCACTGGGACTGGCTGGGGGAGAAGAGGAAGATTTGTTCCAGAAG
TCCGGGATCTGAACAAGGACGGGAAGTTAGACAAAGATGAGATTCGCCACT
TTTCCTGGAGGCCTGGAATTCTGTAGAGGCCGGAAGAGGACCCCCAGCCCT
AAAATCTCTACTACAAGCTCTGAACGAGGTGAAAGGGCGCATTTTGGATGA
AGTATCTTGGGGCTATTGCTCCTCGGCCTTTTGGCTAAGATCAAGTGAAAA
CTAGAAGGATCTGTGGGCCTCAGCTGAGATTGTGGGCACGTAAAATGTGGA
CATTTGATGTTGAAAAGACTATTCAGACATTTGGTGTATGTGCTTGGCTGA
AGGAAGGCGGTGACGAGTCTGACCTGGTAATGCCCAGCGCCTCCTCCTGCG
AAATGTAAATACTCATCGCTTCTCGGCCTTTTGGCTAAGATCAAGTGAAAT
TGAGTTCGTCGTGAACACGAGCAATGCGGGAGCTGGTGCCCTGTCGGTGAC
GGATGAGGACGACCTGGCCTACGCAGAGACTGAGAAGAAGACGAGGACAGA
CGTAAAAACTCTGCATCAGCTGAACGAGATAGGAAGCACCGGACAACTGCT
AGCCAGAGTCTGTCGTGAACACAATGAGAGGAAGAGTCAACTTTGATGACT
AGTGGAGATGAGGAGTCACTTCTCGGCCTTTTGGCTAAGATCAAGTGTAGA
TTAACAAGTTACTTCCATTACTCTCGGCCTTTTGGCTAAGATCAAGTATAG
GCTTGCTGTGCTGGACTGAGCTCTTGAGGACGGAGGCACTTCTGTTTTCTC
CTCAGGCTCAGGATTCTGAACCATTGAGATCAGAAACCAGATACTTAGCCT
GCCCATGGAGACGACGGGCGCCACCGAGAACGGACATGAGGCCGTCCCCGA
ACGCATCGTGCCCCTGGAGAACGGAGAGGTGGGCCGGGGAGGGGCAGGGCG
CAAGCGAACTGGGCGGTCTGAAGTAGAGATGGAAGGGCCAGAGGAATGCCT
AATTGGAACGATACAGAGAAGATTAGCATGGCCCCTGCGCAAGGATGACAC
ATTAGAATATTCTCATCGCTTCTCGGCCTTTTGGCTAAGATCAAGTGTAGA
GAGGCTCCCGAGACTGGGGAAGAACGAGGTAGGCAGCAACTTCGGGGTTTA
AGTCTGAAGAGTCAGATGATGACATGGGATTTGGCCTTTTTGATTAAATTC
ACACAGACACACAGAGAGACAGCAGGAGATGGAAAGAGCATCAAAGCGTTT
AGAAAACCTGGATAGATTGCTTCTCGGCCTTTTGGCTAAGATCAAGTGTAG
TGAGGAGTTGGATGACTCTGACTTTGAGACAGAAGATTTTGATGTCAGAAG
AGAAGACGTGGGTGCCCACCTCACTGCAGAGCCTGATCGACATGGCCAAGT
TGCTTCCGGACGAGACCACTGACTTGAGAACGGTAACAGCTAAGCTGTGAG
CTTCTGATTAAGACGGTTGAAACTAGAGATGGACAGGTTGGTATCTTTTAA
CCCAGACGGAAGCTCGGAAACAGATGAGCAAGGAAGAGAAACTGGTACTAC
CAATGACAAATGCTCACACAACACCGAGGTCGGGGAGACGCGGAGCAGTAC
CTACTATGGCTTGGGACTGTCTAATGAGATTGGAGCTATTGAAAAGGCTGT
CTACTGCATCCGCTTTGTTCCCGCTGAGATGGGCACACACACAGTCAGCGT
ACTGTGGGCATCGGACCAATGAGGTGGGTGGGCGCCATTATTTGGGAAGAA
AAACACGCTCCGGGAGCTAGAGCCTGAGGTCGGCGGCGCACGCTGTTGCCC
GACCCCAGGCTGTGAGGCTGAGGCTGAGACGGAGGCCATATGCTTCTTCGT
TGTGACTGCTTTTGAGAGCTCTTCAGAGATCATAAGAACTTGGGCTTTTCT
AATCACTTCTCGGCCTTTTGGCTAAGATCAAGTGTAGTATCTGTTCTCATC
CCTGGACTTCCTCAAGTACGTGGATGACATCGAGAAGGGCCACACGCTGCG
TAAAAATGAAAAAGGATCGCTTCTCGGCCTTTTGGCTAAGATCAAGTGTAA
CCCAGGTCGGCTTGTCACTCGCTGTGAGATGGGGAGATTTTGTCTTTTGAT
CCGGCGATGTTGAACCAACAGATGCGGAATCGGAATGGCACAGTGAAAATG
GGAGAAGGATTCCATGTGAAAAGCAGTTGAACATGGGTCAGTCGGTCCTGA
TATCATATCACACCTATCACTTCTCGGCCTTTTGGCTAAGATCAAGTGAAG
CATCTCGCTCGGCTGCGGGAAATCGGGCTGAAGCGACTGAGTCCGCGATGG
CCACTGTCCCTACCTACTATCCAGCGAAACCACAGCCAAGGGAACGGACTT
GGTGAGTGTGAGTGGACGCGTGAGTGTGTGAGTGTGCGCGCTTGGAGCGTG
ACCAGCCTACCGTGCGGATCACGGAGCTCACTGACGAGAATGTCAAGTTCA
TCCGGCGCAGTGTTGGGACTGTCTGGGTATCGGAAAGCAAGCCTACGTTGC
AGATCTGGAGAAGGGACTCCTGAAAGCCCTGAAGGTTTTAGACAATTACTT
CAGGAAGAAATGCTTCGGAAGGAACGAGAGCTGGAAGAGGCGCGGAAGAAA
GGATTCTGAGGACGACGAGGAGGATGAGATGGAAGAGGACGACGATGACTC
TGAGGAGGAACAAACTCATTGCTTGGAGATAGGAAGTAACACACGTCATGG
TGGGCCGTATAATAGACTGGTTGGCGAGATCATGCAGGAGACAGGCACGCG
TCAGGACCGGAAGTGGAACTGCACAGACCATGTGTGTGATGCCACGTGCTC
CAGTGACAGCGAGGACGAGGACGAGGAGGTCGGCGAGCCGAGGGTCACCGG
GGACCATGGGCTGCTTCTTCTCCAAGAGACGGAAGGCTGACAAGGAGTCGC
AAGTACAACAGCAAAATCGCTTCTCGGCCTTTTGGCTAAGATCAAGTGAAG
AATAGAACACTGCAGAAACAATGCTGAGTGAAGAAGAGTAGAAATGGGAAG
CGTCCCGGAACTGAGACCAACTGCTGAGGGAGGAAGGGCCACCAGATCGGG
GAAAACTTTCGTGCTCTGAGCACTGGAGAGAAAGGATTTCGTTATAAGGGT
AAGGAGCTCTCAGCCTTTTGACTAAGATCAAGTGTAGTATCTGTTCTTACC
TCCTTCCAAAAGCACCCACTTCTCTGAGATCGGAAGAGCTTATCAAAGCAT
TGCCAGCCTGGTTCTTGAACAGACAGAAGGATGTAAAGGATGGAAAATATA
TCAAAATGTGATTGGATCGCTTCTCGGCCTTTTGGCTAAGATCAAGTGCAA
GAAACAGTGGCTACTGTCACTTCTCGGCCTTTTGGCTAAGATCAAGTGTGT
CACCTGTCTCTCCAATGGCTTCTCGGCCTTTTGGCTAAGATCAAGTGAAGT
GAAACAGACGGAACAACTGTCACTTGAGCTGGAAGTAGCACGACTCCAGCT
GGCCAGTCTTGGCTCATGAACTTCTGAGTGTCGGAAGTGTGCTATATCAAT
TTATCCAACAGACATTAGCTGATCTGATATGCACGGTTGAGGTCAGAGTAT
GGGGCTGCAGCTGAACCTCACCTATGAGAGGAAGGACAACACGGTAGGGCT
GAAGGCAGAAAGAGAGAGAAACCTGGAGATTGGAAGGAGAAGCCAGTCTCA
GAAGCAATAGCCCCATCGCTTCTCGGCCTTTTGGCTAAGATCAAGTGTAGA
TCTGGCTGTAGGACCCCAGCTGATTGGAATTGGAAAGCACAGTGCAGTAAG
GATGAAGGACACAGACAGTGAGGAGGAGATCCGAGAGGCGTTCCGTGTCTT
GAGCACGGACAGCGTACTGGACCGCGAGACCAAGGAGACGCACGTCCTCAG
CGTGGCCCTGATGTGCATGCTCCGAGAGATTGGGAAACACATAAACATGGA
TCTTCTGAGTTTGCTGAAGCCAGATGCAATTTCTGAGAAGGAATAGGATGG
CGTGGATACTAACGGAACCACTGAGGAAATTGGAAGGTGAGCGTAAGTTAT
GTATTGAACCCATTATCGCTTCTCGGCCTTTTGGCTAAGATCAAGTGTATT
TTAAACAAAATATAATCGCTTCTCGGCCTTTTGGCTAAGATCAAGTGTAAA
AGATAATCGGCACATATCGCTTCTCGGCCTTTTGGCTAAGATCAAGTGATA
GAGTGAGATCGAAAGACTCCAAGCAGAGATCAAGAGAATTGAAGAGAGGTG
TCGAGGTTGTGATCCAGGACCCCATGGGACAGAAGGGCACGGTAGAGCCTC
CGATGAGACGCAGGACATGCTGCTGGAGATGCTGGAGGACATGACCACAGG
CAACCCCTCGGACGGTATCAACTCAGAGGTGAGTATGCTCCTGGGCACGAA
TCAGTACTGCCTATAGAGATACAGTGTATTTTATGTACATACACAATTAGT
CCGGCCTACCTTTGACTATTTCTCGGCCTTTTGGCTAAGATCAAGTGTAGT
GTCTGAGGACCCAGGGCCTGGCGCCGAGCGCGGAGGAGCCAGCAGCAGCTG
ATTCTTTGTGTAGTCGTGGCCGAGTGGTTAAGGCGATGGACTAGAAATCCA
CCTGTGGTGCTGAGCGGGCCTTCGGGAGCTGGGAAGAGCACCCTGCTGAAG
CTGAGTGATTGCTTCTCTGTCTTTTGGCTAAGATCAAGTGTAGTATCTGTT
ACGTGGAGAGAGACGCAGAGAGACAGAGACGTGGAGAGACACAGAGAGACG
ATGTGAAGCTGCTACCTCTGACATGGATATTGGAAAGCGAAAGAGTAAGTC
TGTCTCATCGTCTGTGAGCAATGAAGAGATTTCTCAAGAGCATATCATTAT
GTTTTATCTGACTTACACCCCTGAAGATGTCGAAGGGAACGTTCAGCTGGA
CCGGCTGGTAGCTCTCAGAAGGCGCGAGAAGAGAAGGCACTACTGCCATTA
AGGCCCCTTATCGCTTCTTGGCTAAGATCAAGTGTAGTATCTGTTCTTACC
GATGGATACGTGGACCCTTCTGGAGGAGATCGCTTTTGTTTGGGTCAACTC
GCCGGAGGAGCTGGACCTGGAGCCAGAGAACATGGAGAGCGTCCCCCTGGA
GGTGGGACTCTCTGAAAGTGAAGTTGAGCCATCGGAAGAGAACAGCAAGGA
AGACTACCAACTTCTATCGCTTCTCGGCCTTTTGGCTAAGATCAAGTGAAA
CCTGGAACTCCAGCAGGATATGGTAGAGGGAGAGAAGAGTACGAAGGCCCA
GCTGGCGAGCATCCTGAACCGGACAGAGACGGAAGCCACACTGCTGCAGAA
GGCTTAATGAAGGTCATAAGTTTCTGAGATGGGAGAGCAACAAGTAGAGAT
CTAAGCCTCGTAGTCGTGGCCGAGTGGTTAAGGCGATGGACTAGAAATCCA
AATCATTCTACCATAATCGCTTCTCGGCCTTTTGGCTAAGATCAAGTGTAA
CGAAGAGATAAAGACAGAAGACAAAGAGATAGGAAGAAAGACAGCTGGGCC
TCTAGCAGGGTTCTGATCGCTTCTCGGCCTTTTGGCTAAGATCAAGTCTAG
TCAGGAGCGGGAACTGCGGAAGCGGGAGAAGGCGGAAGAGAAGGAGCGCCG
AAATATCTCTAATTGAAGAACATGTGAGGTTGAAAGAGCACCAGCCAGGGC
CTGCTTGCAGCTGTAGGCCCCTGGAGAGCCCTCGGAAGAGCTGCCCTCGGA
CTGGAGAGAGATTTCTGGAAGGTAAGTGGAGGATCCAGAAAGCGGAATTAC
CCTGCTGATAGAGCCTGCTCGCATTGAGGAGGAAGAGGTCTGTACTGCTCG
CTCGCAGGCTGCAGGCCTGGACATGGATGTCGGGAAGCAGGCCATGCAGTA
TAACAAGTTACTTCCATTACTCTCGGCCTTTTGGCTAAGATCAAGTATAGT
GGTTCAGTTGGACGACAAACGCAAGGAGATGCTGAAGAGGCACCCACTGTC
TGCCGTGGACAAAAGAGAAAGCTGAGAGATTGGAAGGACTGGGTTGGGGAT
AGTTACCTGACAGAGCAAGAAAATAGAGATGGAAGAGCAAGAAGCAGAGAT
CAGGACAGAGGATTTGCTCTGGACAGAGATGGAAGAGCCGGGAACAGAGAA
ACAGCCTCGGCGGGCTGTGGACAACGAGAAAGAGGGAGTGCAGTATAGCTA
CGTTTGTGGCTGTGGAATTTCCATGGAGAAAAGAGAGCATCTGAACACCTG
ACTGTGACCCCCAACCCTGATAAAAGAGATGGAAGGAGCTGTCCCTGCCTG
AGAGAAGATTGACAAACTGATGATCGAGATGGATGGAACAGAAAATAAATG
GGTGACTGTAAAGCCTGATCTATATGAAATCAAAGGCACATGTGGAAATCC
CCCGTATCGTGGAAGCCAAAATTAAGAGCCTGGAGTGTATCCTTCCATGCT
AGATTGCTTGAGCCCAGGAGTTTGAGACCAGACTGGGCAACGTAAGGAGAC
ACTGCCTTTTCCTCCCCAGGTTCAAGGGCAGACGGGGTTTTTGAGGAGGAT
TTGCTGCCAACAATTGCTTTCCCATGAGGCTCTAATGGAAACAGTACACAA
TCATAGATGGCTCTTATTATTCTGAGGTATTTTGAGATTCCTTTGATACCT
CTGCCTGAGGACCCAACTTTCCCATGGCAGAACAACCTTGGAATTTCTCCT
TTGTCCCTCTTTTTATCCCTTTCTTGCAGTGCACCCAACAGTATGTAAGGC
GGCCATCTTGCCCCTGTCTGGTGCTGTGTTCTCAAACTTCACTTTTCTCTT
AGGGACCTGTTCCTATCCATTGCAGGGCATTTCCTGTTTACCTCACTTTTC
CAGTCCAACTATGTGCTGTGTACAAGAAACTCACTTTGAATGCAGTGGCAT
TAGAGTGAGACCAGGTGTAAAGAGAGTGAGTTCTGAGCAATAGTTTTAGCA
GGCCACCTCAGAAAACCAAGAAACAGGAATTTACTTGTCCCAGGTCTATCT
AAGCCAGAAGCCAAAGACAGGCAGAGCCGGATGCTGGCAGTTCAGTGGGGG
TGTCTCCAGTAGGGAAGAACTCCTGGGCATGTGTTCTATGCCCTGAATGAC
TCAATTCAATGGGAATGGGAGATGGGTTAAGATTGAGGGAGTGGCTTACAG
GATCCTCGGGCAGAAACAGGCAGTGGCAGTGCAGGGAGGGAGAGGCCATGC
TATATGATAGCTTCTTTTCTAGAAAGTCATAATTTTGAATTATCAAAGTGC
GGAGAAATACCTAATGTAGATGATGGGTTAATGGGTGCAGCAAACCACCAT
TCAGTTGTAGAATAATTAGATACTTGTAAAACAAGCAAGAAGCTGTTTTCA
GTGGCGCGATCTCGGCTCACTGCAAGCTCCGCCTCCCGGGTTCACGCCATT
CACAGGGTTTCACCGTGTTAGTCAGGATGGTCTCAATCTCTGACCTCGTGA
GTCCCTGGATAGGAAAGGTGGGGAAGAGAAGTCCCCGTTGAGGAGTGGCTC
GAATGCGGGCTCCCAGGGCCTGTGGGAGAAGCCCTCGGCAGGGTTCTCTGG
AACATGTTGTGCTCGTCTGATTTAAGGTGCACAGGTTCTCACCTCCTGAGC
TTTTGAGACGGAGTCTTGCTCTGTTGCCCAGGCTGGAGTGTAGTGGCGCGA
GATTTCTGCAAAAAGTAACTAAGCAGCGTCACTAGAAAAAGCTGAAAAATG
CCCACATTTTCCTGTCTTCTTCTGAGCCCTCCAAACTGCTTGAACCTCTAC
GAATGGATTTATGTTGTTATCGCGAGAGTGGGCTAGTTATTGCTGGAGTGG
ACTGGATGGAGGATGAGTTTGACAAGTTGACAGAAGTAGGCTTCAGAAGAT
GGCCCTGTGGTCCAGCACATGGGAAGCATAACCTTGATCAGGGCTAATGCT
GCCTCCCAGAGTGTAGGGATTACAGGCGTGAGTCACTGCACCTGGTCTCCA
CCCAGCTACTCAGGAACCTGAGGTGGGAGCATCACTTGAACCCTGGGGGCG
TGTCTTCCGAGAGGATAGCATTTGAGCTGAGACCCCAAGGAGGAGAGTAGC
TGAACCACCGTGCCCAGCCAAGCAGGCTCTCTTTTAAAGGGCTTCCTGACC
TCCAGATAGCTAGGACTACAGGCATGCACCACCACCACCACTCCTGGCTCT
CCATAGCAGGGAGCTGGTGATCACGGAGGCTGCCTGGAGCCTGTCAGCAGG
GAACCAGAAAGATTTTAAAAATAAAGGACCTAGAAGAAAATGTAGGAAAAT
GAAGAGAATGTCATTGTATTTCTATGAATAGGTGAGAGAAGAACCAAAGGT
CCATAATTTGCTTAATCATTCCCTTGTTGTGGGACATTTATGTGGTGTATA
AAAATGTATATTCTGTTGATTTGGGGTGGAGAGTTCTGTAGATGTCTATTA
CCAAGGCCGCCCTTCTGTGACTGATGTTGCCTGTGCTTTCTTTGCTCCTTA
TGGTTTGCCATTGATTTCTAGATCAGAGATGTTTAATAGAACTTTCTTCAG
ATTACCTTTGGTGCCATCGGTTGTAGACTTTATTTCCGTACTTCATCCTTT
GGGACTTTTTCTACTGTTTATGGTCGAAGAGTTTTTATTGCTGTATAGTTG
AAAACACAACAGAATAAAAACCAGAGGGCTTTAAACTGAAGTATATCGTGC
CTCTACACATGCTCTTCTCGGCAGAGTTCTTGATGCAGCAAGTGCTGCTTT
CCCATCTATGTTGAATTTCCTGCTAGCTCTGGGGGCTTAAAAATTCAATAA
CTGGGTTTACGCCAGGCAGGCCCAGGCCTGGTTTCAGGCCTGGTGCCAGGC
GAAAGGAGAAAGTGGTTGAGGGATAGTGAGAGAGGTTGGAGAAGAGAGTAA
ATTTATGCTAGCCTTAGTTGAACAAGTTATAAATTTATATATAGAAGTCAC
CCTGGGAGGAAGGTGCTTCTGCTCAGCTCAACAAGGACCGCCGTGTGGGAA
GGAGAATTGCTTAAACCCAGAAGGTGGAGATTGCAGTGAGCCAAGATTGCG
TCCGAGAAGCACGGGTGGGCTGCGAGGAGGAGGTGGGCTCCTCTCCCTTCC
GACAGCGGTGGCCTACCCGAGCGCAGTGTGTCCTTGACAGGAGCCCCAGAA
AGGTGGGAGGATTGCTTGTAGCCAGGAATTCAAGACCAACCTGAGCAACAA
TACAGTGCTGGATTTTGAAGGTAGAGTGATGAATAAGACAGCCATTGTCCC
GTTCATATAATGTGATATAGCAGGGGTCCCCAACCCCCAGGCTGCAGAGTG
ACCTGGGAGGCGGAGGATGCGGTGAGCCGAGATCGTGCCATTGCAGTCCAG
CACTGAATTTAGAGGGTGTTCTTTAGTACCCTGGTTTTGAAAAAAAAAAAA
GCCTGTCAGTGGGGATGGGGGGAGCGAGAGCATTAAAATAAATAGCTAATG
AGTAGAGTTGGGGTTTCACCATGTTGGCCAAGCTGGTCTTGAACTCCCGAC
ATGGTAGGTTGAATCTGTGGGTTCCGACTCAGAGGGCCAACTGTATGTGGA
GCAAATTCCTCAGACCGTCCACTGAGGTGATTGTTCTCACGCAGGCCATGG
TCCTATCCGGAAGCACTATGTTCTTGATTTTTGCATGTCTATTTTTTCTAT
GTTTGGTGTGGTTTGTGGTGGATCAGAGAAGTTTGCTTGGATGACTACGTT
CCAAGAGCCACAGAAAGCCAGGGAAGGAAGAAGAGAGGATAAGAATGTCTC
ATTGGTAATAATATCCTACTTTTTGGTACTCAAAAATTCAAGCTGTTTTGG
TTTTTTTTTTTTTTTTTGAGACGGAGTCTCGTTCTGTCGCCCAGGCGGGAC
AATCCCAGCACTTTGGGAGGCCAGTGTGGGCGACTGTTTTGAGTCTAGGAG
GTATCACTTGAGGCCAGGAGTTCAAGACCAGCCTGGCCTACCTGGTGAAAC
AACAGGGTCTCACTCTGTCATCCAGGTGGAAATGTAGTGGTGTGATCATGG
CCAGGTGGCCTGGCTGGGGGTGGTGGGGAGGAGCCAGTGCAGGGCGGAATT
GCCGGTCTGGAACTCCCAACCTCAGGTGATCCACCCGCCTCAGCCTCCCAA
TCCGGGCACAGCATTGGCTGAGGCTGCTGCCCTGACCTGTCCGCTTTGTAG
TAGCAAGAATTGTTTGGTGGAGAGAGCAAGTGCCGTGGAGTGTGATTTACC
GAGGATCCAAACCAGAAGACAGGCGGTAAAGCCTCCCAGGATGAAGGTGAA
TATTGGGGTGCTGACGTGTGTTCTGGGGTGGACACTGTGTATTAGCGTGCT
TTTAATTGCTCACTAAACAAAACTAGCCATTGAAAGCATTCAGGGAATGCC
AATCCCAGCACTTTGGGAGGCCAAGGTGGGTGGATCACGAGATCAGGAGAT
CCACTCCTTCTAAGAACACTACATAGTGTTATCTCCATTTTGAGAAAAGGA
CAGGGGGACAGGGTGGGGGCCGGGTGAGGGCCAGGCGGGCAGGGTGCTGAC
CCAACAAATTCTTCAGAGAGTAGCAGAAATTTGTCTTCTTACAAGTAGTCT
TTTTTTTTTTCTGAGTCAGAGTCTTGCTCTGTCACCCAGGCTGGAGTGCAA
GATGGTTTGAGCCTGGGAGGCAGAGGTTACAGTGAGCCTGGGCAATGCACT
GACCTACATTGTGCAGTGCAGCCTAGAAGGTATGAGGTGGCCCCTGTACCC
GCCTATTTCTTCATCTGTAAAATAGGGATCATGATAGCTTTCTCACAGGGT
TCACAATAACAGGATGGGGGAAACTGCCCTTGTGATTGAATTATCTCCACC
GCTGGAAAGGAAACCGTCGAAGATCGTCCCATTAGGTAAGGTTGGAGACGG
ACAGGCAGAGCAAGAATTCACAGAAGATGTTGCTGCTGGACCATGTCAAGG
GGGCAGTACTAAAAAGTATAACACTGTCACTGGAGTGTCAGAAGGAGAGGA
TGACAAGATGCAGCAACCACTGGGAGGGGTAGATAGAGCAGCTCTACAGCA
CGGCTCACTGCAAGCTCCGTCTCCCGGGTTCACGCCATTCTCCTGCCTCAG
GGTTTCACCATTGTTGGCCAGGCTGGTCTCAAACTCATGGCCTCATTATCT
TTTTTTTTTTTTTTTTTTTTTTGAGGCAGAGTCTCGCTCTGTCTCCCAGGC
GATGTCATATCTGGCTGGTGGTTGGGTCCCCGCTCAGGGTCTCTGTATTCA
GTGACAGCTGTTAGCTTAGTAAGAAGATTGTCTCTAAATGTATAGATTTTT
TAGTAGTTACCTTTTAATCCCTTCAGATATGTCAGCAAAAATTCTAGTATT
CGGGGAGGGAATGCAGCCACTTGTTGGAGCCTGTAGCTTCAGGTGACACAG
GAGTGAGAAACTGTGCTTTTTCCGGGCCCACCCATGGCCGCCCATGGACCG
ATGGTAGTACATGCCTGTGGTCCTAGCTATCAGGGAGGCTGAGGTGGGAGA
AATAACCCAGAATCAGTTTTTTTGTGTGGTGGGGAGAGGGCTGTGTTTTCC
CAAATGATTTGGTTCTTCGGGTTGAGATTATAATTTGACTTACATAGTATG
TGCTGCTGCTTTCCAGGGAATCATGGCTGACATTGAACTTCCACTGCCTCT
AACAGTCTACGTGAAAAGTTGACAGGATCTGATTCGCATTTTCAGGATACT
CTGCCTTTAGGATGCAAAAATATATGGACTTTCTTCAAACTGTAAACCCTT
ATGTTGCTGATAATTGCACAACATTGCAAATGTCCTTAATGCCACTGAACT
TAACAGTGGCTTGGACTAAATATTTGTTGAATAAATTTTTTAAAAAACAGG
ACAACTCAGGTGTCTATCAAAATCAGTTAGCTAAGTAAATTGTAGTATATT
AGTACCCTATCAGGACTTAGGCTCTGGGGATTTCACTGCTCATTCTCCAGC
CACCTGTAATCCCAGCACTTTGGGAGGCTGAGGTGGGCAGATCACCTGAGG
CACACGAAGGGCCACCTGGTGCCAAGGCGAGGCCCCTGTCCTTGATTCTGT
CCAGCTACTCAGGAGGCTGAGGCAGGAGAATTGCTTGAACATGGGAAACAG
GGCATGAGCCACCATGCCTGGCCGAGGTTAAACTTTTAAGCAAAACCCTAC
GGAATAGGATGAGTTCCTATGAGGAGAAAGCACAGGTGAGACAAGAATTCT
CCTACCTCTATGATTCTTTCCAGCTGACAGAGAACTCCTTTACAAGAAAGA
CGGATGCCTGTAATCCCAAGTATTTGGGAGGCTGAGGCAGGATAATCGCTT
TACTGCAGAGATGATAGTTATTCCAGTGTGTGGGGGAAGTCCGGTGGGTTC
CAAGGCTACCCTTGGGCCAAATTCAGTTCCCTACAGTTCCATGTAAGTGTT
AGCCACCGCGCCTGGCCAAGACATTGGTTTTTAATATAACATGCAAGTCAC
ATGAAGCCATCCCAGCACGGGACACGCTCACACACACTCCCATACTCACTC
AGGTGGTGTGATTTTTGGTACCTGGGATACTTATCCTGGGGAGAATTTGTC
TGTGCGCATGTGTGCGTGTGTGTGTGTGTGCGTGTGTGTGTGTGTGTGTCA
TTGACCCCAGGAGTTCCGAGGCTGCGGTGAACTGATTGCCGCACTGCACTC
CTGCTGTGAACTTTGTCACTTAACAGTCTATCTCAGTGTTTTCGACGGCAC
AAGGCCAACCTCTCCATCGAGCCCTGTTCTGAGACCAAATTCCAGGTGCCG
CCAGCCTGACGCACACGCTCCTGTTGTCATGGCAGACAGCCGCCTTGGGTG
CGTGCCTGTAATCCCAGCTACTTGGGAGGCTGAGGCAGGAGAATCGCTTGA
AAAGATTTTGTAGACAGTGGGGGTTGGAACTTGAAAGTGACCCATCAGCTA
GGGGTTTCACCACTTTGGCCAGGCTGGTCTCGAACTCCTGACCTTGGGTAA
GCTGGGATTATAGGCACGTGCCACTGTGCCTGGCTAATTTTTGTATTTTTA
CTGCATTGACGGTGGGCAAGGATTGGTAGGAAGGAAGAAGTGGGCCAGCTT
AGACCAAGTGAGAGGTGAAGAAATAGCAACCTTTCATGAAGTGAGGCTATG
TCTAGATGAGCGTGTTTTGGAGCAGGCCCATCTGGGACACTCTATGCTTTC
TAAGAGGAGCTTGTTCCCTGGGGCTGGCTCTCCAAAGCCCACCCTACTTCT
CAGGACGCGCAGTGCTTCACACGGTGCATATCAGACACCAGCATGCAGAGA
CACAGGCTGTGAACTGTACCGTGCGGATGCCGTCTGGGGAGCCGGGCTGTG
GACCTCAGGTGATCCACCCGCCTTGGCCTCCCAAAGTGCTAGGATTACAGG
CATTACTCTTTTGTTACAACTTTTAGGCAGTGAGACCCCTTCAGCTAGGTC
AAATTGCAAAAATTAGCTGAGCGTGGTGGCACGCACCTGTAATCCCAGCTA
GGTAATGGAACAAAAACTGGCACATGGCAAGCACTCAGTGATTATTTATTC
CTTTCACTTTCTGTCTCAATACATTGATGTCCTCTAACCCATTTCCTGTCT
TTCTCCTGCCTCAGCCTCCCAAGTTGCTGGGATTATAGGTGCCCACACCCG
TTGCAGATTACACCACTGCACTCCAGCCTGTGTGACAAAGCGAGACCACGT
CTAGGCAGAGGTTGCAGTGAGCCGAGACTGCGCCACTACACTCCAACCTGG
TGCAGCCCTGGTGGCTGCAATTGCAGAAGAGATCTATCTAAGAACCTCTTA
TAATAAGGAAAGAAGGCAGACGAGAGAGGAAAGAAGGTAGACTAGTAAGGA
CAAATTTTGTACAGGACGATATTCAGCGTTCAGATTAATATTACTTTGTAA
CCAGAACTGAGCCAACGTGAGGTTGGGTTGAGTTTGCCCTGTTCTTTGAGT
ACCATTTTGCTCTCCCATCATCAGTGGTAGAAAGCTTCAATTACTCCACAT
TATAGTTGGAATCACACAACATGTAGAATGTTCAGACTGGCTCCTTTCACT
GAGTGATTTGAGTATAGAAGGTTGTGAGGAATGACGGAAAAGAAGGAAATG
GTAACATCCCACAGATAACAGGGATGAGGATGTGGACATCTTTGGGGGCCA
TTTTCCCCCTTCACAGATGGTGGTGGGCTTCGCTCTACAAAGAGGACTCTG
CTTGTTCTGTCACCCAGGCTGGAGTGCAATGGCGCTTTCTTGGCTCACTGC
TCTCACACATGGTTTCCTAGCTTAAGCGTCAAGAAAGTTTGATCATAATTA
TAACTAGGTTCAGTAATTCTCCTAGGACAAGATTGGAAAGACCTAGCTTGG
CAGGGCCTCGCTCCTTTTCATGGCTGAGTAATATTCCAGTGTGGAGGGACC
GCTCTGTCCCCAGCCCTGAGACCTTGGCAAGGCCCCTTGCCCTCTGCCCCT
GAGTACCTGATTGTCGTGCCCTTTTGAACAAGAGACTGTCTTTTGTTTGCT
TGCTCCAGGGCTCAATTTCTCCATTGGCTTTTTGGCTTAATGGGGATAATA
GTGTGGCCACCATGCCATGTCTAGAGCCAGGCTCCCGTTGTTGGCCATGCC
TGTCACCCTCTTAACATGGATTTCTGGTAAAGTTCTGTCTTCCTGTCTTTT
GCTCTGGTTTCTCCCCATCTTGGTGGTTTTATCTACCTTTCATCTTTGACG
TACCCCTTAGCCATCATCCTCCAGCGCTTCCTCCATGCTCCGCCTGTGGCA
AGCTAATTTTTTTGTATTTTTAGTAGAGATGGAGTTTCACTGCATTAGCCA
AGAGTGGACGGAAGCACGAGCTCCTGGCCAAGGCTCTGCACCTCCTGAAGT
GCGGTGGCTGATGCTTGTAATTCCAGCATTTTGGGAGACTGAGGTGAGTGG
TCCTGACCTTGTGATCTGCCCACCTGGGCCTTCCAAAGTGCTGGGATTACA
CCAATCTGTCATTAATAGGCATGTAGGTTGATTCTATGTCCTTGCTATTAT
GGCTGGTCTCGAACTCCCGACCTCAGGTGATCCGCCCGCCTCGGCCTCCCA
GCTTAGGATTGTCTTGGCTCTACAGGCTCTTTTTTGGTTCCATATGACATT
CTGCAAAAAGAGGTGGCATGGTGGTGCAACTCCCATTCTGCTTTATTTGCT
GCTCATTGTGGGTCAGTGCCATTTTGGAGAGCAGGCTCAGCCTGGCCTTGG
TGCTGCCGCCGCCCTTGCCAATGTTGTTAGCCCGGTGACAGCGAGACGTGT
CGCTAGGAGGAACTCGCCCACAGGAGACCTAGAAGACAGGGAGCGTGAAAC
TACCCACGTTCCTAAAAATATTTTAGAGAAATTACTTGACACAAAACAAAT
TTTCTCTCTCTCCCAATGCTGTGATGCATGCGTAATTTTTATTGTGGTTTA
GGCACTCCCTAGTGAGATGAACCTGGTACCTCACATGGAAATGCAGAAATC
TGCAGGTTTGTTACATGGGTAACTTGCATGTTGCGGAGGTTTGGTGTATGA
TGTCTCTGAGAAAGTTGGTTTCTATGTTTAGGGGAGGGCTGTGTCCACCTG
CTTACAAAACTGTACAGTTTAAATTGTGATTCATAGGTTGGGTATGGTGGC
TTTATTTTACCCAAAGTTTGAGCAAGAATCTTTTATTACTATGTGGCAGGC
AAATAACAAAAGACACTCCCATCACGTAGGAAATTCCAAGGATTTTAGGAG
GTTCACTCTCAATTACTGCCTGTATGGTAAAGGGGGATGTTTCAGGAGATG
TATAAGTGAATTGAGAGGACTTACAGATTTTTGATCTGAGTGTCTGGATGA
AAAGTGAGTCATCATTCATTTGGGAGAGGTGAGAGGGTATATAAGTATTTT
CTGTCTATGCTGAGGGGCACCCACAGGCCTGTACAAAGTCACGCTTAGTCC
GCTTTTTAAATAGTTAATGCTTACTGTGTGCCAAATATATTATGCATTTTC
TCATTTTGATTACTTTACATCCCAGGGTTCAAATGTGAACATGCTCCTTCT
ATTGCTGTGACAATTGCCCACCTCCGGGATAAGAATCGATAAACTTTCCCA
CGGGAGGCCCAGGTGACCAGGCCTTGGCTCACCCCCTGCCCCAGGCCCAGA
TATATGCATCTACTTAACCACAATGGCAATAAAGATAAAGGACATTTTGAT
ATGATAGAGGCGCCATGCTGAGGCAGTATAGCAGAGTTGTTATGGGCACAA
AAGCGTAGTGGTCCCCATATTAGCTGCATTGCCATCTTCTGGGAGCTTGCA
ATAGTGGCGTGAACTTGTAGTCCCAGCTCCTTGGGAGGCTGAGGCAGGAGG
TGAATCCAAGCAAAATAATGCTAATGTACATGTTCATATAAAACAGTGTTC
AGGGTGACCTAGGTTGCTCTTTTTTGGAGGAAGTTCCTGATGTCAGTGTAT
GTTTAGAAAGATTACCTTTGTCCTGGGTCATTCTTCCTTAAATCACAGCTA
TTCTTTGTTCTTTGCTCTCCCTCCGGTGCACCGAGTGATAAGGGCCCCGCT
AATATAGACAGTTGCATAGAAAGAAGCATGGCTTGAATAAAAAATTATATT
ATTGTAAATGAAGGTCTTGAATTTTGTCACATGTGTAAAATAATGACGTTG
GGTGAGCAACCAGCGACCGCTACAAGGACAGTGAAGAGCTAGCACCAGGAC
TCCCAGCAGTTTGGGAGGCCGAGGCGGGCGGATCACGAGGTCAGGAGATCG
TGTGGGGAGATTTGGGAGTAGGTCAGCCCACCTGCTGTCCTCAACCTTCAA
TGTTGCCGCCACCTAGAGCAAAGAAGCTTGCCTGTCACTTTCCACACCTCT
CCGTCCCCCAAGGTACCAGCCCCCAGGGTTCACCCGCGGGGCACGCCGGCG
GACTAGTGTTCAGCTTGATTAGGACGAACCCTAATCTGAGCCGCACAGGAA
AATGACAGTATGCTGTCTCTGTGCAGAGGATTTCCACCTTCCGCATCATTG
GTCTCCCTGGGTTCATGCTAACACTGAGTGCCCTACTTTTTTGAGTCTATA
AGCCTTTTAAAAAAAAGGTATTGGGGGAAAATCTTGCTAAAATAGTTATGA
AGAATTCAAACACTAGATAGGGTTAGAACAGTTCCTTTCAGCCTGCTAATT
CCATTACTGTTGTTATTATTTGTCAGTAGACTAACATAACTTTACAGTTTA
ATACTAATTTACAATTCCACCAGTAGTATGTAAGTGTTCCCTTTTCTCAAT
AACAGAGATACAGACCAATGGAACAGAACAGAGCCCTCAGAAACAACACCA
AAAGAGCTTTCTACTTAAACCACAAGAAGCTGTATTAATAACAAAGCAAAT
GAATGAGCTGGGGAGGATGGGACAGGTGGCTGTGTGAATGTCGTGGAGTTT
TGAGACACTCCAGTACTGAGACCTAGAGTCCAGATGCTTGTAGGAGCCAAG
AACTACTCAGGAGGCTGAGATGGGAGGATCACTTGAGCCCAGCAATTCAAG
GGAATCAGGGCACGGACTACTTCATGTTAGTTTTGGCCTGGCCTCGGCCCC
CAGAGTCTCACTCTGTCGCCAGGCTGGAGTGCAGTGACATGATTTCAGCTC
AGTAATTGTTGTGAGGAGTGTGTTGGAGAAATGACAGAAGATGAAGAGTTG
ATCACGAAAATAAATCAGGTGAGAGGAAAGAGGGTGATTGGGTGACTAATG
AACCTCAGTCACAATTTATTCATCTGTAAAATGTAGAAGACGCCTGTCCTG
GAGAATTGCTTGAGCCTGGGAGGCGGAGGTTGCAGTGAGCTGAGATCGCAG
ATAGAATCAAATAACAAGAATAACTGGTGAAAGTTCTTAATAAAATAGGAT
GTATGCGTTTGTGTGTGCACACACAGAGCACTTCCTAAGAGATTCTTCATT
GGGCACCTGTAGTCCCAGCTGCTTGGGAGGTTGAGGCAGGAGAATGGCGTG
GAAGCTGCAGACCTTCGCGGTGAGTGTTACAGCTCTTAAGGTAGCGCGTCT
GCCAGAGGTGGTTTGCTTTTCCTGGGGTTGGCCACATTTGTTGATTCTTGT
ATTTTTTTGTATTTTTAGTAGAGATGTGGTTTCGCCGTGTTAGGCAGGATG
GTCTCAAGCATCTCGGATAAGGGAAGCTGCTCAACCTGTATTCTCATCACT
TGGGGCAATAAAAATATGAAAAAATGCTCAAATGCATTAGTAATTAAGGAA
TGGTAATAAAAAAATCTCCAGGCCGGGCGCAGTGGCTCATGCCTGCAATCC
CTTTAAAAACTGCCTTTTCGCTACAGCTACACTTTTCTTGTCATTTCCTTT
TGATTGAATTTTGATCAGCTGTGTGGTGGTCATTTTTGGCCTCTAAGACAA
GAGACTAAGGAATGGGTCACCCACAGACATATTTCCCATCTACTTGACATT
TCCCCATCTATAAAATGGGAATATAGTCTCCACCTTGAAGTGTTGTGAAAA
TTTCTTTGGTGAGTAAGCACCTGCAGCTACAGATACATAAAACTATTCATT
GCTTTCTAGAATTCCTAGCTATGCAGCCAGAGGAACTTGGTGAAGGTGAGC
AAAAACTCCTTAAACTGTATCTAGAGGTCTAGCACTTCCTAGTAGGATAGA
CTTCTGGAAAGTTCCTGAGCTACATGAGCCGTTGCTATCTGCTTACTTAAT
GGGGGAACTGGCCCTGGCGGGGGTTGGTACTGTTCCCCACTCCAAGCCTGA
GGGGGCCATAAATTTAAAAAGTTAAGATTCCTGGCACTATCAACTCTCACT
TGAGACAGGAGAATCGCTGGTACCTGGGAGGGGGAGGTTGCAGTGAGCCAA
AGTCACCAAGCCTGTACCTCCTTAAGCTCTTTGTACTGGTTTCCTGGGGCT
TAGGGGCAAGAGAGAGAAAAGAAAAGGTTAGGGAGTGGAGAGGTTTCCAGG
GACAAAAAAATCATATAAATAAAACGGTAAATATAACAACTGCTTTCACAG
CCATTAGATTCTAAAGTTTCTGAGTGAAAAGAGTATTTTTATATCTATTTT
CACCATGTGACCTCTGCACTCTCTAGCTCCCCTTAGCACAGCAGCGGCACC
TCCCACACAGGAGCTTCTGGTTTGAGAACCACAGCTAGCAATGGCTTTGTT
GGGCCAGCTGGCAAGGCCTCGGTAGGATGAGGATGCTATGTTTTGGGTGAG
TACAGGAATTACCTGTGAGAGAAGAGCCTTCAAATGATAATGTTATCAAAC
CTGCCTCGGCCTCCCAAAGTGCTGGGATTACAGGCATGAGCCACTGCGCCC
GGACTCCTGTGCTCGATACCCCCGTGCACAGAGCCTGTGGCCTCAGGACCC
GTGGCAGGATGGAAGGAGAGCAGCAGAACTCCATGAGGATGCCGCTGCGGG
TTATTTCTGGAGCCGGGTACAGGGAGAAGGCCTGGAAAACATCGCCAGACC
ATGAAGATGTATTTCTGTAATATTTGAACTAAACAGCTCTTAAAAGTAGCA
GCTGCATTTCTTCATTCCCTCCCCTGCCCACATACATCCACAGCCCCAGTC
ATGACAGGGTTGTCCTGGTGCCCCAGAGCTCTCTTGTACACTGCCAGGATA
CAGCTGGAGGGGTCTGGGGCTACAGGAGCTGGCCTGGAGCCCACGGTTGGC
AGTAGAGATAAAGACTTCCCTGTGGGAGTTCATGTCCCACTAGACCTACTT
GGGTTGCCCTTTTGGTGAAGAATGTGAATTCTGTCAGGTTGGGCCAGATAA
TGCTTACCTATTCTGCAGGTCTGGAGCTGCTGTTAGCTCAGGGTGCTTTTG
ATTTAAGTTAGAGGTAAAAGACAGAGTATGAAAAATTTAAGTGCTATTCTT
CCTACATTGATGTAAGGGACTCTGAGGCTTTGTTATTCACCCGTTTCCCTA
ACCCCGCCACCATTCATCTTAATATGTAAGATTATGTAAAATGAACTGAGA
ACGAGTTAGTGAGTGCAGCCCACCAGCATGGCACATGTATACATATGTAGC
CCCAAGTAGCCGGGATTACAGGCATGCACCACCATGCCTGGCTAATTTTTG
GGCCAAGGGGGCGGGGCCGTCGTGTGACGTTTGCAGCCCGCCGGCCAGGAA
GTACTAGTAAGTGGAGTGATATGAAGTCTTTATAAGGAAAATCTAGAAACA
GATCAAACTACAAAATATTTTCTTAGGACTTGTAAATATTATTGAAGAAAA
GGTCCTCCCTCTAGCCCAATGCCCAGTGGCCCTGAAACTCCCTGAGTTGTG
AGCCTGGGTGACAGAGTGAGATCTTGCCTCAAAAAAAAAAAAAAAAAAAAA
AATGAAAGAGATTGATGGGATGGAGGATGACTTCAAATGTGAAGGTCAAAG
GCCCCAGACTACAGCTAGTGATGAAGGCGAGAAAGAGAACTGTGGGTCAGG
CAAGGGGAAGGGACACATGGGGTAGGGGTGGCTAGAAGAGTCCATCCAAGG
TTGAGACCTTAATATAATTTCTGAGGCTGAGGCGGATGGATCACTTGAGAC
CTCAGAACAGTAGGGGGATTGGGATGGGGGTGATGAATGAAGGGGTGGCAC
CCTATTAAGTCTATATTTCAGCATTGCATTTAAAAAATCCTGTATTCGGAG
TCCAAAAGTGCTAGGATTACACGGTGAGCCACCATGCCCAGCCCAAGACAT
TGAGTGAGGTCCCAGCTTGTCCTCTGGGGTTAGAGCAGATTTTGCTCTGGC
TGTTGGGGAGATGCAGATGGAGTTGGTATCATATTCTACTAGGCTACATCA
CATGTTGGCCAGGCTGGTCTCGAGTGATCCGCCTGCCTCGGTGGACTTTCT
GGTCATGTCCTGGGCTGGACAGGACGCGACGGTGCAAGATCTCATCATGCT
CCCTGGACTTGTGCTTTGTCTTTCTGCAATCCCTACCCCCTAGCCATGGGC
AAAGTTATGCATATGAATATTTACTGTGGAATTGCTGGTTGGAGATAAACA
TACTAAAAATATAAGTATTAGCCAGGCATGGTGGTTCACACCTGTAGTCCC
GCGGGGACACGGCCACCGGGGAGGGGCGCACAGCCTGGCCCTCCACCTGCT
AATAACAAAATTTGCATGCTTGTCTGAGTTTGCATTTGCATATGATTTTAA
ATTAAACCAGCCTTGCATTATTGATGGCCGTGATGTATTACCCATTTTATA
CTGTGAGGACCTCTCCACCTGCCGGGCATCCATCCCGGGTCCCCATGGGGC
GCAGAGGTTGCAGCGAGCTGAGATTGTGCCACTGCATTCCAGCCTGGGCAA
CATGATAAACATTTACTGATTATGGGCACCCAGAAGGACCTTGATCTTCTG
GCAGGGGCTCGGGCTCAAGAATAAGGCTCCTGGACCTGGGCATGGTGTGTG
AGACTACTGGGTAGAGCAGGTGGGAGCTGGATCACACAGAACCTGTAGTCC
GGCCTTTATGCTGTGTGATTTTTCTGCTTTCCTCCCACCCTCTTACAATCA
AGCAAAAGGGAAAAAGAAAAATACAGAAAAAAATGAAATCTAAGATTTTTG
AGCAAAGATGTAAGCAAGTGAGAGTGAGCCATGTGCATATATGAAGTAAGA
CCAGCACTTTGGAAGGCCGAGGTGGGTGGGTCACGAGGTCAGGAGATCGAG
CCTGAACCATAATCCTCCCTGAACCGAGTCCTCCCGAACGGCCCCAGGCCC
