# Supplementary material for: MultiV_Nm: a prediction method for 2′-O-methylation sites based on multi-view features
Source: Front Genet. 2025 May 27;16:1608490. doi: 10.3389/fgene.2025.1608490 (PMC12149135; doi:10.3389/fgene.2025.1608490)
Supplement: Supplementary file 1 [file DataSheet1.zip › data/Full_G_train.csv]

x
CCAGTCCAACGTGGAGCACCTGACGGAGAAAATGAAGACCACCATCCAGAG
GAAAAATCCTGACACATTGCTTCTCGGCCTTTTGGCTAAGATCAAGCGAAA
GAGGCATGCAATCGTGGTTTGCCAGGAGACGGATGACACCTACATCCCCCT
AATTGGAACGATACAGAGAAGATTAGCATGGCCCCTGCGCAAGGATGACAC
CGAGTTCAAGAACACCCGCACCAACGAGAAGGTGGAGCTGCAGGAGCTGAA
TGAGTCCCTGGAACGCCAGATGCGTGAAATGGAAGAGAACTTTGCCGTTGA
TAAAAATGAAAAAGGATCGCTTCTCGGCCTTTTGGCTAAGATCAAGTGTAA
AAAAATGAAAAAGGATCGCTTCTCGGCCTTTTGGCTAAGATCAAGTGTAAA
TAAAAATGAAAAAGGATCGCTTCTCGGCCTTTTGGCTAAGATCAAGTGTAA
AAAAATGAAAAAGGATCGCTTCTCGGCCTTTTGGCTAAGATCAAGTGTAAA
AAAAATGAAAAAGGATCGCTTCTCGGCCTTTTGGCTAAGATCAAGTGTAAA
AATGATGGCTTTGATGACAGAATGAGAGATGGAAGAGGTAAAATAAATATT
CCTCACTTCCAAAGGACTTCTGTCTGAGAGCGGAAGAGCTGTCATCTGTTA
TAAAAAGTTTTTTTGATCACTTCTCGGCCTTTTGGCTAAGATCAAGTGTAA
AAGAAGAGAAACTTACTGAACAAGAGAGATCAAAAAGGTGAGTAGGTATAG
CAGCTTGAAGCTGCTGGACTAGAGAGAGAGCGGAAGATGCTGGAAAAGGTA
GCTAGAACCGCCAGCCCCCGGCATGGAGGATGAGGAAGAGCTGGAGACCCG
GCGCCACCTGCTGACGGCGCAGGACGAGAACGGAGACACGTAGGCAACAGA
ATGAGATACGATGGTACCACCCTGCGAGACGGAGAGCACGATCTTATCGTC
CAACAAGCAAAACAAGTGAGAACAGGAAAAAGGAAGAGGACACTGGAATCA
GAAAACTTTCGTGCTCTGAGCACTGGAGAGAAAGGATTTGGTTATAAGGGT
AGTTTCTGGATTGGACGGAACTGAAGAGATCGAATGAGAAGAACCCCGGGG
CTGCTGAACATAGAAAACCAAAGACGAGGTCAAGAGCTGAGTGCCACCCGG
GAGAACAAGCAAGACAAGACTTGAAGGGTTTGGAAGAGACAGTGGTAAGAA
TGAGAAGGCTCTAGGGAAACACAAGGAGAGGATAGGGCACAGGTACATTGA
GGGACCGGCAAGAACTGGACCCACTGGGATCGGGAGACGCAGCGTCGGAGG
GTCATTCATTTTTGATCAGGAGAAAGAAGACAGCCATCATTTGAAAGGTAA
GATGGAGACTCGTGCCATGGAAACTGAGGTCTTAGAGACACGTGTAATGGA
CTGGACTGGTGGGAACCTGAACTAGGAGTCCTGGGAGAGCTGTGGTGGGAA
CAGGAAGAAACCAGGCTGAAGAACTGAGATGGGAAGAGATGAGCAGAGTGG
GCGGCTCCACGAGGAGGACCAGAAGGAGATCGGTGACCTCCGTGCCCAGCA
TAATACCAAATTTTTATCGCTTCTCGGCCTTTTGGCTAAGATCAAGTGATA
AATACCAAATTTTTATCGCTTCTCGGCCTTTTGGCTAAGATCAAGTGATAA
AGAAGTGTGTTGTTTATCGTTTCTCGGCCTTTTGGCTAAGATCAAGTGTAG
GAAGTGTGTTGTTTATCGTTTCTCGGCCTTTTGGCTAAGATCAAGTGTAGA
AAATACATGAGGCGGCTGTGAGGATGAGGTCGGAAGCCACAGATGTGAAGT
AATTGGAATGATACAAAGAAGATTAGCATGGCCCCTGCGCAAGGATGACAT
CAATGGCTGACCGGATTCTGACCATGAGATCTGAACTCAGGGCACGACTAG
AATTAAAATCACTTCTCGGCCTTTTGGCTAAGATCAAGTGTAGTATCTGTT
AGAAAAAGAATTAAAATCACTTCTCGGCCTTTTGGCTAAGATCAAGTGTAG
GAAAAAGAATTAAAATCACTTCTCGGCCTTTTGGCTAAGATCAAGTGTAGT
GAAGCGGATGGCTGAGAAAATCATAGAGATCCTGGAGAGCGGGCATTTGCG
ATATTAGCAAAATTCATCGCTTCTCGGCCTTTTGGCTAAGATCAAGTGTAG
TATTAGCAAAATTCATCGCTTCTCGGCCTTTTGGCTAAGATCAAGTGTAGA
ATAGTCTTTCTGTGTGACTTATTAGGAGATAGGAAGAGCATTGGGAAACTT
CGAGATGAGGACAGGTCTCATAGAAGAGATGAAGAGCGGCCCCGGCGTCTG
TGGCCTGTCTGTAGGTCACACTGCTGAGAAGGAAGAGCTGCAGTTGAACCT
CTTCCGGGAGCTGGAGATCCTGCAGGAGATCGAGCACGTCTTCCTGGTGAA
TGTCGAGTACCTCAACGCTGTGACCGAGAGGTAACGTGCCATCCTCTGCTG
AATTGGAACGATACAGAGAAGATTAGCATGGCCCCTGCGCAAGGATGACAC
ATCTCTGGCTGCAGAAACAACTGAAGAGGAGGAAGAAGAGGAAGAAGGTGA
TCTCTTCAAATCGTATAAATCTTTCGCCTTTTACTAAAGATTTCCGTGGAG
AGTTGGAATGACACAGAGAAGATTAGCATGGCCCCTGCGCAAGGATGATGT
TTATTTTTTGGCCTTAGAATCTGCAGAAATTAGGAGGCACCGAGCCCAGCG
TTGGGGAGAGTGGAGACAGACTGACGCGAGCAGCCAAGGTGTTGGAGCAGC
AATTGGAACGATACAGAGAAGATTAGCATGGCCCCTGCGCAAGGATGACAT
TCTGGGATCTCAGCCCTGCTCCTGGGAGCTGGAAGAGCACTTGGAGATCCT
GCTCTGCGTGCGGAATCGACATCAAGAGATTTCGGAAGCATAATTTTTTGG
GACTACCAACTTCTATCGCTTCTCGGCCTTTTGGCTAAGATCAAGTGAAAG
TGAGACAGCTGTGGCCCTGGATACGGAGATCCCTAATGGTAATAGCTGCAG
ACAGGGTTTAGAACATGACATGGAAGAGATCAATGCTCGATGGAATACATT
GTCGAGAAGCTGGACTAGATCCTGAGAGCCTGGAGGAGCCATGCAGCGAGG
CAACTCGGTAATGCTGCATACTCCCGAGTGCGCGGTGGGGAAGCCAACCTT
CTCTGTCCAGTTCTGCTACTGAAGGGAGAGAGATGAGAGCCTTTTAGGCTG
AGATTGGTTAACTGAAACCTCTGAAGAGGCAAAAGGAGGAGCAGCACCAGA
ACCTTTGACTATTTCTCGGCCTTTTGGCTAAGATCAAGTGTAGTATCTGTT
GACTATTTCTCGGCCTTTTGGCTAAGATCAAGTGTAGTATCTGTTCTTATC
AAAGAAATAGAGGAAGCTATGAAAAGAGTACGAGAAGCACAGTCCCTAATT
TATTATCTGAATCTATTGCTGATGTGTAATAACACTTTAGCTCTAGAATTA
AACTCGATCACTAGCTCTGCGTGATGTGGCAGAAGCGAAGGGAACCAGGTT
TATTTCAAAGCTGTGTATTTGTGACGAGATAAAGAAGAGTCTTAAACATCT
GATCCCTACAAGGCTGATGACTCTCGAGAAGAGGAAGAGGAGAATGATGAT
AGAGCTGTGCTGTGGTTCCGTGAAGGAGATGAGAGAAAGATACGCCAAAAT
GGTTTTCATAGGTCGTCTGATCTTTGATAACTTGAAGAAATCCATTGCTTA
TTACTTGGGACTCCTCTGTACACGTGAGTGAGGAAAGCATACTAGGAATCA
ATTCCGGACTCAGACCTCTGACCCTGCAATGCTGCCTACCATGATTGGTGA
AATAATCAGGATGGAATCGCTTCTCGGCCTTTTGGCTAAGATCAAGTGTAG
ATAATCAGGATGGAATCGCTTCTCGGCCTTTTGGCTAAGATCAAGTGTAGT
GGATGGAATCGCTTCTCGGCCTTTTGGCTAAGATCAAGTGTAGTATCTGTT
AATCGCTTCTCGGCCTTTTGGCTAAGATCAAGTGTAGTATCTGTTCTTATC
AATCGGTCATCCAACCTGGGTGTAGGGGCGAAAGACTAATTGAACCATCTA
AGAAAACTTTCGTGCTCTGAGCACTGGAGAGAAAGGATTTCGTTATAAGGG
GAAAACTTTCGTGCTCTGAGCACTGGAGAGAAAGGATTTCGTTATAAGGGT
TGGAAGAATGCTTACGCTGTATCAGGAGATTGGAATTTGGAGAATGGAGCC
TGGATGCCAAGGATGAGTTAGAGGAGGTAGGTGTGGGGGGAGGGAAGGGAG
CCTGGAGGCTCTGCTGAACTCCAAGGAGGCCGCACTGAGCACTGCTCTCAG
GGACATCAAGCTGGCCCTGGACATGGAGATCCACGCCTACCGCAAGCTCTT
TCTCTTTTCTTTGCTACTTCCATCTGGGTATGCCTCACGAGGATCAAAGTA
GCAGCCTGGGACCACTATGAGCAGAGAGATGGGAGTCTGTGTAAGAAGGAT
GCAAGGCCGGAGAGTGAACGAGAACGAGATGGTAACTATACTTTGGTCAGC
TCTGACTGTGGCCACATTTTCATCTGGGATCGGCACACTGCTGAGCATTTG
AATTCATCTGGAACTCAGAGAAGAAGGAGTTTCTGGGCAGGACCGGTGGCA
TTTAAACAAAATATAATCGCTTCTCGGCCTTTTGGCTAAGATCAAGTGTAA
GGCAGGAGAAAATCAAACAGCATTTGAGATTGAAGAGCTTAATAGGAAGTG
TACAGTGGACCTGAATAAGCTAAACGAGATTGAAGGCACCCTAAACAAAGC
TGCAGGAGCAGGTTCTTGGGAGCGTGAGGCAGGAAGACACTAGGTGCTGAA
TTATAGATATACATATCGCTTCTCGGCCTTTTGGCTAAGATCAAGTGTAGT
TATACATATCGCTTCTCGGCCTTTTGGCTAAGATCAAGTGTAGTATTTATA
CAGGTCTGGTACCATGAATTCCTATGAAATGCGGAAGGCATTAGAAGAAGC
TTGGAGTTTGCGACTGTGGGTTGGTGAGAGTGGAGAGCACAGAATGTTTGC
CATTTAGGTCTAGGCTCTGTAGGAAGAGAAGGGGAAGGCAGAGACCTCCTC
ATGAAATGCAGAACTGGAGACATTCGAGAGCAGAAGAGCAGAAGCAGCAAC
GTTAGGAGTAGAATGGGACAATCCCGAGAGAGGAAAGCATGATGGGAGCCA
GCACCTGTCTCTCCAATGGCTTCTCGGCCTTTTGGCTAAGATCAAGTGAAG
AAGGCCTGGAGCTGCTGAAGACTGCGATTGGGAAAGCTGGCTACACTGATA
GGAACGGGCTTGGTGGAATCCGCGGGGAAAGAAGACCCTGTTGAGCTTGAC
ATCATTCTACCATAATCGCTTCTCGGCCTTTTGGCTAAGATCAAGTGTAAA
AGGATGCAGAGAATCAGACTGGCCTGAGGTGAAGGAGCACACAGCCCTGAG
AAATTTGAGGACCCGTGGCTGAAACGAGAAGAGGAAGTGAAAAAAGAGACG
TTCCTGTGACCGTCGCCATGGTTGAGAGATGGAAGCAGGCAGCAAAGGTGA
ACAGAGATCAGCGACGAGAGCGCTCGAGGTCGTATGAACGCACAGGCCGTC
CCAGCACACGGAAGACATGGAGAACGAGATCGACGAGCTGCTGCAGGAGTT
AGTATCTGTGGGTACCCGGAGCACGGAGATCTCGCCGGCTTTACGTTCACC
TTAAATTATTTTTACATCCCTTCTCGGCCTTTTGGCTAAGATCAAGTGTAA
TAAATTATTTTTACATCCCTTCTCGGCCTTTTGGCTAAGATCAAGTGTAAA
ATTTGAGACCGGTCGGCACTGTGCAGAGATCAGAGTACTAAGAGACAGGTG
TGTGGCTCTGAATGACCAGGTGTTTGAGATCCGGGAGCTGGCCATCTGCAC
TCTCTTCATATCGCATAAATCTTTCGCCTTTTACTAAAGATTTCCGTGGAG
AGTTGGAATGACACAGAGAAGATTAGCATGGCCCCTGCGCAAGGATGATGT
GATCCACGCGGACAAGTTAGGTGAGGTAGGGGCTGACACATTCTTGAAGCT
AAAAGATCGGACCCGAACCACTGAAGAGATGTTAGAGGCAGAATTGGAGGT
GCTGGGTTTTTGTGGAGCTGGATGTGGGCTCGGAAGGGAATGCGGATGGGG
CCTGACCGGGACCATCCAGCTTCTGGAGGTGAGAGGCATGGGACAGGGCAC
ATGGCTGCCAAACTGGAACGTTTGCGAGAGAAGGTTGGTTTCTTACTTTGT
AAATTGAGCGGCCTGTCCTTCAAGAGAAATCGGAAGGAGGGTGGGGGTGAT
AGCTGAACCACGGACTGTGGTGAGCGGCCTGGTACAGTTCGTGCCCAAGGA
GGAAGAGATGATGATTCGTCAACGTGAGATGGAAGAACAAATGAGGCGCCA
AGCTGACGTGACCCATGACCTGCAGGAGATGAAGGAAGAGAGTCGGCAGAT
GTGGAAAGAAGAAAGGCTCAAAGTGGAACACTCGGGAGAGCTATGATGATG
TCTCTTCATAACGAATAAATCTTTCGCCTTTTACTAAAGATTTCCGTGGAG
TCTCTTCAAATCGTATAAATCTTTCGCCTTTTACTAAAGATTTCCGTGGAG
TCTCTTCAAAGCGCATAAATCTTTCGCCTTTTACTAAAGATTTCCGTGGAG
AGCTGGTATCATGGACCATGAAGAAGCAAGACGAAAACACACAGGAGGGAA
AGAATAGTCTGATGAATCGCTTCTCGGCCTTTTGGCTAAGATCAAGTGCAG
GAATAGTCTGATGAATCGCTTCTCGGCCTTTTGGCTAAGATCAAGTGCAGA
TCGAATGGGCCAAGAGGGAAAGTGAGAGAGAGGAAGAGCAGAGGCTTGCCC
TGGGTCGGAGAGTAGTCCTGCCAATGAGAACGGAGACAGGCATCTACAGCA
AGCAGAATTCACCAAGCGTTGGATTGTTCACCCACTAATAGGGAACGTGAG
TGTGAAGCAGAATTCACCAAGCGTTGGATTGTTCACCCACTAATAGGGAAC
GGAGGTGTCAGAAAAGTTACCACAGGGATAACTGGCTTGTGGCGGCCAAGC
CTGACCTTTTGGGTTTTAAGCAGGAGGTGTCAGAAAAGTTACCACAGGGAT
ACACCTGTCAAACGGTAACGCAGGTGTCCTAAGGCGAGCTCAGGGAGGACA
CAGTGCCAGGTGGGGAGTTTGACTGGGGCTGTACACCTGTCAAACGGTAAC
AATCGGTCATCCAACCTGGGTGTAGGGGCGAAAGACTAATTGAACCATCTA
GAAAACTTTCGTGCTCTGAGCACTGGAGAGAAAGGATTTCGTTATAAGGGT
CCGCGTTTGTACTGTGTCTTACCATGCCTGAACCGGCAAAATCCGCTCCGG
CAGGCTATGGCTTTGTGGAATTCTTGAGTGAGGAAGATGCTGACTATGCCA
GGTCCCTAACCGAATTCTGGACAGTGAGGTCAGGAGAGCATTTGGCCACTT
GGGGTAAACCCGAACAATTCTGCGCGAGGTAGGGAGGCCATGGCGTCCGGC
TCCCAGGTTCGGACTAAGGATCACCGCTTTGAAAGTGTCAGTCACCTTATC
GCTGACTCGAGGACAGACTCAAGACGAGGTGAGGAGGCATTGAGACTCTTT
TACCAGAATGCAGGACATCCCGGAGGAGACGGAGAGCCGCGACGGGGAGGC
GGCTGTCTGTGGAGCATTGATGCCAGAGAGAGGAAGGGCCACTAGAGACCC
GTCCCGATCAGACTTGGAAGATATGGAGGAAGAGGAGGGGACACGGTCACC
CGAAATTAGCCGGACCCAGGATGAAGAGGTTGGAGATGGGACCACATCAGT
TACCTGGAGCAGCTGAACTCAGACAGAGAGCAGAAGGCACAGGTTAGCCTC
CAAACCTGGAAGAAGGAGGAACATGGAGAGGAGAGCAGCGGGCCCAGGCTG
GATCCTGCCTAGGACTCTCCTAAACGTCCCAAGGAGGCAGAAAACCCTGAA
CCTGAGAGCCTCAGGCAGTCGGCACGAGAGAAGGAGGAGCACACTCAAGAA
AGTCCGTGAGTGCGCATCGCTTCTCGGCCTTTTGGCTAAGATCAAGTGTGG
GTCCGTGAGTGCGCATCGCTTCTCGGCCTTTTGGCTAAGATCAAGTGTGGA
TTTTGAAGGCACCATTGCCAGCAAAGGTAAGTACCTATTTCTCCCATAGCA
GACCTGAGAGATGTTAACCAAATTCGAGACCAAGAGCGCGCGGGTCAAAGG
TGGCATGAAGGAGATGGGAACTCCAGATGCGCGCATTGATATCAGGCTCAA
CTGAGAGTAATGATGAATGCCAACCGCTCTGATGGTGGCACATGCCGAGTC
TTAAAAAGCACTGTAATCTCTTCTCGGCCTTTTGGCTAAGATCAAGTGTAA
TAAAAAGCACTGTAATCTCTTCTCGGCCTTTTGGCTAAGATCAAGTGTAAA
TAGTCGCTTGGAAAGAGAACTCAGGGAGCATCAAGAGAGACACCTTGAGCA
GATCTACTGCTTGGAACATAACGAAGTGAGTCATTCTGGGCTTCTCTCCGG
GAAATTTGTTGAGCTTCCAGGTGCGGAGATGGGAAAGGTTACCGTCAGATT
CTGCGGCAGGCGGTGGAACTACAAAGGGATCGGTGCCTATATCACAATACC
GACCCCCATCCGGGCAAAGGACTTGGAGTTTGGAGGAGTACCTGGTAGGCC
TGTGAACCTGACACGCAGCAACAAGGAGACGGTGAAGCACAGCGACGTCCT
TATGAAGAAAGCCATGGTGGAGTATGAGGTTATTGCGCTTTATCATTTTAT
AAATTGGGGGTTGTGTCGCTTCTCGGCCTTTTGGCTAAGATCAAGTGAAGA
GTTGCAACCTTGTGACTGAAAACTTGAAAAGAGTGGAGCAGGTGGGACCTC
TCTCTTCAAATTGTATAAATCTTTCGCCTTTTACTAAAGATTTCCGTGGAG
ATACTGGAAAACTGAACACACTGTTGCAGAGAGCCCCCCAGTGTCTTGGGA
GGAGGCCGCCTCGGAAGACGAGAACGGCGACGATCAGGGTTTCCAGGAAGG
TGGTTGGAAAAAGAACTTGGGCTAAGAGATTGGAAAGCTTCATAGGCCAAT
CTGGTGCACGGATGTGAAGAGCATGGAGATGCTGGTGGAGCACCAGGCCCA
CACACAGAGGGCTGAGGACTCCAGTGAGAGCCGTGAAGAGGAGCAAGCGGT
CCAGTCGCTGCGGCTGCTGGACATCGAGTCACAGGTGGGGCCCAGCGCCAC
TGAAGGTGCTGAAGGTTCGAGACTGGAGTACAAGGAAGAGCAGGGACTTCA
CAAATTCTTCAGCAGAAGAGCTGAGGAGAAGATTAAGAGTGTTGGGGGGGC
GCTCTGACAGCCCTGCGGAGACCCTGAGTCCGGGAGGCACCGTCCGGCGGC
CCGGAGAGAATGACATGAACAAACGGAGACGGAAGGGCTTCACCAACCTGG
GAGTGGAGATGAGGAGTCACTTCTCGGCCTTTTGGCTAAGATCAAGTGTAG
TAGGACACCAGTTAAGTAGAAACAGGAGTATGGAAGAGTGTGAACGTTGAG
TTAGAGCAATGCTGAACAATGTGGTGAGACCAAGAGACAAGCAGATGGAAC
ATGGGGACACTGTGTGCACCTGCTCGAGATGAGGAAGTTAAGAAACTAAAG
CATCGGATTTGAGACCTGCAGGTAAGAGACCAGCACCCGACCACTGGGGAA
TGTTTTTTTTTTTTTTTGGCCTTTTGGCTAAGATCAAGTGTAGTATCTACT
CCCCACCACCTCTGACTGCGGTGCTGAGATCGAAGAGGCCAGTGTCCGATC
GAAGGAGGTGGAGCTGAATGAGTTAGAGCCCGAGAAGCAGCCGATGAACGC
CGGGCACCTGTCGGGCGCTGACTCGGAGAGCCAGGAGGAGAACACGCAGCT
AGAACTCTGCAGCCCCCAAGAAGAAGGGATTTGAAGAGGAGCACAAGGACA
GTACAACCCCAGCGACAGTGGCCCTGAGATGGAGGAGACAGAAAGCATCCT
CTCTTCAATCACCTCTTGGCCTTTTGGCTAAGATCAAGTGTAGTATTTGTT
TAAAGACCTAAATGTATCACTTCTCGGCCTTTTGGCTAAGATCAAGTGAAG
AAAGACCTAAATGTATCACTTCTCGGCCTTTTGGCTAAGATCAAGTGAAGT
TCTCATCTAGTGTGTCTTCCAATCTGTTGTCAGAATATTCTCAAAGGCAGC
GTACCCTGTAATGGCTCTTCAATCTGCTCTACGGAAAAGCCAAAGTCCTTA
TCAGCCATTAGGATCAGAATTCTAAGTTCCAAAGAAGAGCAAACTCAAGAG
AAAAAAAATCGCTTCTTAGCCTTTTGGCTAAGATCAAGTGTAGTATCTATT
TGGACGTCCGGGTGAGCTCTGAGGAGAGTGAGGAGATCCCACCGTTCCACC
CGTATCTGGAGGGTTCTGGCTGTGTGATAGCGGAGGAGCAAAACTCACAGA
CCAGCGTCCTGTGAGCGAAGATTATGAGATATGAGGGCAAGTCTCCTAAAG
AAGAATTCTCTGAACAAGAAGATTAGCATGGCCCCTGCGCAAGGATGACAC
CAGTGTTGTCCAATCTGGAGAAAGTGAGGAGGAAGAGGAACAAGATACCCT
GTGTCTAGTGATGAGAGCTCTTCGGGAGAGAACAAGAGCAAAAAGAAGAGG
TACTCGTTCCTTTGACTTTGAAATTGAGACCAAGCAGGGCACTCAGTATAC
TCGTTGACTCTGAACATGAACGAGTGAGTGTCTCCCTGGACTCGTTTCCTA
AGCTCAGTTGGGAGAGCGTTAGACTGAAGATCTAAAGGTCCCTGGTTCGAT
AGCTCAGTTGGGAGAGCGTTAGACTGAAGATCTAAAGGTCCCTGGTTCAAT
GAAGAGGAGGGACCTACTGAACCCAGAGTCAGGAAGAGATTTAACACTAAA
CTGCAGCCGGGGAATGAAGCTGGCTGAGATCAAGGTGAGGAGTCCATGTGG
ATTTGTGCGGAATGCCAGTTCTGAAGAGATCCAAAGAGCCTTCGCTATGCC
TATCGCTTCTCGGCCTTTTGGCTAAGATCAAGTGTAGTATCTGTTCTTATC
TAAAGGTATCGCTTCTCGGCCTTTTGGCTAAGATCAAGTGTAGTATCTGTT
GACCGAAGTAAAGGTATCGCTTCTCGGCCTTTTGGCTAAGATCAAGTGTAG
ACCGAAGTAAAGGTATCGCTTCTCGGCCTTTTGGCTAAGATCAAGTGTAGT
CGACGTCTGGAGGACTCAAGCAATGGAGAGCGGCGAGCATGCTGGGCTTGG
CTATGCCCTCTATGATGCAACCTATGAGACCAAGGAGAGCAAGAAGGAGGA
GCTCCAGCTCGTACGCAGCAGGACTGAGATCGGAAGCAGGCAGGCTTGTTC
CTTCCGGCCGGAATGTGACTACTGGGAGTCTCGGGGAGCCGCAGTGGCTGA
TGGAGGCCAAGTACCGTGAGGGCAAGTACCGCCGCTACCACCCGCTCTTTG
AATTGGAACGATACAGAGAAGATTAGCATGGCCCCTGCGCAAGGATGACAC
TGTTGGAACCTTGGGGACTCACACTGAGATCAAGAGAGTGGCAGAGGAAAA
TAAGTATCTCCTACTATGACTTCTCGGCCTTTTGGCTAAGATCAAGTGTAA
AAGTATCTCCTACTATGACTTCTCGGCCTTTTGGCTAAGATCAAGTGTAAA
GGAGCACTGTTGAAGTCCTGGAAGGGAGATCGAAGGAGGAAGATTGACTTG
ATCTCTCATCGCTTCTCCACCTTTTGGCTAAGATCAAGTGTAGTATCTGAT
TGGAGAAAATCATTTATCACTTCTCGGCCTTTTGGCTAAGATCAAGTGTGT
CTGGGGGGACTGCCTGACATTGTCAGAGATCGGGTATGACTGCCCCCTATG
ACTGGAAGATGAACGGGCGGAAGCAGAGTCTGGGGGAGCTCATCGGCACTC
AGGGTCGGAGTGAGGAGATCTCAGAGAGTGAAAGTGAGGAGACCAATGCAC
ACCCGGGACTTGGAGAAGCACTGCAGAGACATGGAAGAGGCGAGCCAGCGC
TGGAAAGATGGATCTGTCATTTACTGAGATGGGAAGTCACAGCGAGGAGCC
CTCTTTCTCGATTCCGTGGGTGGTGGTGCATGGCCGTTCTTAGTTGGTGGA
GACAGGGACGGTTTGCTGGCTGAACGAGAGCAGGAAGAAGCCATTGCTCAG
CTTCATTTTCAACCTGTACTCTGAGGAGGGGAAGGGCATCTTCGACAGCAG
GGCCAAGGTGGATGCCCTGAATGATGAGATCAACTTCCTCAGGACCCTCAA
GAGCGTGAAGCTGGCCCTGGACATCGAGATCGCCACCTACCGCAAGCTGCT
TATCACACGACTGCAGCTGGAGACAGAGATCGAGGCTCTCAAGGAGGAGCT
AACCAGTCAGCTGGGCTGATGAAACGGATGACCTGGAAGGAGATGGTAACT
GGAGAGCCTGTCGGACAGTGATCCTGAGATGTGGGAGTTGCTGCAGAGGGA
AGAGAGAGGGACCATAGTAGATCACGAGAAAAGAGTCGACGTCATAAATCC
AAAGTAGCAATATGAATCACTTCTCGGCCTTTTGGCTAAGATCAAGTGTAA
AAGTAGCAATATGAATCACTTCTCGGCCTTTTGGCTAAGATCAAGTGTAAA
TAATGCTCAGTCATATCGTTTCTCGGCCTTTTGGCTAAGATCAAGTGTAAA
AATTGGAACGATACAGAGAAGATTAGCATGGCCCCTGCGCAAGGATGACAC
CTCCAGATCAGAAGGCTGCGTGTTCGAATCACGTCGGGGTCAAACTTTTTT
GCTACTCCATGCAGGGACTCTGCAAGTTTGGCTTTTATGAAGTCTTTAAAG
TGAGTTGTTTGGTGCTGTTGCTGAAGAGAAGGAAGTAAAGCAGATCCTCTC
CAAGGACGGATGATGAAGTAGTACAGAGGTTTGTGTTCATTTGAACTTACG
AGAAGAGCCCGAAGAAGAACCTGAAGAGACAGCAGAAGACACAACAGAAGA
CTTTTTCTGTTGAATGAACAACTGTGCCTTGTGGAATTTTTGCAGAAGTGT
CAAGGACCAAGGAGACAAGTCTTGAGAGAAAGGAAGGCAACTCAAAGGATG
GCTGAACACTGAGGAATATTTAAGAGTGATCGGAAAGCCAGCACATCTTAT
GGTCCCGGGGACGGGGGTCGGAAAAGAGAAAGAAGAAGAGCAGGAAAGACA
GAAGAAGCTGAAGAAGAAGGGCAAGGAGAAGGCGGAAGCACAGCAGGTGGA
AATCGTAACCAAAGAACGACACAGAGAGATCAACAAGGTGGGTGTGGCCCC
TCCGACGTGTGGAGTGCTGAACAATGAGACGGAAGACTGGAGCGTGACTGT
CCTTTCCGCGGTGGGATGTTGAGCTGAGGCCGGAGGAGAAGTAGCAGTCGC
GATAATCGGCACATATCGCTTCTCGGCCTTTTGGCTAAGATCAAGTGATAA
TGCGTTGCGTGACGGGCGAGAGGGCGGCCGCCTTTCCGGCCGCGCCCCGTT
AAATGTGCGGTTGGAACTATATCTCGAAATCGGAAACCAGACATTCTGAAG
ACTGGGCTCCCGCAGCATCAAGCAAGAGATGGAGGAAAAGGAGAATTGTCA
ACGGCCGGATGCTGTAAGAACCAAAGATATCGGTACGTGCCCCACTTAGAG
ACGGCTGCTAGACCGTAACCAGGATGAGACTGAAGACACAGAATTGCAGGG
AAAGAACAAGGACCCTAAATTTGCAGAGATGGAGGAACGCTTCTATCGCTA
TAGAAGAAGTCTTTTCCCGCTTCTCGGCCTTTTGGCTAAGATCAAGTGAAG
AGAAGAAGTCTTTTCCCGCTTCTCGGCCTTTTGGCTAAGATCAAGTGAAGA
TAGAAGAACACTTTTCCCGCTTCTCGGCCTTTTGGCTAAGATCAAGTGAAG
AGAAGAACACTTTTCCCGCTTCTCGGCCTTTTGGCTAAGATCAAGTGAAGA
TTTGGTGTCGGAGATCCGAGAGTCGGAGATCGGAGAGTCGGACACAGGACA
GAATTTACAATGTCCATCGCTTCTCGGCCTTTTGGCTAAGATCAAGAGTAG
CTGCTCAGTACGAGAGGAACCGCAGGTTCAGACATTTTGTGTATGTGCTTG
GATCGGAATAAGAAGGACCGAGATCGAGACAAGGATGGGCACAGACGGGAC
AGACTCTCTACGGAACAGCAGCACTGAGATTAGGCACAGAGCAGACCATCC
GTAGGATGAGGATGAGAACAGTACGGGGAACAAGGGAGAGCAGACCAAGAA
CACCTTCAATGAATGGATGAATGAGGAAGACTATGAAGTAAATGATGACAA
GAAACAGACGTGTGAATCAGAGGGTGAGATGGAAAGAGCCAGTTTTTAGTT
TGAGACTTTGGGCAGAATCATGAATGTCATTGGAGAACCTATTGATGAAAG
GAATCTGATGTCAAACATAGAACCAGAGGTAAGGTAATATTTTGAAGCTTC
GCAGTCGGTGGTACCTGAGATGGAGGAGTCGGGAGCACAGCTGCTGCTGGT
GATCGCTTCTCGGCCTTTTTGCTAAGATCAAGTGTAGTATCTGTTCTTATC
TGGGTCTCATTTAGAACTTGCAGCTGATGTTGGAAGAGAAAGCACGTGTCT
AAAAAATAATAATAATTGCTCCTCGGCCTTTTGGCTAAGATCAAGTACAAA
CAAGCACATTTCATCATCGCTTCTCGGCCTTTTGGCTAAGATCAAGGGTAG
CTAAAACCTTGAGCCATTGCTTCTCGGCCTTTTGGCTAAGATCAAGTGTAA
TAAAACCTTGAGCCATTGCTTCTCGGCCTTTTGGCTAAGATCAAGTGTAAA
TCGTGCCTTGGAGTATCTGAAGCAGGAGGTGGAAGAGCGTAAGTATGCCCC
TGCCCTGAGGTCTGGAGTGGACGATGAGGTCGGAAGGCAGAGGGGCCGCCA
AGTACAACAGCAAAATCGCTTCTCGGCCTTTTGGCTAAGATCAAGTGAAGA
CGCCCTGGAGAACAAGCTGAAGGCTGAGATGGACGAGCACCGCCTCAAGCT
CCTGAAGTGCTGACTGTGATGAACGGGGATGGAAAAGGCACCTACGGCCTG
TGACGACCCTGAGCGGAAGGTGGTGGAGACGGAAGATGCCTACAAATTCGC
GATCATCGAGCTGGAGCTGAAGGAGGTGAGTACACGGAGGCACTTACGGAA
TTCGCGGGAAGGCTGTGGTGCTGATGGGCAAGAACACCATGATGCGCAAGG
ATAATAACTTTTTTCATCACTTCTCGGCCTTTTGGCTAAGATCAAGTATAT
TAATAACTTTTTTCATCACTTCTCGGCCTTTTGGCTAAGATCAAGTATATT
TTGTTGCAGAACTGCACTGATGAAGGTAAGCAACACTAGCCCAGTGCCCAC
TGGCAAGCGGACTGTTTGAGATCAGGAGATCGAGACCAGCCTGAGCAACAA
TGTGATGAATTGTAGGGATGGGACAGAGATCAGCACACACATTGTTAGTGC
CCAGAACATGGACCGCGTGGACCGAGAGATCACCATGGTAGAGCAGCAGAT
CTTCTTTGACGTCATGAACCCCAGCGAGATCCTGAAGGGCGAGAAGCCGCA
AGCTCAGTTGGGAGAGCGTTAGACTGAAGATCTAAAGGTCCCTGGTTCGAT
GCTGCAGAAAATCTTAGAACAGAAGGAGAAAAAGAGCCAGGTACACCCCAC
AATTGGAATGATACGGAGAAGATTAGCATGGCCCCTGCGCAAGGATGACAA
GGACATGTACCAGGAACACATCAACGAGATCAACGCTGAGCTGTCAGCGCC
GTTACTGGTCATGGAACATAAGGCAGAGACGGAAAAGGCAAATGTAACTCA
CCAGTCGGCGCAGAAGGAGCGAGACGAGATGGAAACACACTTGCAGGTCTG
TGCTGTGCTCTCAATTCCTTGATCTGCTGTCCACACTGAAAACTTTGATAT
TATGCTAAGCTTATTATCACTTCTCGGCCTTTTGGCTAAGATCAAGTGTGT
ATGCTAAGCTTATTATCACTTCTCGGCCTTTTGGCTAAGATCAAGTGTGTG
GGGAAGGCTGCGACTGGAGGTTCGCGCGATCGGATGAGCTGACCCGCCACT
GATGGTTGGGAATTTGTGAACCTTGGAGATCAGCAAAGCTTTGGTATTAAA
GATTGGCGCGACTGGTGATTTCGGTGAGTGTTGCCCGTCCAGTGAAAACAG
GGTTGACAGAGATTCTGAAGAAGCTGAGATCATCAGGAAGTATGTTAAGAA
GAAATCTGAGAGCCTATCGCTTCTCGGCCTTTTGGCTAAGATCAAGTGAAA
AAATCTGAGAGCCTATCGCTTCTCGGCCTTTTGGCTAAGATCAAGTGAAAT
CTGTTACTCTGTGCAAAATAACTTTGAGATTGGACAAGAAGATGTTACTAA
TCCTGTTCTGCGCTGTGTACAATGTGAGATCGGTGCGTTCTCCTGATGTTT
AGAAGGATCCGTCCTGGAGAAAATAGAGATCGGGATAGTATTGCAAATAGA
TAAAAATAATGAATAATCGCTTCTCGGCCTTTTGGCTAAGATCAAGTGTAA
AAAAATAATGAATAATCGCTTCTCGGCCTTTTGGCTAAGATCAAGTGTAAA
GTTCGGTTTCAGGAAGCTGAAGAACGGCCAAAAATGTTTGAAGAACTAGGA
AGATGACCGCAGAGAAAAGCGAGAAGAGATCCGAGAAGATAGGAATCCAAG
GATGACAGAGAACCTCGAGATGGTCGGGATCGGAGAGATGCCAGAGATACT
AATCGCTTCTCGGCCTTTTGGCTAAGATCAAGTGTAGTATCTGTTCTTATC
AATGGGCAAGAGTAATCGCTTCTCGGCCTTTTGGCTAAGATCAAGTGTAGT
CATGGCTGTCAGTACTGCCTGCGAAGAGATAAAGAAGAGCAAAAGCTTTAG
TTCATATCCTTCATCTTTTGGCTAAGATCAAGTGTAGTATCTGTTCTTATC
TGTCTGTTCATATCCTTCATCTTTTGGCTAAGATCAAGTGTAGTATCTGTT
AGCTCAGTTGGGAGAGCGTTAGACTGAAGATCTAAAGGTCCCTGGTTCGAT
GAGGATGGTGATCTGACTGTGATAGGAGATCGGGGAACCACGCTGAGTGGA
CATGCGCAGAAAAAGTTTCCGATCTGGTAGTCTACGGTCACTAAGCAATAT
TTGTAATACATTTATATCACTTCTCGGCCTTTTGGCTAAGATCAAGTGAGA
TGTAATACATTTATATCACTTCTCGGCCTTTTGGCTAAGATCAAGTGAGAT
CTACCCAGAGGACTACGGAGACATCGAGATCGGCTCCCACAGGAGCTCCAG
GGAAACTGCGAATCCATCGCTTCTCGGCCTTTTGGCTAAGATCAAGTGTAG
GAAACTGCGAATCCATCGCTTCTCGGCCTTTTGGCTAAGATCAAGTGTAGG
CTCGGCTTCCTGCTGTGTGAACTGGGAGATTGGAAGGGGCCAGCCTGGCAC
TCGGGCACTACCTGGAACACTGGCTGAGCATGGAAGGGCGCAAGGGGGCCC
TGACACCCGGGAGCTGGAATTCAATGAGATCAAGACACAAGTGGAACTGGC
AATTGGAACGATACAGAGAAGATTAGCATGGCCCCTGCGCAAGGATGACAC
GGGCCTAACGGGAACTCGGAACTCGGAGCTCGGAGAGGCAGCCCTCAGGTC
CGGAGTAGGGGCCGGGGACATAATAGAGATAGAAAGCACAGAAGGAGCGTG
CCGCAAGAAGTTGCTTGAACACAAGGAGATCGACGGCCGTCTTAAGGAGTG
TCTGCCAGTTCATCCTCTTCCACCTGCCTTTACATGCTGGAGTTCATCAAA
AGCCTTCGGCCGGACCTGAAAAAGCGAGAGGGAGAGCGAGCAAAAGGCGCG
ATTGAACATGCTAGGGCTCGGTCACGAGGTGGAAGAGGTAGAGGACGATAC
CTGATGGGACAGTGAAGATGCGAGTGAGTGGAGGAGAGACACGTCATATGA
CTACTCCAGTGAAACTTATCCTTTTGGCTAAGATCAAGTGTAGTATCTGTT
CAGTGAAACTTATCCTTTTGGCTAAGATCAAGTGTAGTATCTGTTCTTAAC
AATATACTTAATATGTCACTTCTCGGCCTTTTGGCTAAGATCAAGTGAATA
GATACATCAATAAACAACTCTGAGTGAGATGGGAAGCCACTGGAGGGTTTT
AGACAAAAGAGACCTGATATCTCGAGAGATCAGCAAATTCAGAGACACACA
GAAAAGGAAATGGAAGCAGATGAACGAGATAGGAAGAGAGAGAAGGAGGAG
ATAGCAGATCATCGAGATTTTAAAAGGGATCGTGAGACACATAGAGATCGA
GCCGGCCGAGATCGTGGAGCTGCACGAGATCGAGGTGGAGACCATCCCGGT
TAGTCCTGCTGCACGCCTGTTGCTGGAGTTGGAAGAGCGCGCGCTACTACG
CGCTTCAAGCGACGTATGACTGAACGAGATGTGGAGACCATTTGTCGGGCC
GGATGTGGAAGAAGAGGATGACTCAGAGATCTCAGGGTGCGGAGGGGTGCT
CACCCGCTGGCGACGGCTGGCGGCGGAGCAACGGGAGAGGTGGGCTGGGCC
GAAATATTACAAATAATTGCTTCTCGGCCTTTTGGCTAAGATCAAGTGTGG
AAATATTACAAATAATTGCTTCTCGGCCTTTTGGCTAAGATCAAGTGTGGG
GAAGAAGAATGTAATGAGCCCAAAGGAGATCCGGAAATGGCACCCATATAC
AATTGGAACGATACAGAGAAGATTAGCATGGCCCCTGCGCAAGGATGACAC
TTAAGGACCGTTCGACACTTGGAGAGAAATTGGGAGGCAATGTAGTAGTTT
AAGAACCTGGAAGATACCCTTCAAGGAGTCAGCAGAGCACACCCAAAACAA
TAAAGGACCCTGTGTGTCTGAAAATGTAAGTTGTGTTTATTCTAAAAAGAA
TCCCGGAGTTGCTGGAGAATCAGATGAGAGCGGAGATGAGCGCGTCAGCGA
CTTAATTCTGTTACAATCACTTCTCGGCCTTTTGGCTAAGATCAAGTGTAA
TTAATTCTGTTACAATCACTTCTCGGCCTTTTGGCTAAGATCAAGTGTAAT
GGAAATGAGCGATAACGATGACATCGAGGTGGAGAGCGACGTGAGTCCTGG
GTAAAAAGATAAAGTATCAGTTCTCGGCCTTTTGGCTAAGATCAAGTGTAA
TAAACCACAGACACAATTGCTTCTCGGCCTTTTGGCTAAGATCAAGCGTAA
GGGCTATGAGGAGTGGTTGCTGAATGAGATCCGGAGGCTGGAGCGACTGGA
TATACCAGAAACTGTAAAACCTGAGGAGAAGGAGACCACAAAGAATGTACA
CATCCCAGTGAACTGTGATGAGGCTGAAATCGAAGAGACCCTCCAGGCTGC
GCTGAGCCCCAGAGCCTCTCTGGAAGAGAAAGGAAGAGCCAGCAGTTCTTT
TGCTCCTGATGGACTGCTGTGGACTGAGACTGGAAGAGCAGGGTCCTGGAA
TCGGAATCTGGAGCTGGAGCACAAGGAGCTCGGGGAGAGGTAGGGCCTGGG
GCTTCCGGGCTGTCCTCTGCCCAGTGAGATGGAGGACGCTAGAGAAAGTGC
AATGTAGAATCACTTTGTAGATATGGAGATGAAGAAGACAAATCTTTATTA
TGAAGGCGAGGGACTGCAGAGCCTGGAAATCGGGATCGCCAGACTGTCCTT
GAGGATAGCTGGTGTATTGCTTCTCGGCCTTTTGGCTAAGATCAAGTGTGG
AGGATAGCTGGTGTATTGCTTCTCGGCCTTTTGGCTAAGATCAAGTGTGGA
GGTAGGGGCAGGAGAACTCTTTTCAGAGGTCGAAGATGACGACAAGATGTC
CTAAAATTGGAACATACAGAGATTAGCATGGCCCCTGCGCAAGGATGATCA
GTTACTGCGGGACGAAGAGCTCGAGGAGATCAAGAAGGAGACCGGCTGTGA
AAGGAATGCGATGGACTTGTGCAAAGGGATCCAGAAGAGACACTTTTTAGT
TTGACGGTGTCTTCCTATTTTGCAGGATCCATTTTGAAAAACCAGGAAGAC
TAGCTCTAGGAGGGCTGGCAACTTAGAGGTGGGGAGCAGAGAATTCTCTTA
ACTGTGCGGCCTAGCAGAATCCTGGGAGACGGAAGGACAGCCAAGAGGCTA
CTTGAGTTCATGTGCCCTTCTGAATGCAGTCATGGTTCTTTCCAACCTCTT
ACTATAAGGCAGTGCTCTCAGATCTGGGCCAGATCTCAAATAGCCCTCATT
TCTCTTCAGATCGTATAAATCTTTCGCCTTTTACTAAAGATTTCCGTGGAG
GTAGAGCGATGGCTGAAAGAACTGAGAGATCATGCTGATAGTAACATTGTT
TGGCGTTGGGGACTGTTTTCTCTCGGAGGCCGGAGCGGAGCCGCGTCTGAC
TTGTCTGTGAAATGGGGACTCTAGTGTGATCGGAGACACAAGTGAATGAGA
AAAAATCAAGAAGTAGAATTCGGCAGAAATCGAGAGAGGCTTCAGTTTTTT
TGGAGAGGAGGAGAACCCTGAAGGAGAGACGGAAGATGCCAGGACCTTTGC
GTGGAACACCTACGTGTATGCTGTGGAGAAAGGGAAGAGCTGACATGTGTA
TTTTTTGTGGACATTTTGACATTTGGAGAAGAAAGATGGCACACTAACCCA
GCGAGCGCACCAGGCGAACTCGAGAGAGGCGGGAGAGCGAGAGGGACGCCG
CTCTCAAGGATGTAAAGGCTCTGCAGATTTCGGGAGGCCTGTCTCCCAGCA
CACTAGCAGCTCTGGATGGGGGCAGGAGCCTGGAAGAGCTAACTCGTCTGG
AGGGAGTCAGCGCCCATTGGTATGTGTTAGCTCTAGAATTAGCACAGTTAC
TATTTGGGTCTGAAAGAGAACATTCGAGTGAGAAGAGCTGGCTATGCCTAT
GGAGGATATTGCTTCTCAGCCTTTTGGCTAAGATCAAGTGTAGTATCATGA
GAGAAGCCGTGGTGGATGGCTTCTCGGCCTTTTGGCTAAGATCAAGTGAGA
AGAAGCCGTGGTGGATGGCTTCTCGGCCTTTTGGCTAAGATCAAGTGAGAA
TCTGAACCACATGATTTTCTCGGATGTTCTGATGCTGTTTGCTACCATGCA
AATTGGAACGATACAGAGAAGATTAGCATGGCCCCTGCGCAAGGATGACAC
AAGATGATGATTGGACGGTGCAACCGAGCTGGGAAGCCTGTCATCTGTGCT
GGAGTGGAGAGCAGCATCGCTTCTCGGCCTTTTGGCTAAGATCAAGTGGAG
GAGTGGAGAGCAGCATCGCTTCTCGGCCTTTTGGCTAAGATCAAGTGGAGT
TATCGCTTCTTGGCCTTTTGGCTAAGATCAAGTGTAGTATCTGTTCTTATC
TAAGAGTATCGCTTCTTGGCCTTTTGGCTAAGATCAAGTGTAGTATCTGTT
AGAATATGAAACTTGATCGCTTCTCGGCCTTTTGGCTAAGATCAAGTGTGA
GAATATGAAACTTGATCGCTTCTCGGCCTTTTGGCTAAGATCAAGTGTGAA
TGAGAGGAAATGGGAATCGCTTCTCGGCCTTTTGGCTAAGATCAAGTGGAG
CAAGAGGCTGAACTTCAGATCGGAGGAGATGGAGGAGCCGCCCCCTCCCGA
CAGGCAGACCCGCGGACAGAACGAGGAGTCCGGAGGCCACGCATGTGGTGG
CAGAAGTGGGCGCTCCATGAGGTGCGAGTTGTATCCTTTTCCAGCTAAAGC
AGTTGGACCGGTTAAAGAAAACGATGAGATCGAGGCTGGCATACACGGGCT
AGATTTGTGAAGTCGCAAAAACCAAGAAATTTGAAGAGGTAGGTTTATCCA
CCGGCTCTGGTGTGTGGAGACTGGAGAGATCAAGAGAGAGTATGGCGGCCA
ACCCAGGCACTGGAGAAGGCTGTACGAGTTCGAAGAGGCATCACTAAGGCC
CGAGCTGCGATGCCTCGAGCTGGAGGAGATGATGGAAGAGCAGGGGTGAGG
GAAAAGAGAAAATTAGAACTGGAAAGAAATCGGAAGCGACTAGAGACTCTG
TCCCCTTTCAGAGAACTCTGGAGACGAGAACATGAGCGACGTGACCTTCGA
CCTCGGCCAACCAAGGAATCTGTGCGGGTAAAGGAAGAGCGGAAGGAGGAG
GCAGGAGCTGCAGAACCTGCGCGATGAGATCAAACAGCTGGGGAGGGAGAT
AGCCGCGGTAATTCCAGCTCCAATAGCGTATATTAAAGTTGCTGCAGTTAA
TGCTGCAGTTAAAAAGCTCCTAGTTGGATCTTGGGAGCGGGCGGGCAGTCC
CCTGGATACCGCAGCTAGGAATAATGGAATAGGACCGCGGTTCTATTTTGT
TCCGGGACTGCACGCGCGCTACACTGACTGGCTCAGCGTGTGCCTACCCTA
CTGCCACTTGTAGGTAACTCTGGGTGCCTTTGGGCATGAAGAAGAAGTTAT
TGACAAACTGATTGAGCTCAAGGCAGAGATCGAGGAGCTGCAGCAGCGGGA
TGCTGAACCAGATCTGGACGACAATGAGGATGAGGAGGAGCCTGCCGTAGA
GAGCGGAGCCATCGGCTGTCCACTCGAGATCGAGACAGGTGATGTTCTGGG
TTGCTCCAAGTCTGTGGCTTCTGACGAGATGGAAATGCACTTTATAATGTG
CCAGCTGTGGGCAGGCGGGCAGTCAGAGCATCGGGAGCAACGTCACGCTCA
CATGGAGTACCAGTCGGACAACCCGGAGATCGACAGCAGCTTCATCGACGT
TCATTCACCAACAGGCTGAAGAACTGAAACTGGCCACCCAGCTGACCGGAC
CCGCGCGCTGGACTGGGGGCTGGACGAGAGCGAGGAGCGCGAACTCAGCCC
GGCTGAGCTGCGGAACAAAGACCGGGAGATGGAAGAAGCCGAGGAGAGGCA
CCTTGGAGTTGGAACCCTGGGCGTCGAGACAGGAAGGCAGGGCGCAGTGGT
CTGACACCTCGTATGAAAACTGCACGTGCAGTCTGATTATTTAGCAAGACT
CTTCTCGGCCGGCCTGGACCTGACGGAGATGTGTGGGAGGAGCCCCGCCCA
GAGGCTCTCCAAGGACAAAGACCTCGAGATCGACGAGCTGCAGAAGCGCCT
TGAGCGGAGGCGGCAGCTGGAGAACGAGGTCAAGAGCACCCAGGAAGAAAT
AGCATGGAACTTTCAGAACCTATTGGTAAGAAAATTTCTGACCATATTAAT
AACGGAAGGAACTTCGGAAAAAGGAGACTGGTCAGATGTAATCGGCAGTGA
TGAGATGGTGGAACTGGTGGAACTGGAGATCCGGGAGCTGCTCACCGAGTT
CAGTCTGTGTGCTCTGATTGTAATGGAGAAGGTATGTGTGCCAGTACTTCT
TGTGCCCACAGGTAGAACACCTGAAGGAGAAGCTCATTAGCCAGGCCCAGG
AAATCGGGATCGAATATTAACTCCAGAGAATCGGAAGCATTGCCCATAGGA
TCTGGCACTGGCTGTAGTATTCTCAGAGGTCGGCACAAGCAGAAGGCGCTC
CGAAAAGCGGAAGGTGGCAGCGCTGGAGATCGAGAAGTAAGAGCCGCCAGG
GTGAGCTGAATGTGGGAACTCAATGGAGACGGAAAGCAGCACTGATATTAA
CTCGGATAACAATGCCCTGACACCTGAGGTAAGGGGTGGCGGCCAGAGGGA
CATTCGGAATGACTGGACAAACCCAGAGATCAATAAAGCTGTCCTACACTT
CATTGCCACCACTGACGTAGAACATGAGATGCAGAGCACGTGTGCAGGATG
CTCAGACATGTTCCTGCTGAAGCCAGAGGACGGAAGAGAAGGTAGAGGTGC
GAGGATGCTGTCCCAGAAGGACCTGGAGATCGAGGAGCGCCACAAGCGGCA
ACTTGAGTGCTTTGCCTCCCGATATGCCAGAGCTTGTGGTCCAAAGCCCAT
AAACTGGCTGGCGTACTGGCAGTACGAGATCGGCGTGAGCCAGCAGGATGC
TTTGGCAGAGGGGATTGTAGAATTTGAGGTTGGAGAGGCACGTCTGAGCCA
GGTATCTATGAGGCTCTGGAACTAAGAGACGGAGACAAAGGCCGCTACCTG
AACCCAGCTGTGGGAAGCTCAAGCAGAGATGGAGAATATTAAGGCGATTGC
CGATCCCGCCAAGAATGACGCTCTGGAGATGGTGGAGGAGACCACTTGGCA
AAGTGCATATCCTGGGCTGTGAAGTGAGCGAGGAAGAGTTTCGTGAAGGTT
TAAGAAGGCCAAGCAGGACGTAATAGAGGTAAGAGGGGAGGCCACCAGAGA
AGCTATTTCCTCGGGGAAACTCAATGAGATCTGGCACAGAAGACATGACTA
CCTTGTATTTCAGTGACTGTGAATTGAGGTTAGGAAGGCACACCTGCCCTT
ATTTTACCAAACGGCGAACTGCATGGAGAGAGGAAGAGCGGGAAAAGAAGG
TAGTGTCAAAGTTTCTGAGGAAGTGGAGAAAGGAAGAGCCGTGAAGAACCA
GCAGCAGCTGCAGGCCAAGGAAAAGGAGATCGAGGAGCTGAAGTCAGAGAG
GGCTGGACGCTACTCCGGACGCAAAGCTGTCATCGTGAAGGTATCAGCCTC
GTAGTGCTTGTAGAGAAGCTTCTGAGAGATTGGGCACATCCTGTTACGTTG
TTTTCCTGTCTGTGTATCGCTTCTCGGCCTTTTGGCTAAGATCAAGTGTAT
TTTCCTGTCTGTGTATCGCTTCTCGGCCTTTTGGCTAAGATCAAGTGTATT
GTAATGCTCTGCAGAGACAGAAAGAGAGATTGGAAGGAGAAAATGATGTAA
AAGCCAGCAGGTCCCATGGTGTAATGGTTAGCACTCTGGACTTTGAATCCA
TGATTCTGTGGAGAGTGCAGAGAAGGAGATCGGCTTGTGGTTTCACCCTGA
TGTAGGTAACAGGCAATTCTGATCTGAGAGGAAGGGCTCAGGAAAGGTGTG
GAGTACAACATGTCGCTCTTCCTCTGGTCTGAGAGTCCTAATGACCTGCCT
CGGCGACCCTTTTGATCAGGAGGACGAGACTCCAGATCCCAAGTTCGCGGT
TAAAATTGGAACAATACAGAGATTAGCATGGCCCCTGCGCAAGGATGACAT
CCCAAAGACTGTAGTGCATCTTGAAGAGCTCAAAGCACATGACCGCACAAA
CCACAGGACTGGAAAGGGCGAGATGGAGAAAGGAAGAGCTGGGAGGGTGAC
TGGAGGAGCTGAAGGACCTGCTGAAGGTGGGTGAGACGGGGGCATGCGGGT
CCGGACGCGGAGCGAGAGGCTGAGAGAGTCGGAGACACTATCCGCTTCCAT
GTCACAGCAGCGGCAGCAGATCGCTGAGATCGAGAAGCAGACCAAGGAACA
GGACGGGGTCTGGAACCTGCAGAATGAGGTACAGCCTGGGCGGGGCTGGGA
ATAACCTGCAGGACGTGTGGGAGACGAGTGAAGGCGAGTGCAATGTCATGC
TGGATTATGATGCGCCGAGAAAAAAGAGATAGGAGGCATTTCAAGAGGATG
AAGGTGAGGACAACAGAAGCTCAGAGAGTGAAGAGGAGAGCGAGGGGGAGG
GAGCATTGTGGACAGCCTGCACCTGGAGATGGAGGAGGCCTTGACTGAGCA
CGTGCTCATGGAGGGCGTGAAGACTGAGGTGGAGGACACACTGACCCCACC
GGAGGCACTGGGTGGGGAGCCCTCTGAGATCAAGAAGCACGTGCCTGAAGA
TGCCTGCCGGAGGACCCCCACCTGAGAGATGGATGAGCTGCTCCAAAGGGG
TCCTCTGGTAACAGTTCGGATCAGGGACTATCCACGGTACCTGTTTGAGAT
CTAGCAGGGTTCTGATCGCTTCTCGGCCTTTTGGCTAAGATCAAGTCTAGC
GAGGATTTTAAAAGAGAACTTTGAAGCTATCCAAGGGGGTTCCAAAATCAG
CGGACCGAGAGCACGCACCCCAGCAGAAATCGGGAGAGAATGCCAACATCC
AGTCAAAATGATTGTGGTTCTTGGAGAGGTGAGTTACTTTAAAAAAAAAAA
AGTGGACAAGAATGCCTCTGAGGACGAGATCAAGAAAGCTTATCGGAAACG
CATCTCTTCTCGTCCTTTTGGCTAAGATCAAGTGTAGTATCTGTTCTTATC
CGACGACATCTCTTCTCGTCCTTTTGGCTAAGATCAAGTGTAGTATCTGTT
CCTGAGCATCGTGAGGCAGAACCGTGAGATCGGCCCCAACGATGGCTTCCT
TTGTTTAATTGAACAGACTCACCCGGAAATCAGAAAGCGCTATGACCAAGA
GGCAGCGGCCTGGGAACTCTTAGCTGAGCAGGCGAGAGGTAAGTTGAAGCG
CCAGGACAGCAAGATGAGCTTCAAGGAGATCAAGAGCCTGCTGAGAATGGT
GGCCATCGAGGTGTTTGAGCTAGCGGAGAACGAGGATGCACTGTCCCCTGT
CTGTGATATTTCTTCTCAGCCTTTTGGCTAAGATCAAGTGTAGTATCTGTT
GATTTTTCGTTGTGTAGGCCGATCTGCCTGTCAGAGTCCACGTGTCCTGGT
TGTGAAGTCGCACGCGGAGCTCGAGGGGAACGGCGAGCACCCAGAAGCCCC
CGTGAGACTTTCAGTGGGCTCTGCTGAGAAGGAAGGCAGCCCAGGAGTCAG
ACTGCAGAGAAGGAACTCCTCTGAAGCAAGCTCCGGAGACTTCTTAGATCT
ATCGGCGCCTCCTGTCACCCCCAGGGTGGTGAGCAGCTGGATCGAGAGGCG
AACACCGTGGGCTGTTACTTGCTTTGAGTTGGAAGCGGTTTGCATTTACGC
TGGGAAGCTGAAGGCAGAAGGTTCCGAGATCAGGTTGGCCAAGGTGGACGC
GCTGGCCCAGATTGCAGCGGAGAACGAGGAGGATGAGCACTCGGTCAACTA
GTGAGCTGTCCTGCCAGCTGTACCAGAGATCGGGAGACATGGGCCTCGGTG
GGATGAGTTAGATGAACTCCGTGCTGAGATGGAAGAGATGAGAGACAGTTA
GTTGGGGGGCTCTGTGGAACTGGTGGATATCGGAAAACAAAAGGTAGGAGG
GATAGAAAGCTGTCTAGGACTCACGGGGTTCGGAAGCCACACCTCTACATG
TGCTGCAGACCTGAAGAAATCATTAGAGGTAAATAGGAAAATGTAACCTGA
GAAATGTAAATACTCATCGCTTCTCGGCCTTTTGGCTAAGATCAAGTGAAA
AAGAATGTTAAAACTATCGCTTCTCGGCCTTTTGGCTAAGATCAAGTGAAG
CATTGCTTCTCAGCCTTTTTGCTAAGATCAAGTGTAGTATCTGTTCTTATC
AAATAAATGCAGTGGATCACTTCTCGGCCTTTTGGCTAAGATCAAGTGTAA
AATAAATGCAGTGGATCACTTCTCGGCCTTTTGGCTAAGATCAAGTGTAAA
AATTGGAACGATACAGAGAAGATTAGCATGGCCCCTGCGCAAGGATGACAC
AATTGGAACGATACAGAGAAGATTAGCATGGCCCCTGCGCAAGGATGACAC
CGCCATGAACAACTCGGGCGCCGACGAGATCGGGTGAGGACGAGCGGCGCG
TGAGCTGCGTGTGGCCTCCCGATCTGGTCTGAGGCTTCGGGGGTGACTTTC
ACTTGTTATTCGAACCACTGAGAGCGAGATGGGAAGCATAGATATCTATAT
ACCACGCCGTGCAGCCATCCCATCTGATTCCAGAACATTCTCATCACCCAG
ACTCTGCTCCCTCCCCCCAGAACGAGCGGGAGAATACTAGCTATGACGTAA
GAGAAGAACAAGCTCAGACTGCAAAGAGTAAGACATTTTCCCTGAAATAGA
GGAGCCCCATGGTTGACAACCCCATGAGACGTGAGTTCTGAGCCAGCCTTT
AAACCCTGAGCAACATTGAACGGCTGAAATTGGAAGTGCAGAAGTATGAGG
GCTAATTCTCAAGTCGGCCATGAGCGAGAGTAAGTTGGCTGCCCACACCTC
CCACGGCATGGATCGCGTGGGCTCCGAGATCGAGCGCATGGGCCTGGTCAT
AAGCTGTGTCCGACTGGATAGACGAGCAGGAAAAGGGTAGCAGCGAGCAGG
CTTCAAGATCCGCATGGAGCCTGACGAGACGGTGCGGGCCGGGCCGGAGCC
CACGGCTGGCTTCCTGCAGATCCAGGAGATCATGGAGAAGGGCACCGAGTT
TACAAGCAAGGGCTGGCGTACGCTAGAGACCGAAGAGCTGGAGGCCCCAGT
AAACAGACGTGAAACGGAGCTATGCGAGCATTGGGAAGAGCATACCAGGCA
CGGACGCCAAGGAGCGCGGTAAGCGGAGATCGGTGGGGAACAGGGGGCGCC
CCCTGACTCAGAACTCTCTTCCTCTGCTTCTTCAGAGTGGACTACATTCCA
CAGCTGCCATTGTACCAAAGGACAAGGTCTTCTACAGCTTCCTGAAGCCCT
TCAGCAGGACCGGCAGACATTCTGAGAGAACCGTGAGCGCCGGCAAGGGCA
TGTGGGCTCGACTTGAAGAACTAGAGAGACAGGAAGAATTGCTGGGTGAAC
TGATGGAACCAGAACACCCCGAGATGAGAGGAGAAGAGCCCAGCACAACGA
TCTGGAGGAAGAGTGTGAGCCAGAAGAGATGCTGAAGACACCATCCAAAGA
AGAGCGGCGGAGTGCAGCGGGCAGTGAGAAAGAAGAAGAGCCTGAGGACGA
CTTGTGCTATGATAGTAGAAAGAATGAGATCTGGGAGGCATCACAGAAGTG
AGCGTGCGGCCAGTGAGGACATGACGAGTGATGAGGAGCGCATGGTCATCT
GTCTGTGATGGAGGACTCTGCCCAGGAGGTACCTCTCGGGTGGACCTTGGC
AGATTTAAGGCGCTTAGTTACTACCGCCCGAAAGGTGGAATTGAACCACTC
AAGAGATGAACGCCATGCTGGCCCGGAGGTGAGCCTGAGCCTGGACCCCCA
GGTGGTGCACACCGTGTCCCTGCACGAGATCGACGTCATCAACTCTCGCAC
AGGGAGCGGAGCAAGGACAAGGACCGGGACCGGAAGCGGCGAAGCAGCCGG
TATAGGACTGTGGAACACACCCTTTGAAATCACAGTGCAGCACACACAAAA
GCTGGAGCTGGACAACGTCAAGAGTGAGATCATCCCCATGTTCTCCAACCT
CGTGGATGCCAACAACCTGACCGTGGAGATCGAAAACGAGCTGAGTGAGTG
GCAGGCCAACCGTATGAGCTTCGGAGAGGTCAGACTCCCAGAGCGCCCTCC
CCAGAAGGTAGATCCTGCCCAGAAGGAGAAGGAAGAGGTTGGCCAGTGGCT
ACGGACTGATTCACCGCAAGACTGTGGGCGTGGAGCCGGCAGCCGACGGCA
CTGGCTGGACAGTGGAGTATGAGCAGAGTTGGGAGGGCACAAGGGAGTGCT
GCTGCTGGACGACGAGGAGTATGAGGAGATCGTGGAGGACGTGCGGGACGA
GCAGGACTACAGCGAGGACTTGCAGGAGCTCAAGAAGGAACTTTCAAAGAC
TAAGAAGAAGGACGAGCTGGAGCGTGTGGCCAAGTCCAACCGCTGATTTTC
CAGCAACCTGGACATGGAAGATGAGGAGGAGGAAGAGCTGACCATGGAGAT
AGCTCAGTTGGGAGAGCGTTAGACTGAAGATCTAAAGGTCCCTGGTTCGAT
CGAGAACGTGGACCGCGCGCGCGAGGAGATCGAGGCGCACATCACGCTGCG
CACGCTACTGAGCAACTTGTTAGAAGAGATGAAGGCGACGCTGGCCAAGTG
CACTTCCTCCTGTTGGACTGCCTGAGAGAGGGGAAGAGAGAGACCTCGGAC
CACCAAGGGTGTGCAGTACCTCAACGAGATCAAGGACAGTGTGGTGGCCGG
CGTGGTGGACCAGCAGAACGTGTACGAGATCGACTTCGTCAGCGCCGAGGC
CAAGGCGCTGTACGACTTCGAGCCCGAGAACGACGGGGAGCTGGGCTTCCA
GGCCAAAAGAGACAGTTGGAAGATGGAGGTAACTCCCTGCTGCTGCCTTTA
CCACATGGCCGAAGACTGCAGGGGTGACATCGGGAGAACGAATTTGATCGT
AATAAAAATAAATAAATCGCTTCTCGGCCTTTTGGCTAAGATCAAGAAAAC
CGCGGTGCTGGAGTATGAGACGGCTGAGATGGCGGAGGAGGCACAGCAGCA
GGCGGATCTGGAGCGACAGGAGAAGGAGGTCGACGAGGACACGACAGTCAC
AGGCTGCTGAAGGACGATGGACGCGGAGTATCGGAGCCACTAATGGAGAAC
GGTGCTGTACCAGAGCGATCTGGACGAGTCGGAGAGCTGCACGGCCGAGGA
TAGATTTGTTGCTCAGGTGGGACCAGAGATCGAACAATTCAGCATAGAAAA
CTCAGTGGATCTGTAGCTCACTCTAGAGATGCCGGAAGAGAAGGCCTGAGA
ACTGACTCTAGTCTGGTATGGTGAAGAGACATGAGAGGTGTAGAATAAGTG
TGGAGCTGTCCCAGGTGCAGATCTTGGTGGTAGTAGCAAATATTCAAATGA
AATCGGTCATCTGATCTGGGTATAGGGGCAAAAGACTAATCCAACCATCTA
ATCTGGAATGATGCAGAGAAGATTAGCATGGCCCCTGCGCAAGGATGACAT
GAATGAGAAGGAACTGGAAGCTCAGGTAACAAGCACCACTGGCTCAGGGCA
GCAGAAGGACCAGCAGAAAGATGCCGAGGCGGAAGGGCTGAGCGGCACGTG
GGCAGGGAACTGGAGGCTCTAGGAGGAGATCGAAGGCACCCCCTCACCCCA
AGAAGCAATAGCCCCATCGCTTCTCGGCCTTTTGGCTAAGATCAAGTGTAG
GCGGCCTCGGCTGAAGAAAGAAGGTGGGAGCGGAGAGCGCAGGCGTGGTGA
TTTTTAGAGATGGGCATTGCTTCTCGGCCTTTTGGCTAAGATCAAGTGTAT
TTTTAGAGATGGGCATTGCTTCTCGGCCTTTTGGCTAAGATCAAGTGTATG
CTTCGTGCGCAGCGCGCGCCTGGAAGAGCATCGGAGAGTGCACACGGGCGA
AATTGGAACGTTACAGAGAAGATTAGCATGGCCCCTGCGCAAGGATGACAT
AACCCTGGTGGAGAGAAGCACTCTTGACTACCTGCACTATAACCGCTACCA
AAGCGCAGTCGTGACGTGGCGTTCAGAGAGCGGAAGTTGTCAGATTTCACC
TTTAAAAGATGATGGATCGCTTCTCGGCCTTTTGGCTAAGATCAAGTGTAA
TTAAAAGATGATGGATCGCTTCTCGGCCTTTTGGCTAAGATCAAGTGTAAA
GGAGCCGGGCCCGGGATGAGCTAATGAGGAAGGAGAGCCAGTGGCAGATGG
TGAAGCTGGAACTGGACACTGAACGGAGTCAGGCAGAGCAGGAGCGGGATG
AATATTGTGAGCTCACCATGCTGTGGAGGTTGGGAAAGAGCAGAGTCTTGG
AAAAGGCTGCTGCAGATTATTGACAGAGATGGGGAAGAGGAAGAGGAAGAG
AACCATAGAGGACAGAGTCTTTGAGGAGATCGGGTTGGTAGAGCTGGTTAA
ACAGTGGTGATTGTTGGTGAAACAGGATGTGGGAAGAGCACACAGATTCCT
CATTTTGCCCATTCGGCTGTGGATAGAGAAGCAGGAAGAGCACTGGACTTG
GATGTATCTTAGGACAAAGAGATTTGGGATCCTGGAGAGCACGGGGGAGAT
ATGCTCTTTGAACTGCAGCACTCTGGAGAAAGGAAGGAACTGGGATTTTGG
AGGATTGGGGGGATTCAAGTGCTTAGAGATCGAAGTCTGCCCTGGGTAGGG
CTGTGAACATGATGCTACTGATGCTGAGGTTGGGAAGAGCCAGAGGTGTGA
GGTTGGTGGACCAAGACACCTTTGTGAGACAGATGAGAGTCACGTGGCCTG
CGCGGACGCAGGGGACGAGGACGAGGAGTCGGAGGAGCCGCGGGCGGCGCG
ACTTTCTGTTTGGGGAGCCCACCCTGAGAAAAAGGAAGGTGAGCTTGGGGG
AAGAGGCCTGGGAATGGAACTGTCCGATGTTCTGAAGGCACACGGGGCCCC
CTTAGAATCATGAACTGTAGTCACAGAGATGGGAAGGCAGCCTCCTGCCTG
GACTCGGCACAACAATCTAGACCTGGTGATCATTCGAGAGCAGACAGAAGG
TAAAAACTCACCCTGTCGCTTCTCGGCCTTTTGGCTAAGATCAAGTGTAAA
GTGTAACATTGGACACTTTGACGTGGAGATCGATGTCAAGTGGCTCAACGA
CTCCAATCGGTGTGGTAGAGCTGAAGAGACTCAGGGGAGCACAGGCCTCGT
CAGATGACCACAGGCAGGAGAATCTGAGATTGGAAGCCTCTAGGCTGAGCC
CCGAGCTTCGTTCGAGAACAACTGTGAGATCGGCTGCTTTGCCAAGCTCAC
ATTCCAGGGACTTAGAAACTTGCCTGAGATGGTGGACGCAGTAATGAGGGC
GGTGTCAGTCATGACTGTGAACAATGAGATTGGAGTGAAGCAGCCTATTGC
AAGGAACGGAAGCGAAGTAGAGACAGAGAAAGGAAAAAGAGCAAAAGCCGT
GGGAGGTGGATAAGGGTAGCTCAGAGAGGCTGGAAAGCACACGGCCTATTT
GAAGAAACGGGCGCGGCTGGAGGAGGAGAACGAAGAGCTTCGTCAGCGGCT
ACTGACAAGATCATCAACTACCTGCGAGAGCGGAAGGAGCGGCTGATGAGG
CTCGAGGAGCAAGGTGGCGAACCAAGGGTAGGGCGCACCGGGCCCGAGAGG
CCATCGATTAGACGCAGAGCTCTGAGAGTTGGGAAAGCACGGACTGGGCGT
GGCCGTAGGCGTCATCAAGAACGTGGAGAAGAAGAGCGGCGGCGCCGGCAA
GCTCGGCTCATGTTCTGGGACTTAGGAGGGCAGGAAGAGCTGCAGTCTTTG
CTCCCTGATGAACGACTGGAAGGATGAGTTCAAGGCACACTCGAGGGTGAA
AAATACGAATTAGTAATTGCTTCTCGGCCTTTTGGCTAAGATCAAGTGTAA
TAACATCGTCCAAGAACTGACAAAGGAGATCATCTCAGAAGTGCAGAGGAT
CAATGTAGAACCCAACCAAACAGTGGAGATCAATGAGCAAGAAGCATTGGA
GCTAACTCTCGCTTCTTGGCCTTTTGGCTAAGATCAAGTGTAGTATCTGTT
TCTCGCTTCTTGGCCTTTTGGCTAAGATCAAGTGTAGTATCTGTTCTTATC
AAATGGTAGAGCGCTCGCTTAGCATGCGAGAGGTAGCGGGATCGATGCCCG
TTCCTCAGGCTGGATCTCCAGAACTGTTCTCTGGAGGACCCTGGTCCAAAC
AGAGAGCGGCTGACTGAGCGCCTCTGTCCCCCTGGGATTCCCACTCCCGGC
ACGGGCCTTTGCTGCCAGAATGGCAGAGATCGGAGAGCATGTGGCCCCGAG
AAGTGCTAGTAGACAAGTCTCTGAAGGGATGGAAGGAGATTGAGTACGAGG
CCAGATGCCGGATCTGTGTGCTGAAGAGATCGCTATTATTCTTGGAATCTG
CGAAGAACCTCAACGGAGGGCTGCGGAGATCGGTAGCGCCTGCTGCCCCCA
CTGAACAGCCCTGTCAAAGTTGCTCGAAAGCGGAAGAGAATGGTGACTGGA
CACGCAGCACGAGAACATCAAGAACGAGATCGACAACTACGAGGAGGACTA
GAATCAGATGGAAGTGCGGAAGAAGGAGATCGAAGAGCTCCAAAGCCAAGC
TGGGAAAGGCGGGTGTAAGATCAAAGAGATCCGCGAGAGTACGGGGGCGCA
AAACAGGACTGAGAAAGTGACAGGTGAGAAAGGAAGGGTACTTGATAATTT
CGCTTGGTAACTGTGGATGAAATTGGAGAAGTGGAAGAGCTACCTTTGAAT
TCTCAGGAAAGCAGGAACATTTGAGGAGAAGGAGAGCACCAGGTGCCCCAG
AAATACATATCCTCGGAATCAGCGGGGAAAGAAGACCCTGTTGAGCTTGAG
CTAAATATCTATGCCCTTTGGCTAAGATCAAGTGTAGTATCTGTTCTTATC
GAGAAGTGTCTGTTCATCGCTTCTCGGCCTTTTGGCTAAGATCAAGTGAGA
AGAAGTGTCTGTTCATCGCTTCTCGGCCTTTTGGCTAAGATCAAGTGAGAA
CCACTACTAGAACAAAAAGAATTACGAGATAGGAGAGCAGAGTTGATACTA
CCCGGAGTGGCAGGACTACGACCAAGAGATCAAACAGCTACAGATCCGCTT
CGGGCACCTCGCGCTCCTCCGCTTTGTTGTGTTCCGCCGCCAGTCCCCCTG
GAGATGAGGTTTCACATCGCTTCTCGGCCTTTTGGCTAAGATCAAGTGTGA
AGATGAGGTTTCACATCGCTTCTCGGCCTTTTGGCTAAGATCAAGTGTGAG
CTAAAATTGGCACAATAGAAGATTAGCATGGCCCCTGCGCAAGGATGATGA
ATTATAGCAACTGTGGGGTTCTGTTGAGAATTAAGAGCTAACACTATATAT
GTGGGGATCTGGCACTGTGGTTCCTGCATGAAGACAGTGGCTGGCGGTGCC
TCAAATGACTGGAAAAGAGCTCTTTGAGATGTGGAAGATAATAAATCCCAT
CTTTTAAATTTTAGAATCACTTCTCGGCCTTTTGGCTAAGATCAAGTGAAT
TTTTAAATTTTAGAATCACTTCTCGGCCTTTTGGCTAAGATCAAGTGAATT
CCCGGTATGTGTGGAACCGCACTGAGCTCATGCAGGCTTCCCTGGACCCGT
CGTGCGACCAGACGTGAATGAGAGCGAGAGCGGTGAGTGAGGCTGAATGGC
GATAGGCACCCGGAAGGTGGACTCCGAGGAGGAGAGAGGACAGGGGTCTCT
GAATAACTTCAGAGCTCTGCGCAGTGAGACGGAGCTGCTGCTGTCTGGGAA
ACCTGACTGCCTGTGGGACACTGATGAGATCGATGGCCAGGGAAGCCACAC
CAGAGTTTGTCTGCTGTGCCATCGTGAGATCGGGTGGCCGATGGCAGGGAG
CCTGAAAAATGAGATTAAAAACCCTGAGATCCGGGAGAAACTGAAAAGGTG
TGAGGATGTGAAACTTAAATTTGAAGAGGTAATTTAGAACAAAACTGTAAT
GTGGTCTTGCTGTATGATGAACATGGAGAACGGAGAGATAAATTCTCCACC
ATCCCATTTGACTGGAGGATCCTGGGAGATGGAAGGGAAATCTCGATAGGT
CAAAACCTAGAGATGATCGCTTCTCGGCCTTTTGGCTAAGATCAAGTGTAA
AAAACCTAGAGATGATCGCTTCTCGGCCTTTTGGCTAAGATCAAGTGTAAA
CTAAACACAAAATCAATCACTTCTCGGCCTTTTGGCTAAGATCAAGTGAGA
TAAACACAAAATCAATCACTTCTCGGCCTTTTGGCTAAGATCAAGTGAGAC
CATGGGCTGTTGTGCTGGAGAGAACGAGAGCTACGAAGAGACTACAGTGCC
TAAAATTGGAATGATACGGTAATTAGCATGGCCCCTGCGCAAGGATGACAC
GGCAGAGCACGAGCGGATCCTGCGAGAGATCGAGAGCACTGACACGGCCTG
CAACCCAGGACTGCCCCTGCTGACAGAGATGGTAAAGAGTCGCCTAAATAG
GCGTCTGTACGACCTGAATCATAATGAGATTGGTGTGTGGGATGCTCTCGC
ACAGAAGGATGAGGCTCTGGAGACGGAGAAGGTGCAGTACACGTTGCCAGA
ATAAATAGAACAAACATCGCTTCTCGGCCTTTTGGCTAAGATCAAGAGTAA
CTTGGCATCGTTGTGCCTAACCTGGGAGACGGAAGAAGCACGCCATGGGAA
AAAAGTCTAGACCCAGAACAATCAGGAGATTGGAAGCAAATTTATGAAGAA
GCGGTCGGCATCCCCCAACTTCTTAGAGGGACAAGTGGCGTTCAGCCACCT
ATCTTTTAATGAGGATCAATTGGAGGGCAAGTCTGGTGCCAGCAGCCGTGG
AAATTACCCACTCCTGACACGGGGAGGTAGTGACGAAAAATAACAATACAG
CTTGACTGTAGTCTGGCATGGTGAAGAGACATGAGAGGTGTAGAATAAGTG
GTCCTCAAGCCGGATCCATAACTTCGGGATAAGTATTGGCTGTAAGGGCTG
TGTTCGGCCTGAGGCAGAAGGAGAAGAGGTAAAAATTATACTTATGAAATA
AATTGGAACGATACAGAGAAGATTAGCATGGCCCCTGCGCAAGGATGACAC
CCACAGTTTCAGACATTTGTTGTATGTGCTTGGCTGAGGAGCCAATGGGGT
TCAGTGGCAGTTTATGGATTCGCACGAGAAGAAGAGAGAATTCACAGAACT
TTACTGTATCACTTCTCAGCCTTTTGGCTAAGATCAAGTGTAGTATCTGTT
TTCTTGGAAGCAAGTTGGGAGCTCAGAGGAAAGGAAGAGCCACAAAATGTC
ATGCATGTCTAAGTACGCACGGCCGGTACAGTGAAACTGCGAATGGCTCAT
GGGAATCAGGGTTCGATTCCGGAGAGGGAGCCTGAGAAACGGCTACCACAT
TGGAGTATCAGATGAAGTCTGTGCTGAAATCTGTGGAGAGCACATCTCCAG
GGCAGGCTGTCGGAATATAGATCTGGAGGATGGAAGAGAGCACGAGACTGG
TGTGCTTTGGAATCAGCTGAACAAAGAGACCCGGGAGCATCACGTCACCTG
AGTCATCATCCTCAACCACAACTTCGAGATCGACTTCCTCTGTGGGTGGAC
AACAGCCAGACTGCTGTCAGCCTCAGAGAACTTGAGGAAGAGAACACGAGC
CTGCTCAGTAGGAGAGGAACCCCAGGTTCAGACATTTGGTGTATGTCCTTG
ATCACAGAAGACAAGAGGAGCTCAAGGTAGCAGGGGACAGATGGGCTTTCT
GAGTAAGCAAAAGGAATCGCTTCTCGGCCTTTTGGCTAAGATCAAGTAAGC
AGTAAGCAAAAGGAATCGCTTCTCGGCCTTTTGGCTAAGATCAAGTAAGCA
GAGACTCCAGGGATGATCGCTTCTCGGCCTTTTGGCTAAGATCAAGTGTGA
AGACTCCAGGGATGATCGCTTCTCGGCCTTTTGGCTAAGATCAAGTGTGAG
GTGGGCGATTTGGCTCTGACAGCTGGAGATGAAGGCACACTCATACCACAT
CAGAGAAGCCTGCTGCCGTCAGTATGAGATGGGGTGAGTGAGGAGTGGCCA
CACACAATTGCCTGGAGGCTTCTGTGAGATCGGGAGAGGGAGGAGAGGCAG
GCTGGTCCCCATCCGGCTGGACATGGAGATCGATGGGCAGAAGCTGCGAGA
ACTGCTGGAGACTCTGACAGACGCTGAGATGGAGAAGAAGATCCGCGACCA
AGAATTCTAAGACTACTTGCTTCTCGGCCTTTTGGCTAAGATCAAGTACAG
GAATTCTAAGACTACTTGCTTCTCGGCCTTTTGGCTAAGATCAAGTACAGA
ACTGGGATGGTGTGTAGCCTGGACAGAGATTGGAAGAGCTCCCAGGTGATC
CTCTTCTCTGTGTCTCTCCCCTGCTGGTTGTTCTGAGCTCAGATGCTATAT
ACGTCCTTATGCCTTAAACTTATGAGTAAGGAAAATAACGATTCGGGGTGA
CCTTATGCCTTAAACTTATGAGTAAGGAAAATAACGATTCGGGGTGACGCC
CACAGGTCTGATATTGCTAAGAACTGAAATCGGAGGAGCCAGAGGCCCTTT
GAGGCGCACGGTACAGGGCTCTGCTGACATCGGGAGCAGCCTATACGAGAC
GAACGTTGGCCGGCGGAGGACCCGCGAGCTCGGGAGAGCGCCCGGGCCGGG
AATTGCAACAATACAGAGAAGATTAGCATGGCCCCTGCGCAAGGATGACAC
CAAGGAGCTTAAGGTCAAGCTGCAGGAGATGGAGGGCACTGTCAAGTCCAA
GCAGGGCCGGGACGAGCAGAGCGAGGAGAAGAAGAAGCAGCTGGTCAGACA
GCTGGCTGCGGAGAACAGGCTCACGGAGATGGAGACGCTGCAGTCTCAGGT
GACGAGAAGCGGACGTAAGTGGATCGAGATCGGGGGCAGAGCGGGGAACGT
TTGCGGTGCCCCAGAGCTGGACAAGGAGATCAAGAGCAGCTTCAACCCTGA
GATGGCTGCAGACGCCGAGCCACTGGAGATCATTCTGCACCTGCCGCTGCT
TAATGGCTCCAAGACGGACACTGAGGAGGAGGAAGAGCAGCAGCAGCAGCA
GGTGGGACCATGGTGCTCTTTAAGCGTGATCGGAGGGAAGACACACAGCAG
CCACCTGATAGGACGGACACTCCACGAGATAAGGAAAGGCACGTGCCCTTG
CTAGAGATGCCGAGCGGCCATGAGAGAGAGCGGAAGGAGCAGCTGATGCCC
CGGTGCAGACCTGGACCAGCTGAAGGAGATCATGAAGGTGACGGGGACGCC
TAGAAAAGCACGACGGAAAGAGCTAGAGATGGAGCAGCAGAATGAGGCTTC
ACACCGAGGGCTGTTAACTTGCCTTGAGTTGGAAGTGGTTTGTATTGATAC
CCCTGACTCACAGGTGCTCTGATCTGGCTCAGGCTGGCGCCACATGTGCTC
AGGTTTTGACCGAACACGTAATGCTGAGATTGGAAATAAGGACATTAAATT
CAGGGACGATTACGAGCTGCAGGAGGTGATCGGTGAGAGCAGGCGCTGCGG
GACCTGGACCATGTGACAGATGAGCGGGAACGGAAGGCTCTGGAGGGCATT
GGACGAGGCTGTGATCTTGCTCCAGGAGATCGGTATGTAGGGGCTGGGCTG
GGGCCTGTCGGCTGTGGATGCCTTCGAGATCCACGTCCACAGGCGCCCCCA
GCTGGTGATGGTCGTTGGACTCTGTGAGATGGAGAGCCAATCTCACATTCA
AGGAGGAGCTGGTGGAGAGACTTGAGAGTGAGGAAGAGAAGCTAGCTGACT
CCTGAATAAGCGCAAAGACACCAAGGAGATCTACACGCACTTCACGTGCGC
AGACCTGGACCCGGACGTGGAGCTGGAGGATGCGGAAGAGGAGGAGGAGGA
TTACATTTTTGCTTCTCAGCCTTTTGGCTAAGATCAAGTGTAGTATCTGTT
TTTTGCTTCTCAGCCTTTTGGCTAAGATCAAGTGTAGTATCTGTTCTTATC
AATATACTGTCATATATTGCTTCTCGGCCTTTTGGCTAAGATCAAGTGTAA
ATATACTGTCATATATTGCTTCTCGGCCTTTTGGCTAAGATCAAGTGTAAA
GTTTTCCGCCACGGACAAGGGATGAGAGAAGTAGGAAGAGCCTGTTGTCTA
AATGGATTCCAAGACGTAGAATAACGAGATCGGGGGTAGTGCACATATACC
CTAAGTTCTCTAAGTACTCTGAAATGAGTGAGGAAAAACGAGCCAAACTTC
GAACAGAGAACTTGAGTGTATTCGAGAGATCAAAGAGAGAGTAGGCACGTC
TGAAATCTGAACTCATTGAACAGGTGATGAAGGAGGAGCACAAGGTATGTG
AATTGGAACGATACAGAGAAGATTAGCATGGCCCCTGCGCAAGGATGACAC
AAGCCAACAGTGACTGTGAACTTCCGAAAGCTGTTGTTGAATCGATGTCAG
AGCCGAGAACGAGGCGAGAAAGCTGGAGACCGAGGAGACCGCCTAGAGCGG
AATTGGAACGATACAGAGAAGATTAGCATGGCCCCTGCGCAAGGATGACAT
CCATAACAGGACAGAATTCAAGACAGAGAGAAGAAGAGCTGGAATTAATAG
GAAGACAAAAACCCCATCGATTCTCGGCCTTTTGGCTAAGATCAAGTGAAA
AAGACAAAAACCCCATCGATTCTCGGCCTTTTGGCTAAGATCAAGTGAAAA
TAAAAAAGAAGTCTAATAGCTTCTCGGCCTTTTGGCTAAGATCAAGTGTAA
AAAAAAGAAGTCTAATAGCTTCTCGGCCTTTTGGCTAAGATCAAGTGTAAA
ACGGAAATGGATGAACTGTGTTACAGAGATGGAGAAGAATATGAATGGAAA
TGATGTGATCGCTTCTCAGTCTTTTGGCTAAGATCAAGTGTAGTATCTAAA
GATGGAAAACTTTATTCTGTATGAGGAGATCGGAAGAGGAAGCAAGACTGT
TATTTTCAATGAATGGATGAATGAGGAGGATTATGAGGTGGATGAAAATAG
TTGTACGAATGAGAGAACTACTGTGGAGAAAGGAAGATTGCCAGAGGTTTT
CCCCGGGCTGGCAGGACACAAAGGAGAGATGGTGAGTGTGGGCACGCTCAG
ACTCCCAGGAAACACAGACTCTGCAGAGATCCGGGGTCTCGAAGGTGGAGT
TCGGCCTGGCAGTGCCCTGGAGAAGGAGGTGGAGAGCATGGGGGCCCATCT
CTGGGTGCGTCAGCACCGTAAAGAGGAGAAAATGAAGAGGTGAGTGTAGAC
CAATGAGAGTACAGACACGGCCTCTGAGATCGGCAGTGCTTTCAACTCGCC
ATGAGTAGTATAACTTTTGGACATTGAGATGGAGAAAGTGAGAAATTATCA
CCTTGTCAAAAATGGCTGTGGAGGTGAGATAGAGAGCCCAGCCAGCAGCTT
CTCCGAGGCACCGCCGCTGATCAATGAGGACGTGAAGCGCACAGTGGACCT
GCCAAGGACTGCAAGGAGCCCAAGAGAGAGCGAGAGCAATGCTGCTACAAC
AAGTTTCATTTGGGGATCGCTTCTCGGCCTTTTGGCTAAGATCAAGTGTAG
AGTTTCATTTGGGGATCGCTTCTCGGCCTTTTGGCTAAGATCAAGTGTAGA
CCTGCGACTGTCAGAACAACTGCGAGAGAAGGAGGAGCAGATCCTGGCGCT
GGATGACTGGGACTGGTCTGACACAGAGACCTCGGAGGAGAATGCCCAGCC
TTGTTATGAAGGGACATTGCTTCTCGGCCTTTTGGCTAAGATCAAGTGTTA
ACTTTAAGCATTTTTATTGCTTCTCGGCCTTTTGGCTAAGATCAAGTGTGT
GTTGGAAGTCATTTGATAGAAAGATGAGATCGGAGACAATGTTGTGTTATA
ACATGCGGATAATTCATCTGACACAGAGATGGAAGACATGATTGCTGAAGG
GGGCTGAGCTTGTACACCACAGAAAGAGATCTAAGAGAAGTGTTCTCTAAA
AATACGAACGATACAGAGAAGATTAGCATGGCCCCTGCGCAAGGATGACAC
CCTGTCGGACCTGGTGTCTGAGATGGAGATGATGAAGATGATCGGGAAACA
GAGGGCCAAACTGTGTAGCTCTGCAGAGACCCTGGAGAGTCACCCCGACAT
GGGCAGCCGCTACCAGGGGGTCAGAGGGATCGGAAGAGTCTTCAAAAACGG
AAGCCTTGGAGGATGACTCTGAATCGAGATCGGATGTCAGCAGCTCTGCCT
ACCTTTGACTGCAAGAACTCACCTTGAGCAGGATAGAGGCACGTGGACGGT
CTACATCGCGCTGGATGACTTTGTGGAGATCACTAAGAAGTACGCCAAGGG
CCTTAGCACAGGAGGCTCTGAAGTGGAGAACGAAGGTAGAATGTCTTCTAA
GATTGCTTCTCTGTCTTTTGGCTAAGATCAAGTGTAGTATCTGTTCTTACC
AGAAGAGTGGGAAAAGGCCCAAAAGGAGGTGGAAGAGGAAGAACGCAGATA
TTGCTAGAGCTCTGTGAACAAGGATGAGAGTGGAAGACAATATAAGCAAAG
TCGAAAATCAGTAACAGAGGTGAAAGAGATGGATGTGCATACAGGAAGCAA
AATCCTGCTCAGTACCAACCCGCAGGTTCAGACATTCGGTGTATGTGCTTG
CCAGATGGTTGGACTGCGGTGACAAGAGACGGAAAGCGGTCTGCTCAGTTT
GAATTAGCCAATAAAATTGCTTCTCGGCCTTTTGGCTAAGATCAAGTGGAG
AATTAGCCAATAAAATTGCTTCTCGGCCTTTTGGCTAAGATCAAGTGGAGT
AAACAGTGGCTACTGTCACTTCTCGGCCTTTTGGCTAAGATCAAGTGTGTA
ACAGTTAGAATCTGTGGCTGTGAATGACATTAGAAGAGATGTTCGTAAAAA
AGCGGGTGATTGTGCGGAAGGTGGTGGAATCGGCGGAGCACTGGCTAGACG
CCGACACCGTAGAACAGAGCAAGAGGAGGATGAAGAGCTATTAACAGAAAG
GTACTTCTGACTAAACTGGAATTATGAGTGAGGAAGAGTGTTTACTAAATA
AATTGTCATTCATAATCGCTTCTCGGCCTTTTGGCTAAGATCAAGTGGAAA
ACTTGGACCTGGAATCCAACGTGGAGAGTGAGGAAGAAAACGAGAAGCCAG
GATCGAGACCGAGAACGTGATAGAGGAGATAGAGAGCGAGAGAGGGAGAAA
TATCGCTTCTTGGCCTTTTGGCTAAGATCAAGTGTAGTATCTGTTCTTATC
AGACTCTATCGCTTCTTGGCCTTTTGGCTAAGATCAAGTGTAGTATCTGTT
GGGTCTTCCAGAAGGCTGTAGACCAGAGTATCGAGAAGGTGAGGCGGGGCG
GTGGATGTTCCTCATCTGAAATTTTGAGAATGGAGAGAATTATTCTGGATA
AATTGGAACGATACAGAGAAGATTAGCATGGCCCCTGCGCAAGGATGACAC
TTACAAAACACAGGTATCGCTTCTCGGCCTTTTGGCTAAGATCAAGTGTAC
AATTGGAATGCTACAGAGAAGATTAGCATGGCCCCTGCGCAAGGATGGCAC
ATTCTAAAAATAATTTTTCCTTCTCGGCCTTTTGGCTAAGATCAAGTGTAA
TTCTAAAAATAATTTTTCCTTCTCGGCCTTTTGGCTAAGATCAAGTGTAAA
CGAGGAGGACAAGCTGCACTGCGAGGACATCGGAGAGGACACGGTCCTGGT
GATCGCTTCTTGGCCTTTTGGCTAAGATCAAGTGTAGTATCTGTTCTTATC
CAATATTCTTGGATGATCGCTTCTCGGCCTTTTGGCTAAGATCAAGTGTAC
AATATTCTTGGATGATCGCTTCTCGGCCTTTTGGCTAAGATCAAGTGTACA
GACTGCCAACAGTAGCTTCCCATCTGAGTCAGGATTTCAGCCCAGCCCTGC
CGCATCGGAAGACCTGGAAGCCAATGAGATCGTGAGCCTCTTGACGTGGGT
GAGATTGTCTGCCAGCCCTGCACAAGAGAAGGAAGCTGCCCCTGGGAAGTC
CATGATGGATGTTGATCATCAGATTGCCAAGCTGATGGTGGAACTGTCCAA
TAAATGTCTGGCAACGATGATTACTGAGATGAAGGAAGGCAAGGACTTTCA
GATCCAGGAACCGGCGCGAATCAATGAGATCAAATGCGAGGGAGATGCACC
ACTCTGGATTGTTGTAAATATTAGTGAGATGGGAGGATTTACAGAAGAAAA
AAAAAGAAGAACAAAGAAGGATCTGGAGATGGAGGTCGAGCTGAGGTAAAA
GGCCAATTTGGAGAAAGAGCTCCAGGAGATGGAGGCACGGTACGAGAAGGA
TGTGGTCACACTGTGGAACACTAAAGAGCTAGGAAAGAGTTGAGCACAGGC
GGCGGTGTCCCAGGAGAACGATGAGGAGAACGAAGAGCGCTGGGTTGGACC
ATTCGTCTTTATTGTGGCCTGGAACGAGATTGAGGGCAAGTTTGCCATAAC
ACACACACTAAAATTGGAATGATTAGCATGGCCCCTGCGCAAGGATGACAC
CAGATTCTGAACACAAACTCGAGACGAGTTCAGGAAGAGTACTGGGAAGAT
TTAGTTGGCAATTTGAAGTACTCAAGAGACATGGAAAGCATGCGCATATGA
GTACAAGCTGGCGCAAGCCCTTCATGAGATGAGAGAGCAACATGATGCCCA
ACACATGGGGGACTGAAGAGTTCGAGAGATCCAAGAGGAAGAATCCAGCTG
GGAAAACATAGGAGAACTGAAAAAGGAAATCGAAGAGATGAAACAAGGGAA
AGAGTGGAATGACTCCTGTGGAGTTGATCCTAGTCTGGGTGCAAACAATTT
ACGCTGTTTCCAAGAAATGCTGGAAGAGGAAGAAGAGCATGAATGGTTTAT
GCGAGAGCGGGACCGAGAGAGAGAAGAGGAAAAGAAGAGACACAGCTACTT
TGTCAGACCCCATCAGCACCTCGGAGAGCTCGGAAGAGGAGGAAGAAGCAG
TGAAAATGGGGTCCGATAGCTTCTCGGCCTTTTGGCTAAGATCAAGTGAAA
CTTTGGAACAATACAGAGAAGATTAGCATGGCCCCTGCGCAAGGATGACAT
GATCTCATTAGTACTCTTCCTTTCTGTTAATGAGCAAAAACTTACGACTTC
TCCCAGGGCCTTGTGGGACTCAGAGGAGATTGTGAAAGGAGAAGCTGTTTG
ACTCGGAGGTGGTGCTCTCCAACCTGGGAGTCACAGCCCTGCTTGTCTGAA
CACCCCCGCGGTCCCCGGGAGGCTAGAGGTGAGAGGGGAGACCTGAGCGCG
CAGGCTCCTGCAGACCAAGAACTATGACATCGGAGCGGCTCTGGACACCAT
GCTCACCGGGGAGTCTGATACACAGGTGAGGGTCTTCATGGGTTACTGATA
GTTGCAGAACCGACGCTTACTGTGCGAGAATCGGAGGGCGCGCACGCGGAT
GCACCGTAGAAGTGCGAACGGCAAAGTAGGTTGCTAAGCCTGGCTGTGGCC
CACCAAGGACTGTTAGCAGCTGGGAGAGATGGAAGGAGCTCCGGAAGAAAC
AAGAGGAGCGTTGGAGAATGGAAATGAGGTAATATCTTTAACTTTTAATAG
GGAAATAATTATAATGGAACTTTTAGAGATGGAAGACCAAGGTCTACTTTA
TCAGCTGTGGAAAAAAGCTCTACAAGAAATCGAAGAGAAAGGTAAGAGAGT
CGAAGGGAACGTCATCGTTTGGAAAGCGTCGCAATAAGACGCACACGTTGT
AAGAAAATTATGCCAATTGCTTCTCGGCCTTTTGGCTAAGATCAAGGTAAA
TAGGGACTTGTATGAATGGCTCCACGAGGGTTCAGCTGTCTCTTACTTTCA
GCTAGGAAGCTCCGTAGTCACCGACGAGACCAGAAGTGGCATGATAAACAG
AATTGGAACGATACAGGGAAGATTAGCATGGCCCCTGCGCAAGGATGACAC
CCATGAACCATATATCGACCTAATGGAAATGGGAAGAGCAACAGTAACTCC
GACACTAATGGGACATGAGTACATGGAGATGAAGAACACGTCTGCTGCTAT
AAGGTTGCTGAGGCTCTGACCCAGTGAGATTACAGAGGAAGTTATCCTCTG
CAGTGATCGTGAGCGCATGAATGAGGAGAAGGAAGAGCTGAAGAAGCAAGT
TATTGCTTCTAGATATTTTGGCTAAGATCAAGTGTAGTATCTGTTCTTATC
TTAATTTATTGCTTCTAGATATTTTGGCTAAGATCAAGTGTAGTATCTGTT
GGCTGACCAAGGAGATGGACCTGAAGGGAGTGGAAGAGCATGTTCAACTGT
CCTCCACGGACTTCTGAGTATTAGGGAGATGGTGAGCACAGAAAAGGTGAA
CAAGGAGCTCAACCTGGTGCTGGACGAGATCAAGAGGGCCGTGTCAGAAAG
AGCAGATCTCCTCGGAGAAGGTAAAGACATTTCATCCTTGTGATTCATTAA
GACAAACTGCTGACTGTATTCTCAAGAGATCGAAGAAATAAAACAGGCTCT
GAACATCATTCAGGCCACGTCCAGGGAGATCATGTGGATCAATGACTGCGA
CAAGACCATTCAGGACAAAAATAAGGAGATCGAGAGACTCAAAGCTGAGTT
GCGGCGGCTGCAGGAGGAGCTGAACGAGTTCGTGGAGAGCGGCTGCCGGAC
AAAGAAAATTACATACTGCTTCTCGGCCTTTTGGCTAAGATCAAGTGCAGA
GGGAGGGGCTGCGGAACTCCAAGAGGAGACTGGAAGAGGCACACCAGGCGG
AGCGGTGCTGGAATATCTGACGGCCGAGATCTTAGAGCTAGCTGGCAACGC
TTGGTATCTGTAGTCGTGGCCGAGTGGTTAAGGCGATGGACTAGAAATCCA
GGCCGTGCTACTGCCCAAAAAGACTGAGAGCCACCACAAGGCGAAGGGCAA
TGACCAGTATGTCTGGACGTGGCAAGCAAGGCGGTAAAGCTCGCGCCAAGG
TCCATTCGTGTAGTCGTGGCCGAGTGGTTAAGGCGATGGACTAGAAATCCA
TGATTCTGTGTAGTCGTGGCCGAGTGGTTAAGGCGATGGACTAGAAATCCA
CGTAGGTAGGTAGTCGTGGCCGAGTGGTTAAGGCGATGGACTTGAAATCCA
TAAATGTATAAAAACATTGCTTCTCGGCCTTTTGGCTAAGATCAAGTGTAA
AAATGTATAAAAACATTGCTTCTCGGCCTTTTGGCTAAGATCAAGTGTAAA
CTTGTGGTTGGTCCCATGGTGTAATGGTTAGCACTCTGGACTTTGAATCCA
CAAATGGCGTTGTCTATCGCTTCTCGGCCTTTTGGCTAAGATCAAGTGTAA
GCAGCCATTTTTTTTATCGCTTCTCGGCCTTTTGGCTAAGATCAAGTGTAA
CAGCCATTTTTTTTATCGCTTCTCGGCCTTTTGGCTAAGATCAAGTGTAAA
GAGCTGTGGTTGCTGCTGTGATATGGAGGAAGAAGAGCTCAGGTGGGGAAG
CAAGGCCCGGACCTACTGGGAACAAGAGATGGAAGAGCTGACTTGACCGCG
CTTCCCATTGGTGAGTGTTGAAGAAGGGAAAGGAAAGCACCGTGTGGCAGT
TGAGAGTTGTAATGGCCCGACTGTTGAGTGAGGGGGAGCAGGGGATCCCAA
GCGGGCTATATTGACGACGGTGTCTGAGATCGGGGACCGTCTTTTGAAGAG
TGTCCTGCTACATGAAGTGCCCCACGAGGTCGGAGACTTTGCCATCTTGGT
CTCTCCAAGACTTAACTTCCGATCTGGGGAGGTTCTACGTGGAGCAGACCT
GGAGGTGAAGCGGGCAGGACTCAACGAGATGGTGGAGTACATCACCCATAG
CCTGAAGCGGAGCCTGAGCGAGATGGAGATCGGTATGGTGGTCGGTGGGCC
CTCCGGCGCAGTGTTGGGACTGTCTGGGTATCGGAAAGCAAGCCTACGTTG
TATTGCTGTACCCTCTTCTGAACAAGAGATCATGCACATGTTACGAATGAT
TATTAGAATATTCTCATCGCTTCTCGGCCTTTTGGCTAAGATCAAGTGTAG
AGAATCAGTTGAATCATTGCTTCTCGGCCTTTTGGCTAAGATCAAGTGTAG
GAATCAGTTGAATCATTGCTTCTCGGCCTTTTGGCTAAGATCAAGTGTAGA
GAGAAGCTTTGACCAATTTGACTTAGAGATGGAATGTAACTTTGCTTACAA
TTATTTGCATGGAAAATCGCTTCTCGGCCTTTTGGCTAAGATCAAGTGTAT
TATGCCAAGTCGCATTGGACTGGAAGAGATCGGGAGACCCAAGCCTTTGTC
AGTCTCTGCGGAAAGTCACGTTTGTGATTTCGGGAGAGCACAGAACGGGAC
AATGGACATATGTCCGCGTGGGTTCGAACCCCACTCCTGGTAGCTTTAGGT
CTCAGGATCACACCCACCCCTCTTGGAGAAGGGAAGAGCACAGTCACCATC
TAAGTTTCCGGGTCTTCCTCAGTCTGGATGGCATGTTGGCAGCCCAGACGA
TCTGCTCGCTCAGTCTCTTCCCTCTGGAAGTTCTCTTACCGTAAACCCCCA
GGGAGACGGCTGCCCTTCACCTTCTGTTCACTACCAGATCTTCAGGTGGAT
TCTTATTCACAGCAGATTGCTTCTCGGCCTTTTGGCTAAGATCAAGTGTGT
CTTATTCACAGCAGATTGCTTCTCGGCCTTTTGGCTAAGATCAAGTGTGTC
TGTTCCTACACTGTAGGATCCTGATGAGCTAGGAAGAGCATCTGAAGTCTT
TAGATGTAATTATTCATTGCTTCTCGGCCTTTTGGCTAAGATCAAGTGTAG
AGATGTAATTATTCATTGCTTCTCGGCCTTTTGGCTAAGATCAAGTGTAGA
GAACTGTTCGTGCTGTCCTCTGCGGGAGATCTCCATAGAGACCGTGACACA
CAATCGTGGATGTCTCTGACAAAGTGTGTCTCAAAAATAATATACTTTTAC
AATTGGAACAATACAGAGGAGATTAGCATGGCCCCTGCGCAAGGATGACAC
AAAGATAGCAGAATATCACTTCTCGGCCTTTTGGCTAAGATCAAGTGTAAA
CGTTGGCTGCCGCCGGCTATGATGTGGAGAAAAACAACAGCCGTATCAAAC
GCGGAAGGCGGCCCCATGGTGTAATGGTTAGCACTCTGGACTTTGAATCCA
TGTGTTGTTGGCCCCATGGTGTAATGGTTAGCACTCTGGACTTTGAATCCA
AGGAGGTACGTAGTCGTGGCCGAGTGGTTAAGGCGATGGACTTGAAATCCA
CTTATAGGTGGCCCCATGGTGTAATGGTTAGCACTCTGGACTTTGAATCCA
AGCTCAGTTGGGAGAGCGTTAGACTGAAGATCTAAAGGTCCCTGGTTCGAT
AGCTCAGTTGGGAGAGCGTTAGACTGAAGATCTAAAGGTCCCTGGTTCGAT
AATGGGGAAAGTGCAAGTCCTGAAAGAGATAGGGAGAGTTTGAAGGTAGAA
GGTGGGCTGTCACGGAGCGACTGTCGAGATCGCCTAGTATGTTCTGTGAAC
CGAGATCGAGACCGGGAACGGGACAGGGATCGGGAGCGGGATCGAGACCGA
TAAAAGTGAGAAAAATTTAAAACACGAGAATACATAGGCACACATTCTATT
TTGGACATGTGAACATGGTGATGGTGAGATCGCTAGAGCCCCAAGAGATTG
GCGTCGAGCTGTGCGTTTCTCCATGGAGATCTTAAAGGCACCACCTGGCTT
TATACGTATCGCTTCTCGGCCTTTTGGCTAAGATCAAGTGTAGTATTTATA
TTTATAGATATACGTATCGCTTCTCGGCCTTTTGGCTAAGATCAAGTGTAG
TTATAGATATACGTATCGCTTCTCGGCCTTTTGGCTAAGATCAAGTGTAGT
CTGAACACATCCTGCAAAAAGCCCAGAGAAAGGTAATATGAATGAAATAAT
GATAACGCGTCGGAAACCCTTTGATGAGATTGGTGGCCCAGCTTTCCGAAT
CTACGGACCCCCCAGCAACTTCCTCGAGATCGATGTGAGCAACCCGCAAAC
CCATAAAGGGCCAACGACTCTCTTCGAGACATCAGAAGGCACAGTCTACAT
AGAAGCACCTGGAAGAGCGGAAGAAGAGGTTGGAGGAGCAGAGGCAGAAGG
AGGTGTCAGATTGCAGATTTGATGAGAGAATCGGAAAGGATGGGAAGGGCC
TTGTTGGAGAAACACTGAATACAGGGAGACTGAAGAGGAGACAGTTTGGAA
AGAGGCAGGTGGACGTGGGAATCTGGAGATCGGGGTGCCGTCAGTGTGTTA
AGAACCGAGAAAATCCTCGGTTCTCGGCCTTTTGGCTAAGATCAAGTGAAG
CTGGACGGACGACATAGAGGACCACGAGGAGGAAGACGACGAGGACTTCCT
ATACGGATGAGAAGAACTCCCTTTGGAGAGAAATGTGTAGCACACTGCGAT
TTAATCTGTGTTTCTATTGCTTCTCGGCCTTTTGGCTAAGATCAAGTGTAA
TAATCTGTGTTTCTATTGCTTCTCGGCCTTTTGGCTAAGATCAAGTGTAAT
TTAAAGAGAAGTCATATCGCTTCTCGGCCTTTTGGCTAAGATCAAGTGTAA
TAAAGAGAAGTCATATCGCTTCTCGGCCTTTTGGCTAAGATCAAGTGTAAA
AAATAAGTGGTGACGATTGCTTCTCGGCCTTTTGGCTAAGATCAAGTGCAA
AATAAGTGGTGACGATTGCTTCTCGGCCTTTTGGCTAAGATCAAGTGCAAA
AAGACTATTCAGACATTTGGTGTATGTGCTTGGCTGAGGAGCCAATGGGGT
CCGAGCCTGTGGGGCCGACAGCTATGAGATGGAGGAAGACGGCGTCCGCAA
TTTTAAGATGAAGGCTCCCCGACCTGTGAAAAACAGCCCTAGCTCAAGGTT
CCGCTGTGGATGATCGAGAGGATCTGGTACCAGGTAAAGCTGGCCGAGCAG
CGCTGTGGATGATCGAGAGGATCTGGTACCAGGTAAAGCTGGCCGAGCAGG
AACAGGGCTTTGCTCTCCTCCATCCGGTTCTCGTTGTCCGACTCCACCAGG
ACTGAAGAAATTCAGTGAAATGCGGGTAAACGGCGGGAGTAACTATGACTC
GGGCTGTAGGGCGCTGGCTGAAACAGAGTGAGGAAGAGCATTGGCCCCTCT
CATTGTAATGGCCTGCCGAGAATTTGAGATGGGAAGGGTATGTATAATCTA
GGCGGCGGCGGCTGCAGCTACGAACGGGACCGGAGGAAGCAGCGGGATGGA
GTGTTTGTGGTGAAGAGGCAGAACCGAGGTCGGGAGCCCATTGATGTCTGA
TCTGCCGAGTCGAGCTGGACACCCGGAGATCAGGGAGGCAGCAGTTGCAGT
GCTGAGTACTGGACCTCGGACCAGAGCCATGTAAGAAAAGGCCTGTTCCCT
TTGTAGTTGGCCATTGTGTTATTTGGAGATGGAAGAGCATTCTGAAACAAG
AGAGCAGGGCTGTTAGAACTCTAGAGAGATGCAGGAAGCAGCCGCCGATGA
ATAAAATAATGACCAGTCGCTTCTCGGCCTTTTGGCTAAGATCAAGTGTAG
CTGTCGAGATGCTTGTGATGGTCATGAGATTGGAAGGGTAAAGCAACTCTT
TCAAGAGACAGATCACCTCGTGACAGAGATCGGAAAGATAAGAAGCGGTCC
AGAAGCGGCTGCGCACGGACTGCTGGAGATGGTGGAGTCCGTCAGTGAGTG
CCCCACAACCGCGCTTGACTAGCTTGCTGTTTTGCACTAATAACAGTAGTA
ACCATCTCCTCTGTGCTTTGGATCTGTCCTGCTGTATTCGGTTCTTTTAAA
GAGATGGGATTGTACCAGTGCTCTAGAGATCATGGAAGTGCACAGCACGTA
CTTGAAGGCTGCATTAGAGCATGAAGAGACTTCCGGAAGAGGACACAGAGT
ACTGTCACACTGCAGCCTCCGATCTGCTGGAGTACAGACCACAGCACCACG
CCCCAACCGCACTGAGGATAAGGAGGAGAACAGGAAGAGCACGATGGGTGA
AGCGAGGAAGACCAAGAACCTGGAAGAGATCACAGGGAGTCCAGAAACGCC
CAGCATCTCGAAGCAGGCTCTGAGCGAGATTGAGACGCGGCACAGTGAGAT
TGCGGGCAGAACTGGACGAGCTCAGGAGGCAGCGGGAGGACACCGAGAAGG
ATGGCCGCGGCCATGAAGAACGTGAGTGTCTCCTCCCCTCCCCCGCCGCTC
TAGATCACACCTGGTATTGCTTCTCGGCCTTTTGGCTAAGATCAAGTGTAG
CAATATAGTGAGACTATTGCTTCTCGGCCTTTTGGCTAAGATCAAGTATAG
AATATAGTGAGACTATTGCTTCTCGGCCTTTTGGCTAAGATCAAGTATAGT
AATTAGAACGATACAGAGAAGATTAGCATGGCCCCTGCGCAAGGATGACAC
AATTTAGTAGAACATATAGCTTCTCGGCCTTTTGGCTAAGATCAAGTGAAG
ATTTAGTAGAACATATAGCTTCTCGGCCTTTTGGCTAAGATCAAGTGAAGA
CTTAGGTCTGTTAGAGGAAGACGACGAGTTTGAAGAGTTCCCTGCCGAAGG
CCCATCGGATTGTGAAGATGAACAAGAGTGAGGATGATGAGTCTGGGGCTG
TGAGGCTGTGAGGGAATTTGCAAAAGAGATCGATGTCTCCTACGTCAAGAT
CTGTGTCCAAGTCCAAATCCTGAAGGAGACGCGGGAGCCCACGGAGAACGC
GGGCCAAACTGCAGAACTGACGAAGGAGAGAGGAAGTGTGGGGGGCCTGGC
AATTGGAACGATACAGAGAAGATTAGCATGGCCCCTGCGCAAGGATGACAC
CAACCTGACCAAGGACGACCTGGATGAGGAGGAAGACACACACCTCTAGTC
TTTTTTAGGTCTTTGACTTTGAACTGAGCAGCCAGGATATGACCACCTTAC
ATCCCCAAGTCTGTGACACCAGAACGCATTGCTGAGAACTTTAAGGTAAGA
GTATATACAGGAGCTGTAGAGTTCAGAGAACGGAAGAGTGTATGGGTCAAT
CCCATGGAACTCATGTGTAGTGCAGGAGATCGGAAGCAAACATACATGTAA
ATGTGGACTCAAGCGTAAGAGCGAGGAGATCGAGAACACAAGCAGCGTGCA
TATAACTTACCCAGATCGCTTCTCGGCCTTTTGGCTAAGATCAAGTGTATA
GTTTAGAAGATAGAAACAGCTTCTCGGCCTTTTGGCTAAGATCAAGTGAAC
TTTAGAAGATAGAAACAGCTTCTCGGCCTTTTGGCTAAGATCAAGTGAACA
AGGAATTGTTCGGACAGATGAAGAGGAGGAAGAAGAGCAAGATGCCAGTTC
TTTGATCTGTGCTATGGTTCAATCTGTGCTACAGAGTTCACACTTGGTCAG
GGTCTGTGTGAAGGCAGAGACCAGAGAGAAGGAAGTGAGCCCACTGCTCTC
GAAACTGGCAGGACTGCGGAATCGCGGGATCAGGAAGCGCGTAGGCACTCC
CTGTAGGAAAGGACAACTTCACCCTGATTCCGGAGGGCACCAATGGCACTG
AGTGGAATGGAATTGTGACCTGACAGAGAAGGGAAGGCAGGCTGACGAAGG
ATTTATACAGAGACTATTGCTTCTCGGCCTTTTGGCTAAGATCAAGTGTAG
TTTATACAGAGACTATTGCTTCTCGGCCTTTTGGCTAAGATCAAGTGTAGT
AGAGACTATTGCTTCTCGGCCTTTTGGCTAAGATCAAGTGTAGTATTTATA
AAATGGTAGAGCGCTCGCTTAGCATGCGAGAGGTAGCGGGATCGATGCCCG
GTCAATCATCAATTCATGGCCTTTTGGCTAAGATCAAGTGTAGTATCTGTT
CATCAATTCATGGCCTTTTGGCTAAGATCAAGTGTAGTATCTGTTCTTGTT
GAAATGCAAAGAATAATCGCTTCTCGGCCTTTTGGCTAAGATCAAGTGTAG
ACTCTCCTCGCGCATCTTCTTAACTGATTCTCCTTTCTTTCCGATGATACT
AAGTTTGTCATCTCAATTGCTTCTCGGCCTTTTGGCTAAGATCAAGAGTGA
TGTATTGAACCCATTATCGCTTCTCGGCCTTTTGGCTAAGATCAAGTGTAT
GAACTCATTTGGAACTCCCCGTGAGGAGGTCGAGGCGCACAGGGCAAGCAG
TATGCAGACTTGTAAACTTCTCTTTGAGATTGGGAGCCTCGATGAAGGAAT
GTCTGTCTCATGCTCTCCCATATCTGCAATCTTTGCTCTGCACAGTGGTAA
AGCCATCAACTCACAGCTGACTGTGGAGACTGGAGATGCCCACATCATTGG
AGAACTTGGCCTGCAGAAACTGAAGGAGTCTGGAAAGCAGCACGGCTTTGC
CAGCTTGTTTTCTGGAATTTTGAAAGAGATGGATAAATTTAAGACACTGTC
GCTACTATAAGATTCTAGACGTGATGTATTCTCGCCTTCCCAAAGATGATG
GAAAACCTGGATAGATTGCTTCTCGGCCTTTTGGCTAAGATCAAGTGTAGA
CTTGACTCTAGTCTGGCATGGTGAAGAGACATGAGAGGTGTAGAATAAGTG
GGAACGGGCTTGGCGGAATCAGCGGGGAAAGAAGACCCTGTTGAGCTTGAC
CCACTGTCCCTACCTACTATCCAGCGAAACCACAGCCAAGGGAACGGGCTT
GAAATTGTAGTGACTCACTGGCACCGAGATCATTCTGGAGGCATAGGAGAT
ACACAGCCAGTAGTCGTGGCCGAGTGGTTAAGGCGATGGACTAGAAATCCA
CTACGATGTCATGAAAGATTTTGAGGAGATGAGGAAGGCTGGTATCTTTCA
GGAGCGGCTGTAGCCTGTGAGCAGCGAGATCCAGGGACAGAGTCTCAGCCT
GCTCAGACTTACTCTGAACTTCAAGGAGAGCGGATAGTTTCTTTACATTGC
GAAAATAAGATGAATTGTGAACATGGAATAAAAGGCAAGAGACACACACAG
GCTCTTTGTCTTCGGGCTGCAGGGGGAGATCGTGGAGCAGCCGCGCACCGA
CAGCACTTTAAAACACAGATCTTTGGGGATCGGAAGCCCGTGTTTGACGGC
ACGGGACTCCGAGCACATCGATGACGAGACGAGAAGGGCCCTGGAGGCAGA
AGACTGACGTGTAGGCATGGACTTTGAGATCGGGCACTGTCAGAGGTAAAG
TAAGCCACAACTGCAGAAGCTCAGTGAGATAACAGAAGAGCAGGTCCAGCC
CGCTTTACTGGGCTCACTCTATCGAGAGGTCGGAGGCTGCGAGTGTCGCTG
TAATCTGGAGTTAAAAACTATTGATGAGAAGGAAGAGCTGAGAAATATTCT
GCTTCGTGGAGCTCACTCGGTCTGAGAGGTCGGAGGCTGCGAGTGTCGCTG
GGATGAGGGCCTTCCTGGCCTGCATGAGGTCGGACACCCCAGCCATGCTCA
ATCCTAAATACAAGTTAGGCCTTTTGGCTAAGATCAAGTGTAGTATCTGTT
AATACAAGTTAGGCCTTTTGGCTAAGATCAAGTGTAGTATCTGTTCTTATC
AGGTGATGTCTGTAAAATGTCGGATGGGATTGGAAGGCACAAGGAATGAAT
CAAGGCGAGGCAGGACTGTGTCAAGGAGATCGGCCTCTTGAAGGTGAGCAC
AGTAGCTAACATTTATTGCTGCTCGGCCTTTTGGCTAAGATCAAGTGTAGT
GGGTCCGCAGGCGTCGCGGGACGAGGAGATCGGAGCCGGGAGACTCGCGCA
TGGACTGGAGTGGAGCATTGGCTGAGAGACCAGGAGGGCACTGGAGCTGTC
GAAAGGTGAGAACGTGTCCACCACCGAGGTGGAAGGCACACTCAGCCGCCT
GTTACTGCTGCAAGACAAGGACAAGGAGGTGGAAGAGCTCCTTCAGGAAAT
GATCCTTAAAGATGAGATGAACAAAGAGATTGAGGCGGTACTGCTTTCCTT
GAAGGAAGCCGCTCTGACAAGTGAGGAGGTCGGAGCAGACTTGGAGCAGGT
AACTGAGAACGTCAAGTCCAGCGAGGAGATTGAGAGCGCCTTCCGGGCCCT
CGCAGACTTTGGACTCTGCAAGGAAGGTGGGGGCCGCCCATTGGGATCCAT
ACTTTCTGTCTTTTTTCAGAACCAAGCGCCTCCAGGTCTCTACACGAAGAC
GGAAGCTCTCGGGGTAGAATCCATGGAGATGGGGGAGCTATGGCCCCTGCT
GCCAGGGCGTCCGACCTCTGCACCTGAGAGAAGATGAACACGGCCGACCAG
AGCATTGCATCTGAGGCAAAAGACTGTCTTGAGCTAAAAGGTATTTTTGCA
CTACGACCCCACCAGCTCCCCGTCGGAGATCGGGCCGGGAATGCCGGCGAA
ACCAGGACTCACCTCTGACAAGCAGGAGAAGGTAAGGGCCCGGTCAGCTCC
CTTTGCGGCTGCTGTGGGGACTTTCGAGAGCAGAGCACACCCCTAAGTGCG
TGGTGGACTCGGTGCTGGATGTTGTGAGAAAGGAGGCTGAGAGCTGTGACT
TTAAAAGATGGCTAAATCACTTCTCGGCCTTTTGGCTAAGATCAAGGGTAA
TCATAATCATTCACTATCGCTTCTCGGCCTTTTGGCTAAGATCAAGTGTAG
CATAATCATTCACTATCGCTTCTCGGCCTTTTGGCTAAGATCAAGTGTAGC
GTTATTTAGTCTTTCATCGCTTCTCGGCCTTTTGGCTAAGATCAAGTGTAT
TTATTTAGTCTTTCATCGCTTCTCGGCCTTTTGGCTAAGATCAAGTGTATT
ACAGCAACTGGAGCTGCTAGAACTTGAGATGAGGGCAAGAGCGATTAAAGC
CAAGAGGCTGGTAGAGTAACTGTCCGAGATGGGATGCCTGAGCTCTTGAAG
AGATTCAGAGTGGACAATGTTTAAGGAGATTTGAGAGGGCACACAGTAAGG
GGAAGAAATGCTTCGGAAGGAACGAGAGCTGGAAGAGGCGCGGAAGAAACT
CTATGAGAGACTGCTGTGGAATGGTGAGTTCGGGGAGCCTAAGTAGTCTTA
GATCACCTCTCAGTGTTTTGGCTAAGATCAAGTGTAGTATCTGTTCTTATA
TGTTTTGATCACCTCTCAGTGTTTTGGCTAAGATCAAGTGTAGTATCTGTT
CCTCGAGCGACTACTAAAAGAACAAGAGATCGAAGATCAAAAGGTATGATT
TAAAATTGGAAAAATACAGAGATTAGCATGGCCCCTGCGCAAGGATGACAT
TCACCATTTGACTGCAGCTTCTTCTGAGATGGATGAAGAGCATGGACAGCT
ACTTGGTGTGATCCTGAGCAGATTGGAGAGTCGGAGGAGACAAGGTCTCAT
CCTATTAAATATCTGATCACTTCTCGGCCTTTTGGCTAAGATCAAGTGTAT
CTATTAAATATCTGATCACTTCTCGGCCTTTTGGCTAAGATCAAGTGTATT
CCTATGGATATCGGTCTTGAGAGTTGAGATTGGAGAGCAGCGCCGTCTGTA
GATCTTATGACTGTACCTGAATCAAGAGATGAGGAGATGAGTAATAGTACC
CTGAGCTGGACACGAGCACAAAAACGAGATCGACTAAAAGCATTCTGTTTT
AGCCCAGAGCTCAGGCAGAATCCAGGAGTGAAGAATGAGCACCGGCCCGCC
GAAGCCACAGGTGATCGCGGACTATGAGAGCGGACGGGCCATACCCAATAA
GAGGATCCAAGAGAACAGTGGAGGCGAGAGCAAGAGCGCATGTTGAAGGAA
TACTGTGGACCTGAGCTACAGAGAAGAGATCGAAACAAACGTCACGAAATC
GCTATGGAATGGGAACGTCTGTTGAGAGAGCGGCAGCCAGCACTGATTACT
CAAAATGTGATTGGATCGCTTCTCGGCCTTTTGGCTAAGATCAAGTGCAAA
CCTTTCAGTATCAGACAGTGGAAATGAGCTCAAGAGAGTGCACACACAATT
ATAAATAACAATCACATCATTTCTCGGCCTTTTGGCTAAGATCAAGTATAA
TAAATAACAATCACATCATTTCTCGGCCTTTTGGCTAAGATCAAGTATAAA
ATATCTGTGGAGATATCTCTGAGCAGAGAGCAATAGAGGACAGGAATGTGT
GGAGGCTCGTGAGAAGCTGGAGATGGAGATGGAAGCTGCACGCCATGAGCA
CAGTATGAGAGGAACCACAGATTCAGACATTTGGTGTATGTGCTTGGCTGA
GGGTCTGCCGGCCCTGCGGGCCGCCGGTGAAATACCACTACTCTGATCGTT
TGACTGAACTGATAGATCGTTTTAAGAGATGGAAGGCAGAAGGACACAGTG
CGGAGAGGCTAGAGCCATGGACGAGGAGATCGTGTCCGAGAAGCAAGCCGA
TCAGGATGATCCGTTGGTGCTGAATGAGATCAGAGAAGACCTTCGAGTAGA
CAGGTCTTGTAGGAACATCAGCATTGAGATCAGGAGAGTCCAGGTTGGAGA
ACCATGAAGATTCCAATGAGAGCTTGAGCTCGGATGAGCGCCATGGCCATG
GGAAATCAAAGATTGGGAACTAGTGGAAAGCGGAAGAGCAGGTCTTGATGT
CATGATGCCACCAGCATTTGGCTAAGATCAAGTGTAGTATCTGTTCTTATC
TAAAAACCACTGTACATTGCTTCTCGGCCTTTTGGCTAAGATCAAGTGTAA
AAAAACCACTGTACATTGCTTCTCGGCCTTTTGGCTAAGATCAAGTGTAAA
AATGAACACCCTCACTTTAAAAACTGAGTTTGGAAGACAGACGTAGACTCA
CGAGGATGTGTACGAGCTGTGCGAGGTGATCGGAAAGTGAGTCTCCACGCG
AATTGGAACGATACAGAGAAGATTAGCATGGCCCCTGCGCAAGGATGACAT
GGAGCAGTTGACCCAGGAATTACAGGAGGCTCGGAAGGTAGGGGAACATGA
GTCGGAAGTGAATGACAAGAATCATGAGATGGAGGAGATTCGTAAGAAACT
CAAGGAACTGGCCTCAAAGAACAAGGAGATCGAGAAGGACAAGAAGCGTAT
CGGACCAAAGAAACAAACTGTGAGAGTGATCGGGAAAGGGGCAATAAGGCC
AAAGGCAAAGAAGATAAGGAGAACAGGGATCAGAGTGCACAGGTGATTCCC
AGATTCCATGAATATCCTGGACCCTGAGGATGAGGAGGAGCACACTCAGGA
GATCCTGGGACAAGAGCCTGATGCAGAGATGGTGGAATATCTCATCTAAAC
TGAAATATCAGTCTCATTGCTTCTCGGCCTTTTGGCTAAGATCAAGTGTGA
GAAATATCAGTCTCATTGCTTCTCGGCCTTTTGGCTAAGATCAAGTGTGAA
AGGGAGAGGGAACGGGAATATGAACGAGATCAGGAGCGCATACTTCGAGAA
CCAAGAAGACTGGGAAATCAAAGAAGAGAAGTAAGTGGGGGAGAGTGAGTG
TATTTTTATCCCTTCTTGGCCTTTTGGCTAAGATCAAGTGTAGTATCTATA
AATTGGAATGATACAGAGAAGATTAGCATGGCCCCTGCGCAAGGATGACAC
GGGTTCCCCCAGACCATTAGAACCCGAGAGAGGAAGAGGAGGCACCGCGGC
TGGATTACCAGAATAATTGCTTCTCGGCCTTTTGGCTAAGATCAAGTGTGG
GGATTACCAGAATAATTGCTTCTCGGCCTTTTGGCTAAGATCAAGTGTGGA
AATTGGAACGATACAGAGAAGATTAGCATGGCCCCTGCGCAAGGATGACAC
GACATTGGGTGTAGGACAGTGAACTGAGAAGGAAGCTATTAAGATTCTGGC
CTTCCCCGCAGGAGAACTCCTACGTGTCCAGCACTGGCAGAGCCCACAGTG
ACAGAGGACCTGGAGGACGGGACGTGCAGGGTCACCTACTGCCCCACAGAG
GGCCTGTGTCCTGACTGGGACTCTTGGGACGCCAGCAAGCCCGTTACCAAT
TTTAGCCGCTGGAAAGCTGAAGACTGTCGCCTGCTCCGAATTTCCGTCATC
GTACGAAGGCTGGCCCGAGGCGCTGGAGATGGAAGGCTGTATCCCGCGGAG
AATCCTTTAGGAGGATCCATTGGAGGGCAAGTCTGGTGCCAGCAGCCACAG
GAACGAAAGTCGGAGTTTCGAAGACGATCAGATACCGTCGTTGTTCCGACC
CTAGCTGTGAGAATTAATGTGAATTGCAGGACACATTGATCATCGACACTT
CTGCTCATTAGTAGAGAAATCACAGGTTCAGACATTTGGTGTATGTCCTTG
CGCCTTCGTGCTGGTCCTGTACGACGAGCTCAAGAAGGTGATCTAAGGGCC
AGCGTGCCCTCTGTACCTGGGATCTGCTGTCAGCTGTCATTCCGGTCATAA
CTGCTCATTAGTAGAGAAATCACAGGTTCAGACATTTGGTGTATGTCCTTG
CCTGATACTGGCATTTTGTAGATGTGGTTTGACTATTTCTGTATGTCTCCA
CATGCACCACAGCACCCAGCCATCTGAGCACGTAGATTTTTAAAAAGCTTG
TCATCTTTTCCTGTTTTCCCTTTTCGCTTCTTTCACCTTTTCTTTTTTTCT
GGAGGCCGAGGCGAGCGGATTACGAGGTCAGGAGATCGAGAACATCCTGGC
TTTTAAATTTGTATACTGCTAATTGGCTGCTAAAGTTGTTTGAACACTGCA
TAATCTAGTAATATTCCACCAGCTAGCTTGAACTGCTTTCTAAGGTTGAGG
TTCCACAGCACATTGGAAATTCTTCGAACCCCCTCTGCCCCCAAATATCAA
TCAGGTTATATATACTCCTTCTGCTGTGTTGCTTTCAGTAGCCATTTATAT
AGAGAGAAGCACTGAAAGAGACATCGTGGCAATTGGCATGGCACATGGGCT
AGAGCTCTGGAACATACTGTCCCATGGGGACCATTCCAAGCCTCTGTCCCT
GATCGGGAGACATGGGCCTCGGTGTGCCTTTCAACATCGCCAGCTACGCCC
AGGTTTCACCATATTGGCCAGGCTGGTCTGGAACTCCTGACCTTGTGATCC
AGAAAGAGGAAGTAAAAACTAAAAGGCAGAAATGAAATCCACAGGCAGACA
CACTCACCTGGGGAGGAGTCCAAGGGAAACTCTGGACGTGCACCGTCCTGT
ACTCAGAAAGAGTCCTCAGCAGAGGGGTTTTGGAGGCCAGAGGACTCCCCC
AGGAAGAGACCAGGGAATCAGCCTTGGAGAAAGCACGTCTCTTCCGACAGC
AACGTGATCTAGCACTTAACTACCTGTGCAGACACAATGGACCCTGCCTTC
TGTGTGTGCCTTTGGCATTTAGGAAGGGTTGTATAGCTCATGTTAAATATT
GGGCAGCTTCCTTAGAACCTACGAGGCTCCGTCTCTCTGCAGTGACTCCTG
GAAATTTATAATACATAAGTTTCTGGAGGCTCCAGGGAGAATGTGTTCCTT
CTTGCTCTATTGCCCAGGCTGGAATGCAATGGTGCAATCTAAGCTCACTGC
CAGGCTGGAGTGCAGTAGGGTGATTGGTTCACTGCAACCTCCACCTCCTGG
GTGGGTGGATAACTTGAGGTCAGGAGTTCGAGACCAGCTTGGCCAACATGG
CGATGCTTCCACCTCAGCACCCCCCGAGCAGCTGGCACTACAGGTGCGCGC
CAGGTAGAATTCACTTTGCCTTTTTGTTCTGTTCAGGCTTTCAATATATTG
GTATTTATCTGGTATTGGTATTAGAGTAATGCTGGCCTCTTAGTATGGGTT
GTTAACCCTGGCATTTTAATTGCTTGGAACTTCAAACTTCAGAGCTCTTCT
GCAGACCTTCACGAACAGAGCCCCTGGAGAAACAGAACCAGAGACTCTCTT
TATTCATAATTGTCCCTAATGAAGAGACCCCTGTGCACTTTAATTTTCTGT
TAACACCACAAGCAGCCAGAATGGAGCAGAAGATACAACAAACTCTGGGGG
TACCTGGCATGCCGCTCGTGGAATTGGATGGAGAAGAGAATGGAACTCTAG
TATGATACTAGATTGAGGTAAAGGTGGTTATGAGACTATACAATTAATTCA
GGCTGGTCTCGAACTCCCAACCTCAGGTGATCCACCTGCCTCCACCTCCCA
AGTTTTTGTATTTTCAGTAGAGACGGGGTTTCACCATGTTGGCTAGGCTGA
TTGCTGGATCATATGGTAATTCTATGTTTAATTTTTGGAGGAACGATCATA
GATTCTAAATGGAGACCATGGGTCTGTTTGTTTGATTTTAAGGGTAAGCTA
AGCTTAAGCTTTACCTTTTCCACCAGTTTTGTGAGATCAGCCCACCCCAGC
AATTGTCAGTGGGGGCTGGGAATGGGAGAGAGGGTGAGTGGAGGGATTTGG
TTTCTTTATTCATTCTCCTGTTGATGTATATGAAGATGAACAAAGAGAGCA
TAGGCTGCCAATTTTTTTTTCTGATGGACAAAATAAATAAACTGTGATGTC
CTCCCAGAGGGGTGCCATCTCGCCGGGGCCGAGGAGGAGGGAGGCCCCCTC
CGATTTAACCTACAGGAGAATGAGAGAGTTTGAATAATTAACAGACTGTTG
TGGATGGCACTCTGCCTCAGAGGCAGCCCTCTGCCAGTGCCCTGTGGCGCC
CATAAGTTAAATGTTTCCCAAGAAAGTGTTCTCTCCCAAAGTTTGGCTTCC
CACACTGGTGGCTCTACCAGTCTGGGGTCTCAGAGGCAACCCTACCCCCAT
GGTTTGCTTCTTCCCCTCCTCCAAAGCCACCAACCTGTGATGTAGGCAAGA
AACTTTCCTTGAAAAGGAAAAGTGGGGGGAAAATCCACTAGTTGAATACCC
AATGGAAAGATGATTGAAAAACACTGTTACTTACATCAAAGCATGCATTCT
AAAAAAGAGAGACAACCAGACATATGCTGCTTGATGGAAACATCTAGTACC
AGCTCCCTGCAGCCTGGAACTCCTGGGCTCAAGTGATTCTCCCACCTCAGC
AAATTCAAATAGGGATATACCCTTTGAACTTAAGAACTCTAGGAATTTAGA
GGATGATTCCCCTCTGGCTGAGGCTGGTCTAAATACTCCCTCCATGGGTGC
GAGGACAGGGTGCCAGGGAGGTAGGGTCTCTCAGGGGAGGTGCTTGGTTTG
GGGGCTGTCCCTTGTATGATACTTGGCACATCCCAGAAGTTTCTTCCTACC
TTGTGCAGTTAATGCAATTATTACAGGGTCCTGAGGCGATATACATCCTCC
GCTCTCTGGCCCTGAGCCTGGCCCCGCTGACCTGCCCTGGTGTCCCCCTGT
GAAACTGAACAACCTGCTCCTGAATGACTACTGGGTACATAACGAAATGAA
CAGGCCACCATGAATTCGTTGCCTTGCCTCTATAATTGTCAACGTTTGTTC
CCTGGGGAATAGTCCAGTAAGATGGGAAAATTGGTAGTGTATAAACGGGGG
GCAGTTGGTGCTGGACCCTGTGGTGGAAGAGAAGATCCAGTCCATCCCACT
CCTTGGTCTCCCTCCCAAGGAGGCTGACCTGCATGGACCACTAGAGGCTCC
TTTTTTGAATTTTTAGTAGAGACAGGGTTTCACCATGTTGGCCAGGCTGGT
GTAACATTTATTGTCTTTGGAACCTGAGCAAAGCAGGAAAGTGCTCTTACA
TTAGAGCTGAAGGTCTTTTTTGGGGGGCTATGGATTGGTGACCATAAATGG
CCCCTCACTCACCCGGGGACCAGGAGGGACACGGCACTGAGGGCCCCTCAC
CAGGGTCTCAAAAGCACAGAAAGAAGTTCAAGGTTGCCTTTCTCTTTGCAT
AAACTTATTTTAAAATTGCTAAATAGAGTAACTCTAGTTTCTTTTCTTTCA
TCTTTCTCTGTGAAGGCACTTGCAGGTGCACAGGGTCAGAGCGTCTCTGCT
TATAGTAAGAGCAAACATTTAATATGGTTCATAATTTTTGAAGATCTTGGT
TGTGTGTGTGTGTGTTTATGTGTATGTGTGTGTATATATATGTTTGTGGTT
CTCTTAAAAATAGTTTATTAATTAAGAAAAAATTAGAGGGATGCTGGCTTG
TTTGTTTTTGTTTTAAAGCAGTCAGGCTCATCTTTGAGCATAATTATGGGA
GCACAGCCTAAACTACTGACCTACAGAACCATGAGCCAAATGAATACGTAC
TGGTTTGCATTTCTCTGATGATATTGAACATCTTTTGAGGTGTTTTATCAG
GCCTCCCGAGTAGCTGGGACTACAGGTGCCAGCCACCACGCCTGGCTAATT
GTGTGTGTGTGCAGTGCATGGTGCTGTGTGAGATCAGCATGTGTGTGTGTG
GAGCAAAGTTATAAAAGAACCTTCAGAGTCTCCCCTTCTCAAAATGTTACT
CTCTAATTTCTTGACCACTGAACCTGTTTTTTTATTTTTTAATTTTTTTGT
GGGTACCCGGGATGTGGCAGGGGCAGGACACTTGGGGGACCCTTACTGGGC
TTATAAAACTTCTGTCACTTCCGTTGTCTTGTTTCATCTGCAGTAGCAACA
AGGCCTTTATTTACAAATAGTTACAGATAACCAGTCCTCATCAAACATTAA
ATGACAGGAGGCCTGGCTGGGCAGGGTTCTTGGCCAAAGATACAAGAATAT
AATGCAGGTAAGAGTTTAATTGTATGTTGTTATGCTGGAAACTGGCGTTTT
AATCCAATAGTCAACCAAGGTAACGGAACTAAGAAATTGACATTTCTAATG
CTTGGAGAATAAACCTGATTATGAGGGATGGCAAATGTAATAATATATTGA
AGTAGCCCTTATCCATTTTAGTCCAGAAAGGCATATTTGGCTTTAGTACTG
CTTGTAGTATAGTTTGAAGTCAGGTGATGTGATGTCTCCAGCTTTTTTTGT
GAGACAGAGTCGTACGTCTTACTCTGTTGCCCAGGCTGGAGTACAGTGGTG
ACACCTCACTCAGATAACAGCACATGTTCAACGCTATATATTCACCCTTCA
CTGTGTGAATGCTTCTATTGTCAGAGAGCTCATAGCTGCTTGTAAACTTCC
ATGCCAATGGGGGCTCCAGTGGGTGGCTACTAAGCATCCAGAGTTGGGCCT
AAAGCAGCCGGGTATGTTGGCTCATGCCTGTAATCCCAGCACTTTGGGAGG
AAGTACATTTGGAGCCTTTAATCAGGGAAGCTTGCAGGGCTGCGGCACTCA
TTATGCCTATAATCCTAGCTACTCAGGAGACTGAGGCAGGAGAATTGCTTG
GTGCTCAAGGCAAGGCTGACGGGCTGCCAAGAGGAATTTCTGGCTGGCTGA
CCTGCCTCAGCCTCCTGAGTAACTGGGATTATAGGTGCCTGCCACCACGCC
GGAAGGAAGGAAGGAAGGAAAGAAAGAGGAAAGAAAGAAAGAGGAAAGAAA
TTGCAGTTTCATTTATTTTGTACCAGTCAGCTCTTAATTAAGTACATGAAT
TGCTACGAAGAGAAACAAAGCAGGTGAGGGCCAGAGAACAAGGGGTGCTCT
GACCGCACCACTGCACTCCAGCCTGGGCAACAGAGCAAGACTCTGTCTCAG
TAAAAGGAAGAAACTGCAAGATTAAGTAACTGATCCAAATTTTTATACTGG
ACTCCTGCCCCACTCCCTTTGATGTGCCATTGTAATACATATTTGTTGAGT
TAAAATACAAAAATTGCTTGAACCTGGGAGGCGAAGGTTGCAGCGAGCCAA
CCTTGATGCTTGCCGATGTTCTTTGGTGTCTGGGCATTGAAGAGTTAGGTA
AGATGATCTCATCTGGGGTTTGCGAGCCCTCATTGTTTTTCACATGGCGAC
CAGAGGGGCTGAAGAGAGAGTTGCAGGGGAGCCGAGTTGCTCTGTTAGAAG
ATGAGAAAAACTACACAACGTATATGTGTTTTTAAAAAAGGCATTTTATAA
TGGAGATATAGTTCACCCACTATATGACTCACCCATTTCGAGGGGATAAGT
GGGAAGGAAAGCAGGTTTTAGAAAAGCTTGAGCTTTGGGATACTGAGTTTA
ACTTGTCTTTCTTCCTGCAATATGAGTTCAGTTCATAATAACTCATGGAAA
TATCACAACATCAGATTTGGGTTGTGGTTCCCTGCTGGGTCTGTACTTTAG
AATTTCCTTGGCTGCCTTGTAGGAGGCCTGTTTTTCAGGAAAATATTCTGA
TATTTTTTTGTAGAGATGGGGTCTTGCTGTGTTGCCCAGGCTGGTCTCAAA
GTGAGTGAGTGAGCTCCTAGTCTGGGCTCTACTGGTCGCTTTTGGTTTACT
GACTGTTCTGTTACCTATTTTGGCAGGTCGAGTTCCCACCAGATCTCTGTT
TCCCCCAGCCCCAGGTAGATCTGGAGTTGATTAATAGTTTTAGTAAACTGA
AGGTCTCACTTGCAAACAGAGAGAAGCTGGAGAGTTGTGTCTTTGCTCCCT
CCTACCTGTGAAATATCTGTTCGTTGTTCAAAGTTTGCTAAAAAACGGACA
GGTCTGTAATCCCAGTACTTTGGGAGGTTTGAGGTCAGGAGTTTGAGATCA
TACGATAATATCTTCTGATATGACTGTGCCTCAAAGAAGCAGTGCAATCCG
ATCATTCTGAGTGAATTTAGTGCTTGTATAAAGGACAGATGAGTACCAAGC
CCAGCTACTCAGGAGGCTGAGGCAGGAGAATGGCATGAACCCGGGAAACAG
CCAACAACAGGAAGAGAGACAGATTGTGAACTAGCACACAAATGGAGTTTT
CTATTAACCCCCATATTAGAGATGAGGAAACTGAGGCTCAGAGAAGTTGAA
AAACTTATCAGTTTGGCTTTTTGAAGTTAATGGAAGACTGAGTTTTACTAT
GCTCATGAGGAGAGGAGGATAATCTGTCGTAGTTCCCGTATTTCTGCTCTT
TAAGGAGATTTTGGGCTGAGACGATGGGGTGTTCTAAATATACAGTCATGT
AAAATTGATTTTTTTTTTTCTCTTAGTCCTCAAACCCTTTTGGCTGGCATG
GTCCACCAGGTCCCCCTCCCGTCACGCTCCAGGCATAGCCTGTGTGTGCCA
TCCTTCTAGGATCCTTGGCTCTCTTGGGAACTAGATTCAGATAGTCATAAT
CACTCCAGCCAGGGTCACGAAGTAAGACCTCATCTCAAAAACAAAACAAAA
ACTTGGAGCCCTCAGTTCTTGTGTGGTGGGCCGGGCTGGGCGGGTGCAGGT
TACACAGAGGCTGTTGACTCACCAGGTAGCCAGTGCTCAGAATTTTTTGCA
GCTGGGGGCACGCGACGCCTGAATTGAATTTGGGCAGTTGCTGAGCAGATG
CAAGAATCCTCTCTGTACCATATAAGATCCTGCAGACAAATAACATCTAGT
ATGACAATTCACTTGCCTGGTTGAAGAGAATACAGGAGTGAACTATAATCT
CTCTTGACAACGGTGTCTGCACCAGGCTTTTGATGGGAGGCTGCTGTTGCC
CGGCCAGATTATTTTTAATAGTAATGAATTGATTGTCTAAGGTGCGTTCAA
TGGAGCTTCGTGGCTTCAAGAATAAGCTGTACGTGGCCGTGGTCGGGGACA
TTTAAAATAGCATCCAACGAGAAGAGACACTTAAGGATAACTTTGATAAAA
TTTTTTACTATAAATACATCAAAGTGAAGAACCCAGTAACAACGAATATAC
CCTTCGTGTCTTAGGACCCTTTTGTGGGTCCTTGCCCACCTTGGTCTTTAT
GAAAGTGGGAGGTGCTGATAGGTGAGTGGCCGTGCTTCCAGCGGAAGGCGC
CATCGAAGAGATTTGTCTTCCAAAGGTGAATGTGACCTTTTGACTTAGGTC
CCGCTGGGTGGGTGCAGTGGCTCATGAGTATAATTTCAACATTTTGGGAGG
TTTTACTATAAGGAGCAATCTTTAAGTGAACCTTCTTGTACATGGATGTTT
AAATCTGAGGGCTGTGTCCAGAGAGGGAGAGAAAGCACCGCCGCATTTAGG
TCTGTCACCAGGCTAGAGTGCTGTGGCGCGATCTCGGCTCACTGCAACCTC
ATTAGCTAATTAAATCTAAGTAAATGGTTATTCCCAAGAACACGGAGGTAA
TCTGTCACTCACCCTGTAGGTCAGGGGTTTTTCACATTTGTGGCATCAGAG
GACCCGTAAGATTGCCTCCTAAAAAGCTATGTCTAGACTTGTGTCTCAGGG
TGCAGTCCAGCCTGGGTGACAGAGCGAGACTCCATCTCAAAAAAATAAAAT
CCCGTGGCCAGTGGCTCACTCTAAAGGGTGAGATCCTTCCCTCTGAGTCCC
ATACCGGTATGCTCTTGAGAGTCTTGCAAGAAACATACTTAACTTTAAGGT
CCCAACAGGAGGGAGTGCTATTGTGGGGTTTCTGCTGAACATGCATGTTCT
ATCAAGGCTGCAGTGAACTATTATCGCACCACTGCACTCCAGCCAGGGCAA
CCACTGCCTGGCCCTCCTCAGAGGTGGGCCATCCTTCCACTGCCGGGGCTG
TCAGAAAAGCAAGCAAAAGTTCAAGGAACCTGCTTGGTTCTGAGATGGCCT
TGCGTAGTTGGGGGCTATTTTAGGGGGCTGTCTGTTTTTAGCATCTCTTAT
AACATGGGTGGGGAGTAGTGGGGAGGTGGGTATTGAGCCACAGGGGTGGAG
ACTATCTTTGATGGGGAAATAGTAAGATGGCAATAAGCAATGTGCCATTCC
CAGGAGCAGCTCCGAGTCAGGAACTGAGGGGGATTGTTGGATGGGGTGTGG
AGATTATGAGAATTTACATTTCCTTGAGTTATCAACTGTAAACTTTGAGAA
GTGATTCCCAAATGAAAATTGAAATGCTGTTATCAGAAGGGCAGTGGATAC
CAGAATTGCTACAGACCTTCAGTTTGTAAAAATAAAATGCAATAAATCTGT
CTCTGGAGCCAGCTTCTAGAGGTAGGAAAGAGAAGATGTTCTTATTCAGAT
TCTGAGGTGCGGGGTCCTGGGGCCCGGCGCGGGTGGCCGCCGCGGCCCCTC
CAAAAACAAAAAAGGCATATGTTTTGCCTTGTCTCACCAGTATCAGAAAGT
GGATGGCTTGAGGCCAGGACTTGGAGACCAGCCTGGGCAATATAGCAAGAC
TCCTGCCTCAGCCTCCCAAGTAGCTGGGATTACAGGAACGTGCCACCATGC
GCATACACATCCATGGTTAATACACGAGCACCATTTGTTATTGACTGATGT
AATACAAATATCAAGGAGTAGGAACGTTCATAGAATTAAAGCAGAAGTCAC
GCTGTTGTGTGAGTGTCCTGGCGTGGGAGGGTTGGGCTGGGCATGGGCCAC
TAAGTACCCATCTTGATTGAAGTTAGCTCAGATGTGGAGATTCATAGAATG
TCCAAGGTTGGAACACAGTGGACATGTTGACTCCCATTACAGTTGTGTGTA
AGCAGAAAAGACATGGTTTCGTAAGGGCTTGGTGTAAAACTTGAAACACCG
GGGAGCTTGAGCTCCCTGGAGGTGAGGACCATGTGTCCACTCCGGTCCCGA
CTTTTCTTCATTAGGCTTTTAGTGTGGTAATTAAATTGAATTTTGAATATT
CAATATTCACCTTCTTCAAATCTTTGCTCAAATGTTGCCTTCTTAATGAGG
ACAGTTACAGGATGCTGTTAGAAGTGTGTCGTGGGCATTCTGCTGCAGGTC
CCACTGTACTCCAGCCTGGGCAACAGAGTGAGATCCTGTCTCAGAAAGAAA
CAGATAAACGCAGGAGGTCCTAAGAGTTGTGATTCCCTCAAGGTCACATAG
CACCAATCAGAAAGACATAATTTTTGCCCAAAGCCCCATCGGGGGTGGGGA
TCCAGCTACTTGGGAGGCTGAGGCAGGAGAATTGCTTGAACTCAGGGGGTG
TGAGATTACAGGCATGAGCCACTGCGCCCGGCCTATAGGTAGGAAGCTTTT
GGACTCAAGTGATCCTCTCACCTCAGCCTCCCAAGTAGCTGGGATTTCATT
CTTTGTCTTCTTTTGAGAAGTGTCTGTTCATGTTCTTAGCCCACGTTTTAA
GCTCTTTCCCTGCAAAAGAGGCAAGGTGCGTATAGTTTTACGAAGTCATTT
TTTCTTGTTTCATTTTGCTCCAGTTGGTATTAAAGAACACAGTGTGTGGAG
TTGTATTCACAGACTATTCCTGATGGAAACAAAACATCTGGAGGATTTCTG
AGATTGTATCAGTGCTCTCCAGCATGGGTGACAAAGCAAGACTCCATCTCA
GGATTTGGGAAGGATGGCCAGTCATGTGGGGACTTTGTGGCCTCTTCCCTT
CCCTGGGGCCTTCCGCAGTGTTTGTGTCCGTGGGTACTTGAGATTAGGGAG
ATCTGTGGGGTAGGACCAGTATTCTGCCTACCACAGGGTGAATCCCAAAGA
TTTGTTTTTTCCCTTATGCTGAAGTGTTTGGGCTTTTGGAAATTACAAGCA
AAACTGGCCATGTGAATTTCTAGTGGTGTTCACTTCCAAAGTGGTGATTTT
AAGGAGAAGTTTAAGATTCTGTTGGGACTGGGAACACCGAGGCCAAATCCC
ATTAATTACAGCTAACTGAGGTTTTGTTTACTGAGGTTAGCAGATTCTAAC
GGCCTTGGCCGGCTCTTCACTCCTGGAGGCCGCTCAGGGGCGCTGGCTGCG
ACCACCCGGGGGCAGCCTGCCAGTGGGTGGTCGGCTCGCCCCTGGATGTGC
CTGGGACGTTGTCTCACCTTTTCCAGAATTGTTGTATATCCTTCAAGACCC
TTCTGGTCCTAGGTTTGCAAAGGCCGTGTGCTCTCACAAGAGAAGTTCACC
TTCAGATGGATACTTCCTGTGTTCAGTAAGATATGCTGTCCTGATAACAAC
TCTTCTTTGATCACTGGCTTATTTAGAAGTATGTTGTGTAATTTCCAAGTA
CTGGTCAGATTTCAGGTATAAAGGAGACCAGGCCTGTGCCCAGAGGATTGA
AATTATGAGGGAATGGACTAGAAAGGATAGAAACAAAGCTCTTGGGCAGGT
TCTATAAAGAGAAGAGGCTTAATTGGCTCATGGTTCTGCAGGCTGTACAGG
TGTAATCCCAGCACTTTGGAAGGCTGAGACAGGCAGATCATGAGGTCAGGA
GTAGACGCGGCTGCCGAAAGCCTCAGGCAGGCAGGTTGCAGTGGCCTTGGG
ATAGAGGATACCGAGACCTCTAGCTGGCTAGCTAGTGGTAGAACTCTAGTA
ATGTGCAGGCCGGTCTTGGGTGGTGGGTTGGGGAGACCCGCGCCCCTTCCC
TGCTGGATCTACAGGCAGAATCCCAGGACTCCGGAGATTAGATAGTTCTGG
ATGTTTACATTGTTCACTAGACTTTGATTGAATTGAATTTAATAAATGGCA
CCCATCTTTCCCATTATATTCTAAAGTATCTATACTGTATCCCTAATTTCA
TAGCCAGACATGGTGGCAGGCGCCTGTGGTACCAGTTACACAGGAGTCAGA
CTTAGCTAGTGGGCTGGGGTGCAGGGTTCCCCTAAGATAGTGGCACAGTGG
AATATTGTGTCTTGAATTCAGGAAAGAATAAAAGTAACACTAGTAAGGTAG
CTTCTTTTGAGAAGTGTCTGTTCATGTCCTTTGCCCACTTTTTGATGGGGT
ACAATTGCCTGTAGTATTCTGTAAAGTAACATGCTGTCCAGGTTTGTAGCC
GCTAATCCATTCAGGATAAGAAAAGGACTTAAGGCCCAGCAAGGTGGCTCA
CCAGGATGACCACAGTAATCCATTTGCCATTTATTTGTAAGGAATATATTT
CCACATAGTGACGGTTCCCAGGATAGCTCTCCAGATCCCCGTAGGCAGGGG
AGACAGGGTCTCATTCTGTCACCCAGGATGGAATGCAGTGGTGGGATCACG
GCTGAGGAGGGAGAGGTTGCTGCCCGCCGGCCGCCCGACTCCAGGCTCCTT
CTGTGAAATCACTCCCGGCTGTGAAGCACTTTTTAAATTGCGGAAAACTCC
TGAATTCGAACGCTGGGGTCTGCATGGACATAATGTCAACATTTGAAACAT
GTGGTGGCACACCTGGCTAATTTTTGTATTTTTTTTTTGGTAGAGATGGGG
CTAATTAATTGTTTTTAGAGACAGGGTCTCACTCTTTTATCCGGACTGGAG
TAGGAGCACTTTTACACTGTTGGTGGGACTGTAAACTAGTTCAACCATTGT
AAGATCCTATCAAAAAGTGGGCAAAGGATATGAACAGATACTTCTCAAAAG
ACTGCGCCTTTGCATTCCAGCCTGTGCGACAGAGCAAGACTCCATCTCAAA
ATGCTGGGTTTACTCACGTCCCACAGCATTTCACTTCCTCCAGGGGCATGG
GACATAAAGCAGATGAAACTGAACAGATTACTAAAAAAAAACCTTGGTGCT
GGCTACAGGCATCACTGCAGGCTCTGAAGCAACAGCAGAGAGTAAGATGCA
CTGCCATCTCAGTTTTGTGATTTGGGCATACCTCTGTCTGTGCATAGCGAT
AAGAAACCTGTCCAGGGACTGTGTAGACAAGGTATGAGGCCAGTCTTCCCC
TTTGTTTTTCACATTAGTCCAGAGTGCTCCATCTTTCGCTCTCTATTCGGT
GCTTACTTATGCAGGGGGAGGAAATGTCACTATTTATTCACCTCTGATAGA
TACAATCCCTTAGCTAGACATAAAGGTTCTGCAAGTCCCCACCAGACTCAG
ACATATACTAGAAACTGGCAGCATAGTGATGGGTAAGATAGTCAGTGTCTT
AACAAATACATTTATACTGTCTTATGTAGCTGCTTTTATACTTTACCTGTG
AAATCCTCCTCCTCCTCCTTAACTTGGGTCAAATAAAAACGAATGAATATA
GCACCCACAAAACAAGGCAGTAATAGTTTGAAGGCAAAGCTGATAAACATA
AAAGCTGGAGTAATAGATATTTGAGGATTTTAGATCAAGAAGGGCTTTTAA
GGTTTCAGCCTAGGTCTGCTTTCTCGCTGCAGGGAAAGCCCATCTCTGACA
CAAAATCTAGGTCTTTTTTCTCTTGGCATCATTGTCTAGACTTCCAGGCTT
TTTTCCTTGGCTGCCAGGGAACTCTGGAACCCCTGTTCATGGTGTGTACTT
TATTGCCCAAGATCTCACAGTTAGTGATTGACAGTAAGATTCACACTCAGA
AGACTGTGCCTCAAGTGAAGACAAGGCTAGTTACGGCCTCATTATGCAAGA
AACAGAGGGGATTAGATACACATGTGTAGGAAAAAAATATAGCAGTTTAAT
CCTCCAGCTCGCCCCGCCTGACCCAGCTCCCTCAGCCCATGTGTCCCCGCT
GAACCCCTCAAAGTCATCCATGAAGGTTGGAATCAGCTTCTTCCACGCTCT
AGCCTCCCAAGTAGCTGAGATTACAGGCATCTGCCACCACACCCGGCTAAT
CCGCCGCGGCCTCCAAAAGTGCTGGGATTACAGGCGTGAGCCACCGCACCC
AGATTGTGCCACTGCACTCCAGCCTGGGCAACAAGAGTGAAACTCTGTCTC
TCTTAAATGGCTGATGATTGCCAAAGCTGATTGTGTTGATAGTTAGCACAA
GGCACCTACGCCCACACGGTGAACCGCAACTGGTACTCGGACGCCGACGTG
CTGGGCGTGCGGCATGTGCCTGAAGGAGGTGGCCGACGTCTGGATGTACAA
ACATGATGCAAGAGAAAGTGGGGCAGGGATGGTAAATGTCCTGCAGTGCCT
GTGGTGGCTCACGCCTGTAATTCCAGCGCTTTGGGAGGCCAAGGCGGGCAG
AATGTTGCCTTTTGGGAGGTAGAAAGGGGAAGGCAAAGGTCAAATAGGATC
AGCCCAAGAGTTCAAGACCAGCTTGGGCAACATAGTGAGATCCCATCTCTA
ATGCTGAGGAGCCTGAGGTCCCTGTGTGAGGATTAGACAGTGGATTGTTAT
TACCTACATATTTATAATTTTCAGTGCTCTTCCTTCTTATATATCTGAATT
AAGAACTTCCAATGGATCATTAATAGAAGTATAACTATCACCCGGGTGCGG
GGATGTTAAAATAAGCTCTACCAAAGTTCCAGAGCCAGTTCACAGTAGAGA
TGTAGTTTCACATACCTCAGGCACAGTGCTGTGATCTCTTGGTGTATATAC
TGCCCAGGCTGATCTCAATCTCCTGGGTTCAAGCGATCCTCCTGCCTCAGC
TCAAGAAGCTGTTGAAGACCTGTAGGTTTGCTAACAGGTACTATTCTCAGC
TGAGACTTTAGAATGGTGGCTGGGAGGCATTTAACATTTCACTTTTTTTGT
GGTGGCGTGTGTCTGCGGAGGGGGAGGTAAGTGGCGCGTGTCTGCGGAGTG
CTAACTGATCTCTAGAGCTTTCTGAGGCTGGGCCATGAACTCGCCATATCG
GCCTCCCAAAGTGTGGGGATTACAGGCGTGAGCCACTGTGCCTGGCCTGCA
CTCCAGGGAGTGGAGAGAGGTCATGGTATTATTGGTCTTATGTGGTAGTCC
GAAGGGACAAAGCTTGGTTGGATGGGTGATGGGAAATTTGTTACAGGAGTA
AAAGACAGAAGAGCAGAGATCTGAGGGGAGGGGTCAGTGCAGATATGAACT
AGCATTTCTGTTAGAAACATACTTAGGGCCAGAATTGCTGGGTTATATTGT
CTTCATTTCTCTCCTCCCAATTTTTGCACTATATTGTCATATATTCACTTT
TACCCCTGTGTTCCTCTCGTGGCTCGAAGTACGTCTGCCTGAGGCTCGCTG
TCCTAGCAAGACCATTTATTAACTGGGTGACTTATTTGTTTTTTGTTTTGA
ATTTTAAAGATTTTACCTTAAATATGTTTCCAAAGGGAGCTTTCTTGATCC
AGTATTTTGGGGAAGAGCATTTCAGGCAAAGGGGAAAGTTTGTGCAGACTC
GAAGCAGGCTTTGTTTGCAGCCATGGCCCAGGGAGGTGACCCACAGGCGCC
GGAGGTTGCAGTGAGCCGAGATCATGCCACAGCACTCCAGCCTGAGTGACA
AATTTTTAAGTTTTTTCAATTTTAAGAGCTCTGAATATTCCTTTCAAAAAT
TTCCATTGTACTAGGTTCCTCATCTGAAGCTGTATCTTCTTCTTTTCTCTC
GCTGCGCGTGGCCTGTGAGAGCCCTGGGTGAACGGGCGGGCAGGAGGGGCC
GCAAAGCACCACAGGGAGAGGGTTAGGCCTCCGGATAACTGCGGGCGGGTC
ACACATTACAAATTGCAGAATTGAGGAAGAAGGGACATCACTACTGATCCT
AGGCCGGGTGGGTTGGCTCACGTCTGTAATCCCAGCACTTTGGGAGGCCAA
GAAAGTCTCAGTAAATAATAATTGAGAAAACTAAAGATTAAAATACTGAAA
CATTTGATTATTTCTCTTATTCGATGTCCAGAAAAATATCTGTACATTCAA
GCCTCCCGAGTAGCTGGGACTACAGGCACCCGCCACTGCGCCCTGTTAATT
TCTTCACACCATGAAGCCACTGCTAGAGGATGGGGGAGGGGTGGTCTCAGT
ATTGCACCACTGCACTCCGGCCTGGGCAAGAATGAAACGCTGTCTCAAAAA
GAGGCAGGAGAATCGCTTGAACCGGGGAGGCAGAGGTTGCAGTGAGCCGAG
TTCACTGAATTTGTAAATCAACTTGGGGAGTGTTGCCATCTTAGCAATATT
TGTGCCCGCCCTTGAGGGTTGGGCTGGCTCTGAGCAGATGCAGCCGCGCTA
CTCCATGCCTTGGACTGCATGTTCTGTGCTGAATTTTTAGCTCATGACCAT
GGGTTGGAGCTGGAACTCTGGGGGGGTGGGACAGCTGGGCTTCTGGATGCT
TAGTATACAAAATAATAAAGGGCAAGTAATGTAAAGGAACGCTGCTGTTTT
GGGGAACTGTGCCTTTTGGTTCACTGAGGAAAAATCAAACAAGGAAACGCC
GTGACTCGGCAGGCCTTGGCCTGCTGACCCCTTTAGGGCGGCCCTGCAGGG
GAAAGTAGTTGGAAATATGTGATTGGAGATGCCCTAGGGTTTCCTTCAGCA
GGATTTCAACATGTCGGGTTTCAAAGGGGGCTGGCTTTGAAAGTGGTCTGG
GGCTCCGGCTTCCGAAGCGGCTCCGGGGCGGGGGCGGGGCCTCACTCTGCG
AAAAAAAAAAAAAAAAAAGTAGCTGGGTATGGTGGTGCATACCTGTAGTCT
TTACAAAAAATACAAAAATTAGCTGGACATGGTAGCATGGGCCTGTAGTCC
GCTCTGCCCAATCTTCGGGAGCTGTGGCTTGACCGGAACCAGCTGTCAGCA
ACTGCACTCCATCCTGGGCGACAGAGCGAGACTCCGTCTCAAAAAAAAAAA
CATCAGCACCAGCAGTAAGGAAACAGGTAATCCACAGAAATGTTAAACTTC
CAACTTTAGCCATGAGATGTGGAATGGTGATTGCAGAGATGATTACCAGTT
AACTCCCCCATGGCATGCCTTGGATGCCAGGTCTTCCACAGCCCCAGGGCC
ATACTATACTGTACTAGTGATTATTGTATTTCTTTACCATTATGCACTCAC
TTGCCTGCTGCAGATACTTAATTTTGATGAAATAGAGAGTAAAGGATCATT
TTTATTTCAAGGAGGCTGTGTCCATGCCGCCCTCCAGGCACAGGGTTCCAT
GGGTTTCTCCATGTTGGTCAGGCTGGTCTCGAACTCCTGACCTCAGGGCCT
TGTTCTTTGTAGGGACATGGATGAAGCTGGAAACCATCATTCTCAGCAAAC
TTGGTGCTGGTCTTTGGCTTGCTCTGTTGGTTTGTCCTTAGTCAACACTGA
GAAGAGGGCTGGATGGATTTCCTAAGGACTTCACCTATGAGGTGAATCCCT
GTGGTGGTGATGGGTGGTGGTGATGGTGGTGGTGGTGATGGTGGTAGTGAT
TTTTTTGTATTTTTTAGTAGAGACGGGGTTTCACCGTTTTAGCCGGGATGG
CAGGCAGACCTAAGTTTGGCATCTGGCTCCTGTGCTGGTGGCTGAGTTCCT
TTTTTGTATTTTTAGTAGAGATGGGGTTTCACCGTGTTAGCCAGGATGATC
CAGAGAAGCCTCACAACGCAACAGAGTCAGGAGGCAGTCAGCTGACTGGGC
ACCCTTTCTTCCAGTTGATCAAATCGGCTACTGAAGCTTGTGCATTTGTCA
AAAGACTTAACAAGAAAATAAAACTGCAGATCAGTATTTCTCATGAACATT
CTAAAAGACTCAAAAGTTCTTTTATGTTTTATGCCCAAACTAATTAACATT
ATGCAGTGATGCACAACAGAAATGAGGCCCCTGATTTCATGGCATGTGTGG
GTGGATTACCTGAGGTCAGGAGTTCGAGACCAGCCTGGCCAACACAGTGAA
AGACATCTGTCGCTACCTGGCCCTGGACGAGGCTGACCGCATGATCGACAT
TTTAATGACAACATGTCTAGGGGTAGCCTTCCAACCTTACTGTATTTGGAA
AAAAATCAACTTAAAATGGCTTAAAGACTTAAACATAGGACCTGAAACTGT
TTGAACCCGGGAGGCGGAGGTTGCAGTGAGCCGAGATCACTCTATTGCACT
ATATATCAAATGACAATGTAACATAGTTACTAACCCTTATTAATACAATTT
GGATTAGAGAAGACGAAAGAGGCATGACATCTAAATGTAATGTGTGTGATC
TTTGGAAGAGACGATAAGGAAAAGTGCACAGCACAGTTTGGCCAGCTAGCC
CTTTGAGTTGATAGAGTGATGCGTAGTAGATCTGAAAAGTTTACTAAGCTA
TTTTTTTGTGTGTGTGTGTGTGTGTGTGTGTGTGTGGAAATAATGTCTCAC
ATTTAGAGATTAGATACTATTTAGAGATATTGTTTTTACGGACACCTAGAT
AATTCATCATCATTTCTTAACTAGTGCTACTTTAGTGGCTTCCTTCCTTCG
CTGGATGGGGACAGGTTCAGGGTTCGACACTAGAACATCCTTACCAAAGAT
GTTTGAAGACCAGCAGTTAGCAAGTGATGATGAAGAGCCAGGTCCAGCCTT
ATTGCTTATTTTTGTAGGCTTTGTTGAAGATCAAATGGCTGTAGTTGTGCA
GGGTTCACACCATTCTCCTGCCTCAGCCTCCTGAGTAGCTGGGACTACAGG
TGCAGATTATAACTACACCAACCAAGGCCTACCAACTTCATTCCCGACCAG
GTTGAACTAATTTACACTCCCATATGGTGGTAATCATTTATAAGCAGGGCC
ATCCAGGCTGTGATATTCTGGTATAGCGACCTGAAAGGACTAAGACATTAG
ACCACCTCTTAAGCGAATGGAAAGGGCAAGGTAATATATATTTCAGCCATT
AGTTGCCACTCCACCCTCCCTGCCTGAGGCCAAGATTTTGGTGGGATCAAA
TTTTTGCACATTAATTTTGTATCCTGAGACTTTGCTGAAGTTGCTTATCAG
TAGGTATCTTTTAAGTCACAGTAGAGGCTACAGTGAGCATTTATGTATTCC
AGTGTGTTTTCTGGTCCCACTGATGGTAGGACACCTTGAGGTCAGTGGGGA
GGGTACACTTCCAAGTGACATAAGAGGACAAAATGGTGAGGTCAGGTGGAA
TTCTTTAGCCTTATGTTTTGTTGGAGAGATGATCCTAATCGACACACAGTT
TCAGCAGCCCCTCCCAAATGTCAGAGTGGGAGACTAGTCCCGTATCTCAGA
TTCCTCTGCTGACTTTGCTTGGGAAGTTCTTCCTGCAAGGCTTACCTCAGG
GGGAGTCTGCAGGCATCTTAGCCCTGGTCAGTTTCTTTTCTGTTTCTACGA
ACGAGAGCCTCACTGTGTTGCCCAGGCTGGTCTTGAACTCCTGGCCTCAAG
AGGCCAGCATAATCCTGATACCAAAGCCTGGCAGAGACACAACAAAGAGAA
GAAGCTACAACTTTTTTACAACTGTGGGAGGTTCTTGCCTCTTCCTCCACA
TATTTTAAAAACTGCAGAAGGAAATGCTGATTTTTGTATAAGCTGTAGGAC
GACCACTACTTGCTTTTGTTTATGGGATCTTTTTCCATGCAGAAGTTTAAA
TCGCAGGATTGTGATGATTTGTCTCGGAATCCTCTGAGACCTGTGCACTTC
GATAGCAGCAGCTCTGTCAGTTATAGCTAAGTTTAGCTCCCAGCTTCTATC
GATCTGCCCGCCTCAGCCTCCCAGAGTGCTGGGATTACAGGCGTGAGTCAC
CTTAAAGGTCTCGAAGGTTCTTCTGGTTCTAACATCCTGTGATTGATTGTC
TCATCTCATAAATGTGCAAAGAGATGCTTAGAACTGTTAAATGACTTGCCC
CGGCTCCAGCTGCTCCCTCCATTCGGGGTCCCTGACTTCCCGTAACATTTA
GGCCCTGCAGCTGGAGATACAGATAGGAGCTGATGTTGTAGTTTGAGGGTC
ATGGACAGTGAAAGCAAGGTGAAGGGCTTCATTATTCCTCTTTTGTAAAGC
TTAGTGAGTTTGCTAAACCACATCAGCTCTCAATTCTGGGGATGACACACC
CTCAGTTTCCTCATCTCTAAAATGGGTTTAGCAATAGTGCCTACCTCATAG
TTCTTTTCTATATTACTCAAAATGTGTGCTTACAAATATGTCATTAACTAG
TCTACTAAAAATACAAAAAAAGCCGGGTGTGATGGTGGGCGCCTGTATATA
GGCTACCCAAACAACCATCTCTAATGTTCTGGAAATGTATTAAAGTCAAGT
AGCTGCACATCCTCAGTCTCTGGAGGTCCTGGCTTCCCATGCAGAGAGGAG
ACTGGTTGGTCTTTCCATGTTTAGTGCTTCCTTCAGGAGCTCTTGTAGGGC
AATTGATCATTCTTGGGTGTTTCTCGCAGAGGGGGATTTGGCAGGGTCATA
ATGGTAGCTTGTGCCTGTAGTCCCAGCTACCCAGGAGGCTGAGGAGGGAGG
CACTCAGGCCCTGCATGCCAGGCTTGGCGCAGGTGGCGTGTCTGGATCTCC
CCCACTATTGCTACCCGAGGTAGCAGTCCTACTCCCCTTGCTCACTTCAGG
TAATTTGTGCTTGGAATGTGTTGATGTGCACAGCTAATGATTCAATGCGAG
CCACTTCTCTGCTCTTAGTCCAGGTGTCTGTCTCCAGCGGGATCTTTCTGC
TTAAATTCGTCAGAATTAAGGCTGTGAAAAATCTGTTTTATTGCTTGATTC
CAGGGGCATTTCTGTGGGGAGTTTGGTCCAGTCCAAAGGAGGCTCCATCTG
CAGGACATACTGGGAATTTTATCTTGAAACAGCAGAGACAGCAGATGTGGC
AATTCCACCAGAGGTACAAAGAGGAGCTGGCACCATTCCTTCTGAAACTAT
GTTCCATGGCGTTGGTGAGCACAGAGACTTCCAGTTCTGCCCTCAGACATC
TGCATGATCCATTAGTTGAAACGTGGCTGTCGCTGCCTTTAAAATGATTTT
AGAATTTCAGGACTTTCAATTCCTTGAAAATCAATAATGGTATTTTGAGAG
CCCTTGAAGGGCTGCAGAGAGCAAGGGGGCCAGGTCCGGTGGCCCCATCTT
TTTTCTGAGACGGACTTTCATTCTTGTTGCCCAGACTGGAGTGCAATTGCA
CTAATTTTTTGATTGTTTTTTTGCAGAGACCAGGTCTCACTATGTTGTCCA
CTGGTAACAGAGAGAACATTATTGAGCCCGGATAATATGATCTAGCTGCCT
CTCTCTGCGGGCAGATTGTCTGATGGGGGAATTTAAGGTGAGTGACAACAG
CCAACACCAGCACAGTGACTCACAGGGAACAATGCTCGGTAAATATCTGAT
ATCTGCCATCAGCACATCAAAAATGGGGATGTGCCCCCAGCCCTCTATTTT
TTAATACCCCTCCATGGTTCTCCATGGCCTCTAGAAGGCAAAGATCAGAAC
GGAGCAGTAGTTGACAAAACGAAAAGGAGAAATAGACAAATCAGTTACATA
GGAAACACTTTCTGGCACTCGGCGAGAACTGCCGCTCTGATTCCAGACTTC
TCGCAAGCCTTGGAGGAAATCTGCTGAGTCACCCTCCATCTGCCGTCCCTG
CGCATCTTAGTAATATCCATGAATCGATTTCCAATAGAGTTTTTTTCCTTT
AGGAGATGTACTAGGTGGAATGTGCGCCCTCCCTCACGTGGTATACTCTTG
AATCCTAGCACCTTGGGAGGCCGAGGCAGGCAGATTGCCTGAGCTCAGGAG
AGCCTCCCGAGTAGCTGGGACTACAGGCAGCCGCCACCACGCCCGGCTAAT
CATATATACATAGATATGTATTTTTGATGTGTTTATCAGTGGTGCTGTCCA
CTCTATACAGGAGTTGTCGTTTTGTGACTGGCTCATTTCACTCAGCACAGA
AGAGCACTGGGTCATTCAGGTCAGGGGGAGTGTGCACAGCTGACCTGCCTC
TAATTTACATTTTGTTATTTTCCATGTAAATTGAGTACCTGAAATCAAAGA
GCAGTCGGTGTAAACAAGGCCTCGCGCCGCTGCGGGTCCTGCGACCGCTCC
GAGGTCAGGAGATCGAGACCATCCTGGCTAACACGATGAAACCCCGACTCT
GAAAGACTGAGCTATGGCCACAGGAGTGGGGCTGAGAGAAACATGAGAGAA
ATATATTGGGAAGACACATGGGAAAGTAAAGAAAAATTAACTCAGCCGCCG
TACTAAAAATACAAAAAATTAGCCGGTCATGGTGTGTGCCGGTAATCCTAG
GGAGCAGCTGTCCCACAAGACACCCGACTGGCTCGGCTACATGCGCTTCCT
GGCGATCACTTGAGGTCAGGAGTTCGAGACCAGCCTGGCCAACATGGTAAA
CAATTGCTTCTTTCTCTACTTTAGTGTATAGTTGAGTTTCTGATTTCTATC
TTGGCCAGGCTGGTCTTGAACTCCTGACCTCGTGATCTGCCCACCTCGGCC
GTACTTTTAAAGAATATGTCACTTTGTAAATTACATATCATGAAACTAAGC
TTGATTTACAAAGATTTCCCTGGCAGAGGATGGAGGATTTGTTGGAAAGGG
ATCTCTACTAAAAATTTAAAAATTAGCCAGGCATGGTGGTAAGTGCCTGTA
TTTCTTTCAGAGCCCAATGACGAAAGTGGAGCTAACGTGGATGCGTCCAAA
GGTGGGCACTGGGTCCAGCTGTCAAGGGCGCTCTGGTCACTACTGTCTCCA
AGAGTAGCACTGCTATACACCAATAGCAATCAAGCTGAAAATCAAATCAAG
GGTAAAGCTAGAGCAGTGGCCGCAGGAACAGAGCAATCTGGAAAGATGTCA
GGTCTGAAAAACACCTCAAATACCAGTCTTAGGTTTTATAATAGCGATGTT
GCCTGGCTGATCCCTGTGCACCTTCGGGCCCTCCCTCAGCTCATTCCCCCT
TTCAGGTGGGAGAGCTCTTTGGAGTGATGTCCTACTGATGAGCAAGGTCCA
ACCCTGGTCCCAGGTGACCTCCTATGGAGGAGAGCTGCGCTTCACAGTGAC
TCTGTATTAAAAATAGTAGCAACTAGAAATGAATTTACTATGAAGCTAATA
TGATTTCCATTTTACAGAAAATTGAGTTTGAAAATTGAAAATATCCATGCT
CCACACCCACTTGGCAGCTCTGTGGGGCCCCTCTGGGACCCTCCATGCTGG
ACCCACCCCCATAAAAAATGAGGTGGGAGGGCCGTGAGGGAGGGGCCAAGT
AGTCCCAGCTACTAGGGAGGCTGAGGCAGGAGAATGGCGTGAACCCAGGAG
TTTTTTTTTTTTTCTTTTTTGAGGCGGAGTCTTGTTCTGTCACCAGGCTGG
TCAGAGAAAGGAAAATTCAAGACAGGAAGTCAGAAGTTGTTCATGGAGGGG
TTGAATTATGTGAGGCTTTATATATGGAAGCAAGAAAATGTTTAAAATTAC
CATTGTATATTCTGTCTCTTTTTCTGTTATGTTTCTGTGTTTACAAAGGCT
GTTTTGCCTTCATGGGTCAAGGGATGGGCTGGGCTAGAGTTTTAGGTTTGG
TTTTTTCCCCCAGCTACTGCTCCTCGCAGAGCAGGGCTAACCCATAGGTAG
TCAAGTATCTCTCCATCTGTCAGCAGATTTGCAGAGAAAAGTACTGCTAAT
TCTAAAAACTCCTAGTTCTGGAATGGTGCCAACTTAAGGGGTCAGGGAAGT
TTTTTTGTGGAGATGGGATTTCACTGTGTTCCCCAGGCTGGTCTGGGACGC
TATCTACCACCCACTTCATCCTGAGGCAGGCTATTTTTGTTAGCTTTGTCT
GGTATGCAATGATTAAAACTTTTAAGTGAATTGATAGTTGCAAAAGAAAGG
ATTTTTGGACTTTAGATAAATTCCAGTGTTTTTCTATTAAAGTGCTTTGGT
TGGTGATACACATTTGCTAATGGAAGGACACCTTTGGCGGCCCCTCATTCT
CTAGAGGCAGCATGGGGAGAAAGCAGGCTTGGGGCTCAGACAGTCCTGGTC
GGCCCTCTGAAGGAGCGGGGTGCCGGGAGGGGGCGTGTAGTGTGGGGGCAG
ATAAAGAGGGAAATAACAGACACTGGGGACTCTAAAAGCAGCGAGGGTAGG
AGGCAGTAGGATCACTTGAGGTCAGGAGTTCAAGACCAGCCTGTCTGACAT
ATGTACTCCTTAAAAAAAAAAAAAAGTTTGTATGTGTTTTGTGAAATTCAG
AAGGAGATAATGCTGGGTTTCACTTGTCTTGGGAGAGATTTAAAAAAAAAA
TTCAGTGGTGTGATCTTGGCTCACTGCAACCTCTGCCTCCCAGGTTCAGGT
CACAGCCAAGGTATTCAAGGTATCAGTAGCTACTGACTATGTCCTGGCCAG
ATTCTGTGCCAGTTCTTGCCTTCATGTTTAAAACTCGCTTTTTCCTGTGCT
ATTTTGTATTTTTAGTAGAGACGAGGTTTCTCCATGTTAGTCAGGCTGGTC
ATCTTGCCCTTCAAGCACAGTGAAGGACTGTACTACCCAAAATGGCAATAT
GGGCCTCCCCTACTCCTCAGGCGGGGGAGACCCAGTCGGTGCAAATCCAGG
TGAGGGTACTGCAGGAGACCAGGGCGTATCTCAGTCCTTATCTCAACTGCA
GAATTTCAATTTGAATTCCTGAAAAGGGATTTTAGTTCACCAAGATTTGAG
GTCATCTGAACATTGGACTTAGGGAGGATCCATTTCCAAGTTCACTCACAT
AATAAATAAATAAATAAAAATAAAAGAAATGGAAACCGTATAGTTATAATT
CCCGCATGTGGTCACTGAGGGAGAGGCACAGGCCCACACATCTCATCACCA
TCAGTGAGTCCCCATTGATCTCTCTGCATAAAGAGGAGGGACTTGTGTTTA
TGCTTCATTCTTTTTTATTGTTATAGTACCTGATTGGGGTACTTTTGAGCT
GCGGAGGTTGCAGTGACCTGAGATTGTGCCACTGCACTCCAGCCTGGGTGA
GATTTAGTCATGGTTTCACTTCTATGTGCAGTTGCAATTCTTGGTTAAGCC
CTGCCTCAGCCTCCTGAGTAGCTGCGACTATAGGCGTGTGCCACCATGCCT
AAGAGATGTTTATATGTATATATAGGCAGATATAGATATATGTGTGTGTGT
CTCAGCCTCTGGCATCTTCTGCCCAGGGTTGGAGCTGCCAGATGATATGGC
TGGTAACAGTGGCTTCTCAATCATTGAGGAAAGGATGGCTTATTTAAGAGA
CAGAGGGCCCAGGTGTCATTCCTAGGAAGAATGGGGATTAAATAGCTCAGA
TGTTATCTCTGTATACTTGGTTTTAGAACTTAATGCCTTTCTAGGTGGGTA
AAGAATCAGGAGGAGGCTGAGGCAGGAGGATTGCTTGAATCTGGAAGTTCG
CCAGATTGCCCAATTTTAAATTCTGGTTTAGATACTAACTAGCTGTGTAAT
CAGTCCTCTGAGGGACATTTCCTGGGCAGTGCCACGTGCCAAGCACAGGCA
CCGCCTTGTGAATACTTTTAAAATTGGTAATATCAGCCAAGGGCAGTGATT
TATGGGATCTTGCTCTCTCACCCAGGCTAGAGTGCAGTGGTGAGATTTCCA
TTACAGGCGCACGCCACCATGCCGGGCTAATTTTTGTATTTTTAGTAGAGA
TCAAATATGATTGTATTACTTTCCCGTTTAAAATTCCGGCATTATAAAGAC
TATGGCATCAAAGCTATATTCAGTGGGTATTTTGTACCTGAGTTCAATGAC
TTCAAGTATGTTCATCATTAAGGCAGAGCTGTTATGGTCAACACAATAGCC
GTGGAGGCGATAATGGGCAGAGTTGGATTAAATTGTCTCCAGCAGCTCCGA
ATTAAATGATATGGCCAGGATATGGGCAGTACTGCTAGGTAAAATTTTGGC
ACAAGTTGAGAAAATCCTACACGTTGGATTTTTGTTTGCTGTTATCTCTGA
TTGGCCAGGCTGGTCTCGGACTCCTGACCTCAGGTGATCCGACTGCCTCGG
TCTGCCTACCTCGGCCTCCCAAAGTGCTGGGATTACAGACATGAGCCACCG
TCCTATACACCAATAACAGACAGAGGGCCAAATCATGAGTGAACTCCTATT
AAAATACAAAAATTAGCTGGGCATGGTGTCGGTGCCTGTGGTCCCAGCTAC
GGGTTCAAGAGATTCTCCTGCCACAGCCTCGTGAGTAGCTGGGAATACAAG
GAGGGCTCATTGCAAGTAGGGAAGAGCAGAAAAAGGCACTTGCTGAGGCTT
TGACTGGAAGCTCTCATTACAAGGAGAGGTGCACAGCAGGAGGGATTCATG
GAGGCTCTGCATGTGTAAGGTCAGAGGGAATACGGGCAATCTCTGCACCTC
TGAAAAAAACATTGTATACATTCCAGTAGAGTGGCATTCTACAAAATGCTT
ATCCTGGCCGGGCAGTGGAAGCCTGGCCCTTGCCTTATAGCCTCTTTGAAA
GCTTGGGGAGCAAGGGGAGAGCATTGAAAATGAAAACTGGAGAAAGAGGCC
ACCACTGACCGTGGAGCCAGACTGAGTGGATTCCAATCCTAGCTCCTCTTC
CGCCCAGGACGTGCGCCCGGGTCGGGCGTGCGCAGCCAACTCGGCCCGAGC
TGTCTGTGTGAGTTTGTGTGTGTAAGGTCATAATAGAACCATTAGCCCGCA
TTATTTTTAAAACCAATTTTCAGCTGCCTGTTATATACACTAAACGTTCTG
TGGAGGTGAGAAGGCTGGTTCTACTGACCCTAATTATTTTTGGCCAGGAAG
AGCGATTCTCCTGCCTCAGCTTCCCGAGTAGCGGGGATTACAGATGCCTGC
TTATTCTACAGATATGGAGATGCAAGATATACAAAATAATTTGTTGGAACA
GCCAAACTGTCTCTTTTGAATGTCAGTGCTTTTGTGTGTAGTTTAATGACT
TGTGAGTTCCCTGGGGTGCTGCAGTGCACAATTTGGGAACTGTGGTAGTAT
ACATTGCCACCATCATCAAGGACGGGGAGCGGGCGACGGCATTAGCAGGCA
GTTCTAGAATTAGATAGTGGTGATTGATGTTCAACTTTGTGAATACACTAA
GCCATTGAGTGAGATGGAAGCCATTGTAGGTTTGGGAGCAGAGGAACAGCA
ATCCTTTCAATAGAGCCCCTGCAGGGAATGAGGGGGTGAGCCACACGTGTA
GCTCAGCTAATTTTTTGTATTTTTAGTAGAGATGGGGTTTCACTGTGTTAG
TTTTAAGTTAGAAGGCCTTAACATTGTTACTAACTATATCTTGAGTAAGTC
TCTTACGATATGTGTCTGTTTTTATGTTTGTTTTGCCAAAGCATATAAGCT
CGGGAGGCAGAGGTTGCAGTGAGCTGAGATCGTGCCACTGCACTCTAGCCT
ATACCCCAGTCAAACGGGAGAATTTGGCAGTCCGATTTTGGGGTGGGGGGG
GATTCTGGAAGAATCTCCCAAACAAGTCGCAATGCCCTCTGGACCCTGTGC
GGGGTTTCACCATGTTGGCCAAGCTGGTCTTGAACTCCTGACCTCAAGTGA
GTTCTGAGGGAGGATTAGGGCAGCAGGTGGTTGGGTGGAGAGGCAGCTCTG
CTCAAACCTCTACCATCTGGCTCTAGAATCCATATAATTAAAAATTGTACT
GTCTCGCCGCGAGGACTGGAATCTCGCAGCAAGGACCCTCCTCGCACTGGA
GAAATCTGTTTGTCTCAAGTGCTGGGAGGAGAATCAGCTTGGGCCCCCATA
TTCTCTCCTTTGCCAAGCCTGCAGAGCCCCCCTGCCCTGGCCTCAATTGTC
ACCTTGTAAATGCCAACCAATATAAGCTGGCATAGTTCTAATATAAGAGAA
AGAGCATATGGGAAAAGGAGCTAATGTGTGTAAGTTGCAGGATACTTAATC
CACTTCTTCTGAACATATTCTTATAGATGTTACTTTACTTTTTTATACAAA
GGAGTGCGTGAGTGCGTGGGTCCCTGTCCCCGTGAGGGCCGCCAGGTCGGC
GGATTTTGCTGTGTTGCCCAGGCTGGTCTCAAACTCCTGGGCTCAAGTGAC
GTCGATCCTGTGCCAGTACCATACAGTCTTGATTACTGAAGTTTGTGTCAC
ATTGTTGACAAGTTACAATTAAAATGAATTAGACAGCTCCTGCCTTTGAGG
TGCACTCCAGCCTGAGCAACAGAGTGAGACCCTGTCTCAAATAAATAAATA
TGCTGAAGGTGGGGCCTGGTGGGAGGCGTTAGGCTCACGGGAGTAGATCCC
TGAATGTTCTTAATGTCACTGAACTGTACATATAAAAATGGTTAAAATGGG
TGAGGACGAGCAGGGTGATGAGGATGCAGGTGATGGGGTGATGAGGAAGAG
TGGTGGCTGCTGCCATGGCCCATAGGGGCGTGTCAGGTAAGCAGACGGTAA
TAGAGTTAGCTTGGTGGGTTGGTCGGGGTCTGGCTGGCTGGTCCACACATC
GGCCTGGAGAGGAGCCTGGGCTCCTGGGTGGCAGCCAGGGATCCTGCCACT
CCGCCTTGGCCTCCCGAAGTGCTGGGATTACAGGCGTGAGCCACCGTGCCC
TCTTCAGAGACAGAGAGAGAGGGCAGGTTGGTTTTTGTGCCTCACAGGGTG
ATGCATCAGCAATCCTTGCCACAAGGGGGCACTGTGTGACACCAACCCCCT
AAATTCCTTAAACCCCCAGTACATAGTAAAGGGATAAATGAAGGTTATCTT
TGATTACCGTAGCTTCATAAGGGATGTGCCCTCCAGTAGCAAACACTTTGT
AGTTAGGGAGACAGCATATATATGTGCAGAATGCTTTGATGAATAAATACC
ATTCTCCTTTTATACAAACAGCCTGGACTGGATGCCTCTTGGGCTTGTCTA
ATGACCTTAGACTTTGGTCTTTGTTGGAATCCTTTGAAATTGGAATATGGA
GTATTTAAAACTAAACACCGTTTTTGGTCTAGTGTGTAGTTTTAATTAAAT
CTCATGTATTTTTTTGATTATTAAGGATAATTGGACCTTTACAACATAGAA
CTTTTCAAGGGATTTGCTATAGGGAGAAAAAAAGCGATGGGACAAAACTAG
TTGATTTATCAGCTATGCCAGTGTGGATTTTTCCAAACAGAGAGACCCAGT
TTGGCAGTTATATCTGCAAACCCATGAGGGTTTTCTGGATTCAGATAACAC
CTCATTTAAAAGCAATAATTTTATAGTTACTTCAAAGTAAATTAAACTGTA
AATCCCAGCACTTCAGGAGGCCGAGGCGGGCAGATCACTTGAGCTCGGGAG
CCACGATAAACATACGTGTGCATATGTCTTTATAGTAGCATGATTTATAAT
ATCATTAATAAACTCACTGTGGCTTGCAAGATCTCTCTACCTTTTTTTTTT
AATAAGTGTGAAGTGGTATTTTGTGGTTTTTACTTGTACTTCCTCAATGGC
CTGAGGTCAGGAATTCAAGACCAGCGTGACCAACATGGTGGAACCCTGTCT
TTCTGAATGTCAGCAGTCTGGACATGGTGTAACTGGATTTTTAGCTCAGGG
AGAAGTCAGGAGGAAATGATGTCGAGGGCCTACATGTTTACTTTTGGTGAC
TATAATGGACATATAGTATATGTTAGACTATTCTAGAACATGACAGGTTAT
GGAATCAGGCTCTGGTACACATTGTGGACATGAGCTAACAGCACTTTCCCG
TGATGCAGGAGAATCGCTTGAACCTGGGAGGTGGAGGTTGGGATGAGCTGA
ACAGCTGATATATTGTCCTTTGTTTGGTATCTGAATTTTAAAAAATTGAGT
GCTGGTCTCGAACTCCTGATCTTGTGATCTGCCCACCTCAGCCTCCCAAAG
TTTTTTGTATTTTTAGTAGAGACAGGGTTTCACCATGTTGGCCAGTCTGGT
GCACTGTTCACAATAGCCAAGATTTGGAAGCCACCTAAGTGTCCATCAACA
GAAGGGGCGTCTCAGCCCAGCCACAGGGCCAAGCTGGCCCCTTACCCCAAC
TAAGATGTAGACCTCAGGATTTAATGTGCCCCGAGAATGAGATATCCTCTA
TGCCAGGAAGGCTAATGTCTGACACGCCCTCTTTTGGCATCAAATAACCAA
GTTCGAGACCAGCCTGGGCAATATAGAGATATGCCATCTCTATGGCATGAA
AATTTTGTAATGACCCAAGAATGTAGCATGTTAGAGGTATAAATTAAATAG
CTCATGCCTGTAATCCCAGCACTTTGGGAAGCCAAGGCGGGTGGATCACAA
GGTCTTTGGAACATTTGGAGAGCCGGAGTATCTCGTAGCCTACTCTGCTCC
GTAATATCTTCCTTGGCCAATCAGTGCTCAGAGTTGAGGTGGGGGTGGGGA
CACTCTAATTGAGATCAGCATGTAAGTATGAAGCATCACGTAAGTGAAAAA
GGGCCAGCCCTATCAACCAAGGGCAGCCCCAGGGACCCCTGCAGCTGGTGG
CGTTGAGTCAAACTCAACATTGGAGGTCTGAACTGATCAGTTCCACTTGAT
CCACTTTGGGAGACCAGGGTTGTTGGATCACTTGAGCTCAGGAGTTTGAGA
TTCATAAAACACTGTATTATAAATAGGAATACAAAAGTAGCATGCATTATT
CTTGAAAATTGTCCAGTCCTAAAGTGTATTTTCCTTTTTTAGTTTTTTTTA
TTCATACGCAGCAATCCACTTTCTAGGCAAATGCAGCTTTGAAACTATCTC
AAACTAGGTGCAGTGGCTCATGCCTGTAATTGCAGCACTTTGGGAGGCCGA
AGTTTTTATTGCTGTATAGTTGCATGACATGGTTGTTCGTGTCTGACTTGC
TCCCCATGCTTTCTTCCTATTAACAGACAGTCATAATTCCCTGCTTTTGAA
GAGAACAGGTGGTATTTGGTTACATGAGTAAATTCTTTAGCCATGATTTAT
TCAGTTGACCCAGGAGTAGTCTAAAGGTTATCATTGTTAGGATCCTCAAAA
ATAGAGCGATTATGAGGATTCAATTGTCAGACATACATTGCTTATAACAGT
AGTACATATTTCATAGTTAACAATGGAGGGTTTGTGCCGGTTTCGTTTTCA
CTGTATTTAAGATTACCCTAAGAAAGAAAGTTTTTTTTTTTTTTTTAAAAC
CACAGCTTTGCCATTATATAACAAGGATCCTTTTCCCTCCAGTTTCTAATC
TCAGGTGCGGGTGGGCAGGGGACCGGCTGGGCTGCCAGGTCACCTCCAACC
AGACCTAGTCTCCAAAAAAAAAAAAGGAAAAACAAACAAACAAAAGCAAAG
ATGATCACTGTTCGCTGTGTGTCCCGAGGGCACTAACTCAGAGTGTCCTTT
AGTGTTTTCTCTTTATTATGGAACCGCAACTAGGGATAAAAAGAAATCCCT
ATCGGAGAGTGCACACGGGCGAACAGCCTTTCCGTTGCGCTGAGTGCGGCC
GCCTTCTGAGGAAATGTAATCGCAGGGTGTCCCGCCCCACGGGTGAGAGCC
CTACATCTCTGTTGATGTCTTTAGGGTAAATTCCTAAAAGTGGAATTACTG
TTCTGAGCTGTGGTTTAGCCTTTTAGGACAATAATTTGGGAAGTATATATC
GATCCGCCTGCCTTGGCCTCCCAAAGTGCTGGGATTACAGGCGTGAGCCAC
ATTTAGATTTTTTTATATGTTTTTTGAACATTTCTTATTCTTCTGATGTGT
CTGTTTCATATTCATCCAACTCACAGGTTGGACATAGGCCAGAGATGCCAA
TTGTTACTCCAGTTTTCCACAAAATGCTATTTTTGTTTCATTTTATTTTAT
CCTTACTCAGGTCCTGGCCCCTCTGGCAGCAGGGAAGGGTGAGCTCATCGC
AGCAATTCTCGTGCCTCAGCCTCCCGAGTAGCTGGAATTACAGGCATGCAC
GAAGGTGCCGGATCCCGTGCTGGAGGAGAGCTTCCAGCAGCTGCAGCGGAC
TTACTGAGTAAATTGAGGGAAAATTGTGCTTTGGTTGGTTGGGTACTTTTA
TAAAGAACATAATTAGGTATACTTTGTTTACACAATTGAGCAAAAAGAGTC
GAGAGCAAATTAATATCTGTTATTTGTGCCTCCTGATTGTCTCTACTCTCC
GTGTCTGCACCAGCAACTCTCTCTTGTTGACATGTCTTTTGGCAAAATTTT
TGCAATGAAGAAGTAGGCCGTTGGTGTTCATCATTTTTGTAGCCAGGCAGT
AGCTACCCGGCCTGCCTCTTCTCAGGGATCTGTGTGGCCCTGCTGGCGGTG
AATCATCTATTCATGGCTAGGTAGAGGTCAGATTTCACTCACTGACCTGTT
AAAGCACAGGGATTACAGGTGTGAGGTACCACACCTGGCCTGCTTTATGGT
CACCATGCACCAAGACCAAGAGGGTGACACGGACGCTGGCCTGAAAGGTTA
GGAGTCACCCCCCTGCAGTCACTTGGTGACTTTTAAAAAATGTACCTTCTA
TGGGTCTAATGGTGTCATGAAAACAGTACTTGATTACTCTGCTGGATTATA
AATAACTGATATTCCCAAGTCCAGTGGTGTATGTGATTCAGAGTCTTCAAT
GGGGTTTCACCATGTTGGCAAGGCTGGTCTCGAACTCCTGACCTCAGGTGA
CCCTGCATTTCAGGAGGCTCCATGTGGCAATAATCTTTCATGTCCCCAAGA
AAGAAGGAATTTAATAGGACAAAATGAGAGCGTGCTCTGTTTTCTCATATC
CACGATGGTGTCTCCTCTAGTTAGAGGAGCTCATGGTTGACTTCTCAGAGC
AACAAACTCAGAGAGGGCAGGACTTGCTCAGTGTCACACAGCAGTTGTGTC
ACTTCTTTTCTTTATAGATTACCCAGTCTTGAGTATTTCTTCATAGGAGAG
CAGTCTTGGTTAGATTGTGTTTCTAGAGTGGGTGTGGTAGCTCATAAGGCC
TAACAAAAATTAAGAAGTGCATACTGGATGCCTAACTCTGTTTGTAATTAG
GGTATAAATTGTCACAATTTCAGAAGAGATTCTTAGATGTTAGTGAGAAAA
AAAATAAATAAATAAACCGAGGAGAGAGATTTCCATTAATTTTCGGTGGCA
TTTAGTAGTTTGTAATAATGTTAAAGGTGTACTTACTGTATGACCCAGCAG
TACCTGACCCTCTCCCTTGCTTTGCGCCCACTTCCCTCTCTTTCTCCCCGA
AAAAAAAAAAAAAAGGTCTTCATATGGCAATATCTGCTTTTCAGCCCAAGA
TGGTGGGCGAGGGTGGCGCATGGGAGGCCGAGCCTGAATCCTTGCCTGTGT
TCTGGAGCAGGAGGTGGTGGCCACGGGCAAGGAGGCCGCCCGGCTGCGCGC
TTGGATATTTATTGTAGTCCTCACAGTCTAGGCTTGTTAGTACCTTTCTTT
ATTTCTTTGTTGTTTTCCTTTTTTAGAATTTTCTGTGTGTCTTTCTTATGT
ATATTTTGTAAAACAAAATTATGAGGACTATGAATACGTAATTGGTATTCT
GAAAAATGGAGGAATAGGGATTTGTGAGGATAGCGATGCAAGTGAGGTGGG
CAAGTGGATCATTTTGACTCTCACAGCAATCCAACTGGACATTTGACCATG
AAGCGTCACCCTCAGTGCCGAGCTGGCTGGTGGCAGTGGTGTCGTATACAC
TCCCAAATCCGGCTCGGCCCACACCGTGTCACAGCCCGGTAATTAGGGAAG
ATTTAATCATTTCATGCCAATTTTGGTTGAACAAGATGCCTATTCCCTGTC
TATTGTCATGTTTAGAAAAGACCTTGAACTGTAAGTGACTTATGGGCCTTT
CCCACACATCCACCCACACCCCACTGCTCTGTTGATTGCTCCCGTAAGCAT
TCCCATCTCAAAAAAAAAAAGAAATGTGCATTTGTACTTACATATATATTA
CCAGGTACCACACCTGGATGCTCCTGGGCTGCCTCCCGGTGCTTGTTCCCA
CACCACCCAGTGAGTGGCAGGGATGGCCCAGCTCAGGGTCTGGCTGCAGTT
ATCAGGAATGCTAGTTTAACTCAGAGTCGGGGTAAGTATTACTCGCTGTTA
TTTAGTAGAGACAGGGTTTTGCCATGTTGGCCAGGCTGATCTCAAACTCCT
GGCCTGTGGGCCACATGTGGCCCAGGACAGCTTTCAATGTGGTCCAACACA
TTTAAAAAGAAGTCTAGATTCAGAAGTCACCCAAATAGTACAGAGAGGCCC
AATCTATCCAACTTAAAGATTCTCAGATGCCAGAAATAATGAGGAAGCCCT
GGGATTCAAATATTCTTTTTTCCATGTCTCTGTGTTCTCTGGTTTTCTGGA
ACAGTCAAGTGTTAGTTATACTTCAGTGGAAGTCTCAATACAGGTACATGC
ATCAGGACCTTTGATGCAACTTCCTGAAAACTGGACCCTAGCTTCTTCGCA
GAGTACATTATTCTAATGATGTTTAGATTTATCATTAGAAGAAACATCCTA
TTAGTAGAGACAAGGGTCTCACCATGTTGGCCAGGGTGGTCTCAAACTCCT
ACTGGAGTCTTTGAAGGAGAAGATAGAGAGAAAGAATAGAATATACATTAT
AAGTGAGTATGGGGTAGGGGAAGCTGGTTTTGTTATGATCAGGTTTAGAAG
CTACTGCCATCTTTCTAGTGGTGCAGCTACTCAATTCTTTTTTTAATTATA
GTTGCAAACTTAAATGCCTCCAACAGCCAGGCAGGTAATATGAATGGTCTG
TGGGAAGTCACTCCACCTGGGTGGGGCTCAGGAATGTGCTTCTTAAAATTT
CATGAGGATGGTGGTCATTCCGGAAGTGGAATGAGGAATAGGTGGGAGTGG
AAAAGAGCAAAAACAGGTTTCTCAGGGAGGGCATTCTGCCTCAAGACTGCA
TTTTGAACTTGTTATCTTGAAAACTGGGAATGCTTAATATACACTCATTCA
AATGAATGTAAAATTCCTAGTACATGGCAGCTTTTTGCTTAACGGGAATTC
GGGATCAGAAGATTAGCTGAAGTTTGGAAAGAGGCCTAAAAATTTGCAGTT
AAAAATAGCTAGTTTGGTAAGATTTGGTCTCGCACCTTCCATCTTTGCTAC
AGCCGCCGCCGCAGGCACAGCCGCTGCTGCCTCAGCCGCAGCCGCCCCCGC
TCGAGACCAACCTGACCAACATGGAGAAACCCCGTCTCTACTAAAAATACA
GATTTTTTAAATGTAAACTTGCCTAGGTTCTTCAATTAAAATGTATGCCAA
CCTATGGCCACCTGGCAGGCAGGGTGGATTCTGGAGGGAGGTGGCCTGGGA
ATTGCTTCAACCCAGGCAGGCGCCTGTAATCCCAGGTACTTGAGAGGCTGA
GGACACTACCCCATGCCCATGTATGGCAGGGTGTGAACTCCAGCTCCCAAC
TTGAAATGAGTCCTTTTTTCTCCAAGGTTTATCATTTAGGACAATTAGTAG
TTAATATTTTAGAATATACAATAGTGCATCTAAACAGCCATATCTTGAAAA
GCTGGAGGCCCAGTTTCCACTGTTGGTTTATCAAGCATGCACAGAGCATGC
CGTTTCTTCTGTTTTTGCATGCAGTGAGGTCCCACCCATCATCTTTGGTGA
TTTCAGAATAGTACCAAAATAGCTAGTTTATCATCCCTCTACTTAACTCAG
CGGCATTGTCAGGCGGCGGCACCGCGCGGGACGGAGCTTGGCTGTTGGTCG
TGTCACACCCACAACACTTAGGACAGGGCCTGGCACATAGTAGGAGCTCAT
ATATACACTGTTTCCTGGCCCCAGAGCTCATTTGGGTTCAGGCGCACTTCA
CAGAGTAAGCAGCAGGCCGGACAAAGGGCAGGCCACAAGAAAAGTTGCAGG
TCTTATCAGCATGCAAATATTGCTTGAAAGTTATTTCCTTATTCACTGTTT
CCCAAGATCTCCTGCCCAACTGCTGGTCCGTCCCTTCCTGGACTCCAGAGC
GCAAGTTCTAAATGAATTCCTGGCAGAGCAATGGATTCTGTGATTGTCTAT
CCCCCATCTCTCTGTTTCTACTTAGGCCTCCCCATTCCCTGAAACACAATA
GAATGATCAAGGCAGGCGTCCCTGTGGAGATCAGACACCAATGGAACATGG
CTCATCTTGGTGCTGGGAATTAGGTGGTGGGGGGCAAGGGGAGTGAGAAGA
TGTAGCCCACGTTGTATTTCTTTCAGACAGCATGACTCTAGATGAGTTTCA
TTCTGCTTTGGGGACTGCTTCCCAAGCGGGTGCATCCTGCCGGATTTTAAC
ACAAGCATATGCATGTGTAGTTTTAGTAGATATTGTCAGTTCACCCTCCCT
ATGGTAAGTAAGAGAGAAGTCTAGAGGTCTACAGGTTTTCCTTCCCACATT
GACCTCAGGTGATCCACCCATCTTGGCCTCCCAAAGTCCTGGGATTACAGA
AAAATGCTTAGCCATATGTCAGACAGACAGAACTCCCTGAACTGAAAAACA
AGTGGTTATCTGAATTATTTGTTAGGCAAAGCTTGAATAGTCAGTGACTTT
AGGCTCGCTTCCTGGTTCATAGGCGGCTGTCTTCTTGCTGTGTTGTCACGT
GATTTTTCTAGTTTCCATGACTGGAGAGAATAGGAGAAAACAATATGAAAG
GTGAAATAGGGACACTGAGTCATTGGCTCAGGAGCAGTTTGACTCCAAGAG
GATTTTCCAGTATTTTGAAGTTGAAGTAAATGTAGAAGGTCTCACTCTTTA
GCGATTCTCCTGCCTCAGTCTACCAGGTTGCTGGGACTACAGGCACGCACC
GGCCAACCTAGAGAGATCTGCGGGTGTAAATCTGTAGATCTGCACATCTCA
AGCCATTTTAATAGTAGGATGAAGGGAATTTGTAGCGTAGTGATTTACCCT
GAAAAGATAATGAAGGAAATTAGAAGCCAGGGTTGAAGGAGAAAGCCAGGA
TTCATGTCTCTACCCACTATGCACAGATTAAACTTCACCTACAAACTCCTT
GGATCCAACCACCTTAGCCTCCCAAGTAGCTGGGATCACAGGCACATGCCT
TTCTACTTTGCTATTTTGGTTTTAGGTGAAATGTACACTTTCTTTCTCATC
AGAAGAGGCACAGTTTCACCATGTAGGTCATGCTGACCTCAAGTGATCCTC
AGTCAGGGAGGATATTCTTCATTTAGACCCTGAGCTTGAGTAAGACACCTT
TGAAGGAGAAATAAAATCCTTTACAGACAAGCAAATGCTGAGAGACTGTCA
GCTCACGGCAAGCTCCGCCTCCCAGGTTCACGCCATTCTCCTGCCTCAGCC
TCGCACCCCCGGCGCGGTCGACCCCGCGGGGCCGTCGGGTCCTGGGTTCCC
GGCTGAGGCGGGCAGATTGCCTGAGGTCAGGAGTTCAAGACCAGCCTAGCC
TTCACCATTAGCATTCCTGTGTGATGAATCTGATTGCTCTTATCCTCCCTC
ATTTATTGGCATATAGTTGCTCAGAGTAGCCTCTAGTCATCCTTTGAATTT
AGTTTCCCAAGTAGCTGGGATTTCAGGCACGTACCACCATGCCTGGCTATT
GTTGTAGATGTGTGGCATTATTTCTGAGGCGTCTGTCCTGTTCCATTGGTC
TCTTAAATCCCAGTGAGTTCCTATAGATTGCTAGCTTGAGTGTATAGTATT
GAATACTGTTAAATACAATTTGGAAGAAAAAAAATGACCCCACTATTTTTC
TCTATACTTCGGTTTCCTCAATGATGAAATGGAGGGGATAGTGTTCCCCGC
CAAGCTAGACCCTTGACGTGAAGATGCGTAAGCTGTGCCCCTTGTCCTGTT
GTGATGGTGGGTGCCAGGGGCTAGCGGGGATGGGGAGTAGGTGTTTAATGG
AATGCTCATTACGATGATTTAGACAGACAATGCAAAGCATCAGAGAGGTAG
TGTCCCCCATTGTCGGTGGGCCATTGTTTTTTGGATAACATCTTAATAAGT
ACCTCCAGGCAGGGCCTCATCTGCTGCCGTTAGTAATAAACATGGCCAGCA
TTTTATAGAGGGACTGAGAGCCATTGCCTTTCTCTGATATACTGGATGAAT
ATCCTTTCTTTCGCTTGATAAATTCGGCTATTTGATATTTGTGTATGCTTC
TGTAAGTTTAGTGAGGAAGGCATGTGGACAGCTGAGACAGGCCTGAAGCTA
GTATGCCTTGACTGAGAGCAGAAATGGTCATGGGTCCTATCCCCCAAGTTA
ACCCTGGACCTATAATCAGTGGAGAGGTGCTACCTATAAAAAAAAGAAAAA
GCAAAAAGGGGCTGGGAAGAGGGATGTAAGGGGATGGTAAAGAAGGCATCT
TAGGATTCTTTGGATAAGAGAACCTGCTACACCTTCCTTTTCACTATTTAT
TACCCAGTTAACAATTTATATTAAAGCCCTTCTGTTCAAAAAGCTTATGTA
ATGGTGTTCCCCTCTCTGTGTCCATGTGTTCTCATTGTTCAACTCCCACTT
GCACAAGCAAAAATAAAAAATGAGTGAAACATGATTACAAGTGTTTTAGAA
CTTGGCTGCCAGCCCCTGGGTGGGGGTAGGAGTCATGTCCAGCAAGAACTG
TGGGTCCCTCTAAGTTTCTTTCTTGGCTTTTGGCTAACCAGAAAGAGCAAG
AGCACCTGCCCTGCTGGAGGCCCCAGCCCTCCGTGGACAGCAGGGGCCACG
GACTCCTTGACCCAGATATCTTTCAGAGTGAAGTGTGGGGAAGGAACTTCA
TTCCCCAAATTCTGAGATTATAGGTGTGAGCCGCTGTGCCGAGCCAGTTTC
ATTACAGGCGTGAGCCACTGCGCCTGGCCCTCCCTCCTCATTCTTAACCTC
ATCCTCGCGGGCCTTCACTGTGACCGTTCCGCATGCCAGGGTGGAAGGCAG
GCTCCTGGCTGCCAGCGCACCACATGTTCAAGCATCTCGGAGCTTTTATGT
TTTTTTTTTTTTTTTTTGAGACGGAGTCTCGCTCTGTCGCCCAGGCTGGAG
TTAACCAGAATGGTCTTGATCTCCTGACCTCGTGATCCACCTGCCTCGGCC
ACTACAGGCGCCCACCACCACGCCCGGCTAATTTTTGTGTTTTTAGTAGAG
GGGTGTCAACTGACACAGAGCCACTGAAGTCTGGCTACTTCATGGCTGAAG
GAGATGGGATATTGTGTGCTTTTAGGTTTCTTCTGTTGTGCAAGTTGTTGA
TACATATGTAACTGACCTGCACATTGTGCACATGTACCCTAAAACTTAAAG
TGTAAGGTGGGCTGGAGGGGAATGCGTGCCCCCGTCTCGGCACTGTCCACA
ATTCCTCTCACATTGATGTTGGAAGGCCCTGGTTAAGAGCATCTATTTTGC
TAAGGGCCCCAAGCTGGACCTGAAAGGCCCCAAGGCAGAAGTGAGAGTCCC
TGTCCGGCAGGAAGGGAACAGCACAGGGGAGAGACCTTAGGCCAGAGCAGA
AAGACCAAGGCCAGAGGGAGAGCCAGTGCTCACCCAGCCCACTGCGGTGGA
AAAGTGTTCTTATCTTAAGTATACAGCTCAATGGCTTTTTTACCTGATACC
TTTATAAGTCATTGTAAATTAGTCTGAGTGCTTTGTGTGAGTTAGAAATTG
GTTTTTTAAGAAAGTGCTTCCAGGAGAACCCTGTAAGTGGGTGAGCAAGCA
TTGCTTTATGTAACAATATCTGTTGGGAAGTACTTGTCACGAAATTGAATA
GTGGAGTGAGCAGTGAGCCGAGATCGTGCCACTGCACTCCAGCCTGGGGGA
GGGACGGTTTGCTGGCTGAACGAGAGCAGGAAGAAGCCATTGCTCAGTTCC
AGAGCAGCTCAGCCTGGCACTTTGTGGATGTTTGAGTCAGTGGAGAGGATT
AAGTGATGGAAATTTTCTATAATTTGAAAATTATACTAGTGGTTACAAGAT
GCGGAGGTTGTAGTGAGCTGAGGTTGCACCACTGCATTCCAGCCTGGGCAA
CGAGTAGCTGGGATTACAGGTGCCTGCCAGCCTCAGCTTCCCAAGTAGCTG
AGAAATCTACACATTCAGTGGATAAGTCACTGAGGAACCTTCTGGAAGCCC
CTGGTGGCTCTGGCCCTGTGGCCTTGGAGGGCTGCCAGCGTACCTGGGCAA
GCTACGGGGATTTACATTTACAGTTGAGAAGTGAAACAAGAAAAATTTGTT
GTTGGGGTGACAAGGCCCCTCCTGGGTGCCCACACTTAGAGTCTTTTCCCA
TGAGTAAGCAAGTGACTGTCTTCCAGCGAAGTATGTTCATCACACTTCTGA
GGAGAAGAGCTAGCATAGAGGTTGTGGTAGAGTTAGAAGGGAGATGAGAAG
TTAGGGTGAGCTGCCCGCATGCACAGTGCCCTCCCTATCCTTGGGAGGTGA
ACCATGTTGCACATCTCATCATATAGTACAGCTAACCCTTGAACAGTGGGG
AACACTTTGGGAGGCTGAAGTGGGAGAATCACTTGAGCCCAGGAGTTCAAG
ACTTTCCAGATTAGGTGTTTTAAATGCATTTTGGACTTAGGATATTTTCAA
GTGCTTAAGAAAGTAGAAAGAAAGTGTGTATTAAAAAATTGAAAAGCGGCT
TTTATACCAAAAATTCTCTGTTCAGGACTAAGTGGCATAGAGAATGTTAAA
TATGGTTGGTTGTGATGATTTCCAAGCTGTTTACACGTTGGTCTAGAACCC
ACATTTATGCAGCCAAAAAACACATGAAAAAATGCTCATCATCACTGGCCA
AGAAAGGAAGATTTATCACACTGGAGAAGGATACTTCATAGTTACTCCTCA
GGGTTCTAGTGCAATTTTTGCCTTTGATTGGCCGTATCAGTTACCAGTGAT
TAACTCTATGTCAGCCTATTAAATAGTGTTAACAAAAGTTTCCAGGTAGTC
TGTGTGTGTGTGTGTGTGTGTGTGTGTGTGTGGTTATATAACTTAGCTTTT
GACAGGGGCAGTAGATTTTTGTGAGGAAGATCACAGAGATAAAGGGCCATT
AGAAACTAAACCTGACACACATGTGGTTATGCCCTTTCCCTTTCTCCTTGT
CTCCAGAGTAGCTGGGATTACAGGCGCCAACCACCACGCCTGGCTAATTTT
ACAAGAACTCACTATCATGAGAAAAGCAAGGGGGAAATCGGTCACCATGAT
CTCAGGATGGCATGCAATTTAAAACGTATGAATTGCCTATTTCTTCAGTTT
CAGATACATAAATGCATGAAAGAATGGTTGTAATGTATATAACTTGGATTT
TAGGTATGACACAATTTTTTAGTCTGAAATCACAGAGTTATATTTGAGTAC
TGGGGTGATGAGGAAGAGGATGATGGGGGTGATGAGGATGAGGGTGATGGT
CCCTTCTTTGTCTTTGTAGGTAGCTGCAGCAAAGTCCACTTCCATCTGCCT
CAGTTTCCTTTTTAGCCCTATTGCAGCCGTATTATGTCTGTGCGTGGTGGA
TTTTTGGCACAGACCTTTTTACCCTGCAGGTAGGATATAGAAGATTTAGTT
AACACCTTTCTGATACTCACACTGGGAGGTCACCAAGTATCTCAGAATAAA
GAAAGACACCCGTCATTGAATTTGGGCCACCCTAATCCCATGTGACCCCAG
GAAAGTTGAGGAATAATCACATACTGGCCAAAATGATAACCACAGAATTAT
GCTATGAAGGAAAGATCAGTTCTGGGACTCTTTCCTTGGCTTATATATGGT
GGGCTCAAGCAATCCTCCCGCCTCAGCCTCCTGAGTAGCTGGGATTACAGG
GTCCCCTCCCGCGGCCCGCGCCCCGGCCCCCGCAGCCGCCGCCGATTGGTC
GACCTGAGGACAGAAGCCCTTGTGAGTGGCAGAGTTGTGGTGGTGACCACG
CAAAAGGCAGGCACCTCTGTTCCCAGCTCAGATTGAGCCCATGGGCTCTGA
GGGCTGAGGCAGGAGGATTGCTTGAGCCTGGAGGTCGAGGCTGCAGTGAGC
GTGGGGGCATGTACGCTCCCTCAGTGTCTCTTCCTGCCTGCATCTTTGGGA
ACAATTTCGGCTCACTACAACTTCTGCCTCCTGGGTTCCAGTGATTCTCCT
GTGGGGGGTGATGGAGGACACTTCAGTCCCTCAAAGGCTCCTCCCCAGGTT
ATAATTCCATGTAAAGATGATGCTGGCACAAGGCTTTCAACCCATCCCCTC
CCTCCTCCCGCGCTCTGTGACGGGTGAGCAGGACCCATCCTGACTCCTTGG
TCAGGCATGATGAGATGAGCACAGTGTTTGGTCTAATTAGTTCTAGTGCTA
ATAGTATTAATTAATCCACTTATGAGGATGGAACCCTTATGGCCTAAACAT
TTCTTGCAGTTCTTTGTAGATTCTGGATATTAGTCATTTGCTGGATATATA
AGCGGGCTGGAGGCGAGTGTGGCATGAGGGATGCAGAGCCAGCGGCGTGGT
CTGGGTAATAAAGGAGGAGGGGTAAGGCCAGGCGAGGTGGCTCATGCCTGT
TAGTTCAAGCGATTCTCCTGCCTCAGCCTCCCGAGTTGCTGGGACTACAGG
GATTTTCATTCTCCATCAAGAGACAGCTTCATAGGAAGCTATGATGACCTG
ACGGCTTCTGTCCAGCTCCCTGCCAGACAGCTGTCTGATCCTAAGCACAGA
TGATTTTCATCAACCGAAATACTTCGAATCATTAAGTTTCCCAAGTTCATG
CTGTCACCCAGGCTGGAGTGCAGTGGTGTGATCTCAGCTCACTGCAGCCTC
CGTGGGCTGAGTCACTGTGGCTGCAGGAAGCCGACCCTCTGCAAGGGCTGG
TCAGAGCAGGGATTTAAAATAGTGTGAACAGCAGTCACTTTGAAAAACAGG
TCCTGCAGGCCCTGGAGCCCAGCTGGGAGACCACCTGGGGAGCCAGGGAGG
AACGAGCTGGGCATTTGATGAGACAGGGCTGAATACTGCAGTTTTCCTCCT
TTGATTCTTCCTATCCATGAGCATGGAATGGTCTTCCATTTGTTTGTGTCC
ACAGGGCTTTTCATCTGTGAGGAGAGCCGGCAGGTCCTGTCCCCAATGTCT
GAAAGGCAGGAAGCTGGATGGAGCTGAGGGCAATGGTGCCTGAGGAAGGCT
CCTAGATACTTGGGTGGCTGAAGTGGGAGGATCACATAAGCCCATGATGTC
TTTGGAGACGGAGTCTTGCTCTGTCGCCCAGGCTGGAGTGCAGTGGCGCGA
TGGAGTGAGGAAGGCATTTTGGTGTGGAGAGAGTAAGATTGGGGAAGGAAA
TGGGATTACAGATGTGAGTTACTGTGCCCAGCCTGGGCTAGGATTTTTAAG
CACGAGATGGGGACGGACAGAGGGCGGCTGCCCCTCGCCCTCCTGGCCTGG
ACAGTGAAAAGTAAGGCCGGGTGCAGTGGCTCATACCTGTAATCCCAGCAC
GCTGCCCGACGGCATCGGTTAGTGTGCCTGGGGGTGCCTGGGTGGGGCACA
CCTCCTGAATAGCTGGGACCTCAGGGGTGTGCTGCCATGCCAGCTAATTTT
[truncated: 343 more rows]
