# Supplementary material for: MultiV_Nm: a prediction method for 2′-O-methylation sites based on multi-view features
Source: Front Genet. 2025 May 27;16:1608490. doi: 10.3389/fgene.2025.1608490 (PMC12149135; doi:10.3389/fgene.2025.1608490)
Supplement: Supplementary file 1 [file DataSheet1.zip › data/Full_T_test.csv]

x
GAATTCTTAAGTCTAAGGGACTTGCTCCTGATCTTCCTGAAGATCTCTACC
AGGTGTCATCGGACTGGTGGCCTTGTACCTGGTGTTCGGTTATGGAGCCTC
CTATGTAGCAAAATAGTGGGAAGATTCATAGGTAGAGGCGACAAACCTACC
CTGTTTTAAAGGTCCATCTGAACTGTTTACTGTTTGTTCATCGATTAGCAG
CGATGTGGAGACAGACTGAAGCCATTAGAGCGGAGAGCTGCACGCCAGCAC
GAAATAGGCTCAGAACTGTGGGTGCTGGAAAGGAAGAGCACACGTCCTGTT
GGGCCCTTGGCGGATTGTAAGCTGCTGGTTTTGCGGCTGGGAAGAGCGGCG
AAAATCCAGGTTGTTGAAAAGACTTTGTACTCCCACTTCCTCCAAATCCAT
CACCTCTGCTGGTTGCTCTGTGCTTTCACCTTAAAGCTCTGGTAAGGAGGA
GAAGACCTGGAGAAAGCGTTGGAACTCACTGGTTTGAAAGTCTTTGGCAAT
TTTCAAGCTGCTCCTGATCGGGGATTCCGGAGTGGGGAAGACCTGCGTCCT
CCCTGAGGAGGACCTGTCCAAACTCTTCAAACCACCACAGCCGCCTGCCAG
GACTTGGCAGATGAACTTGCTCTTGTTGATGTCATCGAAGACAAATTGAAG
TCTAACGGCTGAGCTCTTGGAAGACTTGGGTCCTTGGGTCGCAGGTGGGAG
GGGTGGCTTGAAACGAAAGTTTAACTTTGCGGACAAACAGGACTTATTGTA
TTCCTGTAGAGTCTGTAAAACTCACTGAGGTACCAGTAGAGCCAGTCTTGA
CGAAGAGGCCGTGACGCTGGACATGTTGGACCTGGGGGTGAGTGTCAGAGG
CATGTTCGTGGACGAGAACACGTTCTCCAACGACGCCCTGAAGGTGACGTT
TTTGGAGACTGGCAAGATTACTGATTTCATCAAGTTCGACACTGGTAAGCA
CACTGCTTTTGAGGACTATGTGCAGTCCATGGATGTGGCTGCTTTCAACAA
GAAATCCCGTCACTCGCTAGAGCTCTAGATCTGGAAGAAGCTCTGCCTCTC
TTCAGACCATGGACCCTGGACCTTGTAGATGAGGGACACTGGCCTGGCCCT
CTTGCAGATTCTGGCTGCAGGACTGTTCCTGCCAGGTTCAGTGGGTATCAC
CCCAGCCGCATCTTCTGGCGGACCGTGCGAGGTGAGCAGAGCGTGGGGACT
TTCGAGGTGGTGGGACTCACCGCTCTGGCCAGGGTGCTTTTGGAAACGTAT
TCTGTGAAGGCTGGAACTCAGGTCTTCAGGGAGAGAAAGGAAGACTGGATT
CGGCCTGGCCTGGGCTCTGAGAACATGGTGAGTCTAGACTACTACAGTAGT
GAAGACAGGCCGGGACTGTATTCAGTATATCAAGGAGCAGCGTGGGGAGCC
TGCGATTTCCCCAAATGTGGGAAACTCGATTGCATAATTTGTGGTAGTGGT
AGCCAGGGCTTACCTGTACACTGACTTGAGACCAGTTGAATAAAAGTGCAC
TGCAGAAACTGGAAAATGTAAAACTTAGATCATGAAGGGCATAAAACTTAT
TTGCAGATCAGCTCACTCTGAAACTTTAAGGGTACCAGATATTTTCTATAC
GAGTCCAGCTCTGAGGACTCTGACATGTAGGGACCTGGTTTATCCTCATGG
AATCTCCTTGGTTTTTACTCCAGACTTCTTTTATTGGTGCCATCGCCATTG
TGTGTGGCCAGCAGCCTCTGATCTGTGCAGGGTATTAACGTGTCAGGGCTG
GAACAACTGTGCCTTGTGGAATTTTTGCAGAAGTGTTTATGCTTTGTTAGC
GCTGACTTCGGATTGGCCCGATTGATAGAAGACAATGAGTACACAGCAAGA
CCTCCTTCATCTTCGGAACAAGGAGTTTCAAGAGTGTGTAGAGTGCTTCGA
GTGGAAATGACGTGGAACTGTCTTTTACCAAGAATGGAAAGTGGATGGGCA
CTTCGGGATCTGGCTGCGCTATGACTCCCGGAGCGGCACCCACAACATGTA
GTTTAATCCCTAGAACTCCTAAAGCTAGAAAGAGGAAGAGCAGAACTACAG
TGGTTGAAGTTGACATCTGACGACGTGAAGGAGCAGATTTACAAACTGGCC
AGCGGATCTGCCCAAGAGCTGGGACTGGCGCAATGTGGATGGTGTCAACTA
GTAGCAAATGAGACTGGAGCCTTCTTCTTCTTGATCAATGGTGAGATATTT
CAAGCAGAGCTCTGGCCGAGAGGTTTGTTTTCCTTCTGGAAATAGGGCAGC
TTGCCGGGTTGGACCCGAAGACCTTTAAGCCCTTCATTTGCTCTCTAGACC
TCCAGAGGACTGGCCACATTTTGCCTAGATAAAGATGCACTTAGAGATGAA
GGTATCTTTTGTGAGGAGGTCTGACTTGCTGAGGCTCAGCTGTTTAATACA
CCTTATATTGGCAGCAGTAGGAAATTGGCAGAAGTGTTGGGTTGTGGTAAC
ACTGGGTGTAGAAACATGCTTGCCTTATGTATCAGAGGACATGCTCAGCAG
ACTGTGATAGAACCTGGACTGCTTTTTGAGATAATAGAGGTATGCAGCAAT
CGTAGCGGAGTTTCTCTGGCTGCTCTGAAAAAAGCGTTGGCTGCCGCCGGC
ACAAAATGGCGAAGATCGCCAAGACTCACGAAGGTAAGCGGTCTTTCCCTG
CGAGAACACTGTAGAAGTGGACGATTTGTTCTAGCACCTTTGAGAATTTAC
TCCCGCTCGGGCTCTGACTCTGACGTCGGCACACACGGCCCCGGACGGCCA
GCGATGGACACTCTGGATCGAGTAGTGTAAGTGCGCTGGGTCTCAGCCCCG
CACAGCGCCACTGGCTGGACGCTACTTGCTGAGCGCGGTGCTGACTGGGCA
CGTTTGATTCTCGAGACAAAGAACGTCAGTTACAGAAGGAGAAGAAAATAA
TTTTTTTTTTCTGAATAAAAAAGATTCTACTAACAAGGTGCTGTGTGATTT
TTTTCTTCCTCTTCCGGGGACGTTGTCTGCAGGTATGGATGTTGTTCTCTT
TCTTGCAGTGCTGGATATCTGGCTGTGTGGTCTGAACCTCCCTCCATTCCT
TGAAGGAAGTTTGCCTGGAGACATTTCTACTGGTACCTTACCAATGAGGGT
TTTGGGCAGGATGAGATGATCGACGTCATCGGGGTGACCAAGGGCAAAGGC
GGATGAGTCTCGATGTGTAGGCCTTTCCATTCCATTTATTCACACTGAGTG
ACCCCAGCTGTGGTCTCTGAGAGACTGAAGATTCGAGGCTCCCTGGCCAGG
CGCCTGCAGGAGGCTCTGAACCTCTTCAAGAGCATCTGGAACAACAGGTTT
TGCGCTGAGGCTGTGGCCCTGAGACTGCATCGGAGGCGGCGCCCCGTTCTA
TTGATGCCCCAGGACACAGAGACTTTATCAAAAACATGATTACAGGGACAT
ATCAGCTGGATGATCGCACAGACTGTCACTGCTGTTGCCGGGTTGACTTCC
GTGTATGTTGGATATTGTGGTGTTTTAGATCACTGAGTGTACAGAAGAGAG
AAAGTCCCCGAATGGGTGGATACCGTCAAGCTGGCCAAGCACAAAGAGCTT
GGTTGATCCATTTTCTAAGAAAGATTGGTATGATGTGAAAGCACCTGCTAT
AAGGATGGAAGAAACGCCTGGAGAATATTTGGGATGAGACACCACTGTATT
TGTCGCCACCCGATGGAAGATTCGATGGACATGGACATGAGCCCCCTGAGG
GCTATCGGGGACTACAATGGCCACGTCGGTCTGGGTGTTAAGTGCTCCAAG
GGAGAACTGAATGTTACCAGCATTCTTGATCGAGAAGAAACACCATTTTTT
ATGGAGCACCAGGAGCTGATGAACGTCAAGCTGGCCCTGGACATCAAGATC
CTCTCTCAGGAGATCTGGACAGCTGTCCCTCCACTACAGAAACCTCACAGA
GCAAGATGGCGGAGTACGACTTGACTACTCGCATCGCGCACTTTTTGGATC
CATCGTGGTCATCGGCCACGTGGACTCCGGAAAGTCCACCACCACGGGCCA
TGTCGAAATGCTGGACCTGTAGCTGTAGCTGAGAAGAGCATTACCCAGGTT
TCCTGGGTCCTAAGTCTGTGGCTCGTATCGCCAAGCTCGAAAAGGCAAAGG
AGGGGATTGTAGAAGACATCCATTGTGGATCCATGAAGGGCACTGGTATGC
TCCAGTGGCTCACTCCTGAACAGACTTCTGGGAAGGAACACCCATATCTCT
GTGGGGGCATTGGTGTCAGACGGGCTGGATCGGAAGGAGCCCCGAGCCGGG
GTCCTCAGGACTCATCTGGTGAACATAGATCAAGACACTTACAGGTAAAGA
CCGTCGCTGTGGACACTCGGAGCAGTATTTCTTCTTGGAAGTAGGCAGGTC
TCTATGACTGGGCCTGCTCATCGAGTAGTGACGAAGGCCACTGAAACCCGC
ACGACTGGCGAGGAACTCCTGAAGTTAGCTCAGAAGTGCACAGGAGGTGAA
CGGTTCGTGTTCGTCCGCGGAGATCTCTCTCATCTCGCTCGGCTGCGGGAA
CGAAAGTTAGACCAAGGGAACGTATTAGATATGGAAGTAAAGAAAAAGAAA
TCCGGTGTGGCTGTCTCTGATGGTGTCATCAAGGTGTTCAACGACATGAAG
TCATTGGGAATTACTGCTATTGAACTAGCCAAGGGAGAGCCACCTAACTCC
TCACCTGAGGGCTGTAAAGACTCGTTTGAAAATGGAGAGCCAAGAACCAAC
GGCCCTCTACGTGGACTGTGAGGAGTTCCAGAGAATGCCGCTTGCTCGGTC
AGCTGTCAGACCTGGACAGTGAGACTCGCAGCATGGTGGAAAAGATGATGT
ACTGTAATTTTCTCTTACAGCTGTTTGCAGACAAGGTCCCAAAGACAGCAG
GTCTGGATGTTGCTCTCTAAAGACCTTTAATAAAATTTTGTACAAAGACAC
AAGAAAAGTTTGGCTCTTCGCGTCTTCCGGCAGGTCCCCCAGCAGAGTCGG
CTCCTGGAGCGCGGACCTGGACAAGTGCATGGACTGCGCGTCTTGCAGGGC
GTGTGGAGTGCTCGGAGCCTCTGTGTGAGACCTGTGTAGAGGCGCACCAGC
CTGAAGGACTTCTGGAAGGAGACTGTATTCACCAAGTCTCCCTATCAGGAA
ACCAGTATTCCCGCGGTCGGCAGCATGGGTCGGGAGTCACGGTGAGGCAGA
GAGGATTATGGCTAACAAGAATAAATACATGGGAAGAGTGCTCCCCATTGA
TTGCCTCTTGGGACTGACCAGGAGCTGCTCATGTGCGTGAGAGTGGGAACC
CAACGTGTCAGTGGTGGACCTGACCTGCCGTCTAGAAAAACCTGCCAAATA
ACCGCCGGCGTTGGCTCCGAAGACTTAGCGACGCCACTGGCGGCACCTTCT
ATGATGGCTATGGATTTGGGTCAGATAGATTTGGAAGAGGTAAGGTAAGAA
CCCTGGCAGGGACAAATGGCGAGACTACCACCCAAGGTGAGAACTGTTTGA
GCAATCACTGATGTCTCCATGTCTCTGAGCAATGCCTGATGGGGAGGGATC
GCCTCCTCCCTGTGCTCTCTGGCTCTGGACTGTGACTGCGCCTGGATTCTG
AGAGGAAGTTGGTGTAGACCAGCTGTGGAGCTGAAGGCACAGTCTGCCCCA
TTCGTGGTGCTGCTCTTCCTCATCTTGCTCTACATGTCCTGGTCCGCCTCC
GTCAAGTGTAATGAGCACTGTGGAATGGAACAAAAAAGAGGAGCTTGTAGC
CGCAGTGTAGGAGATGGAGAAACTGTAGAGTTTGATGTGGTTTAAGGAGAG
ACCTTGAATCTGGAGAAGAAAGTAATGAATCGGAAGATGACCTGAGCAACT
CCTCTCCCAGGATGGAACTCCAACCTCGAAAACATTTGAACACGTGACCAG
GGCTTGGGGGCTGGACTCCCTCTACTCCCTCTGGCCATAGCCCCTCCTGGA
GGAAGAGTGGTGACCCTGGCTCAGATAGGTGTGGAAGGAGCATCCTAGCAC
AAGCTGAAGAAGTCTGGATGAAATTTAGGAAGGAAGACAGTTCAAAGAGAA
CTGTCAGAAAGAGCTGAACACTCTGTGCAGCGAGTTACATGTTGAGCCATT
TCCATGGGATGAAGACGTCTGACACTATTATCGTAAGCAGGACAGACAACT
GTTTTTTATTGGCTTGACTCAGGATTTAAAAACCGGAATGGTGAAGGTGAC
TGTCTGTGATCTCAGGACAAAGAATTTCCTTACTCGGTACGTTGAAGTTAG
ACCCTTTCCTGGATGAGGATGGCTGTGGCTTCGTAAGTGACCACATGGCAC
ACTCCTCAAATTGGAGAAGGAACTGTTGAAGCAAATAAAGTTGGATCCATC
AGCGATTTGCTGGTGTAGACATCCGTGTCCGTGTAAAGGGTGGTGGTCACG
CTTCTGCAGCTGTAGATTCTCACTGTGAATCCCTTGCTTGCTCATGCATAA
TCAACATATGTTGCGTCCCACAAAATAGAGAAGGAAGAGCAAGAAAAAAAA
GTCCCATCCTGCCTGCCCCAGAACTTCATCACAGCTGAGGAGCTGCGGAGA
TTCAAGTCGCTGGACCTGAGCCTGATTGTAGAGTTCATTCTCATGTTCTAC
GTTTTTGTTGAGTCTCTGAACATCCTAAATATTGGTTTGTTATTCTTTTCC
TTTCATTTTAGGCTCTTCGTCAGATTGGGCAGAGGACGATAAGCACTGCTT
CTAAATTTGGAGAGGTCGTTGACTGTACAATAAAAATGGATCCCAACACTG
AACATGCCTCCCTTCCTCACAGGACTCCAAGATCAAGTTCCCGCTGCCCCA
ACGAGGACATTGCCAAGAGGACGTGTGAGGAGCACCAGCTCTGTGTTGTGG
AAAGTAGTTGTGTGGCTCTGAATGTTTTGTATTTCAATCGAGAATCCTTAG
GCTTTCCCTTTGCCTGCAGAACGACTCCTGGTCCCCAAGTGTGTGATGCTG
ATGTGCCCAGAAACCTGGACTGATCTTTCTTTAATAGTGAACCCCTGGGCC
AAGCACGGACCCGAGACGACGGCGATGAGGAAGGGCTCCTGACACACAGCG
CGTGGTCGCCGTCTGTGAACAAGATTCCTCAAAATATTTTCTGTTAATAAA
GTGCAGCGGACTCAGGCTCCAGCTGTGGCTACAACATAGGGTTTTTATACA
ATAGCTGTGAAGCTGGGAACTGATCTAGAATAGTAAGTAAACTTTTCCTTG
GTGGTTCAGCTTGTAGAGCCATGACTCTGTGAAGATGAATGTTGTCTCTTA
CACTGGCTGCAGATCTTGGACCGAGTAGCTGATGGCATGGTGTTCGGTGCC
GGAGGACGTGGAGGACCTGGAAAAATGGATAAGTAAGTGCTGGTGAAAAGC
GTGGATGAGACTATGGATCCTTTTGTAGATCGGATTGGGTAAGTCAGTGAA
AGAAAATGGATTTCTGACTGGAATCTCACCACTGAAAAAAAGCACACCCTT
TTCCCGTTCCCAGGTCTCAGAACTGTGGCCCATTCACCCCTTCCCTCAAGA
GAGGAGGTGCCAGAGGACCCTCTGCTGAAAGCCAAACGCCGACGAGTCTCT
CCTCCAAGGTAGATCCCTGAAATTTTAGATCGGCCTACAGACAATTTTTGT
TGTATTTCCAGGCCTTGGACAAGATTCGCTATGAGAGCCTGACAGACCCTT
CCAATACTGGCTACTTTTGGGGACTTAGGAGGAAGAGAACAGATTTTACAG
TTGGCATCCGGAGAAATGAAAAGATTGCTGTCCACTGCACAGTTCGAGGGG
TTCGCTGGGTAGGAGGACCTGAAATTGAGGTAGGATGTTCCACGTGAAGAG
TGATTGAGCTGACAGACGACAGCTTTGATAAGAATGTTCTGGACAGTGAAG
GCTTTTGAGCTTGAACGCCTGCGTGTGAACAGATGAAAAATCCTTCAGTAC
AAGAGTCGGAAGACAAACCTGAAATTGAAGATGTTGGTTCTGATGAGGAAG
CGTTGCTGTACTGTCTTGTTTAGTGTAGAAGGGAAGAGAATTGGTGCTGCA
TCTCCCTTGGGCTCTGATGAAAAATTGCTGACTGTAGCTTTGGAAGTTTAG
GAAGATCCCGCAGTAGAAGCTTAGTTAGACGTGGAAGATCTCACTCTAGAA
GAAGGTTGCTGAGGCTCTGACCCAGTGAGATTACAGAGGAAGTTATCCTCT
CTTGTTAGGAGCTTTGCGTGATTGTTGTATCGGGAGGCAGTAAGAATCATC
CGAGTCTGACTTGGGGATGTTCTCTTTGCCCAGGTGGCCTACTCTGTGCTG
TTGTGGGATCTGAGAAATCTGAAACTTAAGTTGCATTCCTTTGAGTCACAT
GATTTTTTTTTTCTTTCCCACAGAGTTAAGCACAAAGGAAAACATTTCAAT
TTGTGACTGTAGACACAGCCATCCATAGATCACACACGTCTGTGTGTAACA
TTAATGAGGAATCTGTTGACTCCACTAATGGAGAAGTTTAAAATTCTGTTA
GGATTGGATGAATTCCAAATTCTGCTTGCTTGCTTTTTAATATTGATATGC
CTCTGGCCAGCTCTGTAGCTCTTAATAGATAGGAAAGACAAGATTTTACTT
AGGTTGAGGACTGGCTGGAATGCAGTGGATCGGATAGATCGGGGAACTAGA
AGAGCGACCCGGACCCTCTGGACAGTGCTAGATGCCATTGATCAGATGTGG
AAAGTAAGATCCTGACTCTGAAGCTTCAAAGTGACACTGTGGAAATCTGAA
ACGGTCTCCCATGTCTCTGACATCGTTGGTCCGGTGAGTGAGTAGATGGAG
ACCCGCGTGCAACCTGTCCCGACTCTAGCCGCCTCTTCAGCTCGCCATGGA
TGTGTGTCGCCACCCGATGGAAGATTCGATGGACATGGACATGAGCCCCCT
GACTACGTGTTCGACTGGAACATGCTCAAATTTGTAAGTCGCACTGCCAGC
AAGAAAGTCCGGAAGTCTCTGGCTCTTGACATTGTGGATGAGGATGTGAAG
CAATGGAAAGATCACCTTCGACGACTACATCGCCTGCTGCGTCAAACTGAG
CCCCTCGTCACCCAGACGGACATCGTGAAAGCCATCGCCCGCCTCATTGAG
GCTCTTATCATGTATCTTCCCATCTTTCTGAGTTCCATTTCCCCTTGAAAG
TGTGCAGACGAAGGGAACGTCATCGTTTGGAAAGCGTCGCAATAAGACGCA
TCCGGAAGTCTCTGGCTCTTGACATTGTGGATGAGGATGTGAAGCTGATGA
CTGCTGAACTCCAAGGAGGCCGCACTGAGCACTGCTCTCAGTGAGAAGCGC
CTGCGGGACTGCCCTGACCCTTGTATAGGTTGGTGAGCACACGTCTGGCCT
TCCCTCTCCTGCTCTGAGACTTTGATGGGTGAACTGGGCAACATTGCTAAA
TGGTGGCACAGTGAGAACCTGACTCTTAAAAAAAAAAAAAAAAAAAAAAAA
TGAAGTGAAGACACTGAGATCCAACTCTGATCTTGCCCTAAACATCAGGGA
TCGGCCCTGAATGAGCTACGGGAACTAGAACGGCAGAGCAGTGTCAAACAC
GGGATTGTTCTTAAGACGCTGACTCTAGAAAGGAAGAGACCATGGGGCCTG
TGGCTCCGGAAGCAGTTTTACTCAGTGGATCGGAATCGTGAGGATCGGTAA
GCAAGGTGACAGGCCGCTGCGGCTCTGTGCTGGTGCCCTTCATCCCCGCGC
CTACTGAGACTTGGAACCTCATTGCTACCACAGACTTGCACTGAAGCCGGA
GGTCAGTCTGAGCTGACTCTGTTACTGAAGATTCAGGAGTATTGCTATGAC
GGGGCACAGGCTCTGGAATGGGCACTCTCCTTATCAGCAAGATCCGAGAAG
AAGGCTTTGTTGTAGGAGCAATGACTGTTGGTAGGTTCCTATAGGAAATTT
TAACAACCTGTCTTTCTCTTCTAGGTCTATAAGAAGGAGAAAGCTCGAGTC
GCTTTCTTCTTTTTCAGATGACCAGTGGTTAGATCTCTCACCAGATCAGCT
GACTAATCCCTACAGGCTCCTGCTCTATCCCAAAAGCACCCACGCATTATC
GACGATCGACGTGTTCGATGGAAACTCAGGGAAGATGATGTGTCAGCTCTA
CTAGAACCTGGGACCATGGACTCTGTTCGCTCAGGTCCTTTTGGCCAGATC
TTCAGCCCCTCAGAGGAAACTCTGGTTGCCAGCACCAGTAAGAACCAACTC
ACGGAGAACTCCTGACGCTAAATGTTAGATAAAGACGCACGTCCTTTTTGC
AACAGCTGTTGAAGGCTGGATTCTCTTTGTAACTGGAGTCCATGAGGAAGC
TATCTTTTTTCTTAAGTAATCTATTTAGATCGGGCTGACTGTACAAATGAC
CCAGCTGAGTGATAAAGGCTGAGTGTTGAGGAAATTTCTGCAGTTTTAAGC
TGGGAGACGTTGTTCACTGAGGATTTAGCAAGGGAGAGCGTAACTTGAGTG
CAGCCTCAGGGACGACTCTGACCTCTTGGCCACAGAGGACTCACTTGCCCA
GCGAGTGGTCGCCCTGGACAAGAACTTCCACATGAAGTGTTACAAGTGTGA
ACCTGACAATGTTGGTGTTGTCGTGTTTGGAAATGATAAACTAATTAAGGA
TTTAAACCAACAGATCCAGAGACAATGGCCCCGATGGGATGGAGCCCGAAG
CTCTCAACTCTCTGAAGCTGGAGATTGAGCAGATGAAACGGCCCCTGGGCA
ACTTTCAACGAGGATGACTCTGAAGTAGGCAAGGCTGGGCACATCATGCGC
CATTTGGATTGGATGAATTCCAAATTCTGCTTGCTTGCTTTTTAATATTGA
TCTCTTCCAGATCCTCTGGACCTTCTCCATCTACCTGGAGTCCGTGGCTAT
ACACTGGCAACTTTGAAAATGTCTGTACAGCCAACGGTAAGGGCACTTACA
ATCGAGAAATTCGATAAGTCGAAACTGAAGAAGACAGAAACGCAAGAGAAG
TGCTCCTGGTGGGCATGTGGGACGTTTCTGCATTTGGACTGAAAGTGCTTT
AATGTCTCTGTGAGACTCGAGAACTTTCATTTTTTTCCAGGCTGGTTCGGA
AATGCTGTGTGACACTGAGCAGCCCTAGACAGGAATTGGGGCACACGCTTA
CCATGGGAACTTCTAGAACTCCGAGTCAGTTACTATGAGAATGTGATCAAA
TTAAACAGGCTGTGAAGAAGCTGTATGACATTGATGTGGCCAAGGTCAACA
CTCTGTTAGAACTCTGTCCAAAAAGTGCATGGAATATAACTTGTAAAGCTT
AGTCAATTCAGAAAATGGACTGAAGTCTGAATAAGGTCATTGCATTTAAAA
AGGCTGCCTGTGCCTAGGTCATTGATAGTGCAGGGAGAGGAACGCTGAAAG
GAGTAGGGAAGAAGATAGTCGAACTTAAAATCATACCTACCCTGAAAAATG
TTGGTGGTCCAGAAACTCTGGGAGCTTCTAGAAGAAATCTACTGAGTGTAT
CTCATTCACCAACAGGCTGAAGAACTGAAACTGGCCACCCAGCTGACCGGA
TTCCTAGGTGAACGGCTGTTTCCTCTTATTCAAGCCATGCACCCTACTCTT
TAAAAAGTCTGTATGGCATGACAACTACTTTAAGGGGAAGATAAGATTTCT
CCTTCTGTGTCTAGACTCTGACAGCTCTGAGGATGATGAAGCTCCTTCTAA
AGGGATCCTGAGACGTCTGGATACCTCGTTAGGATCAGCTCGCACAGAGGT
ATGCACAGGCAACTGTGAGAAACTGTTGTGCCAAAAATAGAATTCCTTCTA
AATCAAGCAGAAGAACCACTGAATATAGATAGAGAGTGTAATGAAGGAAGT
TGGAGGAAGAGATGGACTGAAGACTTTGAATACTGTAGAGTGCTACAACCC
AAGCATTGGTATCTACGGCCTGGACTTCTATGTGGTATGAATATTTAATCT
GGATCGGGACCGGGCCCTCGGCCTCTAGATTAGGAAGGCAATAGATAATGT
GCCTTCCTCCAGACTGTGGAGCCTCTCCTATACCAAATGTGAGTGCCCCAA
ACTGACAGTAGAAAAGTCTGAGCTATGGGTGGAGAAGAGCAGCAACTATGA
TTAGAGGCAGGATTTGTAGTCAGTATAGTTGGGAGGCACCATGGAGCAGGG
GAGCTGTGGTCGCTGCTGTGATGTGTAGGAGGAAGAGTTCAGGTAGGGAAG
TTCCTGTGAGCTGTGCTTCCGATCTTGAGGTTCTGTACCTGGCAGCACGCG
ACCCTGGAGCACTCTGATTGTGCCTTCATGGTAGACAATGAGGCCATCTAT
TACAGTTTCGACGAGACCAAAGACTTGGATCTGGAAGACATCGTGCGCAAT
AGGAAGAGATGATGATTCGTCAACGTGAGATGGAAGAACAAATGAGGCGCC
GGAAGATTTTGGAAGAAAATCTGACTGTGGATTATGACAAAGATTATCTTT
TTGTCTCCCTAGGTGACTGTGGCCTTCCCCCAGATGTACCTAATGCCCAGC
CTCCTATTTCCAAAAATCCATTTAATATATTGTCCTCGGATAGAGGACGTA
TGAAAATCATTTTCAGGACTTTCCTTATCCCAGTTGATTGTGCAGAATACA
TTTGGAACGCTGAAGAAGGCGGCTGTGCACTATGATCGCTCTGGTCGCAGC
AGAGCCTGGAGTCGAAACTGACCTCTGTGAGATTCATGGGGGACATGGTGT
CTTCTGAATGACCAGGACTGCTTTCTTTGGAGCTGATGAAAATGTACTCTT
AGGCACCTGTCGGCAGACTGGTGACTTCACTTTTGAGTGCAACTGCCTTCC
GCCTTTACCAGTGCTCTTTGTTTCTTCATGTGGTTTTGAGTTACTGTCTTG
TGCGTTCAGTCCTCTGTTGTCGGATTTCATTAAGAACACAAGATGCAACAC
GCTAAAAGACCAAGATCTGAGAGATTCAAGGCAACAAGCAGCACAAGCCTT
GCTAAGGGCAAGTAAGGGCTGAACTTTAAAAATGTAAACTTACAAGACAAA
AAAGGTGGGCAAAGTTCCCTCTGACTCTTCCCCCACTCCCCATCTTATTGA
ATCTGCATGTCCTCTGTGTGACTGATAGAGCGTTGCTATTTCATTTTTTTA
GGCCATTGAGATGGAACTCTCCAAGTACCTGCGGGATTACTCAAGGACTAT
AACCTTCAAGGATGGAACAAGACCATGGATGGGAAGGCAGATGTATCTTTC
TTCCCTGCCGAAGACTGGGCTGACTTAGATGCAGATGAACATGCACATGTC
CAGTCTGTCGTGCACCGATGAGAACTCTCCTTATTGCTGTGAAGGGCAGAC
GCGCTCAAGCGTCAAGGACGCACTCTGTACGGCTTCGGCGGTTAATCTTTT
GTCCTTAAATATCCTGTCTGAACTTTGGATTGGAAGGCACATTTCCCTTTG
TCTGATGGACCTAGAAGTCTGCTTTTGTACCTGCTGGGCCCCAAAGTTGGG
CAATTCATTTTTCTTTTGCAGGTTCTGTGGATGGAGTTATAAAGGAAGTGA
TAACGGAACAAGTCTAGGACAGAAGTTAAGATCTGATTATTTACTTTGTTT
AAAATGTAGGACCTATCGTCCAGACTCACAGAGTGGGGCTCCAGAATCTCC
GTGAAGGTGCTGGACTTTGAGCACTTTCTGCCCATGCTGCAGACAGTGGCC
CCCCAGCATGCTGTTGGCATTGTTGTAAACAAGGGTAAGATTCTTGCCAAG
CAGGGCAATGTGGATCTTGTCAGATTCACTGAAAAGAGGTGAGGGGAGGTG
TAATTGCAGGAGCTGAAAAACTTGATCCCTAAGTCAGCAGTAGGAACATTA
GCTGCGGGTGTCCCTGGAGGAGATCTACCATGGCTCCACCAAGCGCATGAA
TGCGAGGTTGTGGTGTCTGGGAAACTCCGAGGACAGAGGGCTAAATCCATG
GACCGTCTGAGAAGGATGTCTCTGATAGAAGAGGAAGGAAGCAAAAGGATC
TTGCTGTTGAGACTCTGAAATCTGATTTTCTGAGAATGATGGGTGGGAACA
CATGTCCTCTGAAGAAGGAAAGCTCTTCGTGGGAGGGCTCAACTTTAACAC
GGATGTGGAAGGAATGAAGACTCAGTATAGGTAATTGTTTCTGTAATTGAA
GCCACCGAGGTCGCACGCGTGAGACTTCTCCGCCGCCTCCGCCGCAGACGC
CAAGAAGGGCAAACTCCAGAAGTTCTAGTGCAGGAAGAGAGTTTGAGAAGT
GTATGCTGTTGTGAAATTGAAACTGTAAAAGTAGATGGTTGAAAGTACTGG
CCTCAGCTGTAAAATGAGAGGTTGATCTGGATCAGGGATAGTAAATGGGCC
ATATCACAGAGGAAACTCTGCATTCTCGCTTCCTGGAGGTATATGCTGTCA
CCCGCAGTTCCCGGACATGATCCTCTCCGCCTCTCGAGGTACGGACTAAGG
CCTGAGTCAGAACTTTGATGACGAGTGATGCCAGGAAGCCAGGCCACCGAA
TCTGTGCCCAGGACGGTTCTGAGACTGAACACTGAGGGCAGGAGCAAGGGA
CATAAATCTGAAGCCTTGAGAACCTTGGGTCTGGAGAGCCATGAAGAGGGA
TTGCCAGTTGGAGTGCTGGAGACTTTGGATCGGTTGGTGCCACTGAATGGC
TGTAAGAATTGTCTTGAGCGTTGTTTAGATCATGCACCATATTGTCCTCTT
AAGGGATTGGTTTGGCAAGAACTTGTTTACAACATTTTTGCAAATCTAAAG
ACCCTCCACTTCCCGTCTCAGAATCTAAACGTGGTCACCTTCGAGTAGAGA
CATGTCCCTTGGGAAGGTCTGAGACTAGGGCCAGAGGCGGCCCTAACAGGG
TGCACGGAGGAGCTCTTTGACTTCTTGCATGCAAAGGACCATTGCGTGGCC
CTGTTTTTTTCCTTTTATAGGCTCTTATTGCTGAGGCAGTTGGAAGTTATG
ACAGAACAGAGTCTAGACCCACCAATAGAGGAAGAGCATCAGCTGAGAAAT
GAAGTTGTAGACTGCACTCTGAAGTTAGATCCTATCACAGGGCGATCAAGG
CAATCTGTCGACGATGCTGCGATTGTGATAAAAAACACAAAAGAGCCTCCA
CTGGAGTGCCTGGCGTCGGGCATCGTGATGCCAGGTTGGGGCCTTGTGCTT
CTCTCATTCAGGGAGAAGAAGCTGCTGGTGGGCTCAGAGGACTACGGCCGG
GGTGTGCTAGAGTACTCGAAGAGAATCTACTGGTCTTGATTCACTGGTGGG
CTTCAACAGCCGACTCTGGATGACCTCGGGCCACTGGCAGCACTACAGCGA
GGGGACATGGTTAAGACTGAGGCTCTAGAGAGGAAGGACACCGGCAGGCAG
TTTTTCCCTGATAGATTGCCCAGAATGCACGCTACAGGAAAACCCATTCTT
TTGGGAGGGTCAGGCTGTGGCCTTCTGGAGCAGGTGGCTTGTTAAGGAATG
ATGACCAACTGTATCCCTGGTTCACTGGTTAGGAAGAGTACATAGTCTTTG
GGTATGCAGTCAGCACTCTGACCACTTACCTGCAGGAGAAGCTCGGGGCCA
TAATAATATTTTCATTTTAGGCTCTTCGTCAGATTGGGCAGAGGACGATAA
CTCAAACTTGTCATTCTGAACAAGGTGATAAAAAGATGGAGGAAAAAAATT
GGAGTTGATGTGTTGGACAGACATATAGATCCCTCTGGAAAGTTGCACAGC
GGCTGAGATCGAGAAATTCGATAAGTCGAAACTGAAGAAGACAGAAACGCA
TCAGCCTAACCCTCTAGGACTGTTCTATTAAATTGCTGCCAGAATTTTACA
CATGCTGGTGCGGCTATGGAGACTGTCTGGAAGGCTTGGAATGGTTTATTG
GAGAAACCTGAAACTCCTGAGCGTGTGCTTAAAACCAATTTGTCCACAGTG
TCATGTACACGGGCACCGTCGACTGTTGGAGGAAGATCTTCAGAGATGAGG
CAGAAGGTTCTCTGTAGACCGATCTTGTCTTGAGAGTCTCTTCCAGTACCA
ACATCTCATGATCTGAAGATTGTGTTACAAAAAATATTATCAGGCCAAAAT
GATTCTGCACCGGCTGCTCAGAAGATACCGTGAATCTAAGAAGATTGATCG
AGATGTACTATTTGTGCTGTGAAATTCTATGGGATTTGACAAATGCATGGT
CTCACCAGACTGGGAACTCCAGATGTCAATGGAAGTTTTACAAGATCAAAG
TGTCAGTGGTGGACCTGACCTGCCGTCTAGAAAAACCTGCCAAATATGATG
TTCACTCAGAAGATCTAGGTCTGGTTCTATAAAAGGATCGAGGTATTTCCA
CTGGAACTGCTGATGGCTGCGAACTTCTTAGATTGTTAAATAAAATAAATT
ATGAGCGGAGTCTGTCCTCTGCTCTTCTGCAGTCAGGTCACTGCCTACTGC
CTGCAGGAGACTCTGAAGTGACTGCTGGGAAACCCTTTGGGAGACCTGACC
ATCCAATGGGGTTTCCCCGCACAGGTTCGAATCCTGTTCGTGACGGGTTTT
ATGTTCGTCCTGATCGACAGACGGTTATGTTTTCAGCTACTTTCCCCAGAG
AGTCTGGTCATCTTGCCAAGGATTGTGATCTTCAGGAGGATGGTAAGTATT
GTTACTAGAGAAGTTTCTCTGAACGTGTAGAGCACCGAAAACCACGAGGAA
AGAAAACCAAGCGGACAGCTGACAGTTCTTCTTCAGAGGATGAGGAGGAGT
GTTAGGTCAGGCGTTGACTGAAGTCTATGCCAAGGTAACTGCCTCCGAGCA
TGCCAAACGTCTGATTGGACGCAGATTTGATGATGCTGTTGTCCAGTCTGA
TTTGCTGGCCATCGGATTGGGGATCTATATTGGAAGGCGTCTGACAACCTC
GCACAGTTTGAAGATCGAAACTGACTTAATGGGAAGAACAGAAAAATTTAG
TTCAGATTCCTGTGGAATTGTGAATTCATACTAAGCTTTCTGTGCAGTCTC
CTGGGGATGGCGGCAGCCTCTGACCTGTCCAGGTGCCCTGTCCAGCTGACT
TCCTTGGTTTTTACTCCAGACTTCTTTTATTGGTGCCATCGCCATTGGAGA
TTGATCGGGACGTGGAACTCCTGATTTACTACAATGAGGTGCATACCCCCA
GCCTCTGTCTCACTGGAGACCTCACTAGTCATAGAGAGCACTGTCACACCA
GCAGTGAGCTAAGATCGCGCCACTGTACTCCAGCCTGGGCAACAGCGAGAC
ACCTCCGAGCAGTACATGCTAAGACTTCACCAGTCAAAGCGAACTACTATA
GTGAAGCTTACACTCTCTGCTCTGGTAGACGGGAAGAGCATTAATGCTGGA
ATCTATGTCTCTGAAAAAGGAACTGTTCAGCAGGCTGATGAATAAGATCTA
TGGATTAAAAAGGAACTCAAGTCTTTAGATCAGGCTATTAATGACAAGAAA
CCTGTTGGATCAAAGGCTCCCAGCATAGATGGGAAGGAAGAATTAGATCTG
AGAGCAACATGAACGACCTCGTCTCTGAGTATCAGCAGTACCAGGATGCCA
GTTTACAAGGAAAGGACTGAACTTTTTCTCATCAAAACTAGCTTTTTTCCC
TACCTGCGTCGGGAGGCCAAGCTCCTAAAGCGGGAGGGCACGCCTCCGCCC
AAAGAAAGGCCTTTCTGTGTGGAATTTGAATATCTGAAACTCAGTTTCCCA
GCCGCCCTGATCCGATCTCTGCCTGTGGAGGAGCAGCCCAAGCAGATCATT
GAGGCTCTGAGAAACCTCGGGAAACTTAGATCATCAGTCACCGAAGGTCCT
ATAATGAGGACAGTGGGACCTAGATTAGACCATGAACGAGCCAAGGTACGT
CCAGGCGTGGAGTGGGAAATGCCTCTTGCCACAGACTCTCCCACATCTGAC
CTGATCAAGTCTCTGAGTTAGTACCTGGAAAGGAGGAGCTCAACATTGTGA
GTGTGTCTTATCCAGGGATTGTCGATCAGTCACAACAAGCATACCAAGAAG
TGGTGATGGAGCCTGTGGAAAGACATGCTTGCTCATAGTCTTCAGCAAGGA
GTCTGAGCTTTGAAACTACAGATGATAGTTTACGAGAACATTTTGAGAAAT
CGGGGCGATGCGGCGCGCCTTGGCTTGCCGGGCCTTACGTCTGCGGATCTT
TCGGCTCAGAGGTCTCCAGAAACAATAGCTGCCGAAGAGGACACAGACTCT
TTGCCTTTGTGGAATTCGAAGATCCTAGAGATGCAGAAGATGCAGTACGAG
CCTTAGGAGTGTGCTGGACTTTGACTTTGAGAAACTGTGTTCTATCTCCCT
TGGTGGAAGAACGGTCTCAGAACTGTTTGTTTCAATTGGCCATTTAAGTTT
CAGTTGAGAGACTGTTGGAGCCTCTTGTTACACAGGTAAGAATCTGAAAAC
TTCCAACCTCAGTTCTCTGAGCTGCTTCTGCAAAGGCCCCCATGTCCCTCC
TTATTTTTAAGAGCTGTGGAGTTCTTAAATATCAACCATGGCACTTTCTCC
TTTTTTGTGCAGGCTGGTCTGGAACTCCTGGGTGCAAGCGATCCTTCCACC
ACATGCAGGCATCTCTCGGGACAACTGGCACAAGCGCCGCAAAACCGGGGG
GCTGTTCGTGATATGAGACAGACAGTTGCGGTGGGTGTCATCAAAGCAGTG
CGTTTGGTGCGGACCTGGTACCTCTTTTGTGAAGCGGCAGCTGAGGAGACT
GCCGCTGCCGCCCAGGACTGGGCCCTTAGGTAAGGCACAGGGAGGGAAAGG
CAACACCTGGAAGACTGATTGACTTTTTAGAGTGTGGAAAAACCAATCTGA
CACCCGTTCGGCGTTGGCTCTGGCGTCGGGGTCGTTGTGTCGTGACAACCG
AAGAGGCGTGTGGCTCTGTCCCCTGTCACTGAGAATAGCACCAGTCTGTCC
TGCTCTGAGCACTGGAGAGAAAGGATTTCGTTATAAGGGTTCCTGCTTTCA
CTGTCCTGTGGCCTGTCCCACTGTGTGCACTTGCTGTTTTCCCTGTCCACA
TGCTCAAGCGCTTGGCTGGACGCTCTAGATGGAAGGCCACGTTCACCGCCC
GCAGGAGGCGTGGTGAACTCTGCCTTATATAATGGTGAGGCATGGAGGGAC
GAAATTAAACTTCTGTCTGACAAACTGAAAGAGGTGAGTGTGGTGGCACCC
TTCCTTAACTTGACTCACATTTGACTCAGTTCAAAGTGCCCAGCGGGCCAA
CCCAGTGTTCATCTGAGCATAACTGTACTAAATCCTTTTACCAGATCAGTA
TCCAGTGTTCATCTGAGCATAACTGTACTAAATCCTTTTTCCATATCAGTA
GAGCAGCAAGCTGTGGCTCTGACTCTGCAGGAGGACAGAGCATCCCTGACG
TTCGAAAGGTGAGCGCTTTGCGCAGTGATGACCCTCATCTATCACCCTTGA
GAGACTCCAAGACCTGGAAAACTCTTCCCCAAAGATGTAAGCAGCTCCACT
TGATGGTTGTAGACAGAGCGAGAAATAGATCTGAGAGACATTTCAGTGGTA
TGAGAGTGTAAGTGCTTCGAGATCTTTGGAGGAATATTCTGGGTTCTAGAG
GTTTACAAGGAAAGGACTGAACTTTTTCTCATCAAAACTAGCTTTTTTCCC
CCTGTCTCTCTGCAGTCCGAGAATGTCGACCGGGGCGCGGGCTCCATCCGG
TGTTTTGCCACTAGGTGGAGCGATTTAGCCAAGAAGTTCAGATTACAGAAG
TCAAGGTCAGTCTGAGCTGACTCTGTTACTGAAGATTCAGGAGTATTGCTA
ACCCAGCATGCTGTTGGCATTGTTGTAAACAAACAAGTTAAGGGCAAGATT
CTCTGAGCACTGGAGAGAAAGGATTTCGTTATAAGGGTTCCTGCTTTCACA
AGCTGATGGTGGAACTGTCCAAGTCTCAGGATGATGAAATTGGAGATGGAA
CCCATGGGAGGTCATGCCTGATCTGTACTTCTACAGAGATCCTGAAGAGAT
CACATCGTACACTGGATTGCAGTGCTTCCCAGATTATTGAAAAATGTTACA
CTCACCTGAGGGCTGTAAAGACTCGTTTGAAAATGGAGAGCCAAGAACCAA
ATTTTGCAGGTGTGGAACGCCTAGCTCTTGTCACAGGTATGGAAAAAAGGT
AGCAAAGCCCTGCTCGTGCTGACTCTGGCCGTGTGGCTCCAGAGTCTGACC
CCTGGCCTTGAGCATCCACTGACTGTCCAAGGGCCACTCCCAAGAAGCCCC
TGTCTTCCTGTGGTCTGTTGGCTGTTCTGGGACCTCAGTAGGGAATGGCTA
GAGAAACTGACGAATTCTCTAATGTTAGAAGAGGAAGAGGTGTGGATTACC
GACAAAGCAGAAGACCAGCATCTCGTAGAAATGGAAGACACGTTAAACAAA
AGTGGATTCGGATGAAAACTGGAAATAAAATCAGGTAAGACCTCCATCATA
GACAACTCGAGAGATGATCGCTCGTTCTGCTGCTACCCTCATCACACATCC
ACATTCTCATGTCTTGCACAGGTTCTCCCTCCAGATGTCTTAACCCGGGTT
GGTGGAGACTGAGCTCCAGGGCGTGTGCGACACCGTGCTGGGCCTGCTGGA
GCAGGGATGGATGTGGAGCTGACAGTTGAAGAAAGAAACCTCCTATCTGTT
TTCTGATTTTACAGATCCGCTGTTGTACCAGGGGTCTAATCAGGCCTGTGT
GGTGGACTCTTCCCCCTGAACAACTTCTTCCAAAAGAAGTCTTATCTGAGG
AGCCTCAGGGACGACTCTGACCTCTTGGCCACAGAGGACTCACTTGCCCAC
AGACCGTGAGATCTACGATGAACTTTAAGATTGGAGGTGTGACAGAACGCA
GGTCTGGTCGCCAGCAACCTGAATCTCAAACCTGGAGAGTGCCTTCGAGTG
TCCCCTGAGAAGGACGTTCCCATGGTAGAAAAGAAGAGCAAGAAACCCAAG
AGTTCGAGGTGGTGGGACTCACCGCTCTGGCCAGGGTGCTTTTGGAAACGT
GGCTGGAGTCTTAGACCTCTAAAAATAGACAGGAAGGGCTGCCCTGAGCAG
TTAAAGGCTGACTGTGCTGTCCTGATTGTTGCTGCTGGTGTTGGTGAATTT
CCACTGGCTGCTCTGAAAAGCCATCTTTGCATTGTTCCTCATCCGCCTCCT
CCAATGGTCTGGACAACAAGCTCCGTGAAGACCTGGAGCGACTGAAGAAGA
ATGTCTCTGTGAGACTCGAGAACTTTCATTTTTTTCCAGGCTGGTTCGGAT
CAACTTTGAGTAGGGACTGGAAACTTTAGGAAGAAAGATAATTGAGGGGCG
ATTAATTCAAGATGGATTAAAGACTTACATGTTAGACCTAAAACCGTAAAA
CTGTTTGTCCCAGGACTGTCCTGATTGCCTGTAATGTTAAGCAGATGAGCA
TAAGACCAAGTCCTCGCTGGACTGCTCAGGGTGCCAGACCTCATCGTAAGT
ATGTTGCTGGTGTCTCTCTGAAGACTCTGCACCCAGATTTAGGGACTGATA
AGTGTTGGTCGTCCAGGCCCAGCGATAGATCAGGAGGCATCATTGAGGCCA
GAGGGTTGAGCTTTGAAACAACTGATGAGAGCCTGAGGAGCCATTTTGAGC
AAAGCTCTTCGTGGGAGGGCTCAACTTTAACACCGACGAGCAGGCACTGGA
GTCTCCCAGGTCGTTTGGGCTGGAGTAGGCGGAGGAACGCACCGCGAGCAC
ATGATCCATGCTGAGAACATGCGACTGGGCCGAGACAAATACAAGACCCTG
GAAACGCTGGAAGTCGTTTGGCTTGTGGTGTAATTGGGATCGCCCAATAAA
CGTCGTCGACAACGGCTCCGGCATGTGCAAGGCCGGCTTCGCGGGCGACGA
AGCAGAGCCTCTGACAGTAAAGTTTTGCTCCAGCCACCTGTCTGTTTCTTG
TCCTCAGGCTGGATCTCCAGAACTGTTCTCTGGAGGACCCTGGTCCAAACT
GAGTACACACTAGATGTGTACAGACTCTCCTCCGTGGTCACACAGCACGAT
TTGGAGCTGAGAATTTCCTGGAGATTAGATTGGAAAGTTACTAATCATTAA
CCAGAGGTGACTGTGCGGCTGAATGTCCATAAAGTGACTGTTCTCACCTTA
CATGGGGGAAGGGGAGGTAGAGCACTGATGGGTGAAAAAGTGAGGCCAACA
GATGGCCAGTCAACTTCTGAATTGATTGGCCAGTTTGGTGTCGGTTTCTAT
TCGTGGACGTGGTCAGCCACCTCAGTAAAATTGGAGAGGATTCTTTTGCAT
GCCTGGGCTCGCCTGGACCACAAGTTTGACCTGATGTATGCCAAACGTGCC
CGAGCCTTCCTGATCCGGGAGCTCTTCCCAACATGGCTGTTGGTCATGGAG
TGGGTGCAGTGCTGAAGGCTCTGACTTCAGCTGATGGGGCTTCAGAGGAGC
CAGTGAAGTTAGAAGCCTGAAACTTTTCTCGTATGGGGTGGTTTTTGCATT
CACTGGCTCCCGGTCAGACTCCGAGTCCGAAGAGGAGGACCTGCCCGTCGG
GCCGTGAGCCAGTCTCTGACAGACCTGGCCAAGTACATGATTGGGCGTCTG
GACCATGACTCCGTGGATAAGATTGTCAGTAAGTATCAGATAGTGGCATTT
ACTGCATGCTACTGTCTAGAGCTTGTCTCAATGGATCTAGAACTTCATCGC
GTGGATTTTGAATCTGCTGAAGACCTGGAGAAAGCGTTGGAACTCACTGGT
GAGTTCAAAGGACAGAACTCCTGCCTGGTGACCGGGACAACCTGGCCATTC
TGCTTTTCTTTTTGTACATAGACTGTTGCCTTGTGGGATCTGAGAAATCTG
AGATGACTCCACATGCACTACCATCTGAGGCCACCCCATGGGCCCACCTCA
AGTTCTCCTACTGAGGACTCTTGACTAACAGCATACTGGCAGTTTCACCTT
GTGGGGGTGTCCCTACTCTGTAGAATCTGGGACTGGGCAAATGTTTGTGTG
AGAGCAGTGTGTGAAATTCCATGTGTTTGCTGAGGTGTAAAGGTAAATGTA
ACATGAACTTTGGTCTTCTCTGCAATCCATCTGGAGCATTCACTGACAACA
CTTTCTGATTTTACAGATCCGCTGTTGTACCAGGGGTCTAATCAGGCCTGT
AAGATGTGTCTGGTGAACCTGAAGCTTCACCGAGTGCAGATACAACTATAC
AAATATGTATCACGTGTGCTTTGTATCTTAAGATGTGTTTCCAAGAGCATC
TTGCTCTTAGGTTGTACGTGGACACTATAAAGGTCAGCAAATTGGCAAAGT
TTGAGTGTGCAGATCTCTGCTCAGCTTCCCTTGCGTTTAAGGCCTGCCCTA
CCCTCTCCTCGAGGATCGAGGGGACTCTGACCACAGCCTGTGGCTGGGAAG
GAACTGGCTGAACTGGGACCCCTGCTAGAAGAGAAGGGCAAACGGGTAATC
GTTTACAGTCTCTGGCTGATGAACTTGCTCTTGTGGATGTTTTGGAAGATA
GAGATCCAGGTGAACGGAGGCACTGTGGCCGAGAAGCTGGACTGGGCCCGC
CCTGTGGGACCAGTGACCCTGAATATAGATCATTCCATAAAGACCACGCAG
AAGACAAGAGGACTCTTCGAGACATTGAGACCTTCTACAACACCTCCATTG
ACGATCAGGACACAAGGACATCCTATAGAATTGGAGACACCTGGAGCAAGA
CTGGGAAGGAATTCAGGCTGGAAAGTAAGTGGTCCCCCACAAGGAAGGAGC
CCTTCTCCTCTGACAACCGGCAGATTGTCTCTGGATCTCGAGATAAAACCA
GGTGTCTGCGGAAACTCGAGGACATTCACCACGATGATTTTCCTCTCTTTG
GAGAGGCCTGAGGTCTACAAGTCGCTGCTAGAAATATTTTAGCCTCTCCAA
TCCTGCTGAAGAGGATGAAGATGACTTTGATGATACCCTTGTTGCTATTGA
ATGGAGCAGCTGGAGCAGCTTGAGTTAGAACGGAAGCAAGCACTTGAGCAG
ACAGACTCCAGGGATTAGAGCTCGATCTGCAAGGCTTCAGTGGTTTTGTGA
GGAACCACTGACTGATGGAACCCACTAGAGAAGGAAGCACTATCATGAAAA
TTCGTTTCTATACTGAAGAGTTTGATTTCAAGGAATATGTAATTAGCATTC
CTACAATGTGGCCGAGGACTTTGATTGTACGTTGTTCTTTTTTTTGATAGT
AAGCGACCGAGGGACTGGGAGTCGTTAGTGAGGTGAGTTCGAGGCGGTGCA
GGACAAGGCCCTTCAGCCAGAAGACTGACAAAGTCATCCTCCGTCTACCAG
ATGTTGGTCCTCTGCCCTGGACCTGTGACATTCTGGACTATTTCTGTGTTT
ACAACAGCTGTCGTCTCTGGGACTGTGAAACAGGTAAGCTGGGTTCATTCA
GATTGCCTGTTATCTTGAAGGAACTTGCATCAGCACTGAAGTCAGCCTTAT
TTCCAGTGGATCTGACTGGACTGATTGCTGAAGAGAAGGGCCTGGTGGTAG
GCAGGTTGTACTCGTAAAACAAGGATCATCGATGTTGTCTACAATGCATCT
ACGACTCTTATCTATCACCCATGACTGATGGCTCTGGGTTCCCTGGTTGGT
CCTTCGTGAAACGTCATTTGACTGGTGAATTTGAGAAGAAGTATGTAGGTA
GGAACTGAGTGACAGAGAAACTTTGTTAAATAGTGCAACCACTTCACTGAA
GGCCAGGAGCTCTGCCCATGACCTGTATCCCACGTACTCCAACTTCCATTC
CCAATAACTTGACCAACGGAACAAGTTACCCTAGGGATAACAGCGCAATCC
AAAACCAAGCTGGCTGCTTTGACTCTTGTTGTGTGGCTCTTTGCCATCAAC
ATTAACGTCTCTGCGTAATCAGGACTTGCAACACCCTGATTGCTCCTGTCT
CCAAGAACTCAGAAGGCTCTTTGGATAGGTTGTATGACACACACATCACGG
CGAGGCCTCCGGACCTTCAAGACTGTCTTTGCTGAGCACATCAGTGATGAA
CCGCCTGTCTGTTGACAGAACTCACTCCTCTGTCCTATGAAGACCGCTGCC
TAATTGATCGATCCTGATCACTGACTCTTGGTCAACCTTTTTTTTTTTTTT
ATCCCTCAGCTGAACTCAAAAGCCGTCAAAGACCTTGCCTCCCCACTGATA
TGAGATGGACTCCAGAAGAAGAAACTGTTTCTCCAGGCGACTTTGAACCCA
ACCTGACAGTGCTCGCTGAGAACTCTCACCAGGTTGGCGCCTGAATGCCTT
TTCTTGTTGGTGGCTCGACTCGAATTCCAAAGATTCAGCAACTGGTTAAAG
GGGGAACTGGCGCCATCGCCGGGACTCCAGAACCGCAGAAGCCTCCCCAGC
CAAATCTAGAATTCTGTTCATCTGATAGACCGGGGGAGCTTTGCTATGGTA
ACATTTTGATGCTTGGCATCTAGACTCCCTTGTGCCCTCACTATGCCAGCG
GAAGGATGATGTCGCTCAGACTGACTTGCTGCAGATCGACCCCAATTTTGG
TTGTCATGGTCACCCCTGAACTACATAGAGGAAGAACTTCGTCTCAGCGCA
TCTTTTTCGTTGCAGCCACTGAAGATCCTGGTGTCGCCATGGGCCGCCGCC
TGGCGGGTACCGTGGTGCTGGACGATGTGGAGCTGCGGGAGGCTCAGAGAG
CTCATATCAGAAGAAATGGAACAATTAGGTAGTTTATAGATTTTAAGAAAT
TTGGTCGATGGACCTTGCACTCAAGTGAGGAGACAGGCCATGCCTTTCAAG
ATCAACCGCCAGATCAACCTGGAGCTCTACGCCTCCTACGTTTACCTGTCC
TGGCTCGCTGGGAATGAACTCACCGTAGCAGACGTGGTGCTGTGGTCTGTA
CTGACGCGGGTGATGCGAACTGGAGTCTGAGCCTGCCCGAGCGGAGCTGGG
CCTGGTATGGCTGAGATCGAGAAATTCGATAAGTCGAAACTGAAGAAGACA
CTATGGTGCTGGAACTGCTGGGACCTAGTTTGGAAGACTTGTTTGACTTGT
GGGCCAGACCCAGGACTCTGCGACTTTACGTAAGTGCTTTGTAGGCGCCGG
AATGGGCAAAAGAAGTGTGAAAATGTGGGTGTTTATGTCTGTGTATATGTA
TGATTGCTCAAGCCCAATCTGGGACTGGGAAAACGGCCACATTTGCCATAT
TTGGAAGGAAAGGGACTGAGTTTCTTATTCCCACTCCTCAAATTGGAGAAG
GAGAATTGTTGCTCTGGATCGAAGTTTTCACATTGGCTGTTACAAGTGCGA
CATTTGGATCTTTTTAAACACTGTATAGACGGAAGAGCCTGCATTCCTGAC
CAGCCTTCTCTGCCCACAGACTTTGTGCCCATTGACCTAGACGAGTGGTGG
GAAGCTGAGTTGACAGAAGACCAAATAGAATATGTGGAAGAGCCAGAGGAG
CCTGGCGATGATGTGGAATTCACAATCAAGGACAGAAATGTAAGACAGTCA
TGACTTCAAGAGCCTCTGGCATCTCTTTCTGCAAAGGCACCTGAATGTGTC
AGTGGCATAGGGGAGCTTAGGGCTCTGCCCCATGATGTACAGTCCCTTTCC
GAGTGGTTGTGGCTCTGAGCTGCTCTACAGAGCTTCAGTGTGAGAGGATCG
TAAGGAAGGACTGATCTGTGTGCTCTTATCACCAATCAGTTCAGACCTGGT
CCTTGGCTGTAGGGAGTTTGCACTGTAGTGACGGCAAGAGCTCACGTGATC
AGTTTGTGCGGCGACATGAAACTGCTTACCCACAATCTGCTGAGCTCGCAT
TGGGGACTGAGTACACCAAATACGATAGATCAGTGGGATACAACAGGCCTT
TGCTGCCTTTGTCCGAAGAAACTGTTCCTCCATTATTTGAATTACTGAAGA
CTGGGAAGCCTGTCATCTGTGCTACTCAGGCATGTGCCCACCCTTCCCCAC
ATTTGTAACAGAAGACGGTCTGACTTGCTTTCAGTATTCACAAGTTCTTTC
AGCTGCTCGGAAAGCTCTGGACAGATGCAGTGAAGGCTCCTTCCTGCTAAC
GAACGCCTGGAGCGGCAGGAACGCCTGGATCGGGAGAGGCAAGAAAGACAA
AATAATCATGTCCGGACGTGGACAGTAACACGATTCAGAGGAATGATCTCT
GCAGCTCCTCGACCTGATCGGTTGGTCAATCGCTTGAAGAATATCACTCTG
GTGTGTCCTCAGATCGAGGACTGTGTGGTGCTATTCATTCCTCCATTGCTA
ACCCCCTCCCCAATAAAGCTAAAACTCACCTGAGTTGTAAAAAACTCCAGT
GACAGTACTGTAGATTCCATGTTCATAGATAGGAAGACTCAATATTGTTAA
AGTGATGGGACTGAGTACTGGATTGTCCGGAATTCATGGGGTGAACCATGG
TAGGAGTTCAAGAACTGGACTGTTGTGAAGAAGTCAGCTCTTATCTCAGGT
CAGGCACGAGGGCGACTGAGGCACGTGGATGAGGAGGGCACCCAGGTTCTG
TGGTCCGCACGCTCCTGCTCCTGACTCACCGCTGTTCGCTCTCGCCGAGGA
CAGAGGAAAGGAAGATCCCTGGAACTCCATCACAAGTGGTGCCTTAACGGG
GGAAAGTCCAAGCCGTAGGACCCAGTTTCCTTTCTTAGCTGATGTCTTTGG
TCTCTGGCTGCTCTGAAAAAAGCGTTGGCTGCCGCCGGCTATGATGTGGAG
TGGATGAACTTAGGCCTTTGATACCTGTGTTGGAAGAGTACAAGGCCGATG
ACAAATGGATCGGGCTGCAGAGGGTTAGAAGCGAGGGCACCAGCAGTTGTG
TGCAAGAGCTTGATGAACTTGCTCTTCAGCCTGCATGTTTCGTATAAGAGT
TACATGTTCGTGGACGAGAACACGTTCTCCAGCGACGCCCTGAAGGTGACG
CGTGTGTGTTTGTGTGTAGGTTACGTTATATATAGGATTCGTGTTCGCCGT
TTGCCCTCCTTCCCAGGACTGTTTCTCCATCAGCGACTGCCCGGTGTGGAT
CAAATGCTTCTAGGCGGACTATGACTTAGTTGCGTTACACCCTTTCTTGAC
GAATCGAGATGTAGTATACTAGACATAGATTGAAGAGATGTGAATCCTAGC
TTCCTCCTTGTGCCTTGCAGGTGACTCTCCTGGCAATGAAACCTGGGCCAC
TTGTCTGTGACTGAGACTGGGAATATAGAGGGAAGAGCCAGCTTGGAGGAG
GGATCAAGGGACGGCTGAACAGACTTCCCGCTGCTGGTGTGGGTGACATGG
CTTCTTTCCCGAGCTTGGAACTTCGTTATCCGCGATGCGTTTCCTGGCAGC
CTTCAGATGTTTGGCTCTGAATGACTTAAGCTGAAGTAACTGGCTCCTTAC
CAGGTTTGGATGCATCTGCTCAGACTACTTCTCATGAACTCACCATTCCAA
CCTGGGCAATGAGTGAAACTCTGTCTCAAATAAAAAAATAAAAATAAAAAC
AACCTGATGTTACATTGTAGTGTGCTGATGTGCTGTGTATAGAAATTTTGC
GATGCAGCTGATGCAGTCCGAGAGCTAGATGGAAGGTGATTTAATGATTAC
CCTTGACTGAAGCTGATGATGAGTTTGTATAATTAAGCAGGATTACTCTGA
GACTTTGAATGGCTGCGAAGTGAATTAGAAAGAGAGAGCAAGGTAAGAATG
ATAACGCTTTGATTGCTCGATCTCTTGGTAGGTTCTATTTGGGGGAAAATT
ATTTGAAGCGATGCCCTTCTTATCTTTAGCTAGAATTCTGCAAGCTCCCTG
TTGTTATTTTTCTTTAGACCGTAGCTTTATGGGATCTGCGTAACTTAAAAT
CCCCCCGCCATCTGTCTCCCTTTCTTAGAATCCCGAGTTGTGTCCAACGAT
GCAGCACCTGGTAGACCCAAGGACTTGGGTGGATCAGGACACCTGAAGAAG
TCTTGCTTTAGGAACTGATGACGCTTGATAATGTGGCTGGGGACTTCAGGG
CTCAGCTCTGTGACTTCCTGGAGACTCACTTCCTAGATGAGGAAGTGAAGC
AGGCTATGAGTCCTCTGAAGACCAGTATGTACTAAGAGGTTCTTGTGGCTT
CACTGGCTGCTCTGAAAAGCCATCTTTGCATTGTTCCTCATCCGCCTCCTT
GAAGAGGAGGAGGATGTGAAACTCTTAAGTATATCTGGAAAGCGGTCTGCC
GAGGTGCCTGCAGGACCCAACATACTCAATGAGCTTCCAGCGCAATGTCCG
CCCTCAGACAGCATCTCTGAGACTGTAATACTTCGAGGCGAACCTGAAAAG
CTGCCCCGAGGGCAGAGACCTCCCGTTTTGTTCTCCAGCGCCTTGAGCCAG
CTCTGGAGGAGTCTGTCCCACTCTGTCAAGTGGAATCCTTCCCTTTCCAAC
GGTGACCCTCATGTTGGACATGCTTTAAATAAGGTAACTATAATTTAGGTT
AAGAAGGCCTGGAGCTGCTGAAGACTGCGATTGGGAAAGCTGGCTACACTG
TCATTGCTGCCCGCCGGACTGGACGTCTCCGGGGAACCAAGACTGTGCAGG
TCTGAGCCTCTGGCTTCCCTGCCAGTGCAGCCCTGGCAGTGTCCTACTTCC
GGTTTGGGGACATAAAGCCTCTGACTCAAACTCCTCCCTTTTATCTTCTAG
GTCGGTGCTGAAATCCAGAGGCTGTTTCTGAGCTGCCGCCCGGCCCAAGGC
GGGACCGGGATCGTGACCGTGACCGTGACCGCGAGCACAAACGGGGGGAGC
TGTTAGGATGGCATGAACATTTCCTTAGATCGTGGTCAGCTCCGAGGAATG
ACCCCTGCCTGATAGGTGCAGAACGTCGGCTATCAGAGCAAGCATTGTGGA
AAGCAGTCTGATGTCATGCGCTTTCTTCTGAGGGTCCGCTGCTGGCAGTAC
GAAGGTGGCCCGGACCATCGGCATTTCTGTGGATCCGAGGAGGCGGAACAA
GTCTGTTTTGGTATATACTCATGGTTAGATCGAAGTGATGCCTGCTGGGGG
CCAGGCTGGTCTCGAACTCCTGACCTCAAGTGGTCCACCCACCTTGGCCTC
CCAGTGACACCAAAGGACTCCCTGATTGACCGGAGACGCACCCCAGGTACA
TTCAGATGTTTGGCTCTGAATGACTTAAGCTGAAGTAACTGGCTCCTTACT
AGGGCTGGCACAGGTGTGGACAATGTGGATCTGGAGGCCGCAACAAGGAAG
CGGGTAGCTCTGACTGGGCTGACTGTGGCTGAATACTTCAGAGACCAAGAA
GACCTGTGTCAGGCTTTCTCTGATGTAATTCTTGCAGTAAATGATGTGGAT
AGTTTTTCATCTGCACTGCCAAGACTGAGTGGTAAGGGTACAACATGGCAC
GGTCTTCCCAGGACAAGACCCTGACTGTGAGTCTCAGGAAGGGAGGGGTGG
ATCTTTGGTCTCTTCGGAAAGACTGTTCCAAAAACAGTGGATAATTTTGTG
ATTGCTGAAACTGATGTGAACTCCGTAGAAAAGTGAAGGGCAGCATGTGTC
TCTGATGTGGACATCCGCAAAGACCTGTACACCAACACAGTGCTGTCTGGC
TCCATCAGTTGGTAGAGAATACTGATGAGACCTATTGCATTGACAACGAGG
CCTGGACAGGATGATCGGCTGAATGTAACAGAGGAACTAACGTCCAACGAC
ACTTGGACTTGATCCTGAATGACTTTGTGAGGCAGAAATTTATCATCCGCT
CGCGTCGGTTGGCGACTCCCGGACGTAGGTAGTTTGTTGGGCCGGGTTCTG
AAAATCAGTGACCTTGAACATATCTTAGATGGGGAGCCTCGGGAAAAGGTA
GTTCCCGTGGATCTCGGGGCAATCGTGGGGGCAATGTAGGAGGCAAGAGAA
TTGTGCCTAAGACGGCCGAGAACTTTAGGTAAGGACGTGCTCCAGCTCCGC
TTGTTCGGAGGATGGAGGACAGTTCTAGATCCAGGAGAGCGGTGGCGCAGA
GGGTGACCTGGAATTCGAATTCTGTTTCCCTTGTAAAATATTTGTCTGTCT
CTCCACGTGGTCTGTTTGACGAATATGGATCTAAAAAGAGCGATTACATTA
GAATCTGGACGATGTAAAGCAATTATAGATCACTTTGGTCAAAGAATAAAT
GCAGCTGGATGTGGAACACAACCTGTTCAAGCAACGACTAGATAAAGATGG
CTCGCTGTTCGGAAGCGTAGAGACGTGGCCTTGGCAGGTCCTAAGCAAAGG
AAAGTTCTTTGTGAGCTGGCTGATCTGCAAGACAAAGAAGTTGGAGATGGA
GGACAAAAGGAAGGTGAACCACGGATAGATATTAACATGTCAGGTTTCAAT
TGCCTGGAGTCTGGAATTCAGAACGTCAGCACCTGCAGGTTCAGTACGTGC
GGAAGATGGTCGTACCCTGTCTGACTACAACATCCAGAAAGAGTCCACCTT
GGACCATTGTCATCCGCCGAGACTATCTGCACTACATCCGCAAGTACAACC
AGTCTTCAGGGGAGATTGTCTACTGTGGGCAGGTATGGAGAGGCCGGGGCT
TTTGAGGAGAGAGTGTGCTCAGAACTTAGACGGGATTTGGTAGGCCAAGTA
TTAATTGTAGGTCTTTGAAACACTTTAGATGAAGAGATCACAGGCTGCTTA
TGGAAGTACAGAGAAACACACAACGTAGAGAGAAGACACAGGAAACTGCGC
GTATTTAGGCTGCAGAGACTGCAAGTCTGGAAGAACAGCTGCAAGGATGGG
TTCTCTGACATCCAGACAGGGCGTGTGCTCACCAAGGTGACAGATGAGACC
AATGCTATTTCAGGCTGACTCTTGCTTGTGGTGGGGTGGCCCTGAATTCTT
TTGGACCTGTCCCTTGATGATGACCTGGGTCGGGAGGTGCACGGCCTTTTC
GATCGTCATAGCTACATAACTCCTTTAGTTGGAAGATCACGCGTAAATGCC
AACTGTAGAAATTCTTGATATATTCTAGATGGAAGACCATTGTTGCATATT
CACCCTGGAGCACTCTGATTGTGCCTTCATGGTAGACAATGAGGCCATCTA
AAACTGGAGAATAAAATGGAAGGAATAGGTTTGAAGAGGACACCGATGGGC
TCCCCACTGTGTGGCTGGACTGTACTCTGCTGCCCGGGTAGCCAGGAGTCT
GTCTGTGCTCGACACCTCAAACTCTTTGTGAGTATGTGGGGAGGGGCTGTG
GCAATTTCATGATCTCATGGAACTGTTTAGAATTGGTGGCAAATCACCAGA
CTGACTGACAGGGAACTGAAAGATCTTATATAGTAATTAGCGTTCTGGCAA
AGCTTGGTGCGGATAGTCTGACTAGTTTAAGGAGACTGGCCGAAGCTCTGC
AAAATGCCTCCGGCTGATTGAAGAGTCAGTAACTGTGGATATGTCAGTTAT
TTTTGTCCTCTAAGAAGTTCTGAGCTTTCTGTTTACACATTTACTTTGGTT
CCAAGAGTGCATCTCCCCCTAGAGTTGCCTGCCCATGCCCACCTGCTTTGT
CAGGAAATAGAACCGAACTCATTTTTAGATTGGAAAGGAAAACAGGTTTCA
AAAGAGGGATGTTTGGAAAAAACTCTGAAGGAGAGGAGGAATTAGTTGGGA
CAGCAGCTGGATGTGGAACACAACCTGTTCAAGCAACGACTAGATAAAGAT
GCGCGGTTGTTCTCTGGAGCAGCGTTCTTTTATCTCCGTCCGCCTTCTCTC
CCGATGCTGGTCATGATGTCAAAACTAAGTTCTGACTCATTTAGGGAACTG
GATCAAAAGCAAGAGCTTGGACGTGTGATACATCTCAGCAATTTGCCGCAT
GACTGAGCTCTTGTCGCGGATCCCGTCCGCCGTTTCCAGCCCCCAGTCTCA
AGGATAACACAGTTGGTCCGAGTGTTGTGGGTTATTGTTAAGTTGATTTAA
ACATGTGAGACGAACACCGGTGAGGTATATCGGGGGAAGCTCATTGAAGCA
GGATATGGTAGTGTGTGGTTCTCTTTTGGAATTTTTTTCAGGTGATTTAAT
TGCCAGGTGTGAGGACTTCTGCATCTTACAGTCAGCACAGAACACACTGAG
GACTCCCCTAAGGGCTGTGGCACTGTCCTGCTCTCCGGTGAGTGATACGTG
GGGAGTTGGGAGTGATGCGTTTGATTCTGCCCACAGGGCCTGTGCCAAGGC
TGTGTCCCCAGTCCTGGCTGGACACTCGCCTGGCCTGGAACACTAGTGCAC
ATAAATTAAACTCTGCACTATGTAATAGACGGAAAGGTGAGCTGGAATCAA
AGGGCGAGGGGACGAATCGCGATCTTTTTCAGAGTAACCCGCGTACAATAA
TGGTGTGTGGTGGAAGACGTGACTCTCTGTGTGAGTCTAGTGCTCTGTCAA
GTCTGATTGCAATGTCTGGACGTGGTAAGCAAGGAGGCAAAGCTCGCGCCA
ATGCATGTGTAAACTCATGAGCAACTGCATCTGTAGATCTGTCATTGTTTT
TGGAGGTGGAAATCCTTCTGAACGATGCAGAGAGTAGGAAGCGGGCCGAGC
TGAGGAAACTGCCATGTCACCCTTCTGATTACAGCCACCTTTTGGGTTTCA
ATGCACCGGATGTAGATGCTTGGGATAGATCAGCGTACACAGAAATCCCTG
TCTTTAGGTTGTCCCCTAAAGATTCTGAAAAAGAGAATCAGATTCCTGAAG
CGGTTTGGAGGTGGAAACCCAGAACTGCTGACACAGATGGTGTCCAAGGGC
CCTTTTGACAGGTCTGAAGAACTGTTGCCCAATTCAACAGTGCCAGCATTC
CTTCCTTTCTGGGCTCGGACCTAGGTCGCGGCGACATGGTGAGTGTGGGTC
CTGACTGCTTGGGACATGCAGGACTTGTATATGAGTATACATTGGTAAGTG
ACATGCAGAAGCAAGGCTGCGACTGTGAGTGTCTGGGCGGCGGGCGCATCT
TGCGTCCAGCTGCTCCGGACCGAGCTCGGGTGTATGGGGCCGTAGGAACCG
TAAAGGCTGACTGTGCTGTCCTGATTGTTGCTGCTGGTGTTGGTGAATTTG
CATTCCTCTGTGGGAAAGAAACTGTTAACACAAACACCTCTTTCTTAGCAA
CGATCCATCTGGCTCTTCTCTGTCTTCAGGTCCTGGCACTGCTTCAGGGTT
GGCTACAGCTCTGACTCTGAGACCCTGGATCTGGAAGAGGCCGAGGGTGCT
CTCTCTTTAAAGGAACTCTGCGACCTTCAAGTCGTTTGAGGACCGAGTTGG
GCCTCCAGCCTCTGGCTTGAGAACTTACTAAAGGCACTTCCTTCCTGTTAA
AAAAGAAGACCCTGTCGAGCTTGACTCTAGTCTGGCATGGTAGAGAGACAT
GGTACTGGCAGAGCTGTGGCTCGAATTCCCAGAGTTCGAGGTGGTGGGACT
GCCAAGGAAGAACTAGAATCTGTGTTAGAGGAAGAGGTTGATGATTTCCCA
CGGCGGATTCGGGAACTGACTGCTGTAGTTCAGAAGAGGTTTGGCTTTCCA
AAAAAGTCAGGATGATCGTGACAAGTTTTTGGGACGAGTTATGTTCAAAAT
GGAAGATGGTCGTACCCTGTCTGACTACAACATCCAGAAAGAGTCCACCTT
TATCAATTATAGGTCACTTGACTGGTGGATAACAGACAAGTGCAATATGAT
GGCAGCTGTCCTGTGATGTCAGCGGTGCAGCGTGTGTGCCACCTCATTATT
TCCTCCTTGGCTGTCTGAAGATAGATCGCCATCATGGTGAGTCTCCCTGGG
ACTAAATAACTCGAACTGGCATTTTTAGGTTGGAAAGACAGCTGAATTAGT
GATTGGACTGATCAGTTCAGTTTGCTGTGTGTTTGCTCAAACAGGTAAAAA
TCAGATATAATGAAGATCTGGAACTTGAAGATGCCATTCATACAGCCATCT
TGGACTCTGATCATCTGACCAAAACTCATCATGATAGTAAGTACAATGGAA
TTTTTCTAGGTTGTGAGAACTGCTTTATTGGATGCTGCTGGTGTGGCCTCT
GCCCTGGACCCTGTGCGACTCTAGATAGATCGTTCTTAACACGCATTTCAC
TAGAGATGGATTTCTGAATTCAGCTTAGACAGTAGAGAGCACCCTAAAGGA
GTCAGGGTCGGCTTGTGAAAAGTTGTTAAACAACATGCTAAATGTGAAATG
GGAAGGCCTGGACGACGGCCCGGACTTCCTCTCAGAAGAGGACCGCGGAGT
AAGGCACTCAAGGAAAGGATACAGGTAATGTACAATCTGGTACCAATGAGT
AAGGCTGACTGTGCTGTCCTGATTGTTGCTGCTGGTGTTGGTGAATTTGAA
AGTCTCTGGATGGTCGTCAGATCCGTGTGGATCATGCAGGCAAGTCTGCTC
CTGCTGCCCAGCAGGAGACTCTGAGTGACTGGGAGTCTCAGTTCACTTGTA
ATTGTCGGATACCCCTTCACTCCTTTTATGAGTGAAACATAAGAGTCTGAC
GCGTGCTCTGCGGGGTCACTCCCACTTTGTTAGTGATGTGGTTATCTCCTC
TTCATATTAATTACGGATGTAATTCTGTGTATCTTACTGTGACTCCGAAAA
CGGCGCCTCGGTCTGGCTCAGAAACTGATGGACCAGGCCTCTCGAGCCATG
ACTAAATGCTCTTCCTTCAGAGGATTATCCGGGGCATCTACTCAATGAAAA
GAGAAAGGAATTGAATGCTGAATAATATATCGGGATGTGCACATGTTTTAT
GGAGTGGAACTATTCAAGAGAGGTGTGCTCAAGGAATATGGTGTGAAAGTC
GATGACTTAGATGTGGAATCTGACTTCGATGATGCCAGTATCAATAGCTAT
GGAAACTCGCGGAGTGCTGAAAGTTTTCCTGGAAAATGTAATCCGCGATGC
TTATTAATCTGTATAATAAATTATATCTTATGAAACTCTTGTCATTTATCC
TGAAGCTTTTCCTTGTGAAGTTGTTTGTTGAGTGCTTAATCCTGCTCTTTC
GGACTCGGCTCTGGCCGCCGCTCCCTCCCCTGGTCCAGGCCTCGCTTGGGA
TTTGTCTAGTCACATTAAAACAATCTGCACATATTTTATACTATATACTGA
ATTGCTTTATTTTGTATTCTTCTGCTAGAAATGGTGCTCTAATGGCTGCCT
AACCCAAAGGGAACATTATATAAAGTGCACAATCATGAGAAGGAAATGAGA
CATAAAAGGAGATTTTACTGTTTATTGGAAACTTAGTATATACGTGTATAC
GCCGTGCTGCCTCCATGGCTAGGTCTTTCCTTGTGCTTTGTTAGGTAACAA
CAAAAACAGACAGGTAGTGTTAAGTTCCACAACAAAATCACACTGCCTTCA
GAAAGGTTAAAAAATAATAATAAAGTCACACAGCAAATAAAATGGCAGAGC
TGGCTGAATAGTACTCCATTTTGTATAAGTACCACATTTTCTTCACCCGTT
TTTTTGTAGAGATGGAGTCTTGCCATGTTGCCCGGGCTGTGCTTCATCACT
CTAAGGGATAATTCTTTCAACAATATTTATTAAGCTTTTATATTCCAGACT
AACATTAAAATAAATAGAAAATGAGTTCAGGCACTTAGCTTTACAAATTGA
TTCCAGGTCACAGATCTATGGGAGATTCTTTTGAGTTTCTGATCAGTCTTT
GGGTAAGTGTTTTCATAAATTACGCTTTTTAAAATAACATCCTTTCTTTTT
CTCTGATGGTGGGTGCCAGCTGACTTAATTGCTGTCCCCGATATTTGTGTT
TATGCATTATTATTATCTTTACCTTTTTAGGGTGTTCCAATGAATTCACTC
GACAGCTAAGAAGCAAAATTAGGACTTAATAACGTTTCCTGAAAACTACAA
AAAATTGTGTTCACCTATTTATGTTTATCTCATAGCATTGTGCTTATATCA
ATTCACCCGATTGTAAGTGAGCGCCTATCTTGTACAGAGGTGCACTGCAGA
GGTAATATGAAAGTTATATGGAAATTCAAAGGCAAAGAGCAGCCTGGTTAA
GTGGAAAGGCTATTTTAAGCCCCAGTCATGTTTTTAAAAGACAAGAAAAAA
TCAAATTGCAGTATACTAAATACTATTTTTACTATATTTTTCATTTGCCTA
GTTTCTTAGGGAGGAATATTGCATATTTACTTAAAATTGTAGTAGACACTT
ACTCGTTTTCCCCCTAAGGTTTTACTGTTCTTGCCATGGGCACACATGGGA
AAGGGTGTGTGTATTATAGTATTTTTAGAAAACTTTGGCATCATTGAGTAC
TTTGTTGTGATGGTCTTGGACTTTTTCAAATTTTGTGAATTGGGGAGGGGA
GGGTGCGTGTGTGTGTGTGTACATGTGTGTACACACGTGTGTTTGCACACA
CCAGCCCCTGCTAAGTTTTTAGTGTTTAGTGTTTTCATGGATTGAGTGTTG
GGCTATGCCCTGAGATCAGCGCTATTTTGTAAACCGCTGAGGTATGGATAG
ACAGATAATTTTGTTTAAAATATCCTTGGTTCATTGACTTGCGATGACCAT
TGTGATTTTGTCTCCTTTTTTCTCATACTCATATCCAGTCGATCAGCAAAT
CTTGGTATTCTCTGACCTTCCTGTATCTGGATATTTAGCTCTTAAACTGGA
TGAGTGTGCTTTCAGTGACAAGGTCTGGCTGTGTTAGGTTGTAGACACTCC
CTTTTTGTGTACATGTGAATAGGAGTTGGCAAAAGAATGTAGCACATAATA
TAACGCGTTTTCAGCGTTGGGTCCCTGCAGCTCCGCACACTCTGTGGCAAG
AGAATTTAGGTAACACTTCCGTGTGTGTGTCTGTGTGTGTGTGTGTAATTT
GCTCTGAGGACTTGACACTGGCCTCTTTCCTCCAGGGACCCAAAGGAGAAA
TAGGTAAAATGTTGACAAAAATAGATAATATGGCTTAGCACAGTACCGCTA
CTCTGTCACCCCTATTTAGTAGTCCTGAGTTTCTGTTATTGCTTTATGTTC
ATTCTTAATTCTCTTTTGGAGATTTTAATAAAGAGTCTTACATTCAGACCC
TGTGAGATGATATCTCATAGTGGTTTTGATTTGCATTTCTCTGATGGCCAG
CCTTGGGCTCGGGCATCACCCCTGCTCTCCCCTCAGACCTGGGAGTCACCC
GCTGGGGTTACAGGCATGAGCCACCTCACCTCGCCCTGCCTGGTTTTTATT
GAGTGTGTGAGGGCCTAACTGGGGCTGAGTAACTGAAAGAAGTGTAGGTGG
TTTTTGTAGCATTATCCAGCAATTATTAAAAAAGAGTCTCTGCGAACAAAA
ACCTGAGGATGCTAATAGTAACAGGTTCATTTTATGTGAGAAGGCATCTGG
CTGAGGCAGGAGAATCGCTCGAACCTGGGCAGCGGTGGTTGCAGTGAGCCG
TGTTGCCCAGGCTGGGGTACAGTGGTATGATCATAGCCTACTGCATCCTTG
ATCCGCTGGGCCTGGGATCAGGGCATCCTGGCTCCCCTCCTCCGCACTGGC
CACACATGACTAGTGGCTACCGTATTGGACAGCGTGTTCTGAATTATGAAA
AGGAAGAATATATCAGTAGGCCTCATTTTTGGTGATCAGTTTTGAAGTGGT
GAGTTTGAGACCAACCTGAGCAACATGGTGAAATCCCATCTGTACAAAAAA
ACTCCCTTCTTCTATGGCTCCAGTCTTTGGGAGGCATTCTGTGCTCTAGGT
CTTTGGGAGGCCAAGGCGGGTGGATTACTTGAGGTCAGGAATTCGAGACCA
ACTTGGCTTGCTAATTTCATCCTTCTTTCTTTACCATCTATTCACTCAGAG
TCTAGGTTTTTGTAAGTATACTCTATGAAGTTTGCACAGCAACGAGATCAC
CTCATTCACTCACTGATTCACTCACTCATTCACTCACTCACAGTCACCTCT
CGAATAGCTGGGACTACCGTAGAGGTAGCGTTTCACCATGTCAGCCAGGAT
CCACTTTTTCTTTTTTCTTTCTTTTTCTTTTTTTTTGACATGGGGGTCTCA
TCATAGAAATGAAAATCTCTTGGTTTGCTTTGAAGAAAGATATCCTCCTTG
GGCTCATGCTTGTAATCCTAGCACTTTGAGAGGCCGAGAAGGGAGGATCAC
GTGTGTGGGGGTGTGTGTGTGTGTATATATATATATATATATATATGCATG
CAGAGGTTGCAGTGAGCCGAGATTGTGTCACTGCACTACAGCCTGGGCGAC
GAGTCATCGGGGTAGAGATGGTACTTAACACTGCGAGGCTGGGCGAGATGG
AAATCCGGAGCTCTCTTGATACATGTTAAGATAGAAATTTCTGTTGGATGT
ATGATCACAATCAAATTAATGAACATATCACTCATAGCCCATGTGGTACAT
ATTCCATTACATGAATGTAGCAGAATTTGGTTATGCATTTTGGGGAGCAGA
GCAAAACTCCTTTGAGAAAGGCTAATCTTCAGCAAGCTATTGTCACACCTT
GAGCTAAACTCTGCTGGATGAAACTTTTTCTTTTGCCCCAGACTAAATAAA
CAAAGCACATACATTTACTCAATGTTTATGTAATTCAGCCTTTACTGTAAA
GAGTATGACTACATGAAAGATATAGTAGTACAGGTGGGTGAGATGAAGGAT
GCCTAGCCTTGTTTTACCGCCTGTTTATCTACCTGGTGAAACTCTAGTCTT
TGCAGAATCTTATGGGAGGAGGCAGTGGTCTTGAAATTGTGAGGCAGTACT
CATAAAATCATTGCCAATACGAACGTCTTTTTCTGTGTTTTATTAGAGGAG
GTGATCATTAAAGGAATTCCTTGTGTTCAAAGAGCAGTGCTTGAAAACCAA
ATAATGGTATAAATATATGGTTATATGGCCACAAGCATGTGTGTCTTTGCC
GTCCCTCCTTCAAGGCTCAGCTTTGTCCTCATCTCCTCCATGAAGCCTCCC
CTAATGACAGTTGTCTTAGTCCATGTGAGCTGCTATAACAAAAATACTGTA
TGCTGTCCTCAAAGCCCTGCGTTCTTCTGAGATGGAAAAATGGATCCTCAA
TTTTGAGTTAATTTTTTAAATATTCTTTTGCATGTAGCTATCCAGTTGTCC
AGGTACACGGATGGCTGGCCGGGTTTCAAGGTCTCGGCTCCTGGTTGACAG
CTGACATCATTCATTCTTTGGCACCTACCAAAATGTGGAATAGGCTGCTTG
GCCTCTTTGATTCAAGGTTTGTAGTTATCTTGAATAAGGCATACAGGGAAT
CTAATCACAGTATTGAGTTTTAAAGTTTTTTTAAAAAAAATTCATTAGACT
GCAAGAGAAGGCTCTAAAGGAGTGTTTTAACTTAGGGGAGTAGGATGGAAT
CTTGCTCTTGTGGCCCAGGCTCGAGTGCAATGGCATGATCTCAGTTCACTG
GTGACCTGAACCACCTGGTGTCTGCTACCATGAGTGGGGTCACCACCTGCC
ACTGTCTTCAATACCTTGAAATTTTTATGACTCCTAATACACTGCTTTGCA
TATATTGAAAACTTTAAAACCAGTATGTCAGTTTCTACGAAGCTGTGTAGG
TGGCTATGACTTAGTAGTGCTTATTTTATACCAGTCATTGTTTTATATGCT
CAGGCTGGAGTGTGGTGCACAGTCTTGGCTTACGGCAACCTCTGCCTCCCA
TGGTCTCGATCTCCCGACCTCGAGATCCACCCGCCTTGGCCTCCCAAAGTG
ACCTACCTATCCATCCACTCATCCGTCTGTACCTCTACCATCCCTGCATCC
GCCTCCCCACTCATCCAATGTTGGGTTTCTTCAGAGCTATATATATATATA
CTCCATGTAAGCTATAAAAATTCAATCGTATGTTTAAATAGCAAAGCAAAT
GAGGCATTTTTAGGAAGGTATTCCATAGATTACACATAGAAAGAATTATCT
GTTAGGTTTTTCTTGCTGTCTTCTGTTCCTCGGTGCAATGGCAGAACTGGT
ATTTTGAAAAATTGCTCAAGTTCATTATTAAAAAGAGATTTAGGAATGACA
GGGTGGAGAGTTCTGTAGATGTCTATTAGGTCTGCTTGGTGCAGAGCTGAG
TTGTAGAAAATATTCTCAAGGACTTTACAGTTGTCTACTTTGATTGGCACA
AATTAGATTTTTTAAAAGAGACATATGGGTAGTATCATTATCATTAACAAT
AGTATGCTGTTCTTTTTTAGCACGTTGTGTAAGAGCACATTATTTGCTCAA
CTCTCGCTGCCTAATTTCTCCAGAATATGGAAACTATTTGTGAATATTCTT
CCTAGGACCCATGTAGTTAACAAGCTTACCCTGTTGGAGAACCACTGCATA
ATGTTGATCTCGGCAGCAAAAACATTTCATTGGCTAGGAAGGAATATTTTA
TTCTGGATTATCGTTTAATCGAAACTTTGTTTCCTGTGGAAATTTTTCTGG
AACCTTTATTCAAGTTGATAGCCCTTGAGTAGTTGTGCTAAGGAATGGTTA
TTGTTTGAGACAGGGTCTCACTCTGTAGCCAGGCTGGAGTTCAGTGGTGCG
TAAGTACTTAAAAAGTGTTAGCCATTGTTATTATTTGTTTTGATAGAAAGG
GATGGTGTTGCTCAAACACAACATGTAATCGAATGGCTTGGTCCACGCTCT
GCCTCGGCCTCCCAAAGTGCTGGGATTACAGGCGTGAGTCACCACGCCCGT
CATGCCTAGCCTGTTCCCCATGTTTTAAATGTGTTTTTAGGACCAGTCATT
TTTTGTATTTTTAGTAGAGACAAGGTTTCACCATGTTGGCCAAGCTGGTCT
CATTTTACAGCGGAGAAAACTGACATAGAGATTCTCTTTCGCACCCATAGC
TACTGTATTATGAAATTATTTGCTTTTTAGAAAATTACATGTTCTTTACAC
CGCTGAGATGATGAATTCATTTTCATACTTTAAGAGGGTCACTCGTCAACT
CCTGGACTCAAGTGATCTGCCTGCCTCAGCCTCCCAAAGTGTTGGGATTAC
AAAATGTGGTTTGGAGCCACAGATCTAGCTCCTTCCATTTGTAGAAAATAT
AGAGGTTCTTTAAAAAGTAACACAATCAACTGGTCCTATCATACCTTTCCT
CACATATCAGTAGGACCGTGATGCCTACCTGACCTGCAAAACCAGCAAGTT
GCCACCGTGCCCGGCCTGTTTTTGTTTTTAAGAGACAGGGTCTTGCTTTGT
TTCGCTGGTGGGTAGCTGATTCCAATGTCTTCACCGAAGTTGCAATTGGCC
AGTATTCTGTCTTCAGTCTCCTGTCTTGGTTGCCTCCTTGCAGATTCCTTT
TCTCAAACCCCTAGGCAAGCTATCCTTTCACCTCAGCCTCCCAAAGTGCTG
ATCCTTACAAGCTTATAAATGGGTATCATTATTAGATAGACAAGAAAACTA
CGTGCCCAGCCTACCTCTGCTTATTTTTTCTTTTTTCTTTTTTTTGAGACT
GTCATGATAATCGATGCTGTCAGTCTCTCTGGGCTACACAGCCCCACACTT
TGGAGTGCAGTGGTGCAATCTCACCTCACTACAATCTCTGCCTCCCAGGTT
TGTTTGCCTGCAAAGCTCACTCTCATGTACTCATACTTCTGGCACTTGGCC
GCCTGATGATATAATATGCTATCTTTATTTTACTAATTTCTTATTTGTGTT
AGGTAGATGGGGGATGGCTGTGGAATGTAGGCAGATTGCCCAGAGGGGTCC
GCAATATTTGACCCTATGGACCTTTTATTCCTTCTGATAACGCTCTCTTTT
TACTCTTTTGGATATTCTGGGTCCCTTGGATTTTCATATTAATTTTAAGAT
CTAAAAGAGATTTGCTATACGTGGATCACCAGTGTTCTAAGAATCACACTA
AGAGTCCACAGGGGAGCACATGGTTTGCTGCTGTTCCTCCATCTCCATATG
ACCGTTCTAAGTTTTTTGTTTTGTTTTGAAGAAAAAACAAACAAACAGTTG
AGGCGGAGGCGGGTGGATCACGAGGTCAGGAGATGGAGACCATCCTGGCTA
ACAGAATTATGGGAGAGAATGTTGATTTCTATACAGTGTGGCGCGCTTTTT
GGTTAGAGATAGACTAGTATAGTGTTTGAGAGAATTTTTATGACCTTGGGC
CTTCATAAAACACCTTGACTTATTATATCTTCAAGTTCTCCAAATGAGGAT
AAAAATCCAGGTTCCCAGGCCCCACTGTCCCTCCATTCATTCGGAGTCCCG
ACCTGAGATTGTCATGAGTGTTTACTCAGGAGAGAGAAGTGACAAACAGTG
CTGAAAGCTTTGTTCTAGGCCCACTTGAAGGAATTGCAAAAAAAGATGTAG
AGAGGCAAGAACCATATCTTTCTTGTTCACTGTAGTGTCCCCACCAACCAG
TTTTTTAAAAAATCTCGACAAAATATTAGCAAATTAAATCCAACAATGTAT
CATGGGCACCTGTGGCTTGACCAAGTTGGAGGTGGCCTAGAGAGGCCGGGC
TTTGGTTGACATCTATTTGTTTCTTTGAGCACTTGAAGACATCCTCCCACT
TGCCTTTTTGAGTTATCTTCACAACTTTTGACACAGAGAATGGATATATTC
CAGGAGAATTGATTTACTTCAGACCTATTTTTTGAAACTCCCTGTTGGTCT
TCCGCCTCCAGCGAGGCGTCTTCCCTTCCCCGCATCCCTGCCCGAAATCTG
ATTAGCCTTCCTCATCTCAAATTCTTTAATTCAATTATAATTTCTGTAGAA
GAATATGTGGTGGCTTAAATTACAGTAGTAGAATTGCAATGGGGAGATGTG
GGTAACTGCAGCTGGGGGAAAACATTGCCAGGCACCTCCAAGCACACACAC
GTCTGCCTGCCTCAGCCTTCCAAAGTGCTGGGATTACAGGCCTGAGCTACC
TTTCCATATAGAACACCAATTATTTTTGTAAATCGAATGTTTTTTTTTGTT
TGCTCTCGTGTGTCCCATCCTGCTCTTTCTGCCTCAGGTGTGTGGTCTAGT
ACCTGCCACTTGTCAGGATAGTCTATGGTACATGTGGCACATGTAACTTTG
TCCTTCTTAGGATGCTTTCATTGGATTTGGAGGAAATGTGATCAGGCAACA
TAACTTATTTAACTTCTACAGACAATATTTGTGTGTGGCTGGGTTGGTGTG
ACTAGATTCTATTTATGGTCTTTCTTAGAAAGAGAATATTATGGCCTCGTG
TCATTAGTTAGCAGAGTTATTTATGTGACATTATGTGGCATGCCTTAATTT
GCAGAAAGAGGCAAAGACCTCAACCTTAATGAGCTTCTCGCCGCTCTCAAG
AGAAGTGTTTCACAAACACATGGATTCCTGAGTCCTCCGGGACCCTCCAAG
AAGCATTTAGAGATGGAAAACCCATTGTTAGCTTGTGGGACAAACAAAAAC
CACATAAATATTTTTTGATTGCATATTTGACAGTGGTCCCATGAGATTATA
AGAAACTAAGGGTTCAAAAGAACCCTTAGCTTCTTTTGAAATGACCACATT
GAAGAAGAAAGGGAAGCAGGCACAGTCTTCACGTGGCCAGAGCAAGGGAGA
GGGTCCCCGTTCCTCTTTGCTGAACTGGGAGAGTCCGAGTCACCAGCTGGG
GTAAAATGTATAGAGGGAACTACTCTGTGCTGAGTAAGGGGACCTGGGTCT
ATTTAAGAGCCCCTCATAATACATTTCTTTATTTTTTTCTTTTTTTTTTTT
CTGGGACTACAAGCGTGAGGCACTGTAAGGAGCTGCTGTTATTTTTTTTAG
GAGTCGACAGGAGTGAGGACGAAGCTTGCTGGGGGCCAGGTGGTGCAGGCT
TACTTCACTGCCCTGGCTGCATGAGTGCAAGGGCAGTGCTGTGTTCTTAGT
TTGCCTCCCACCCACTAAGTGCTAATATTAGCACTCCTCAGTCATTGTGAC
CTCTGCCTCTATGGAAGGCTGTGGATAGAGAACAGAGTACCTCATTTTCTT
TGAACTAATTAACTAAGATCCTGCCTCATTCTAAAATGGATTTAAGATGGC
CAAAGTCCCTGCCCTCAACAGTTTATGGTTTAGTGGTGGGAGGTGGTAATA
TTATGATAAATAGAAATAGCTTTCCTTTTCTATCATTTCTGTTTTCTTGGA
AACAGTGGAAGTTAGGTGATTTTTTTCAAATGTTTGCCATATTGTAGCAGA
CCATTAGTCTGTGTATCTGTCTTTATGCCAGTTCCACACTTTTTGATTTGC
ATCTATTTATCTTTCCATCTATTTGTACATTTTTTTGTTTGTTTGTTTTTT
CTGGCACCTGCAACCACCATTTACTTTCTGTCTTATGATTTTAACTGGGTA
TAAAATGCCCCTCTCTGGATTTTTATTGTCACTATGGGATCTGTCCCCTAT
GCCTGACCAACATGGTGAAACCCCATATCTACTAAAAATACAAAGTTAACT
TCCTTTTGTGATTTGCTGGAGGTCCTGCCTGTACACAATTCCAGTCCTTCA
CCTAAAATGCAGTTTAAATCCAACGTTTATTTATTAATTTTCTGTCTAGAT
GAGGTGTGCCTAACAGTTGGGAGGTTGTTGTAGTAGTTCCCAGCTATTAGG
TCAGGGAGGCAGAGAAAGGCTCTCCTAATGCACGACAGACCCGCCCAGAAT
TGTGTATTCAAACACTAAGAAAGTTTGCATGTAGGAAGTTACTTGGTATAT
GCCTGGGCAACAGAGCTAGACTCTGTCTCGAAAATAAAATAAAATAAAAAA
TTTCAGTAGGATTTTTATTTTTTTCTATTTGCTTTATGTATTTAGAGGCTA
GATGCAAATTTCAAATTTTGCTGGATAGCTCTACAGAAATATGTATTGTCC
CCTTCCACTGAGGCAGGTGTGTCTGTCTTTTCTCAGAATATGAAGAGTGCA
ATGCCTGGCTAATTTTTAGTAGAGCTGGGGTTTCTCCATGTTGGCTGGGTT
TATATACTGTACATCATTACTGTATTGCTACACATTTATACAGCTGATAGT
TTTTCCCAAGCAATAGGTCTCATAGTGGGCTTAAAACATTCAGCCAATTGT
ATCTTACAGGTGACGTGGTACAGAGTTTAAGAGCATGGGCTCTGGGGTCCA
AGAATGGTGCTCCTTATGCTTTTTCTTTATATTTTGCAGAAATTTTATTAT
GGGTGGCTGCGCCGGCCACCGTGGATTGAGCACCTGCCAGGTGTCGAGCTG
TGCTACTCTTGCTCACAAACTGCTATGCACACAGGACTGGGCAGGTTCAGT
AAAATGTTTTTCCTGTTGGATTAATTGCATTTGGAGGAATTTCCTTATTGA
TGACGTGCAGCAGCATGATCTTGGCTCACTGCAACCTCTGCTTCCCAGGTT
GCCTGGCTAATACAGTGAAACCCTGTCTCTATCAAAAGTACAAAAATTAGC
ATAGAAGTTGGAATAGATATTTTCTTCTCAGCTGCTATTCTATCCTTGGCT
TGGTCAACAAAGTGAGACCCCTGTCTCTACAAATAAAAAATATAAAAAAAA
AACGGTATACAGGGTTTTGTTTGTTTTTATAGGGGTTAGATATGGTCATAG
TTTCCTTCTTTCCTTCCCTCCCTCCTTCCTTCCTTCCTTCCTTTCCTTCCC
TGTCACCCAGGCTGCAGTGCAATGGTGCAATCTCAGCTCACTGCAACCTCC
TTTGTATTTTTAGTAGAGATGGGGTTTCACCATATTGGTCAGGCTGGTCTC
ATTTTATTTCGAAGAAACTGCATGATATAAGTAAATGTTGAAGAAAATGTT
GTCTTTGCTATTGTGAATAGTGCTGTGGGGAACATACGTTTGCATGTGTCT
CAGGTTTTTTGGTCTAGGCAGTATGTCCCTAGGGAGGCACTCAGACCACTG
TTCATTTATGTAACTGATCTATGTATTGAGGTCTATACAGACATGAGATGT
ATGCGCCTCCATGCCTGGCTAATTTTGTATTTTTAGTAGAGATGGGGTTTC
ATAACAAAATTACAGCCTTGCAAGTTTTCATCAGGTTTTTTCAAATTTACA
AAATACAAACAAAATTAGCCGAATGTGGTGGTACACACCTGTAGCCCCAGC
TGTGCTCCAGTGGTTTGGTCAATTTTACAAAAGACAGCAACAGTTTAAAGT
GCTGAAGTAGCACCAAAAAACCCAGTGCCCTTGTCTGAGTCCTGTTTTCAT
AGCCTGAATTCCTGAGCCCTTCAGTTCTCCACTTTTAGTGTATATAAACAC
CTTATTTCTTCTTCTATTATATAATTTATTTCCTTTTGTATCAAAGGAGGA
CCAAAGATAACCACTTTTTAGCATTTTGGTATATATCCTTCCAGAATTTTA
TTGATCATGGTCCTTGTGTTTGTGTTTGGAAGGGATCAAGAAGCGATTTCC
TGCGCCGACGGAAAACTTTACTTCGTGTTCCGCCACCAAAAAAATATCGTT
GGGATGGAAGGAAGGTGGGGTCATGTCAACATCCTGCCAGATCTGGAAGAA
ACTGCCCCTCTTCACATGTGCTTGTTGTCACTTGCTTGGTAAGAGTGGAAT
TGAACAGATAACGGAGGCTTAATTGTAGTGTAAACACACTGATGTACAAAT
TTTGATTTGCTCTTTGGTGTTTTTATTGATGATTTGGTATTTGGCCGCAAA
CAATAATGTTACATATCTAAAATTATGAAGATTACATAACAACATGGGGAA
CTGGACCAGGCATACCACGAGCAGCTTCTGCTGATGGTACCAGGGAATGTG
CCTGTGCTGAAATGATCCCCCTGCCTCGGCCTCCTACAGTGATAGGATTAT
TTGTGCTCTGATTTCTGTTTAGAGATCTTAGATACTTCCAGTGATTTAGTG
ACAAAACAACAACAACAACATAAACTATATACAGAGCTTCAATTTAAGTAT
GTCCTTAAGTAAGCCGGTTAAAGTCTTCTCTCTTTGGGTGACACAGGAGAC
AAAAATGGTGTCAAACTTACCTTATTGGGCTGTAGTGAGGATTAAGAGTTA
CAGATTTTGTGTATTCATTCAATAATCAAGTCTAGTTAAATTGTTTGAAGC
GTGGGCCCAGCATTCTGACATTAGCTTCAAAACTGCTCGTAGACATTCATC
TTGTGCCTCTATGCACGAATGCTGCTTCTTCAAAAGGTGCCAGTGGCTGGG
GTCTCAAAAAATAAATAAAATAAAATAAAAATAAAAAACAAGTCACAGACT
ATTGTATAGTAGTATAAAAATATTTTCTTTCTTTATTTCATTATTCTATAA
CTCAACCTGCTTGTATGTGTGTCCGTCCGTCCGTCCGTCCGTCCGTCCGTC
TTTTCATTGCCAGATGTTTGCTGTCTCTGGCCCCTGCACACTCAATGCCTA
AATTTGGTTGTGATATGTTTAATTTTTCAGTGTCAATTTTTTTTATTATCC
TGTTAAGTTGTGATTATTGCATGCTTATTTTATGATTACATTTAGAGGAAG
GCACAATAAAAGCCGAGCAGGCGGCTGAGGGCCGCGCAGACCCACGGGTTT
CTGAGGCAGGAGAATCACTTGAACCTGGGAGGCAGAGGTTGCAGTGAGCTG
CACTGTTTATTTTCTTTTTTGTTGTTTTATTCTTTTTAAAAATTTATATTT
GCCTTTGGGCTGGTGGCAGATGTTTTCTCTATACAATATTGGGTATTACGG
GAAATATCTAATATTTTCCTTTTGTTTGGGAATAAGAATCTACTCACAATG
TTCGCGCCTGTCTCGCTGCTTTCGATAAGTCTCTAGCCATTTAAAATTTTT
CCTCCCATATTGCTCCTAACATTGCTCTTAACACACCTGTTAAGAGTTCTC
TCACATCCTGACACAACTCTTGTCCTGGTGTGCTAGAGTACTCGAAGAGAA
CAGAGCAGTTCACATGGGGTTTCCATGATCCCCAGAGACCTGGCTATTTCC
AGTCTCCGCTGCCATCCCACAGCCTTTGGGTCACTGGAGCATGTATCAGTG
AAACATTTCTATGTGGTAGGTTTTATTTGTTTCCACACTTTCCAGATGAAA
GTAGTGTAACCATCACCCAATCGTGTACATTGTACCCATTAAGTAACTTCT
TGTGTTGACAGACTTCATTCTTTCTTCCTGCGATATGAGTCCAGTTACTAG
TTGCCTTTGTTTAACTGAATATAAATTAATAAATGCAGTTTTTTAGTAGTT
GCATTTCAGGGAAGTAGTAGGCAACTGTCAGGAAGAGACACTGATGATAGT
TGCCCCACAGCAGAGACCTCAGGGTTTTGGTGGCAACCTGCCCAGATACGG
CCGTATTTGCTAAATTAATATGAAATTTGAGACATTTACTTTTACTTCGAT
CCTTCAGGAGCCCAAGGCAGGTGGATCACTTGAGCCCAGGAGTTTGAGGCC
TTTATACTCAGTGGACAACAAAATGTTTATATATTCACAGAGAGATCAATG
GTAAGTGGTTCTAGCTTACAAATTTTAAGTGTAAAAATTAAAAATATGGGT
ATAAAACTGAAAGTTTAATTATATATGCAGTAAACTCTAATATTTCCTTTT
TGACTGCTCATTAGTTTAATTTGCCTTTTCCATCTGCCATCAGCCCTGAAG
CCAGTCAGAATGGCTATTAGAATTATATGAGAATAATATTAAGAAGTGGGG
AAAGAAAAATGTTACCAGATGGAAATTTACTCCTACAAATAGAAATTAAGT
ACTAGTAATGATTTATTACTGTCTGTGTAACCCTTCACAGATTAAAATATG
AGGCAGAGAGAACAATAATAAATATTGAGCAAAGAAAGCTAATTTGTATTT
TAGACATTTGTTAGTACATGGTATTTTAAAAGTAAAACTTAATGTCTTCCT
TACTCACCAGACGCCTCAACCGCCTTTTCATCAATCGCCCACATCACTCGA
GAGAGTTCTATTCATAGACCTTTGTTTTTGACCTCCTTGCTGCTAGTCTTC
GGCATATGCCTGTAATCCCAGCTACTAGGGAAGCTGAGGCGGGAGAATCGC
AAATTTATTAATCAGTATTATATATTCTGAATATTTTTGCAACCTTTGGTA
GTCACAGGAATGGTGTCTCATCACCTTAAGAGGCTTTAGAGACAAGGGTGT
TCCGTCTCCCAGGTTGAAACGATTCTCCTGCCTCAACCTTCCGAGTAGCTG
TCCCAAGTAGCTGGGACCACAGGTGTCCGCCACCACGCCCAGCTAATTTTT
TCAGGACTATCCAGTGTAGCCATGTTTTATCCCCGCTTACAAATCTTGGAA
ACTAAAATGACTATAATTTGTACTTTTTATATTGTCCTTAGGGACATTTTA
AGTTTATAGTTTAAAAGATTGTATCTGTTCCTCAAAACTAAACCACCTTTG
TTTTCCTGTGTCGCATAAGAGTTCCTGCATGGAAATGAGTGGATGAGTGAT
GGGCAACGGGTCAGAATTAGAAAGTTTCTTATAAAGTACGGCAAGAAATAG
GTGAGCCAAGGTCACGCCACTGCACTCCAGTCTGGGTGACAGAGCGAGACT
CCCTTCCCAGCAGGCAGGCCTGGCCTTCACATTTGGCCCCTCTCCGGAGGG
CATTTCATTGTAGCTCAAAGAAGGCTATATATACCCTGTTAGCCCATACTG
GGTGAGTACCTTTCTATGAAGGTGATAAGGATCCACTGAGTCTTCTGGTTA
TCCCTTTCTTGCCGCACCTGGGACCTTGAGCATGTCGCTGGCTTTCCCGGG
AGTACACCCAGACCTTCACCCTTCATGCCAACCCTGCTGTCACTTACATCT
TGTAGCATTATAGTGTTCCTTACAGTGTTCCTTAAAGTTGGTAGTACGGGT
TTAAAGCCCTGTAATAATACTGTAATACTCAGACAGCAAAATTCTTTTTTT
TAAAAGTGATACTAGTTCTTGATGATGGTTATCTCTTTGCCTTGTATTCAG
CACAGAAAAACTCAGAATATTATAATACTATAATTGTGGTATGTGAACTAC
CTTAGTTACCTTTTGAGGGTATCTGTAGGTGCCATTAAATTCAGCTATCCT
CTTGGACAACATAGCAAGACCCCTATCTCTAAAAAGAATAAAAAATTAAAC
CATGGCTCAGCCTAGACTAATTAAGTTGGAGTCTCTGGGTATCGGGGGAAC
AATCTATTGTGGTTTGTTATTTTGGTTGACATATGTGAGTAATATCTGACC
AATTAATTTTAAAGCGCTGACCAAATATGTACCCAGCGTAAGAAGCCAGAG
CAGGAAGAGACCAGAGTTTCTTCTGTGCGGAGCCCTCTGCCACAGGAAAGG
TGGGCGTGGCTGCATGCGCCTGTAGTCCCAGCTACTCAGGAGGCTGAGGCA
TTCCGGGATCCAGTTTTTCTCAACATCCTGCTGTTCCTAGGTAAAGGCCCT
TCCGTACAACCCAGTTAGATACTGTTACTCTCTCCATTTTACCGATGGGGA
AAGAACTACCTGAGACTGGGTAATTTATGAAGAAAAGAGGTTTAATTGACT
CCTCCCGACCCACAGTTGAATGTGTTGGCATCTTTCCAAGGACTCACCTTG
CAATTCTCCTGTTAAGCCCACCTAGTAAAATTTTTATTTCTGTTACTGTAG
AGTACATAATCTTGTGAGGGGAATCTTGGACAGTTTGGGTCGGCTTTGTTT
ATTATAAATATCACTACTATAAACATTTGTTTATAAGCTTGAGACCAACAT
AAAAAACAAAAAGGAATGGATATAATTATTTTACGTACCTCTTAAGGGCAG
ATGAACATTTAAGGTTAATACATACTTGCTAAATTGCTTACCAAAAAGGTA
GTGTATTCATTTACACATCTTTCTTTTGGAAAGAGTACTAATTTACAGATA
CACAATACAGATTTTAGGTTTTTATTTTTGCTGCTCTCACAACCATTTGAG
AGTGGTTGCACAGTAAGTGGCGGGGTTAGCTCTAAAAACTGGCGACCTAGC
ATGGTTGGCCGAGGCCAGTCCCTAGTGTCTCCATACCCCCTGGAAATAAGT
ATGTGCCTCCACACCTGGCTAATTTTTAAATTTTTGAAGAGACACAGTCTT
TGGAATGCCTGTGAAGAGCGCCCCCTGGAGGCATGCGATGCAGGGGCTTTT
TTGTGCAAAACATTGTGTTTTCCTGTAGTCCTTATTCCCATATTTCTTACT
TATGAGTCCTACACAGGGCAGAATGTGAAGCTACGGTAAGTGATGTCTGCT
GCCTGGATGACAGAGCAAGACTCTGTCTAAAAAAAAAAAAAAAAAAAAAAA
CACAAGCCTTTTACTTTGTTGAGATTTTATCAATTGACAAAAATGCCTGTG
TTTCATGCCACCATAACAGAGTTGATAGCCCACAGAGCCTAAAATATTTAC
ATGTGGCTCTTCAGTTCAACCATATTATTACTGATTTTCTGCCTGCTAGAT
GCCTCCCAGGTTCAAGCAATTCTCCTGCCTCAGCCTCCCAAGTAGCTGGGA
GCCCGGCCAAACTCTTTTTAATTAATTTTTTTTTTTTAGAGACAAAGTAGC
TAGGTTGTTCCCTCCCAACCCTCACTCTCTTCTCATTCTTTGAACACACCG
GGAGAACAATTTAATTGTTTGAAATTGAGATACTTCCTTTTCTTTCTCATC
GCTTCCACTCTCAGGCTGTTGCGAGTGATGCCGTGTGAACCTGCGTGTACA
AGAAATTATATGTGAGTGGTATAGCTGGTGAGACCTTGAATCTGGGTGAAT
TCCAGTGTCTTTAATAAAATGGTTTTCTAAGTTTTATCTGTTTTGTTTTCT
TAGTAAGTAAATGTTTTAAAACCATTCTCTTGAACTAGGTATCTAGGTATG
GCTGCACATGTGACTGACTGATTAGTGGGGTGGCTTATCTCCTCTGAACTT
TTTGTATTTTTAGTAGAGACAGGGTTTCACCATGTTGGCCAGGATGGTCTT
GGTGGTTCTGTTTGACTCAAAGCTGTGTTCTTCCCAGGAAGCCAGATTCCC
ATGTTAGCTGTAGGATTTTTGTAGATTTGTTTAACAAGCTGAGGAAATTTT
GGGATGCCAAAACATGGTTGTGAAATAAATGAAAGATAGGAGGGAGACAAA
GTTACCCAAACGTAGTACCTTTTCTTTTACTGTAGAGCACTTGGGGTTTTA
GTGGGTTTTCGTGTGTGTGTCTTTTTTTTAACCAACCAAGCTGAAGCCCAC
TTGCTTACGCTGTAGTGCAATGTCATGATTATGGCTCACTGCAGCCTCAAC
TGGCAAAACTAAATTTAGTTATCTTTGGGCATTGAAAAATGAGTACTCTCA
CAGCCTATAAATGAGATGCTATCATTACCCCCACTTCATAGACAAGGATAA
ATATCTTTCCATCTGGCCTCCTTCTTCTGAGTCTAATTTGCCAAGGCCCTT
TGTGACTCTGGCCAGTGATCCTGCCTGTCTTTCTAGCATCTTTGCTGGCCA
CCCATGCTGGGCAGAGCTGGTTTCCTCCCCGACTCACTACCCACTACTGTC
TTATGTTTTGATGAATTTTCAAACCTTTCTAGTCCTTTTTGTTAACATCTT
ACACTAGGGGACATAACTGCTCACATTTTCAATGTATAAGAGATGGATAAT
TGGAAAGCTGAACTTTTACAAAGGCTCAGTTAGCATTTCTGAAATGATGGT
GTGCAAATACTTCATTGCATGAAATTTAACAGATGTTTCTAAAGTACTTAT
AAAAATTGAAGCCAGAAGGACAGATTGGACCTAAGCTTACCTAGGCTTGGA
TTAAGCTTGGGTTTTAGGAAGCTGCTACCACATGAATTGTGAGGTCTGTCC
CGCACCTTTGGCCACTGATAATTTTTTCCCTTCTTCGTGGTTTTGCCTCTT
GTACATTGATTTTGTATCCTAGAACTTTACTCAAGTCATTTATCAGTTCTA
AGACACAAGGAAAAGTGTCCATTTTTATGCTTAGGTTAGAAGAAGCAGGGA
TTAGTTTCTCATATTAATAGCACCATAAGGTCTTTTTCTAATTTCAAGAAA
ATCTAAAAATGAAAGCAAGATATCTTATGTAGAAATATTTTGATAATATTT
TGTGAATATTGCAGAAAGTTTTTCCTAGGCTGCGTTTTGTTTGTTTGTTGT
AGGTGCCAGATTTGTTTGCAGACTTTGCCTTTATGTACTTTGCCTGGGCTA
GATTACAGGCGTGAGCCACCAGGACTTGCCTGACTGGACATTTTTAATTTT
TGCCTGGTGACAGAGTGAGGCCCTGTCTCAAAAATAAATAAATAAAATACA
CCTCTTGCCTTTTGTTTGAATCCCATTATCCACTACTAATATGTATATGAT
AGCTATTTCCCCAAAACAAGTAAGATAAAGTCTTCTGGACTCAACAGAAGT
TTTCACCAGTTTTTAACCCATCATGTGTTTGCCTTTCTTCTCCCCAGTCCC
GAACAATTAAGAGGCTCTCCCCCTCTTGTCTTTAAGCCATATTCTCCTACA
TCAGGTGATCCGCCCACCTCGGCCTTCCAAAGTGTTGGGATTACAGCCACC
GGTGATTTTTGAGATGAGTGTTTTGTATCTAGCCCTTCCCTGAATAAAGAA
CCTCCCTAGCTAGGCAAGTCCCAGATAAAGTCTTCTTCCAATATAAGGCTA
GATCTCACTGTGTTGCCCAAGCTGGTCTCAAAATCCTGGGCTCAAGTGATC
GTCTGCTTGGCCTACTGCAAAACATTTTTCATATATTAAGCATAAAATGTC
CAACCTCATGTTTTCTGGGAAGTGATACTTTTGATGTGGTTTTTCCACTCC
AAGTGCAGCAAAAATGGACTTCTTATTCATAATTTAGTAAATTCACAGTTT
AGTGCACCCCTCAGTGTACTCTCTCTAAGTGGCAATGTAATGCTGAGCATT
GTCAAAAGAATAGCATTAGTTTGTATTTCTGTAAGCATTGAAAGGTTATAA
TTGAGCATATACATGTATATTTTCTTTCTCTTTTTCCCTCTCCTCTCTCTC
AAATAAGTGAGTTTTCAATTATTCTTTTCACTTTTTAAAAAAATTATTTTT
CTTTGTTCATTTTTATCTGGTTCTTTTTCTATCCGTATTTCATTTTGTGTA
CCTCTTTTGTCCTCAGGCTGTGGGATGTGTCTTGGCTACTTTGCTGCCCAG
TCAGTGCTCTTTTTAAAAAGATGCATATTCTGCTTGTGTATATGGTCAGTG
ATACTCAGTCTGCACTTGAAAATGGTATGTATTCTGTTGCTGTTAGATGGA
GTTTGAATTACGGTAGTGCATTGCCTTAGTGGCTTGCCTGTGCCTCTGGGT
GGTAGCATCTTGTAAAACCATAAAATAATATCACAACCCAGATACTGACAT
AAAAAGAGAAAAAGCATGCTGGGCATGATGGCTCACGCCTGTAATCCCAGC
GGGAGAAATGCCAGGCGGACAAAGTTCAGTGTCGGGAATTTTCCCCGTGAC
AGCACATATCATTAATACTAATCTCTTTTCTGTTTTTCTCTTTTTTTCCAA
CTCACCTCACTGCAACCTCCGCCTCTCAGGTTCAAGTAATTCTCCTGCCTC
CTCAAAGGGTAGAGTAGTAGGATTGTTTTCAAAACTCCTTTTCATATTGAT
ATTAAAGGCTTGATCAGACTTACATTCAGATTAGCTTTTTGCAAGACTATC
CAGTTCTGCTGTGGTTCTCTGGGTGTGTTAGTGGCTGCTGGGACAAAGTGC
AAGAGTGGGCAAAAAGCTATTTAAATCTCATATGAAAGAAAATGGAATCTA
ATATATTTTACAACAAGAAAAGATTTTATCAGGCTGGGCGCAGTGGTTCAC
CCGTCTTTACTAAAAATACAAAAATTAGCCGGGCATGTGGTAGGCGCCTGT
ATTGTCTATCTTCCTTTCCTTAACTTGAATTTCACTAAGTATCTGCAAGGG
GATCAAAATCTCATTTTTTCATCTTTTTTCCCAGCAGCAAGCCCTCGCAGG
GTTGCCCAGGCTGGCCTCAAACTCCTTGGCTCAAGCAGTCCTGCCTCAGCC
CTTCCCCTTATGTGAAATGAGTTAGTGAAGCCCCTCACCAACAGCCAGGGC
GCCTCGGCCTCCCAAAGTGCTGGGATTACAGGTGTGAGCTCCCGCACCCAG
GCTACCTGTTTGACTTATTAGATGGTATAGAGGGTGAAGATATTATCACTC
TGGTTATTCTTATCGTGGTATGTCTTTGTCTTTGGGTCTCTGAATGCTTTC
AAAGAAAGTACTAGGAGTTTGGGATTAGAAATAGAAGATAAAAGAGCAATA
CAGCATCTTGGAGATGGGTTTCTGTTGCTTCCCCCTCCCTTCCAGCGCAGC
CAGCTTTTAGTAAAGCCAGAATTAATTTGTTTTCTTGCTGACATCTGGAAA
CCCCCTGCCTGGCCTCCCAAAGCGCTGGGATTACAGCCGTGAGCCACCGCG
CCCAGTAAAAATCCTAGCAAGGTTTTTTCCTAAAAATTTACAGATATGTTT
TTGTTTACAGAAACTTTGTAGTAAGTTTTGAAAATGCTGTGAGTACTCCAA
GGGCTGAGAAGAGACTGATGGCATTTGTTGTTCTTGACCTTGAAAGAAGAG
CCTGGGATCTGGGGCTTTGAGCACCTCCTCAGCAGCCCCCTACTGAACAGC
GTCCCTCCGTGTGGGGTCCCTGACTTCCCACAACAGAAGAAACATCAGGCA
TTACAATAAGTTCACTGTTGAGCCGTTAATACTGAAATGCTTTAATAGGAA
AGAATGTAAAATAGTGTAACCACTTTGTAAAGAAATTAGAGAGTTCCTCAA
TTCTCTAGGACTGAGAGCTCACCTGTGCACGCAGTCATGTGATGGGGTAAA
CCCAAGTCACTGTGCTATTCAAATATAAAAACTCCACATGCATTTGGGATA
GTTAGCTTTCTGTCTTGTTGATCTGTCTAATGTTGACAGTGGGGTGTTAAA
TTTCAAGAAAATTTTAAAAATCCTTTACCCTGTGTCACTCTCTTGGTTATT
ACTAGGTGGCTCCACTCAGTAAAAATAACCATTTCAGGAAGGGAATTCTTA
GGACACTGCCTTCTCAGGGCTTTCTTCCAACTTTATTAGCCATTTCTCAGC
GTTACTTTTATTATCATCAATATTATTATCTTTTCTAAAGAAACAACCAAA
CTTAATAAGGTTAAGCCATTGATATTCTCATGATTATTTTCATCATCATTT
TTCTGTAGATCCAGGTTGTGTTCAGTGTCATACTCTTTCTGCTGTGCAGCC
CCTCAGTACTTAATACAAAATCCTTTCTTCTGCTGATTCTTTGTCATCAAT
GGGGATATTTTGCAGCTTTAAGGCATATATATTTCAGATCATATCATTGTG
TTCTTCTCCGTGGGGAAGTCTTTTCTGACCTCCGTTGCCTGTGAAATTGGC
CTTTCCAAACCACATCTCTTACACTTTCCTCTTCCAGGTCTTTAAGTGTCA
CTTAATACATCTATTTTGGGCCCTGTTTCCCACTGCCAAGACTCTCTAATC
TAAGACACTGTGGTATTGGTGCAGGTAGAGGCATATGGATAGGGTGGCCAT
TTATTTAATCTGGACCTCAGCAAAATAGGTACACTTAAATAGAGATTGAAG
GAGTGAACTCCCATTCACAATTGCTTCAAAGAGAATAAAATACCTAGGAAT
GGCTGTAGGGTGAGAAAGCGCTGCCTTTCAGTTCTTCAATGAAGTCCAGGG
TGGTAAAACTCTGGAATCAGTCCAGTATTTTAGTTTTTCACAGCAAATTTG
AAAGTACACTGGAAATCACAACCTTTGCAACAATTATAAGGTATGAAACAT
CCCATTTCTGGTCCCTAATGTATATTTTTCTAAGGCTACTTGTATTTGAAG
TGAATAGAGTGAGTACCTAGCACAGTGACTGACTTCCAGTGGGCTTTCAAT
TCCCCAGGGGCTATCTCAAGAGCTTTTTAAACTTTTATTATTTTTTAATAG
TTAATGGATCTATCCTTTTACTTTTTTAACCACTTCCTTATGCTACCCATG
GTGCTCTCTCACCCTCTGCCCCTCCTCTTCTCCGCGCCCTCTTTCTTCCTC
AGGGATATTGGGGTTGTTTCTCTTTTCTGTTGTTATAAGCAAAGGGCTATG
CTGGAATGTTCTGAAATGTTCTTCGTCTCTTCCCTTACCACTTTCAAATAT
GCTAAGAATCACAGCTATTCAAAGATGGATTAGACTGCTTTGGGACAGTGA
AGTTTCCACACAGTCTAGCTGGCAATGGGGTCAGGAGCCGTTTTGCTACTT
ACTAGAAGAGTTGAGCTGTGACATTTTGAGATGACTGGGATTGGGAGAAGA
GGAATGGCAAAACCAGGAGTTAAACTCAGATTAGGCCAACTCCAGGCCCAT
TTAGTTCATTGGAATACATATATTATGCTAACAATAATAAGCATGAAAAAA
TCCACATGAGGCAGGGAAATGACCGTTGTGTGTACAATGGACGTAAAGGTA
TATTTTCTTTAGAATTCTCTAATATTTATTATAGAACTACTGTGTTCAAGA
CCCACTGGAATGTTTTCTCCAATTATCGGAAAGGATAATTATCAATTAAAC
ATGTGCATAGGTTATTTGTAAATACTATACCATTTTATATCAGAGATTTGA
AATTTTTGCTTGGTTAAATTGTAATTCCCCTATAGACTTATATGCCTTTGG
AAAAGAAAACTGGGCATGGCACATGTATACATATGTAACTAACCTGCACAA
TTCTGCAACATTCTATACAAAACTGTGCTGTGACCTTGCGGTAGGCCTGGA
CTTGACCTCATCTGTGCTTTTGAAATGGTTTAATGGCATACAAGTCAACAT
TTTCTTGAGGAGTTTGTGGGGGGTTTGGAGGCACCAACCCCTACCCCTCTT
TTTTAAATTGCATTTCCCTTATTGCTGTTGAGATTGAGCATAGATCTATCA
GGCAAGAGACATAGTCTGATAGGTGTTTTATATTAAAGTCACTTTGGCAGC
GAACCCAGCCTCAGAGCTTGTGTTTTCAGCACAGTACTCAAGGGATCCTCA
TTAATTAAAGGGGTTTGTTTTTTCCTTCAGTAGTGCATGTGTGAAGAAAGT
TGTATCTAGGGCTAAATGTGTTCCTTCCCCCTCCCTGAGGGCCAGTGTTCT
CACCACCAGGAAATGCGGATCCTAATACTCAGCTCAATGAATGATGATGGC
AACCTCCACCTCCCAGCCGCCTGCCTTGGCCTCCCAAAGTGCCGAGATTGC
CATCACAAAGTATTAAATATTGTCATCGTATCAAATACATCTCTGTGTTCA
GTTGGCCGTGGAGCCGTATGGAACGTGGTGCCTCACAGGCAGTCTGCTTGG
ATAGCATTAGGAGATATACTTAATGTGAATGATGAGTTAATGGATGTAGCA
AAGAAAATGAAAATCACCCCAAATCTTTTTACCTATAGGGTATGTTAACAT
ATTTGGGTTGGTTCCAAGTCTTTGCTATTGTGAATAATGCCGCAATAAACA
CCCTCAGCCTCCTGAATAGCTGGGATTAAAAGCACGTGCCACCATGCCTGG
TTTGTCCACTAATCCTCCACCAGGATTGATGAAGGCCACAGCAGGGCAAGG
GAACACAGGTTCCCTGCTGCCAGATTTTCTGATTTTTCAAGAGAAACCAAA
AGCTGGGACTGCAGGTGCATGCCACTATGCCCAGCTAATTTTTGTATTTTT
TAATTGTATGTAAAAATAGCTGACATTATCTTTAAAATTCAGATATTATGC
AAGTCTAGTTCTAGCCTTTGTAGAATGGTCAACTTCTTTCATCAAGGCTTT
CAAAGTAGATGGAGGAGCAGAGCCCTTTGCACTGAGCCACCAACATTTCTG
CTCTTGGGGAAGATATTTGGAGACCTGGGGACTTTTGCAGGTGGGTAGTAT
GTGCTTCCTGTCCTCAGTAAAGAACTTGGAGTATGTTGTTCCTCAAATATC
GTTCAGCTGAGAGCTATTTCTAATCTCCAGTGTGGATGTGCTCATCATTTG
GTGTTTGAAAATTTTCGTGATGACATTGAAAAAAATAAGTTTACAAGAATG
AGGAACCTGTCTTCTCCTGGCTGTCTTCATTTGCCTGCTTCAGTGACTCTA
AGGTGACAGAAATTTTTCAGCCCCGTTATAATCTTGGGGGAACATAGTCCC
GTGCCTGTGCTCCTTTGCTTAGAACTAATAACTTTCATCAGTAAAATACCT
ACTCAGGAGGCTGAGGCAGGAGAATTGCTTGAATCCGGGAGGCAGAGGTTG
GCCTCGGGGTCCCAAATGAGGGCCATGTCATTCTCACACGAGCCTCCCTCT
GTGTTAATGGTGCTTTTAAAATAATTTAAAAATAACTCCATGTTTTTGCCT
CTGTCTATACAACAACAACAAAAAATTGGCTGGGCATGGTGGTGTGTGCCT
GCATGAGCCCTTCAATGACCCAGCCTTGCGGGGCGAGAAGGACCCCAAGAG
ATGTTTGGCATTTTTGCGTAAAGATTTTGGAGCGAGAGAAGGAAACAAGTG
GCTGCCAGCAAAGAGATTGAGGAGGTAACTGATGCTGAAAACCTGACCTGC
AGCAGCCTGTGACTGCCAGGCCTTGTAGCCCATGTTGAGAAGTTTGGGGTT
GACCTGGGTATCTTAGGGTAGATTATTAAAATCATTAATTTTCTGAGGTTA
TCCTATTTGGAGGCCCTTGATTTCTTTCTCTTTCCTGATTTCTCTGGCTAG
ACGGCCTCATTCTCATTGGTTACCTTAACATGAGTTAGCAATATCTTTTTC
TCCTCTCAGCTCACCACAAAGATTCTGATTCAGCCAATTTGGTGTGGGGCC
ACTGTTCTTCCTCTCAATTTTATGATTTTCCTTTAAAAACTTATCTCTGAA
GTGAGGATTGCTTGAGTCCAGGAATTCAAGAACAACCTGGGCAACAAAGCA
GCCACACCCCCTGGAATTTTTTTTTTTTTTTGGAGACTTGCTCTGTTGCCC
TTTTTGTCTTGTTTTAAGTTCTTTCTGTTCTTCTTGTTTTGAAATTTTTTA
TATACATCTCACAGATGCCAATGCATGTTTACAGTCCGTGTTTGCATTCTC
TTTCTAATTTGACCAGATTTCTTAATGAATAGACACAGAATTAACTAAAAA
AAAAAGTTGGACAGATTTTGAATGTTCAGGCTTTTTTTTTTCAATAGGGGC
TAGTTTTTTAACCACTTCCCTATGCTACCCATGAAACCTAGTTGGGGCTCT
CCAAATAGTTTGTCTGCATCTACCTTTATCCAAATCCAAGGTGGGTTTTTG
GGCTATAGAATTTATCGTTTTGTGTTTATTAATCCAAAAAAGTATTCATGT
CCTTCATCAATACCTTGAAATGGATTGTTATTCTTAAGTTCTGAAAGTGGC
TTGGTGTTTTTAACCACTCTTACTTTCAGTACAGTTTCAGAAGGAGTAATT
CCCTCAGAGAACCCGTCAGAAAGTTTTCTAGCTTCATCATCTAAATATACC
CACACTAAATCTGAAGCCTTCCTCTTGGCAACTTACAGGCATTTATTAAAA
TTTTCTTCAGTTGAACATTCCACCCTGTTTTGTCCCTTAGTTGTCTTTTTA
CAAGTCCAGGTGTACCTCTATGACATTCCCTAGTCGTTTTTCTTTTTTTAA
GTCTATTATATTTCCCCTTTTATCTTTTATTGAGTTCTTTTAGGAGAAACT
TCAGTCTTAAAAAGAAAGGAAATTCTGACACAGGCTACAACATGGATGAAC
TTAGTAGAGATGGGGTTTCACCATGTTGGCCAGGCTGGTCTTGAACTCCTG
CAATAGATTTTGACTTCTATGAGAATAGAAACTAATCTCACTGTTGTGTCC
AAAAAAAAAAATTAGCTAGGCCTGGTAGTGGTAGCATGTACCTGTAGTCCT
CCTCTCGCTGTCCTTGTGTAGCTTTTGATCAATGGCACTGGAGGAAAGGAA
TTTGCAATATACTGTCCTGCTTTCTTTTCTTTTTTTTTTTTTTTGAGATGG
AAGTACAAAAATTAGCCAGGTGTGGTGGCACACACCTGTGGTCCCAGCTAG
CGGAGTTTCGTCAAGTTGGCCAAGCTGGTCCTGAACTCCTGACCTCAGGTG
CTCTGGAGTTCTTTCTCTGTGCAGCTCTCTTCACTCCAGCACTCTGTGCTG
TAAAAAATGGCCAGGGCTTGTTCGCTGTGCTTGTTGAAATCGCTGTGTGAT
CACCGCGCCCAGCCTAGCCATATTTTTATCTGCATATATCAGAATGTTTCT
GAGGAGGTAACATCACCAGTGGACCTATAAAAAGTGCAGATACCTCAGATT
GTAAAAGTGTTCCTATTTCTCCACATCCTCTCCAGCACCTGTTGTTTCCTG
ATAAAATACTGGCTCTACCATTTTCTAGCTATGTTATCACAAACAAGTTCC
CAATTTTGTAAGCTGTTAAATTCAGTAAATAAAAACATCTATGTATTTAAT
TTGCTTTGGGAAGTGGAATTGGTGATAGATGGTGCTAAAAGGCATGTAATT
CCTGTAATAGGTGTACAATAAATAGTTTGGTTTTCATTTATCACTCACTTT
ACACAATAATTGGAAGCCATTTCTCTTCTCTATTGTTATATTCCTAATGCC
AAGTGCAAGGGAAACTAAAATGTCCTTGTAAGCCCCTTGAGGGCAAGGAAG
AAGGTTAGGATATGTGCAAACAAATTAGGAAACCATCTCATAGCCCTGTGC
TCTCTGAGACTCATTTTCTCTCCACTTTCTCGGCCTCTAGCCTTCACGGCT
GAGTTCTGTAGCTACTGAACCTTGCTGAAAGCAACCAGATGATGATGATGA
AGTGTTGAGGAGTCATGACAGTACTTTGATCTTTATATACTCTGAAGCATT
CTTTTTTTATGCTTTACATCTGCAGTTATGTGACACACAAATTGAAATACT
AGATAAACAGCACAATGAAACAATTTCTCAAAAGACTTGAATAGATACTTC
AAACAAAAGTACAGACGGGCCCCAATTTATGATGATTGGACTTAATGATTT
AAAATCTGATACTTTTTAGAAGCCATTCAGCAATCAAACAGGGCAAAAAAA
TTTTGTAGAGTTTCACCATGTTGCCTGGGCTGGTCTCAAACTCCTGGGCTC
CTCCAGACTGTAACATGGAAATCCTTCTTGAGTTTCCAGTCTGCTGACCTG
CAGTTGATCCCCGGGATGCTAGTGCTCTGCCTGAGCAGATGTGGGGCCTCA
GTTGCCATTGCTTTTGGCATCTTCATCATGAAGTCTGCCCATGGCTATGTC
AAGAAGAGACAGGTACTGGAGGGATTGCAGCCACTGGGACACACCTGGCCA
CATACGTGTACCCGTATTGCTAAGCTTACAGCCACAAACCAGAAGGGGGCA
GTCTGATCAGCCAATCTACAAACATTTATTGATATGATCCATAGTTGATGG
TCTGTTTGTTTTTTTTAATCCTTCCTTACCCCTACATGTTAGACCTAAGCT
GTCCTTTTTCCCCAGTACTTTAAAATGTTAACTTTAGCACAGTGAATTCCC
GGCTCGCGCCTGTCATCTCAGCTACTCGGGAGGCTGAGGCAGGAGAATTGC
ACGGGTTCAGACACAGGGTAGCCCCTACTCCTGCAGTTCTTCAAAGTGATC
TGGGAAACAAATAAGCAAGTGCTTTTTTGTGTGGCATTAAGTCGATTGCTC
AACATTTTAAATTGAGCTATTTATATTTGTGTTTCTGAATATAACATGTAC
GGAATGTAATCTTGCCTTTATAGTCTTTATTCTTTAAGATCCTTATAGACC
TTTTAATGTTAGAATACAATGAGGTTTCTATTTTGCCATTAGTCCTGAGAG
TGTTTCCTGTACCTTGACTATGGCATCCTTAATGTCATGAAAGAAGACATT
ATAAATTCAGACCAGCTTGAGAAAATAAAAATGAGTTAATGAACCAAGAAT
TAGAAAGCATCTTGACTATCCTAGCTTCAAATTAGGAATAGGTAGTACAGT
GAGTAGGCCCTCAATAAATATTTGTTAAATCACTAAGTGGGTGGGTGTGTA
GACACACAAGTATTTTAAAATTTTCTAGTAGCTACCTTAAAAAAGTAAAAA
ACGTGTCATCTGCTCAGAGAAGCCTTCTTTGGCCACCCTATTTAAGATGGT
AGTGATTGGGACTGCCTGGAGCTTTTTTCAGTTATGGTCTTAGATGTGAGT
CGTTCTTCCATCTCAATTTATATTTTTTAATACTAAATTTAGTCATTAGTT
TTAATGTTAAAATAAAAATCTACTTTCCAGAAAGTAACTGTTAAAGTATTT
TTTTGTATTTTTAGTAGAGACGGGTTTCACCATGTTGACCAGGCTGGTCTC
TTTAAGCATGTATTTTAGGGATTTTTCCTTATAAATATATTCATAATAGCT
ATCATGAATGGACCTCCATGGGTGGTTAGTGCAATGTAGAGGTCCGAGATA
GGAGGGATCCTGTTAAACCGGGGTTTAGGCCTCTGAGAAAGCAGTTACGCT
AAACAAGAAGAACTAAAAATGACTTTTGATCCTAGTTTAATATGGAATTTA
AAACTGCTGACCAAAAATATATTTTTAATTGGATGTATACCAAACATGTAC
CATGCCCAGCCAATATCTCTATTCTTAATGGGCCACAGGTCCCAGTTCCTA
TGAAAATACAAAAAATTTAGCTGGGTGTGGTGGCACCATGCCTGTAATACC
AACTGTAGAATAAACCTTACAGTCCTAGAAAGAAGCATTAATTATATGATA
CTTCCCTCATTTGCATAAAGATGCTTTCAAGATCACCTTGTGTTTTCCCAT
AAATAAATTATTATTAAATGAAGGGTTGGGCAGGCTCATGCCTGCACTTTG
GACAGAAGCAAATAATTTTCCAAAGTAGATGTAAAAAATGTACATTCCTAT
ATTTTAGTTTATTGATCTGTGTTACTTCCTTGGGAGATCAGCAAAGTCATT
AGAGCCCCTGGGGTGGACTGTTCTGTACTCTCATCCCCTAACCCATACCAG
TCTGAGGAGGCCTCGTCTCTGAACTTGGGTTGTGCCGAGAGAGTTTGTTCT
TTGTCCCATGATACAGCTGCTCTGTTGAGCATGTGTGTCCCACAGAGTGCG
TTGTTGGTGTATTTATATAAAAATATGTTCTTTGTCCTTCAAAAATCCATA
TCATCTGGCAGGAATGATTTGTTGGTGTGAAATCAGGTGTTGGCCCAGCAT
CTTAATGGAGAAAGGAGACTTATCTTTTCCATGACAACCCATCTCTGCAGT
AAATGTGAAGCAAATGATGATAAACTGGATCTGACTGACTGTGCTGAGTCT
AGTGATTGGTATAGATACTATTACTTATTGCCTGGTTTTTAAAAATTGCTC
AATGCAATGAATGTTCAAAGACTTGTAATCAGAGCTCACACTTTATTCGAC
GATCTGGCTGGGACTGACAGAAAATTCAGGTCATTGGAGAACCAACCGTAT
GTTTTTACATTTATATGTATATTGATCACCACTAAAATATTTTGAAAAGAG
TTACTGTTATTATGAATATTATTGCTAGAATATATTTAATGCTGATTCAAC
GCGCGTGCCACCATGCCCAACTAATTTTTTGTATTTTCAATAGAGACGGGG
TAGTTCTTCAAAAGTGTTTCTTTGATATCACCGCTGCTAAGGGATCCTTTT
ATCACTTGAACCTGGGAAGCAGACATTGCAGTGAGCTGAGATTGTGCCACT
ATATAACCTTTTGTTCTCTAGTTTTTAGCATGATTTTTTATGGGGAACGGA
CAGGTGGATCAGTTGAGGTCAGAAGTTTGAGACCAGCCTGGCCAACATGGT
TTCTGCTGTTGGCTGGAGTGTTCTTTAAATGTCTGTTAGGTCTAGTTGGTT
GGGTAAAGGCCAGTAATCAAAATAATAATCAAAATAGGAAGGAGGGAGTGA
ACCAACCTGGCCATCATGGCGAAACTCCATCTCTACTAAAAATAAAAAAAT
ATTCTTAAAAATCTCAATTTTTGTTTTGCTGTACTCCGTTCTTATAGTCAG
CTTCTCACTTCCAGCTTAAGATCTCTCAGTGGCTTCCTGTTGCCTGCTAGA
TAAGTACCTTAAAGCACTCTGAGTCTTGCTTGGATTTAGTTCTAGACTTGA
CAGTGCCATTCTGGTCATCGAAACCTGAGTAACAGAAGAGTGTGCATGTGC
TGGGCAACTCTGAAGCACATGAAGTTTGAGAACCCATCTACCAGGGGTTTG
AGCCTCCAAAAACTCTGGGATTATGTTAAATGACCAAACCTAAGAATAATT
TTATACCTTTGTTTATCTGTAGAAGTGTACTCAGTATGGACAACTGGAGAC
CCAGTTTCTGTTGAAAATCAGGTTCTTCCTCATTCACTTGGCTGCAACTTG
GTAATCAGCTCCCTTTCCCCCACTTTCTCACTTATTCTAGGTACTTGGGAC
TTGTGTGGGTACTTGAAGTACAGTTTTTACTGATATGTACCACTTTTGCAC
CTGGGTGACAGAGTGAGACCCTGTCTCAAAACAAAACATACATACATATAT
CAGAGAATTTATTGCCAGGGAAACGTTTGTTTCTCCAGAAAAAAAGCTCCC
CTTAACCTATGCCTTTTACATCCATTTCTTAATTCTTATAATTAATATAAT
GCTCAAGAAGTTGTCACTAAATATTTTACATGTATTATATACAATACATAT
CCTCAGTGATGAATCCTGGGCCCCTTGACCCATGAAATTGGCCACGTTCTT
AGCCAGTTATCTGAGCACCATTTATTGAATAGGAATTCCTTTCCCCATTGC
GTTTATGACTAATTGCTTTGTTTGTTCTGTATGAGACACTTAATTTTTTTT
AAGTGCTTAAAGGAGCTGATGGAGCTGAAAGCCAAGGCTCGAGAACTACGT
CTAAATTATCTTTGCCAATTTTTTTTTCTTTTTTTTTTGAGATAGAGTTTT
TACATGTTTATTCAGCGAAAGCAAGTAATTCAGAGTTCAATGAGAAGGGGA
CTTTGTCAGAGCCTAAACTCTAGATTGGCTGCTGCTGTAAAGTTTCCAGAG
TTTTTTTCTTGTACAATTAATTAATTTTCTTCCTGTTGATTTTTCTGAGTT
TTTTGTTTTGGTGAGTTTGACTACTTTAGATACCTCGTATGAGTGGAATCA
TCAGTGACTGCAGCAGAACCCAGGCTTTCTGGTTCTTCTGAATAGTTCCCT
TCTTTAATTTAAAATGCAGAAATATTTAAAGAGAGAACTTTAAGAATCCAA
TATTGCTGCAGTAACACATGATCACTTAGTGACTATATAAATTTATTCTCT
ACCATTTAAAAAAAATACTTCATAGTGGCGATTATCAACCCTGGCTGCTCA
ACCTCTCCCTCCTCCTGGCGTTAGTTCCGGTCGCAGAGGAGACACCGCCGC
TAAGCTGCGAAGTAAATGAACCATGTCTTATTTAGGTGCCACTAGCTTCAG
CTAAAAAAATTGTATTAAATCACCATGAAATTCCAATGCAAGTTAAAGTAA
TGAAGAAGGTCCATGGGGGATTTTATTGTTGAAAAGTATGTCCTCATTTGT
GCATAGGGCAGGGGTCTATATGATCTGGGGTTGAGATCTGCAGGGCAGGTC
TTAAAGATAGTTTAGGAAAGGGGGGTGGCTAGGGAATGGGTGCTGCTGATT
CCACCAACATCGTTAGGTAAAAAGATGTTGCGGCAGGGTATATAATGGAGG
TCGGGGTTGCAGTTAGTTTAGGCGATCTGCAAAGTCTGAGGGAATTGTAGT
GGGCTGGAACGACCCTGGTGAGTGCTGCCAGGGCCCTCAGGCGCTTCGTTC
ACGTTTTCTTTCTTTTCTTTTCTTTTTTCCTTTCTCTTTTCTCTTTTCCTT
AAAGCATTTTTCACTGGTATCTAAATCATCCCCTGATAGAGATAGGTACTT
GTGACAGTAACAAGTGTGTGTTCCATGTCTGATTTGGGGCACTGGTTAGAC
GCGTGAGATGCCAGCCTGCCTGTTCTGTCCTTTGCCTTACTGCCCCTGCAG
TATTAGCAAAACAACTCCTAGTTGGTCTCTATTTTCACTCTCTTCCTCTTC
CTCCTGTCAGCCTCCAAGAGCCCTCTGGGGAGAGGAGGGGCCAGAACTATT
TGAGGTCAGGAGTTCGAGACCAGCCTGGCCAACATGGTGAAACCCCATCTC
TTTTTCATTTTGGAGGATAAAGTTGTTCTTTTGAAACCTTTGTTTTTTTCT
CAGCACTGTAACAAATGGACATATTTACATCTCTTTACAAATTTCCATCCA
TGCACCATTTGAAGTAGAATTTGGTTGTCTTCCTCATATCTGCTCATGTAC
CCATCTCTTAAAAAAAAAAGTTTAATTGAACAGCAGATTTTATTTCTAATT
CCTCCTAATAGCATTCGCCCTGATTTAGAACCAGATTCCTCCAGGCAAGGC
GAGCCAGAGATGTTCATTTCATTGTTGACCACCCTAGTGCTTGGTGGACTG
TTACAAAATTACATTGCATTAAATTTTGATACTAAATGGGTTCAGTATAGC
GACATATACCCGGGTTGGGCCAAATTCCCCTCCTGCTACAGATTGAAGGGG
TCAGTACTACATAATATAATGTATATGATGTCTTTAGCCCCAGTTTGCTTC
ATTTGAAAATTACCCAAGGTCCAAGTTATTTCCAGTAATAGAAGTGAGGGC
CTCCTGCCTCAACCTCCCTAATAGCTGAGACTACAAGTGTGTGCTACCATG
TGGAATTGCGGGGTCACATGGTAACTCTGTGTTCAACATTTTGAAGAATTG
ATGAATGTTGAATCGATTAGAATGTTATAAACCTCTATATATGTAATAGGT
GCATGCACCAACATGCCTGGCTAATTTTTGAAATTTTTTTGTAGAGATGAG
AACTTCACGTGGGCTTGCTTTTGTTTGTGGATGCCATTCACTGAAAAAGCC
ATTTATCTGGTTTAATGCTTGGTTTTCAGAGGAGAGAATTTCAAGATTCAA
GCCTAGCCCTGCACACTGCCCCCCCTCCCCACACACACACACAATTACAGG
TCTGCCCTGGCTGAGTACATCTGCCTTGGCCAGGATTGGAGTCCAGGCCTT
AGCCTGCATGTTATCAAGTTGTTCTTCCCCCTACGCTATGTTTCTAACCTC
AAAAAAAAAAAAAAAAAAAAACAATTAAAGGGAAAGATAAACGGAGACGGA
GGTTCAGAAACTCCCTCTTGGTAGATTTTTATGCTTTCATTTGGGCATGGT
TGTGCTGCTGTTGGCTGTGCTGTGCTGCTGTTGGCTGTGCTGCTGTTGGCT
TGTTTTAGTGTATCATTTTTATTACTTAGTTCATTTTTGCTCTATGAAAAT
GTCATGCATTGCTTAACAACAGGGATACATTCTAAGAAATGTGTTGTTAGG
TCACCTCCTGGGCTCAACCTGTCTTTCCATCTCAGCTTTCCTTGCTCTTTT
CTTATTTTTTGTTTTAGTCCCTAGATGGCGCTAAGAGCAATATTTAGGTAT
TGACAAATGTTTCCTATTCAGACCTTTATTATTTATATATTTATTTACTTA
CTTGTGATGTTTTAAAACATATACATTTTAGAGTTTGCATCCTTGCAAAGT
AATTTGTCAGCCTTGTTACCCATGATGGGAACCCAATCCTTCCCCTGAAAT
ATGTGAATCTTTTTTTGTCCATACATTCTTCTCTCCAAGTCTGTTTCTGAA
AACACCTGCTTATTATGCTCTTAAATTAACCTTTTAATGCTGAACTTCTTT
GTTAACAACAATATATTGTATATTTTTAAATTGCTAGAAGACAGGACTTGA
AGTGTGCTCCACAGAGAGGCAGCCGTCCCAGGAGGTTATCTACCCACACAC
ACTTTGTTCTAGTGAAGCTAAGTCATCTATTCACCCTAATGTTTTAAAAGA
CAAATATAAAAACCAGACAAAAATATATGCTGACAATTCTGAAGACATTCC
TTAATGACTGGGTGATGAATCACTTTCTGAACTTGGGCAAGTGATTTAACT
AACAATTTAGACAGATTTCAGTCAATTTATCAGTCAGTAGGACTTTAAATG
TCATCCACAGATAGGGCCATCAGGCTACCTGGTTTGTCTGGCCCTTGAGGG
TGGCGAAGGACTTTGAGGATTTCCGTAAAAAGTGGCAGAGGACTGACCATG
TGGATGATTGAAGGGAGATTTTTTTTAACTGAAATTAAAAGATGCCGGCCG
AGCTACCTGTGACTTATTCTTTATTTTGTGTATTTTTTTCAGACAGGGTGT
TTTATAATATTCTCTGATGGTAGTTTGTATTTCTGTGGGATCGGTGGTGAT
AAGGGAGGAAAATCCTTTTCAAAAGTTGGGAAAATGCGATACCATGTTTGC
CTACACAGCAAGCCCTAAAATGTTTTCTTTCTCTGCCAGCCAGTCCTGGAA
TCGTCGTCCTGAAGGTCTTAATGTTTCCCTGGTTTCATTCTCTGTCTTCTT
AATTGGCCTAATTTCAATGTTGTTATGTCTCAGATAATAGGGAGGCCCAAG
TCGCTTGAACCCGGGAGGCGGAGGTTGCAGTGAGCCGAGATCGTGCCACTG
AAATTCTGATGACGAAGTATTTCACTTTCATGATATATTTAAAAATACTAT
CTCTGTGGATTCAATCAACTGCAGATTGAAAATATAGTTAGGCTTATGACA
CACCCTTGTTCCAGTTGTTAGTTACTACCTCCTCTCCTGACAATACTGTAT
CAAGAGGCCAGCCTGGCCTGGGCGGTGGCTGGGGTGCTGCAGAGCCAGAGG
CAGTACATGCTGAAAATAATGATTTTGTCTTGTCAGACAAGTCTGAATTAT
CACCATGCCCAGCTAGTTTTGTATTTTTAGTAGAGACGGGATTTCTCCGTG
GCTGGTCTCGAACTCCTGACCTTAGTTGATCTGCCTGCCTCGGCCTCCCAA
CAGAGGTGGTAGCAGCCATCACAGGTTTCCAAAGCTGGGGCCCTGGCCACC
ATGAAAGGAAAGAAAAGCAAAAAGATTTCTCTGAAATATACAGCAGCAAGA
CAGATTGCTTTTAAGAATATAATTTTCATTTAGAATCAAACTTATGTTCTA
ATTGTAATGTGATTAGAAGTTCTCCTCACCTTAAGTACAAATGGCTTATTT
CATCATTCTCTGGGTTCTCCTTTGCTTTCTGGTGCAAGATGTTCTGTGCTC
GGGGCCACTGCTCATGGCAGATGGGTTTCTGAGAATGCTGCCTCTGGCTTT
GAATCTGAATTACTCTCCTTCTGTATTATTTTAATGTTTGATATTCACATG
AAAAAAAAAAAAAAAAAGCCGGGCGTAGTAGCACGCGCCTGTAATCCCAGC
AGAGACTCAGATGCACGATCACCTCTACTGGTAGTTTTGCAAATAACTTGC
GTAACGCCACAGAGACGGAGCTGTTTTGAATCATCACCTGACCCTGAGTTG
TTTTTAAGAAATACAATGTCACAGATATCCTTAGACTTCCTCATCCACTAT
ACGTAGGCTTTTTAAAAATTGACTTTGATGTAACTTTGTTCCATAAGAAAT
TGGAGGAAAGAGGAGTTGTCCAGGTTGTGTACCTGTTCTTCTCATCTTTCT
GATGGACACTTAGGCTGCTTCCAAATCTTGGCTTTTGTGAAGAGTGCAGCA
CAATGATTTGAGCAATAAAATAAATTGCAATAGTATTGGAACATAACCCAA
TTCCAGATCTCCATGGTTTTGGCAATTCATTTAGAATACAGTGCCTAAGAA
GGTAAATATGATAAAAAATAATCATTTAAAGTCTTTAGAAGGCTGGGTGCA
TGGGAGGCTGAGGCAGGAGAATCGCTTGAACCCGGGAGGCGGAGGTTGCAG
AAAAATAGGGTCTTGGTCCTGTATTTCTGCATTCCTTTAACTTATGATTCC
TCTAGCTTTATTCTTCTGCATATGGTTATCCAGTTTTCTCAACACCATTTA
TTGTTCATCTGTTTCTTTTAGAATATAATATCCCTAGATGATGGCTACAGT
GGTTTCACCGTGTTGGTCAGGCTAGTCTCAACCTCCTGACTTCAAGTGGTC
