# Supplementary material for: MultiV_Nm: a prediction method for 2′-O-methylation sites based on multi-view features
Source: Front Genet. 2025 May 27;16:1608490. doi: 10.3389/fgene.2025.1608490 (PMC12149135; doi:10.3389/fgene.2025.1608490)
Supplement: Supplementary file 1 [file DataSheet1.zip › data/Full_T_train.csv]

x
CGTTGTCGAAGACTCAACGAAAGACTCCAACCGTTATTCATAAACATTACC
TGCAGCCACCGTGGACTGTCTGTTTTTGTAACACTTAAGTTATTTTATCAG
CTTGGTGATTGTAGAAATCCCAGACTGGATTTGGAGGATTCTTATACTTTA
GCCCCGACGAGGAAGTGTGAAAACGTTTCTGGCTCCATCCAAGAGGTGGGT
ATTGGTGTGTCCTCAGATCGAGGACTGTGTGGTGCTATTCATTCCTCCATT
TGGTGTGTCCTCAGATCGAGGACTGTGTGGTGCTATTCATTCCTCCATTGC
CATCCGAGTAGAGGAACTCTGCCCCTTCCCGTTGGATTCTTTACAGCAAGA
ATGTTGACAATGCGTCTCTGGCACGTCTTGACCTTGAACGCAAAGTGGAAT
TTGACAATGCGTCTCTGGCACGTCTTGACCTTGAACGCAAAGTGGAATCTT
TCACGGCTGCCCTGCGTGACGTACGTCAGCAATATGAAAGTGTGGCTGCCA
TTTACCTGCACTTCATTGAATTTCTTCACTTTGGCATTCAGAGCACTGGGC
TTTGAGGGAACTGAAGAACCTGATGTAGCCCCTGGCCAGATAACTGCCTGA
CTCGTGCTGCGCCTGGACTCACGACTCTGGCCCAAGATCCAGGGGCTGTTT
AAGCTGTACAGCTCGGAACAGCTGCTCATTGAGGAGTGTTGAACTTCAACC
CCTTCCCCCATCGTGTACTGCAGAGTTGAGCTGGCAGGGGAGGGGCTGAGA
CTTTTCCTCCTTGGCTGTCTGAAGATAGATCGCCATCATGGTGAGTCTCCC
GTCAGGGGGACTGCAAAGGCCAATGTTGGTGCTGGCAAAAAGGTATAGTTC
GATGTTAGCTGTGGCCACTGTGGATTTTTCGCAAGAACATTAATAAACTAA
CAGCAGAACGCCTGTTCTCATGAACTTCATGATGAGAGGCTCTTGGGTGGT
CCCAGCCGCATCTTCTGGCGGACCGTGCGAGGTATGCTGCCCCACAAGACC
AGCGAGGCCAGGCCGCTCTGGACCGTCTCAAGGTGTTTGACGGCATCCCAC
CTACGGAAACAGGCCGAGAAGAACGTGGAGAAGAAAATTGACAAATACACA
CTATCATGGAGCTGAACCTGCCGACTGGTATTCCCATTGTCTATGAATTGG
CATGAGCGGAGTCTGTCCTCTGCTCTTCTGCAGTCAGGTCACTGCCTACTG
CCTGTTCCCTGGAGTCAGGGTGAACTGCAAAGCTTTGGCTGAGACCTGGGA
GCATGTGAGCTGGGGCCTAAACAACTAGAAGGAGAGAGCCACGTGAACATC
TGCACCGTTCCTGGAGGTACTGCAATACCAGGTCGATGCATGGAGTGGACG
GAAGGCCAAGAGCTCTGATTCTGATTCTGACTCAAGCTCCGAGGATGAGCC
TTGAACAAATGAGTGAAACTCTGTTTTTAGTAGGCTGTGATAAACATTTCC
CTGAGTGAGATAGTGGTAGGAGAACTAGATCGGGGCATACTTCTTGGTTCA
GAGCCACTCGGATTCTGGGATGCCTTAGGAAGGAGAGACAGGAAAGCCTAC
GTAGAGAAACTGAAGACGCAAATGTTGGATCAGGAGGAGGTGAGTTGAATA
GGTGGCAACTGTAGAACCACTATTGTAATTTGCTGCTCTCCATCATCATAC
TGTCCAAAAAAGGATTCTGACAGCTTTAAAATTAGGCCTCTGGGCTTTACG
TTTTGGAGGCAGAAGCTCTGGCCCCTGTGGCAATGGAGGCCTATACTTTGC
GATCCAGAGATTGCTCTGAAAATTCTGCATCGGAAGATACATGTCACACCA
ACCTAAGATGGGTGTTATGGTTCTTTCTCCAAGGAAATAAAAATTCTGCAG
CCAGAACAGAGAGCTGTAAACTCCGTGAATGCAAGAGGCTGCTTCTGTTAC
AGATGCTGTTGCTCTCTGTGAACTCTTTAACTGGCTGGAGAAAGAGGTTGG
CTGGTAAAGTTGGAGTAGGAACCTGTGGAATTGCTGATAAACCTATGACAC
TGGAAATTGAAGAACGAGAACGGCGTAGAGAGGAAGAGAGAAGACTTGGCG
CTGTGACACTCTGAAGACATGAAAGTAGACATCGGAAAATGAAAATATTTA
CGGGGGCTAGGCTCTGGGCACAAGATGGCTCGGAAGACGAGCCCCCCAAAG
TCCTCTGAAGCTGGCTTTCCAATCTTGGTCTTGTTTTCACCATCTCGACTT
AGGGTGTTTGCGCACTCTGATCAACTGGAACCTCTGTATCATGCGGCTGAA
GAAACGAGTGTGAGTCTGAAACCAATTTTTTGAGGCCTTGCGTTTCTTAGC
AAACGAGTGTGAGTCTGAAACCAATTTTTTGAGGCCTTGCGTTTCTTAGCA
CGTGGTCGCCGTCTGTGAACAAGATTCCTCAAAATATTTTCTGTTAATAAA
AGCCCTGTGTAGATCTCTGGATTCATAGACAGGAAGGCAACATGGAGGGGC
CCACTTCCTGCAGCTAGATACACTGTCAGATCCTTTGGCATCCGGAGAAAT
TCTTTCCAGTGAATGGTGGACTGAGTGGTGCGAGGTGGAGGGCTAACAAGA
TTTTAAGTTTGGCCGCACTGAAGACTTATGGCAGTGAACACATCTGATTTC
TTCTGACTGGAAAAGAACTATGTCATGGATCAAGGAAGGAGAGCTGTCACT
GACTAGAGTGCAGAGCTCCGGGACGTGGATCGGAGCCGGCGCGATGGGCGG
ATGGCTGAGTGTTCTGGGATTTCTCTAGAGGCTGACAAGGGCTCCTGAACC
TACCAGTGTCCCTGTCTCTCTGCAGTCCGAGAATGTCGACCGGGGCGCGGG
AGTGGCGTAGGGGAGCATAGGGCTCTGCCCCATGATGTACAAGTCCCTTTC
CCATTTCTCTCTCTTGCAGGTCGTGTTTTCGCCTGGGGCATGGGCACCAAC
GCGTGCGGAATCGACATCAAGAGATTTCGGAAGCATAATTTTTTGGTATTT
AAGACTTTCCGGACAGAACGTCCTGTCAACTCAGCTGCCCTCTCCCCCAAC
TGTGGGATCTGAGAAATCTGAAACTTAAGTTGCATTCCTTTGAGTCACATA
AGGTAAGACTGTAAAACTGCATTTATAGATACAGGAGTCTTATAGATGGTA
ATGAGAACTCAGGACGTCAAATATATAGAAATGAAGAGGGTTGCAGAAGCT
GGAGGCTGATTTTCCTGTTCTCTGTTCTCCACTGGAAAGGTTGTTTACGAC
CATCCGTGGTGTGGAGGGCTCTGACTACATCAATGCCAGCTTCCTGGATGG
CGCGTCTGCAAGGCTGTGCTCCTTCTCTGCCTGCTGCACTTCCTCGTGGCC
TCCTGTAACCTTGTGTTTTCCAGATTGGCCCCCGCCGCATCCACACAGTCC
ACCCGACAACGACTGGCTGGACGTGTGCCGCTGATTGGCTTTGCTGGTGCC
AGGCCCGGGAGCGGCTAGAGCTCTGTGATGAGCGTGTATCCTCTCGATCAC
TGCACGGAGGAGCTCTTTGACTTCTTGCATGCGAGGGACCATTGCGTAAGT
GTGAGCGGAGGACCCCTCTGAATCCTGAAACCCCTCTTGCCTCTCTTCCAC
CATTGGAAGAGAACCAGAGACAAACTAGATCAAAAAGAAAAGCTACAAGTG
AAAGCCCGGATCTTGGAACTACTTCTAGAGAGGAAGACAGACATTACACAC
TTGGACAAAGAAAACTCTGAGGACATATTTTGGAAGAGCTGATTTCTGGAA
GCGCCGCTGGGCCTGCAGGTCTCTGTCGAGCAGCGGACGCCGGTCTCTGTT
GTCGAGCAGCGGACGCCGGTCTCTGTTCCGCAGGATGGTGAGTGGATGCCT
ATGCAGGCCTTGCCAGAACTACCACTGGCAATAAAGTTTTTGGTGCCCTGA
TCCTTTGTTTCAGATGGAGGAGATGTATAAGAAAGCTCATGCTGCTATACG
GTTCCGGGTTCGAGTCCCGGCGGAGTCGTAACGCTTTTTTCCCTCCCCCCT
AAAGGAACAAGAACACATGATAAATTGGGTGGAGAAGCACGTGGTGCAAAG
AAGGCTCCTGTGCTCCTGTCTTCCCTGGATCGGAAGGGCATCGTGACCACC
TGGGCTGAACGCGGGCCTCTGACACTGCTTACACTGCACTCTGACCCTGTA
AACATATGTTCTGTGCTTTCGGTCTTGGTTCTGCTCAAATATGCCCAGAAG
TGCAGTTTCCCCAAATGTGGGAAACTTGACTGTATAATTTGTGGCAGTGGT
GTTCCGGATGTGCTGACCCCTGCGATTTCCCCAAGTGTGGGAAACTCGAGT
GCGAGGTTCTGAGCGTTGTCTGTGTTTAACCTTGATTTCAGTCATGTCTGG
TCTAGAAAGTGTGCTCAACTCTTCTTGCAAAGTAATAGCTACCGAAATCAT
TTTTCCTTTTCCCAGACTCAGACGATGCCCTGCTGAAGATGACCATCAGCC
CCTTTTTTAGTGGCTTTGAATGAAATACAGATGCATTATCCAGAACTGAAG
GTTTTGTGTGTTGGCTGCTCCACTGTCCTCTGCCAGCCTACAGGAGGAAAA
CTGCCGTCAGTGGACCTGGACAGCCTGGCCGTGCTGGTGAGGGGTGGCGCC
TATTCCACTCTTTCTAGCTGCAAGCTTTCTTCCTGGTGGCAGATGACATCA
GGCTTTGAGCCAGACTGGGTCTCTCTTTAAGCCCCGGAAAGCCTATCTGCC
AACAGCTTGAGGTGCTTTCCGAATTTGCACTCTTTTCCCTACATATGGTCC
AATAGGATCTGGCGAAATCGGACAATTGACATTGGGGTTGTAACAGCAGAA
GCGATCGGTTAGCGCCTTCGGCTGTTAAACGAAAGGTTGGTGGTTCGTTCC
AGGTGTAGATATAATGAGGTAGAAGTAGAAAGGAAGAAAAACTCAAAGAAT
TGTCTATCCCGCAGACGTGGTGCTCTTTGAAGGGATCCTGGCCTTCTACTC
TCTTCTGGCGGTGCTGTGCTTGGAATAGATCGTAGCTAATTTGCATTTCTT
GTTTTCTTAGATCTGAAGAAGACACTTGAATCATGGGTGACGTTAAAAATT
AATATTGGTATCTGACAACAGAAGCTTATTTTCCTTAAATGAAGTTGTGGA
AATATTGGTATCTGACAACAGAAGCTTATTTTCCTTAAATGAAGTTGTGGA
ATTAGTGGCCTTAAAGACTGTGAAATAGATGCGGAAGAAAAGTATATTTCA
AGGTCAGTTGTCAGAACTAGACAAGTTACTCTCTTCATTTAAAAGTCTGTT
GTGTTAGGTGTGACTGTCACAACTGTTATGTTTTCCAGTAAACTAGAAGTA
ATCATCCTTCTTTGTCTTCAGATCTTTTTCTTCTGAGTCCTCACTATCTTC
TCACCGTGTGCATCGCACCGTGCTGTAAATGTGGCAGACGCAGCCTGCGGC
TGTGCATCGCACCGTGCTGTAAATGTGGCAGACGCAGCCTGCGGCCAGGCT
CCGTAGGAAGAAGGCACTGACCGACTACAAGAAGCTGCGGGCCTTCTTTGT
TGAGGTGCACCATTGAGTGTCGGATTTGGGGTTAGCATCCAGAAAGAAGAA
AATCCCACTGTTGAGGTTGATCTCTTCACCTCAGAAGGTCTCTTCAGAGCT
TGATAGAGATGGATGGAACAGAAAATAAATCTAAATTTGGTGCAAATGCCA
AAGGGGAAGAAGAATTCTGTTCCTGTGACCGTCGCCATGGTTGAGAGATGG
TCCCGCCCGTTGCTGCTGTGATCCGTAGTAATAAATTCTCAGAGGACTCAG
TTCGTGCTGACCAGGAGCTCATGACTTACTCCCATGACAACATCATCTGCG
TACCAGAATCTGGCGAGATCCGGACTCTAAAGCCGTGTCTGCTGCGCCGCA
CCGGCCTGCCCTGCTGGGCGGACTGTCTGTGTGTCTGTCTCTCTGGCGTTC
ATATCGGAGCCATAAACTTGAACAATAGATTGGAATATCTTATTTTTGCCT
GGGCTGACCCTGTGGAAGAACCAGATCCAGAAGTCATGGCTAAGGTAAATA
GAAGCAGGCGAGACAGCTCTGGACATAGCCAGGAAGAAGCACCACAAGGAG
TATTCTTTCCCTCCTTAGGATGAGGTGGTAGTAAATGACCGATGGGGTCAG
CAATCAGTGTGCTCGTTCATTCACTTGTTCATCAAACACCAACAGTACCCA
CAAATGGCTGCCAAACTGGAACGTTTGCGAGAGAAGGTTGGTTTCTTACTT
TCCCATCGGATCTGAACACTGGTCTTGGTGGTCGTAAAAGGAGGAAAAGTA
TTTTCCTTGACGGTCGCCGTTCTGTTTGTTGTAACTGATCTGCAACATTTT
AACCCTTGATCCGTCGATCAGATGATAATGAAAAGGCCTTGAAAATCCGCC
GTCATTGTGGAACCACTTGAACAACTAGATGATGAAGATGGTCTTCCTGAA
AAATTGCCAAAGCCGAACTGGATGATACACCCATGAGAGGTAGACAGCTTC
TCATAGTGAAAGACATGGGCACTGATGGAAAGGAAGAGCTAAAAGCAGATG
CAAAGAAAAACACTGGAAGAAGATGTAGATGACAGAGGTGAAGTTAAATTA
GAAGCTCGCTTTCCGGACTGGGAAGTTACTAAAGGTGACCCGGCGTTTGTG
TTCATCAAGAACCTGGACAAATCTATAGATAACAAGGCACTTTATGATACT
CTGGGCGGCATGGACGCCGAACTCATCGACGAGGAGGCGCTGACGTCGCTG
TCTCGGATTCGGAGTCGGAATCCGATGAATCCCTTGTCACAGACAGAGAGG
TTCAAAGCGCATAAATCTTTCGCCTTTTACTAAAGATTTCCGTGGAGAGAA
TGTTGGCCGCTCTGTGGATGAGACTTTGAGACTAGTTCAGGCCTTCCAGTT
GTTGGCCGCTCTGTGGATGAGACTTTGAGACTAGTTCAGGCCTTCCAGTTC
ACTGAGGATAATGAATTGGAAGAATTAGAAGAGAGAGCAGAAGCTAGAAAA
GACCGCTTCGGCTGAAGCATTTGACTCGGTCTTGGGTGATACGGCGTCTTG
TTGGAAGAAGACCTGATCAACAACTTCAGGGTGAAGGGAAAATAATTGATA
TGAACTTTGGGCATGGAAGAAAGACTGGAAACTAGTTGGAAACAACATACT
AGAGGAGGATGAAGGAGAAGATGACTAATAGAACACTGATGGACTCCAACC
TGAGGAGTGTTGATCCAACACAGACTGAGTACCAAGGAATGATTGAGATTG
AGGCACCTGTCGGCAGACTGGTGACTTCACTTTTGAGTGCAACTGCCTTCC
GCAAGAAGATCACCATTGCTGACTGTGGACAATTCTAATGAGTTTGACTTG
CTCTGAGCACTGGAGAGAAAGGATTTCGTTATAAGGGTTCCTGCTTTCACA
CGGAAAACTTTCGTGCTCTGAGCACTGGAGAGAAAGGATTTCGTTATAAGG
CGGAAAACTTTCGTGCTCTGAGCACTGGAGAGAAAGGATTTCGTTATAAGG
TGATAGTAGGGGACTGCGTTCGCGCTTTCCCCTGGTGCTTCTGTGGTGCGA
TGGTAGTGGGGGACTGCGTTCGCGCTTTCCCCTGAATTTTCCAGTGCAAAA
TCGCTCGAGTCGCCGGCTGCTTGACTCCAAAGGCTCTTTTCAGAGCCACCC
CCTGTGAACTTGACCTGGGCCGATCTAGAAGACCGAGATGGACGTGTCTAC
ATGATGAGCCTGTGGATATGAGTGCTAGACGGAGGTATGGCTCAGTTCAGC
GCTGGGATTTCTACTCTTGGAACGCTAGAGAGGAAGAGACACTTAGATACT
TGACGGAGCTGAAGGACTCTTGCCGTAGATTAAGCCAGTCAGTTGCAATGT
GTGGGCTGTGAGCACTGAAGGGGGTTGCACAGTGTGTAACAAAAAAGCTAT
TGATGATTCCTTCCCTCCAGAAGACTTTGGCATTGTGTCTGGAATGCTCAA
AGTGCCAGGAACACTGTGGACGTCTTTGTTCAGAAGGGATCAGGTTGGGGG
CAGAGTGCCAGGAACACTGTGGACGTCTTTGTTCAGAAGGGATCAGGTTGG
GCCATTGGCTGTGAAGCTGCAGACTTATAAGACAGCAGTGGAGGTAAGGCA
TTCCTCGTACCCTGATCCAGAACTGTGGGGCCAGCACCATCCGTCTACTTA
TCTGGGTACCCGGCTCTGCATCGCGTCGCCATGATGGGCCATCGTCCAGTG
AAGCTTCTGTCTGACTGGAGAACCATAGAGAGGAGCAGCTCTTGATGCCGG
GGAGTGTTGAGCATCTGTCCCCCTTTAGATCTCTGAAGCCACAAATAGGAT
AGGACCTGAGACCTGAAGGGTTGACTTTACCCATTTGGGTGGGAGTGTTGA
ATCCTGCCTAGGACTCTCCTAAACGTCCCAAGGAGGCAGAAAACCCTGAAG
ATTGCTCTGCTCGAAGACTGGAGAGTGGATTGGAAGGGCAAGACGATGCAG
ATCCAAGGAGAATCCTCGGAACTTCTCGGATAACCAGCTGCAAGAGGGCAA
GAAATCCAAGGAGAATCCTCGGAACTTCTCGGATAACCAGCTGCAAGAGGG
GCAGGCCGTCATGCTGCATACTCTGTAGGTTGGGAGATGGCACCTGCGGGG
GTCGCTCGAAATCGGTTTGCTGTCCTAGATCGGATGCATTCGGTGAGTTAA
ACTGTTCGTCTCTGGAGGAGATGACTATAAGATTAAGGTACAGAGGGTCTG
GCATGAAGGAGATGGGAACTCCAGATGCGCGCATTGATATCAGGCTCAACA
CCAGTGGTCTTTGTAGACTGCCTGATGGAGTCTCATGGCACAAGAAGATTA
CACTGTAAAACCGTTCCATTTTGATTCTGAGGTTACTCTACTAACAAGCAT
TGAACATGAAGGTCTTAATTAGCTCTAACTGACTAAAGGCATTTGTTAGTT
GAATGATGAGGATCTTAACCACCATTATCTTAACTGAGGCACCCAAAATGG
ACAGAAGGGATTTCTGAAATTCTATTCTGAGGCTTTAATGTTAACAGCATT
CGTGTCTTGACTGCAAGAAAAACTGTGTAGTCTGGCAGGAAGTGGATTATC
GGGATGTGGTCTCTGATCTCTGTTGTCTTCTTGGGTCTTTGGGGTTGAAGG
GAGGGATGTGGTCTCTGATCTCTGTTGTCTTCTTGGGTCTTTGGGGTTGAA
GGCAAACTGCTAGAGCATCGGATCCTAGAAGAGGAAGAGGTGCTGGGAGGT
AGGAGGACAGTGGTGGTGACTCAACTGGATACAGGTGCTCAATAGTCAGGC
AAATAAGAGGCGATCTGGAAAGAATTCACAGGAAGATAGGTAAGAGGCATT
CGGTCCTGTTTCGACAGCGAACATGTCGCGGCCTGTCAGGTCAGTGCGGAG
GCAGCCAGCGGAGCAAACCTCGAAATAGATCTGGAAAGCCAGGCTCCCGGA
GAAGTTTGGACTCGAACCCTCTGACTAGAGTGGAAGAGGCACTAACAGGAC
TGTCTGTGGCAAGAACCCTGCCAAGTACTACACCTTATTTGGTCGCAGCTA
GGAGCTTTGCTGGCAGTAGAACACGTGAAAGACGATGTCAGCATTTCCGTT
GAGATGGCGACGCTCTCTCTGACCGTGAATTCAGGAGACCCTCCGCTAGGT
AGTTGCTGATGGGTAGTACCTGTACTAAACCACCTCAGAAAGGATTTTACA
ACATTAGTCTGGATGGTGTAGACGTTCCTCTTGGGACCGGGATTTCATCTG
TCCATAGGCTCAGAACGACCTGATCTGGAACATCAAGGACGAGCTAAAGAA
AGCTGATAAAGGACACTGAAGAGCTTAGATCTGAAAAGGGTATGGGAGTGT
TACTGGCTGTAGCAATGCTGGCCTGTTAACTGATAACTAGAACTTAGGTTC
AAGTTGCAACCTTGTGACTGAAAACTTGAAAAGAGTGGAGCAGGTGGGACC
GATGATGTGGAATGAGAAACAAATGTCAACATAATAAAATCTCAGTTAAAA
TTCTCCGTGGGAACTGACGGAACTGTGGAAACTGAAGGAACGGTGCGGTGA
ATTATGGTCTTGATCCAAAGATTGCTAATGCAATAATGAAGGCAGCAGATG
GAAGTTCTTGCTGGACGGCCACTGTTCCCGCATGTTCTCTGCCACAACTGT
TCGTATGCTAAGAATGGACAAGATCTTGGCGTTGCCTTCAAAATCAGTAAG
CATGCAACTGTGAGACTGAAGATTATGGAGAAAAGTTTGATGAAAATGATG
CCTCGGAAGACGAGAACGGCGACGATCAGGGTTTCCAGGAAGGGGAAGATG
CTCAAGGCCGAGCTCATGGAGCGACTCCAGGCTGCGCTGGACGACGAGGAG
GAGTCTCCGCGTCTCCCTCGCGAACTCGGTGAAAGGAATTGGCGCCGTTCG
ACTCTGGTGGATGTAGGACCTGGGTTAGACATGAGGAAACTGAGGCACAGA
CCACCGAGGTCGCACGCGTGAGACTTCTCCGCCGCCTCCGCCGCAGACGCC
CTTTGCTCTTTGGATTCCGGATCTCTTCATGAAACGAGTGGAGACTAATCA
TTTGCTCTTTGGATTCCGGATCTCTTCATGAAACGAGTGGAGACTAATCAG
TACAAAGTTCTGGGAAAGGGAAAGCTCCCAAAGCAGCCTGTCATCGTGAAG
TCAGCAGAAGAGCTGAGGAGAAGATTAAGAGTGTTGGGGGGGCCTGTGTCC
CAGGAGAAGGAGCAGATCAAGACCCTCTACAACAAGTTTGCCTCCTTCATC
AAACATCATGCGGCCAAAGAGTAACTTGGGATCATAGTACTGGTCTAGTGT
GTTGATCGTGGTATCTGATCTTGACTAGATAGGCTGAAGGCACATGGTTCC
GTTGCTGGTGTCTCTCTGAAGACTCTGCACCCAGATTTAGGGACTGATAAA
GGCTATTGGACTCTCTGTAGCAGATTTGGCAGAGAGTATAATGAAGAATCT
GAATCTCAGACCTTGTGAAGGTGACTCTGACTTCTGAGGAAGAGGCCCGTT
CTGAGCTTCGTGCTTATCTGAAATCTAAAGGAGCTGAGATTTCAGAAGAGA
GCTCCTCTGAGAATGGCACTGAGTATAGAACGGAAGTCACGTATTTGAATT
TCGGCTGGACTGCAGGCCTCCGACCTGCCTGCCAGCGCCAGCCTGCCAGCC
CAAGACTGTCGACCTAAAGCCTGACTGGGGCAAGGTCAGCTGTGGGCAGTG
TTTCTCTGCAGGTTCGGCTCCTGGCTGATCCCACTGGGGCCTTTGGGAAGG
GATGGCATAGTGAAGGCCCTGAATGTGGAACCAGATGGCACAGGCCTCACC
GAAGTGGAAAACTGGAAGACAGAAGTACGGGAAGGCGAAGAAAAGAATAGA
GTCTAGAATCCTAAAGGCAAATGACTCAAGGTGTAACAGAAAACAAGAAAA
CTAGGGGATTTCAGGATTGAGAAATTTTTCCATCGAGCCTTTTTAAAATTG
AGGGGATTTCAGGATTGAGAAATTTTTCCATCGAGCCTTTTTAAAATTGTA
CATGAAGCCATTCAGGATTTTGAATTGCATATGAGTGCTTGGCTCTTCCTT
TATGAGTGCTTGGCTCTTCCTTCTGTTCTAGTGAGTGTATGAGACCTTGCA
ATGAGTGCTTGGCTCTTCCTTCTGTTCTAGTGAGTGTATGAGACCTTGCAG
GGTGGTGGGAGGGGACTGAAGCCTTTAGTCTTTTCCAGATGCAACCTTAAA
CTTGTAGACTGGAGAAGATAGGCATTTGAGTGGCTGAGAGGGCTTTTGGGT
GCTAGCATCTTAGCGGAAGCTGATCTCCAATGCTCTTCAGTAGGGTCATGA
CTGACGGACGAGGAGATGGCGGCGCTAGGCAAGGAAGAGCTAGTGCGGCGC
GGACAAGAAGCTGTCCGGGACAGACTCGGAGCAGGAGGTGAGTGAGGCCCC
GCTGCTGGCAGATCAGGGCCAGAGCTGGAAGGAGGAGGTGGTGACCGTGGA
CATTGCCCAGGCAGAGTCTCTGCGTTACAAACTCCTAGGAGGGCTTGCTGT
GGGGCCAAAGGCTGCGAGGTTGTGGTGTCTGGGAAACTCCGAGGACAGAGG
TATTTATTGATCGATTTAGAGGCATTTGTCTGAGAAGGGTCCAGACCCAGG
TCTGGATGTTGCTCTCTAAAGACCTTTAATAAAATTTTGTACAAAGACACA
GTAGCTGAAAAGCCCTGATGAAGGCTTTGAAGGCAAATCTCTTTATGAAAG
GAGGTCAACACGTGATTGTTGTACGTACACATTGTGCTCTGGAGTGCCTAT
TTTGAGGACTTGGAGTTCCAGCAGTTGGAGCGGGAGAGCCGCGTGGAGGAG
GAGCTCTTTGACCAGAACCTGAAGCTAGCTCTGGAGGTGGCAGAGAAGGCT
AACCCCGTGGCTGCAGCTTCCATCTTACTGAGCAGATTTTCAAACAAAGTC
GAAATTGAGCTTAGCTCTTATATCTTTGTACCTTACAGAGAGTCCTATGTT
GATATGCAAGAAATGGGGTACATTTTCTATACCAGTGCCTTAAGTAAAAAA
TATGCAAGAAATGGGGTACATTTTCTATACCAGTGCCTTAAGTAAAAAAAT
TTGGCACAGAGAAGAGCCCAGAGTATAGAGCGGAAGCAAGAGAGGTAAGGA
GACCCTCAGGTTTTGTTCTTCCAGGTTGATCCAATGCTCACCCCAGAAGAG
AAGTAGTCCAGGCTGTCCCTGAAACTGAGTCTGTGGACACTGTGGAAAGCT
GGGGATGGCGGCAGCCTCTGACCTGTCCAGGTGCCCTGTCCAGCTGACTGC
CTAAGGGACTTGCTCCTGATCTTCCTGAAGATCTCTACCATTTAATTAAGA
AAGTCTAAGGGACTTGCTCCTGATCTTCCTGAAGATCTCTACCATTTAATT
AGTCTAAGGGACTTGCTCCTGATCTTCCTGAAGATCTCTACCATTTAATTA
AGCGTCCTGCTGCTCTAGAAGACTGTCCGTGGATGAGTTTAGTGTACAGAC
TCTGAAAAGGACTTGCGGGAACTCTTCGAACAGTATGGTGCTGTGTATGAA
CAATATATACGTCTTGGATAGACTGTTGGTGCATGCTACAAAAAGAGGTAT
AATATATACGTCTTGGATAGACTGTTGGTGCATGCTACAAAAAGAGGTATT
ACAGTGATCACTCTGAGATCTATGGTACAGTTCATTGGCAGAGAATCCAAG
CAACTCGAGAGATGATCGCTCGTTCTGCTGCTACCCTCATCACACATCCCT
CTGTGTTCGGGAGTCCTTGGAACTGTGGTCCATGGTAAAGTTTTACAGGTA
TGTCAGTCGTGGAACTGAAACAGAGTTCAGTAATGCAACGATTGCTTACAG
GTAGCTGAAAAGCCCTGATGAAGGCTTTGAAGGCAAATCTCTTTATGAAAG
CAGAGGACTCAGCGTCAGGATCCGATGAGTAGAAACGGAGGAAGGTTCTCT
CTTTTCTTACAGAATGATGGTCGACTGAGGTTGAGCCGTCAGGGCATCATC
GCGAGTCTGTGTGCCTGGACCGATGTGTCTCTAAGTACCTGGACATCCATG
AAAAAAAACAGGAAAAAAAGAACCATACAAAATTTTTCCACCACACATACC
GAACTCTCTCCTGATTGGAGAACTGTCTCCAGAGCAGCCCAGCTTTGAGCC
AATTTCCCCATAGCCGTGGGGTGACTTCCCTGGTCACCAAGGCAGTGCATG
AACCTGGAGCTCTACGCCTCCTACGTTTACCTGTCCATGGTGAGCGCGGGC
GCCGCTTCAGGAATGTTCCAGCGACTGGACAAGCTGAGGAAGAATGCCTTC
CTTTGATAAGGACGGCTGGTCCCTGTGGTACTCAGAGTATCGCTTCCCTGA
GGCTGTCTTGGGCGAAGTGAAACTGTGTGAGAAGATGGCCCAGTTTGATGG
CAGTTCCGGGCTGTCTTGGGCGAAGTGAAACTGTGTGAGAAGATGGCCCAG
CTTTCTCCCATAGACCCTGTACACGTATCCTGAAAACTGGAGGGCCTTCAA
GGTACAGCTCAAGGAGAGCTCTTTCTGGATGATGGGCACACGTTCAACTAT
CCGAGTGGGACCATTTGAAGATCTCTATTCCTATGTGTCTCAGCTTGGGGC
TTGAAGGCTGTCAACTATAAGATTTTGGATCGGGAGAACCGAAGGGTGTGT
TAAGATCAAGTGTAGTATCTGTTCTTATCAGTTTAATATCTGATACGTCCT
ACTGGCTGGGGGAGAAGAGGAAGATTTGTTCCAGAAGGAACTGTCTGAGGG
TGATCAATGTGTGACTGAAAGGTATTTTCTGAGCTGTGAGCCTGCCTTCCA
TCGGCTGATGACTTGCTGTTGAGACTCTGAAATCTGATTTTCTGAGAATGA
TGGATTAGTGGAGAAAACAGAAAATTCTGAGTAGCACTGTACTGTACGCAA
TCTGCTAGGAGCTGCTGGTTGACTGTTACAAACCCACAGAGGTAAGAGATT
GAAGAGGAGATCCCAGAACTGGAGATTGACGTGGATGAGCTCCTGGACATG
AAGAGGAGATCCCAGAACTGGAGATTGACGTGGATGAGCTCCTGGACATGG
GCAGTGCCCGGAATCTGGACGTATGTTCCCCATCAGCCGCGGGATCCCCAA
TGCCTGAGTGAGGACAAGAAGAACATCATCCTGGAGGAGGGCAAGGAGATC
AGGCACTGCTGGAGTGTCGGATAAATTCTGGTGAAGAGGTTCTGAGAAAGC
TGAAGGGGCTGAATGAAAATGGCCTTTCTGAACATCCATTTACATTAAATA
GCTGTGGTCTCTGAGAGACTGAAGATTCGAGGCTCCCTGGCCAGGGCAGCC
CTGTGGTCTCTGAGAGACTGAAGATTCGAGGCTCCCTGGCCAGGGCAGCCC
AATGTTTGCTGAATGAAGAGCTGAATAGATGAGTGATGAGCCCTGGCTGCG
TCAATGTCTCTGCTGTGGACAAGAGTACGGGAAAAGAGAACAAGATTACTA
AACGTCTGATTGGACGCAGATTTGATGATGCTGTTGTCCAGTCTGATATGA
GCCAAACGTCTGATTGGACGCAGATTTGATGATGCTGTTGTCCAGTCTGAT
TGTCGCCTTTACGGACACTGAACGGTTGATCGGTGATGCCGCAAAGAATCA
CCAATGATCAGGGAAACCGAACCACTCCAAGCTATGTCGCCTTTACGGACA
CAGCTGTGGCCTCACCGGTGCTGAATAGAGAGGAAGAGCCACCTTCATAGC
TGTTTTGTCAGACTGCAACATCTATTAGAAAGGCAAGGCAACTGGGAATTG
CAGTGCGCTGATGAGCTTTGAACTGTAAATGGGAAGACACAGTCCATACTC
CTTAGACCTAGAGACATTAACTGAATAGATCTGGGGGCAGGAGATGGAATG
CTCCAGTCTGGATCGCAAGGACAAATTCTCCTTTGACCTGGGAAAAGGTAG
CGTCATGGGTGTGAACCATGAGAAGTATGACAACAGCCTCAAGATCATCAG
CTGTATCTCTGCCCTGCAGATAACGTGAAGGACTGGAGCAAGGTCGTCCTG
TTACTATAATGGTTGGAACTAAACGTCACCAAGGTGGCTTCTCCTTGGCTG
TGGAAGTGTGGAGAATGACTCTGACTCATCTTCTGGCCTGTCCCAGGGCCC
TTTGTCTAGTAGGCTTTCTGGCTTTTTACCGGAAAGCCCCTCTTATGATGT
TATGGGGCTCCCTGGTGTGATTCCGTCCTGCGCGGCTGTTCTCTGGAGCAG
TGAAGAAGAGGAGGATGTGAAACTCTTAAGTATATCTGGAAAGCAGTCTGC
GAAGAAGAGGAGGATGTGAAACTCTTAAGTATATCTGGAAAGCAGTCTGCC
GAGGAAGCTGAAGAAAAAGCGCCAGTGAAGAAATCTATACGAGATACTCCA
AAAGGATCTAGTTCTGTAGAAGACATTAAAGCAAAAATGCAAGCAAGTATA
AAGGATCTAGTTCTGTAGAAGACATTAAAGCAAAAATGCAAGCAAGTATAG
TCGTGAAGTGACCGAACCTCTGAATTTAAATCCAGCTAAACGGCCTCGTCG
GCGTTTGAAGGCCAAGAACCTGATGTACCTGAAGCAGATCCTGTATTTGCT
AACATTACAAGGAATGATGGAGGTATCTATACATGCTTTGCAGAAAATAAC
ACACCACCCTGGAGCACTCTGATTGTGCCTTCATGGTAGACAATGAGGCCA
ACCCTGGAGCACTCTGATTGTGCCTTCATGGTAGACAATGAGGCCATCTAT
CTGAGATTTGATGGAGCCCTGAATGTTGACCTGACAGAATTCCAGACCAAC
CTGTGCGGCTCTGAACAGGAAGCCCTAGATCTGGTCCCATTAGTGACCAAC
TCCTTCTGAGGAAAAGCTGGGAACCTTCTCATTTTGCCTTATGAAAACTAA
CCTTCTGAGGAAAAGCTGGGAACCTTCTCATTTTGCCTTATGAAAACTAAG
TTGGGACAAGGCGCTGAATGAACCATGGAGCGGATGGCATTGTCCTGCAGT
GATGGGGGCCGCCTGGAGGCGGAGCTGCGGAGCATGCAGGATGTGGTGGAG
GACACCGGTGTGATTGAAGGTGGATTAAATGTCACTCTCACCATCCGGCTA
AATTAAAAGATGGACTGGAGCTTTTTCTTTGTGAATAGAAACTGGATGCCA
GACAACTTCGGTCGTGGAGGAAACTTCAGTGGTCGTGGTATGTATGGTTTA
TTTTGGAGGCAGAAGCTCTGGCCCCTATGGCGGTGGAGGCCAATACTTTGC
ATGCTTATGGCTGTTCTGAACTGTCTCTTCGACTCATTGAGCCAGATGCTG
CTTATGGCTGTTCTGAACTGTCTCTTCGACTCATTGAGCCAGATGCTGAGG
GGCTGTTCTGAACTGTCTCTTCGACTCATTGAGCCAGATGCTGAGGTGAGC
CTGTTCTTGGCTGTGGATGAAATTGTAGATGGAGGGTAAGTTCTCTGACCT
CTTTGTCCACTGCACTCATGAGATGTGCCCAGAGGAGGTAGGTATCCTGAT
CTCTCCTCGAGGATCGAGGGGACTCTGACCACAGCCTGTGGCTGGGAAGGG
CAAGTTGTGGGACTGCATGCTACTGTCTAGAGCTTGTCTCAATGGATCTAG
GTCCTCTGCCCTGGACCTGTGACATTCTGGACTATTTCTGTGTTTATTTGT
CCTGGACCTGTGACATTCTGGACTATTTCTGTGTTTATTTGTGGCCGAGTG
TGAAGGTGCTGGACTTTGAGCACTTTCTGCCCATGCTGCAGACAGTGGCCA
AAGGTGCTGGACTTTGAGCACTTTCTGCCCATGCTGCAGACAGTGGCCAAG
CCTGGGGTCCTGTCTGAACAACAAGTACTCGGAGGGTTATCCTGGCAAGAG
ATAGATGAAGGGGTCAACATTGGCTTAGAGGTGAAGAGCAAGACTGGTGAG
TTTCCTTTTGACAGGTCTGAAGAACTGTTGCCCAATTCAACAGTGCCAGCA
TCCTTTTGACAGGTCTGAAGAACTGTTGCCCAATTCAACAGTGCCAGCATT
TGGACGAGTACTGTGGATGTGAATGTGGGAAGTAATTTTAATCATATGTAA
ATCTCCTTGGTTTTTACTCCAGACTTCTTTTATTGGTGCCATCGCCATTGG
CTCCTTGGTTTTTACTCCAGACTTCTTTTATTGGTGCCATCGCCATTGGAG
TTTGCAGGTGTGGAACGCCTAGCTCTTGTCACAGGTATGGAAAAAAGGTAT
TTGCAGGTGTGGAACGCCTAGCTCTTGTCACAGGTATGGAAAAAAGGTATT
AACTGTAAAGGACTCTAGAACAGTTTATGGAGGAGGTAAGCATTTAGAAAA
TTAGCAACGTAGAGCTTGCTCTGACTTCTGATGGCAGGACAATAGTATGCT
AAAGGCGAACAGCTGCTTGGAGAACTACAAGTGAAGAAAAGAAAGCATTAG
GCTTTGTCTGGACATCTGGGTGAAGTTTTAATAAGGTAACAAACAGCAGTA
AGGGAGTGGTTGTGTGATCGCCATCTTAGGGAGTGAGTGTGGCCGGGCCTT
GGGAGTGGTTGTGTGATCGCCATCTTAGGGAGTGAGTGTGGCCGGGCCTTC
CTACTCCATGCAGGGACTCTGCAAGTTTGGCTTTTATGAAGTCTTTAAAGT
TACTCCATGCAGGGACTCTGCAAGTTTGGCTTTTATGAAGTCTTTAAAGTC
ACTCCATGCAGGGACTCTGCAAGTTTGGCTTTTATGAAGTCTTTAAAGTCT
GTGTATGGAAGGGACTGTTTGCCCGTATCATCATGATTGGTACCCTGACTG
ATCCCTCTTCAAATCTCTTCCATCTTCGTAGTTCCAAAGTCTTGATTGAAA
ATGGCCAGTCAACTTCTGAATTGATTGGCCAGTTTGGTGTCGGTTTCTATT
ACTGTCCTGCAGCTGAAATGGACTGTTCTTTACTGACCTGCTCAGCAGTTT
GTCCTGCAGCTGAAATGGACTGTTCTTTACTGACCTGCTCAGCAGTTTCTT
CATTTAAAAACCAAGTGGTTTTGACTTTTTCTGTTGAATGAACAACTGTGC
TGAACAACTGTGCCTTGTGGAATTTTTGCAGAAGTGTTTATGCTTTGTTAG
CGGGATGGGGACTTTGAGAACCCAGTCCCATACACTGGGGCAGTTAAGGTT
GCCGGCGTCGTGACTGTCAGCGACGTCCAGGAGCTGATGCGGCGCAAGGAG
CGTCCTAATGGCAGAGCTCTCTGACTTGGGTGTATGCTGCCAGGCTGGGTA
GTCCTAATGGCAGAGCTCTCTGACTTGGGTGTATGCTGCCAGGCTGGGTAC
TGCTTTGCACGTATGAGGCCCCGGGTTCAATCCCCGGCATCTCCAGACTTT
CTGAGCCGAGTCCTCGCAGGATTTTTGTTGTGATCTCAGGACTCTGACAGG
TGATGGTGGTACTGGAAAAACGACCTTCGTGAAACGTCATTTGACTGGTGA
TCGTCTAGGTTGCTCAGACAACTGCTCTCCCGGATGAGGATGATGACCTGT
AAAGTGCTCTGGCATTGCCTGAGGATAGATGAGAAAGCACATATCCCTCCC
TGAAACAGCTGGAAGAACTGCTGAGTGACATGAAAGCTGATGTGACTCGAC
AACTGTACGGAGTAGACTCCAGAAGTAGGTCTGGAAGAGTTTCGGGTAGCC
CCCACACCGGTTCCCTGAACCCCTCTTGGATTAAGGAAGACTGAAGACTAG
CGGGGCATGGGCACGGCCCTGAAGCTGTTGCTGGGGGCCGGCGCCGTGGCC
TTACTAGTAGGGCTGAGAGAGGCTTTAGTGAGGAAGGAATATTCAGAATAA
TAGTGAGCTCTAGGCTGTAGAAATTTAAAAACTACAATGTGATTAACTCGA
GGATGTAATCTGGATTCTGCTAGATTTCGCTACCTTATGGCTGAAAAACTT
TGACTTTGTCTTCTCCGCACGACTGTTACAGAGGTCTCCAGAGCCTTCTCT
CCCAATAATCTGGTTTTTGGAACTGTGTTCACGGATCATATGCTGACGGTG
CCGTGGCGCTTCGAGAGATTCGTCGTTATCAGAAGTCGACCGAGCTGCTCA
CAGACTGTAGGATCATGTCTGCAACTTTTAGAAATAGTGCTTTATATTGCA
GGATGAGTTGACTGCAGACTTCCTTTATGAAGAAGTACATCCCAAGCAGCA
AGAATGAATCGCTGACCGAACATCCTAGATCTACAGAGTTGCCTAAAACAC
CTATACCAAATCAGATGAACTCTGTTCATCACTTTTCTTCTCTGTCCCCAA
TATATGTCTATATTTTTTGCAGCCATTATGCAGATGTAGATCCTGAAAACC
CAGATCTGTTCCTCTGGAGCTTGACTGGGGGGTGGGGATGGCAAGTCCATG
CTGAGATTTGATGGAGCCCTGAATGTTGACCTGACAGAATTCCAGACCAAC
CACCCTGGAGCACTCTGATTGTGCCTTCATGGTAGACAATGAGGCCATCTA
ACCCTGGAGCACTCTGATTGTGCCTTCATGGTAGACAATGAGGCCATCTAT
ACACCACCCTGGAGCACTCTGATTGTGCCTTCATGGTAGACAATGAGGCCA
GGTTCACCTCCCTGCTCATGGAACGTCTCTCAGTTGATTATGGCAAGAAGT
ACATGGCTTGCTGCCTGTTGTACCGTGGTGACGTGGTTCCCAAAGATGTCA
CTGAGATTTGATGGAGCCCTGAATGTTGACCTGACAGAATTCCAGACCAAC
ACACCACCCTGGAGCACTCTGATTGTGCCTTCATGGTAGACAATGAGGCCA
TGGCAATGCCTGCTGGGAGCTCTACTGCCTGGAACACGGCATCCAGCCCGA
CAGATTGGCAATGCCTGCTGGGAGCTCTACTGCCTGGAACACGGCATCCAG
GAGACTGAGCGAAGTGCTCTGGATGTTAAGCTGAAGCATGCACGTAATCAG
CTGGTGTCTGAGTCCTCTGACGTCCTGCCCAAGTGAACAGCTGCGGCAGCC
AGTTGGGATTGAGAACTCCTGATTTTCATCCCTGGTTTAGATTCTTGGCCA
TGCCATCCTGGGTATGGATGAACTTTCTGAGGAAGACAAGTTGACCGTGTC
ACTGGGCTGACTGTGGCTGAATACTTCAGAGACCAAGAAGGTCAAGATGTA
CCCGGGTAGCTCTGACTGGGCTGACTGTGGCTGAATACTTCAGAGACCAAG
GTGCTCGTGCCCGGGTAGCTCTGACTGGGCTGACTGTGGCTGAATACTTCA
GAGTCGCCACCGGAGAGAAGTCGACTCCCTAGCAGCAGCCGCCGCCAGAGA
TAATTTTATATCTGACAGTAAAGTTTGCTGCAAGTGTATGAGTTCAAACAC
ATTCAGAATGAAGCTGTAAACTTACTAGATCCAGGCAGTTCCTATCTGCTA
TTTGATGACTGTACAACAGGAAGACTTGAAAAATCACGTGGATTCATATTA
GCTCCAGGGCTACCTGCGATCTGTGTTTGCTCTGACGAATGGAATTTATCC
CAGCTCCAGGGCTACCTGCGATCTGTGTTTGCTCTGACGAATGGAATTTAT
TTAGGACCTCTGGTCCTCAATCGAGTTCCTCTACGAAGAACACACCAGAAA
AAGAAGGAGAAGGTTCTCGCAACTGTTACAAAACCAGTTGGTGGTGACAAG
AGAAGGAGAAGGTTCTCGCAACTGTTACAAAACCAGTTGGTGGTGACAAGA
CAGTTGGAGGGGTTCGGGAGAACCATAGAAGAGGAAGGGCCGTGTCTTCCG
CTGACTCAAGGACTGCAAGAAGCTCTAGATCGGGCTGATCTACTGAAGACA
CTGGCACTTTCCGTGGCTGTGAATGTGGCTCCTGGCAGACTTTGTGCCGGC
AGAGTGATGTGCAGCTGATCAAGACTGGAGACAAAGTGGGAGCCAGCGAAG
TTGGCCATCAGGACTCTGACGTCTCTTTGGTCTTGTTGATTTCCTCTGGGC
TAATAGCAGAATCTTGGATTTAGACTAACTCGGAAGAGCTCAAAGGTGCTA
ACAGCTGGAAGATGGTCGTACCCTGTCTGACTACAACATCCAGAAAGAGTC
GGAAGATGGGCGCACCCTGTCTGACTACAACATCCAGAAAGAGTCTACCCT
ACAGCTGGAAGATGGTCGTACCCTGTCTGACTACAACATCCAGAAAGAGTC
GGAAGATGGGCGCACCCTGTCTGACTACAACATCCAGAAAGAGTCCACCCT
CGGACACGTGCTGGACTCTGAGACCTACGTCGGGGGCCACGTGGAGGCCCT
ACAGTGGTCCTCTGCGTCTTCATCTTGGTCACCACGCCAGAGAGGATCCGC
TAAGACCAAGTCCTCGCTGGACTGCTCAGGGTGCCAGACCTCATCCATTCC
TTTCTTTAATAGGGAATGGGTACTGTTCAAAAAGGAATGCCCCACAAGTGT
AAGTTCTCTGTAAAGAACATGAATGTAATATAGATGAGGTAATTTAACTTC
TTTCACCATGTTGGTTAGGCTGGTGTTGAACTCCTGACCTCGTGATCCGCC
GAGGGTTGAGCTTTGAAACAACTGATGAGAGCCTGAGGAGCCATTTTGAGC
TTTTGGAGGCAGAAGCTCTGGCCCCTATGGCGGTGGAGGCCAATACTTTGC
TTGCGTCCTCACTTGGAAGCAACTCTACAGCTAAGTCTAAAGGTAAATTAA
GCGGTTCAAAAAGAACTGAGACTTCTGAGAGGAAAAACTATTGAATGCATT
CCGCCATTCAGGAGCTCCTGAACTCTGCGTGAAGGGCCTTAATGTCACCCA
TGTCTGCTGGACGAGAACAGCATGCTGATCCCCATCGCTGTGGGTGGTGCC
TGCTAAGTCTGTCTCTGCTGCAGACTTGGAGAAGTATGAAAAATGGATGGT
GAACTTGAAAGGAGGGTAAAAAGACTAAAATGAGGGGGAACAGAGTTCACT
CTAGAGCCTGATTGTAGGCTACTACTCATCAATTAACTTCTACAGTGGAGA
AAGCTAGAGCCTGATTGTAGGCTACTACTCATCAATTAACTTCTACAGTGG
GCAATTATTTTGGATCTATCACCTGTCATCATAACTGGCTTCTGCTTGTCA
AAGAAATCCCTGCGCTTTCTGTCTGTCTTTGTGGCGGCCCAGATTGAATTG
GCATGGTTGCTCTATTGGACTACCGTGAGGATGGTGTGACCCCATATATGA
CAAGATCCGGGAGATCGCGGACGGGTTGTGCCTGGAGGTGGAGGGGAAGGT
GCTTAGATATGGAAACTCTGTCTATTTGTGTACGGCTTTGTGAACAAGGAA
GTTTTTTATTGGCTTGACTCAGGATTTAAAAACTGGAATGGTGAAGGCGAG
CATTCAGCACCACCTTCCCTATTACTCAGTCATGCTCAACAGGGTCCAGGG
AAACGGAATCTGCGACTGCTGGTCCTAGGCCGGAAGCACATGCTAAGACGG
CAGTAGCTGTCAGAGGGAAAGACTGTGCAGTAATTGTCACACAGAAGAAAG
CCTTGTTGCTCTAGCAGAGAGAGACTAAACATTGTCGTTAGTTTACCAGAT
CCTACCACCGAAGTGGTTAGGACTCTATATAAATAAAAACAAGGCTTTTGG
AGAGATAGAAAGCACAGAAGGAGCGTGGATCGGAAGAGAAGGGATACTTCA
TGAGTCCAGGAGTTCTGGGCTGTAGTGCGCTATGCCGATCGGGTGTCCGCA
CAAGTACTGGTTGAACCTGACCACTTCAAGGTTGCAGTGAATGATGCTCAC
GAGAAGGTGGGAAGAAGTTCAGAGCTACATCAGGAAGAGAACAGCGGAACA
ATCCTTTACGGGCTTCTCCCAATCTTCAAAATTCCTTTCTCTTTGGTATGA
GGAGGTCGACGACTCCGTCGCAGACTACGGACCTGTCTGGGTCTCAGCCGC
GTTTAATTGTAAGACTGTGGGCCGTTAGAGTGAGAAGGGCCTGAGAGTCAT
TTTGGTGTTTGTTTTTTCTGAATTCTGTAATATAGAAACTGGTTCTCTTTC
TGAGAGCTGTGACAGGAACTCACACTCTGGCACTGGCAGCAAAACACCATT
CTCTATGAAGAAGGCCTCCGGGTTGTCATACACACCTCCAACCTCATCCAT
GTTGGCAAAGAATTCACAAGTAAGATGGATCTGGAGAAGCCAAATTACATC
AGCGCTCGGTGTTCACACTGAACTGTGGGGTCGACGGGAGGGGTGCCTTTT
CCAGGCTGGTCTTGAACTCCTGACCTCAAGTGATCCACCCGCCTCGGCCTC
TTCGGTATTTATTTTTCAGCTCCTCTTTTGACTTGGACTATGACTTTCAAC
GCAGTTCCTTCCGTGCTCTGTGACTTTAAGAGAAGAAGGGGGGAGGGGTCC
AGGAAGGCTCAAAGGAGTCAACATTTATATCTGGAAGGGACAAGTCATGCC
GGGGCGCTGCAGTTCGGTTACTGTCTCCTCGTGGGGACCTTCCCCTTCAAC
CTTCTCTGTAGGTTCTGGCTCTGTGTATGCATATGGGGTCATGGATCGGGG
TTCTGTGGATCCTAAGATTTGGGGCTAGATCGGAAAGTCCTTGAATACTTG
TTCTGGAAGTTCCTGGTCCACAACGTTAAGGAGCTGGAAGTACTGCTGGTG
CGCTGTCTCTTTTCTTACAGTCGTGTCTGTTCAAACCGGCACGGTCTGATC
CACAGTATAAGAAGGGCAAGGATTCTTTGTATGCCCAGGGAAGGAGGCGCT
ATTCATTTTTCTTTTGCAGGTTCTGTGGATGGAGTTATAAAGGAAGTGAAT
CAACTGCAGAAGTTGAACAAGAAATTAGAAGGAGGGCAGCAGGTGAGAGCA
GTCCTCTGCTTGGACTGGTTCTGACTCCCACTCGAGAGCTGGCCGTCCAGG
CACCTTTACCTGATGAACTCAACTTTAGAAGGCGGAAGCTCTATCCTCCTG
GGGGTAACGTGCACTGTAAGACGTATGTAACATGATGTTAACTTTGTGGTC
AAAGAGTCGGAAGACAAACCTGAAATTGAAGATGTTGGTTCTGATGAGGAA
GAGACTTCCGTCACCCTTGGTAGAGTTTATTTTTTTGATGGCTAAGATACT
AGCCCTTAGCCTTGCTGTAGAGACTTCCGTCACCCTTGGTAGAGTTTATTT
TCTCTTCAAGTCTAAGGACTATGAGTTCATGTGGAACCCTCACCTGGGCTA
AGCGGCTTCACGCTGGACGACGTCATCCAGACAGGCGTGGACAACCCGGGT
CCGAGCGGCTTCACGCTGGACGACGTCATCCAGACAGGCGTGGACAACCCG
GCCTGTAAATTTCAGCAAGCCGTGTTAGATGGGGAGCGTGGAACGTCACTG
GTTCTGGGGATCAGGACTGTGGACCTAGATGGAAGGGCAGTCTTTCAAAAT
AATGACCCAGGGCTGTTCCGTCTGATAGATGGAAGGGTAACATTGCCTTAA
TTGCGAGGTAACCAACCTGAACGACTACCGAGAAAATGTGTTCAAGCTCCT
GCATTTGGATTGGATGAATTCCAAATTCTGCTTGCTTGCTTTTTAATATTG
GGTCAGATTTGAACTCTTCAATCTCTTGCACTCAAAGCTTGTTAAGATAGT
GTCAGATTTGAACTCTTCAATCTCTTGCACTCAAAGCTTGTTAAGATAGTT
ATCGTCTGACCGAAGAACTCGGCTGTGATGAGATTATTGATAGAGAGTAGT
GAGGATTTGAACCCTGAACAGAAGATAGAAAGGGAGAAGGAGAGGCGGATG
TAACCCAATTTTTTGAGGCCTTGCTTTGGCAAGGCTATATGTGGTAATCCA
CCCTAGACTCTACAAATGTAGAAGCTGCTTTTCAGACAATTTTAACAGGTA
TTTGCTACTTGACCTTGATTTTCAGTTATTTTAACTTTGAATTTTTTTTTT
ATCTTATTTTTATTTTTTGTACAGGTGGGGTCTCCCTATGTTGCCCAGGCT
ACAGGAATTCCGATCCAGGATGAATTTCCTGAAGAAACAAATCCCTGCCAT
CTGGACTTTGGTACAGCTACTGAGTTAGTTCAAGAGCACAGGTGCTTTTTG
CTGCATCGTGTGTGCGGACGCTGACTGTGAGTCTCTGCCCTCCTGGGCTTT
TGGATCTCGGCGGCCCGAGTGCTGGTAGACGGAGAAGAGCACGTCGGTTTC
GAAGGTGGCGTTGGAACCACAGCTCTGGGAACTGGGAAAAGTGCTTCGGAA
GAGGACAATGGCACGGCAAGGGGAGTTTGTTTTATTGTACCAATCCGTTTT
AGATGTTTGCTTCTGTAGATGTCACTTTAGTAAAATACCAATTTAGTTTTA
AGAACTGGAAGTGGTCTCGGAAAGTTGTGTGGAAGTTCAGGAGATAAATGA
CGATGAGAACTTCAAACTGAAGCACTACGGGCCTGGCTGGGTGAGCATGGC
TCTTTGGTCTCTTCGGAAAGACTGTTCCAAAAACAGTGGATAATTTTGTGG
TGGCAAAAAGGAATTGGAGAATTCTTTAGGTTGTCCCCTAAAGATTCTGAA
TTCAGCTTCTTGGGCTTTGAGATTGTACGTCCAGGCCATCCCTGTGTCCCC
TGCCTTAGCAGTTCTGGAGAAGACATCCTCATTGGCGGCTTGAAGCCATTC
GGTCCGTGTTTCTGAAACAAATGATTTTGTGGAAGTTCTGATTTATGGCTG
TGGTACAGAAGGTTGACGAAAATTCTTACTGAGCAAGAAATAACCTTGTTG
GTACTGGCAGAGCTGTGGCTCGAATTCCCAGAGTTCGAGGTGGTGGGACTC
TTTAGGTCATCAGACTAGTGCTGAGTCTTGGGGTACTGGCAGAGCTGTGGC
TCTCAATTTTAGGTCATCAGACTAGTGCTGAGTCTTGGGGTACTGGCAGAG
TGCTCGCCCACTGATATCGGTGTACTCCGAAAAGGGGGAGTCATCTGGCAA
TTTCTTTAGGCGTGTGCTCGCCCACTGATATCGGTGTACTCCGAAAAGGGG
GAGAGGAGCGTGGCTGTCTCCTCTCTCCGCCATGGTGAGTGGAAGTTCTCT
AGCTTGTAGCTCTGAGCTATGATGCTTTTATTGGGAGGAAAGGAGGCAGCT
GAGGACTCTGATGTTACTCTTGAGCTTATGAGCCAGAGAGCTGAAAACCGC
TTGCGAGGTAACCAACCTGAACGACTACCGAGAAAATGTGTTCAAGCTCCT
CTTTCCTGTGTGTACTCTGTCCAGTTCCTTTAGAAAAAATGGATGCCCAGA
TGTCATCTTCCTTCTTTTCCCCCAGTACCATGCGGAGACCATCAAGAATGT
GCTGCATTGTTGTGGAATTCACAACTACTCAGACTGGGAAAATACAGATTG
ACGCCTCGGGGACCTGTTTGAATTTTTTCTGTAGTGCTGTATTATTTTCAA
CTCGTTCCAGGACTTCGGCAGTCTGTCCAACCTTCAGGTCACTCAGCCTAC
TTTTCTCGTTCCAGGACTTCGGCAGTCTGTCCAACCTTCAGGTCACTCAGC
AGCGCGTGTGCGAGGAGATCGCCATTATCCCCAGCAAAAAGCTCCGCAACA
GGCCATGAAGTGGCTGTTTGAAGAGTTTGCCATAGATGGGCGCTTCTGCAT
GTGGAGATCTGGAACTTTGCACATGTCACTACTGGGGAGGTGTTCCTGCTC
TCCCTGCCCCAGCACTTCCTGATCTTTGAATGAAGTCCGAGTAGGCAGCAG
GGACTTGCCTGCTCTGAACGTTTCATAGAAACGGAATCACACGCAGAGGCC
CCTGCTGTGTGGCTCTGTATGACTGTTGCTGAAATATAAAGCCCTGCAACC
TCCCACCCACAGTCTCTCCTGGAGCTGCACAAGAGGAGGAAAGCCCTGACT
TGGGGTCAGGCCCTGAACATCGTCCTACTTGAGAATCTGTCAGGGGAAAAA
CTTGAGAATCTGTCAGGGGAAAAAGTCAAGGGGAGCAGGAGGAAGAGCCAG
TCCCTCCCTGTCTTCCAGCAGGCTCTCCCCGGAGGCTCAGCCCCCTCTGCT
TGGGCTGTCTGAGCGCTGTGCCCAGTACAAGAAGGACGGAGCTGACTTCGC
GCTGACTTCGCCAAGTGGCGTTGTGTGCTGAAGATTGGGGAACACACCCCC
TGACAGTGGTGTGTGGTGTCGTCTGTGAATGCTAAGTCCATCACCCTTTCC
GCCTTGCTCCTGGAGGAAGAAACAGTAGATCGGGAGCAGCCCCACTGGACC
GTCTTGGGTACCGGGCTCTGTGAGCTAGATCGGTTGCTTCAGGAACTTAAT
CTAGTGTTGTCCATTGGAGAAACTGTAGAAGAAGTGACTGACTCTGGGTTC
CCCAGGTTCCAGTGTAGAACCTGAGTCCCCCATTCCCCAAAGCCATCCCTG
TGAGGAAACTGAGGTGTAGAGCAGTTAGATCGGTGTAGAGAAGCTAGATCG
GCTCATTAGTGGCTCTGAGCAGCGTTTGGTCGGAAGGCAGGTGACGCAGGG
CCTCTGTGTGTGTACGAGCTCATGGTAAGTGTGACTTTTCTTACTTTTAAA
TCACTTTCTCTGACTCTTCCGAAGTTTGATCTGACTGTTCTTGCCTTTGGT
CACCAACAGGCTGAAGAACTGAAACTGGCCACCCAGCTGACCGGACCGGTC
GTCATCACTGAGGAAGAGAAGAATTTCAAAGCCTTCGCTAGTCTCCGTATG
GAAAAAATAAAGCCCTCCTGGGGACTTGGAATCAGTCGGCAGTCATGCTGG
ATAAAGCCCTCCTGGGGACTTGGAATCAGTCGGCAGTCATGCTGGGTCTCC
GTCTTTGACTTCAAGACTGGACAAATTGATCGGAGAGAGACGCTGTCCTTT
ACACCAGAGTCTCCGTGCAGCGGACTCAGGCTCCAGCTGTGGCTACAACAT
GTTGAATCTGCAAATGTGGAACCCGTAGATAGGAGGACCAACTGTATTGGC
CAGGCCTCGGACAAGGTCTAACATCTAGAATGGATAAAGAGCACACATAGC
GAAAAATGTGTAGAAAATCTGGCTTTAGTTGGAAGAGCATTTTCATAGCCT
GGGGTGATCAGCCCCAGATTTGACGTGCAACTCAAAGACCTGGAAAAATGG
AAAGTCATCGTCCGGTTTCTCACTGTGATGATGAAGCATGGTAAGTCTGCT
TTCCTCAAGCTCTGGATCGAGCTGCTCATCATCCGGCCTTCATCGCAGTAC
TCTGACAGAGTGATTCTGATGGACTTGTATTTAAATTGTATGTGTTTTACT
AATGTGTCCACAAGAAATTGTAGATTACATTGCAGATAAGAAGGATGTATA
TTTCATGAGGCTGTGGAGCGTGATATAGATGCGGAAGAGGTTAGAAGACCA
TCTGGCCCTCTAGTGCTGCCCAGATTGAGCTGCTGCAACTGCTGGTTCAGA
GCTGACGCTGTCCAGGACTCTGAGATGGTGGAACTGGTGGAACTGGAGATC
TTCCTCAAGCTCTGGATCGAGCTGCTCGTCATCCGGCCTTCATCGCAGTAC
TGCCTGACGGGCTTAGTGCTCTCGCTCTACGCGCTGCACGTGAAGGCGGCG
ATGTCACTGCCTTTGAAGCGAAAAGTACTTCCGATGAGGCATTCTTCAAAC
GGGGCTCTTCAGCTCTCAACTGAACTGCTCTTTTAAAAACAAGGTACATTT
GTAAACTGAAGGACCCTGCGAACTTTCAGTATCCTGCCGAGTCTGTTCTGG
ATGGGAGGTGGTGGAGTCGGACCTCTATGCCATGAACTTCAATCCCATCAT
AAGAGCACTGATCGTACTGGCTCACTCAGAGAGGACGTCCTTCAACTATGC
TTTCCAGTGGATCTGACTGGACTGATTGCTGAAGAGAAGGGCCTGGTGGTA
GTCTTGGTACTGATTTGATGCAACGTAGATGTAAAAGAGTATTATTCAGTT
CCCGAACCCTGAGAGCTTTGGACACTAGTGAACAGGAGCGCATGAAAAGGT
ATTTAGGAAGCGTTGGGAGATGTTGTTTATTGTAGTCTCCCTGAAGTTGGG
TTGGGCAGGAACGGACTTCTGAATCTAGACCGGAAGTAGTTAGTAAAGATG
TGTCCACCGGACTGTCGGTCAGAATTGGTGAAGGAAGCGGCACCTGTTCAG
GAGGTGCAGACATCCCGTCTGACTGTCCCTGTGGACTCTCTCAGTTGTATG
TTCCTCAAGCTCTGGATCGAGCTGCTCATCATCCGGCCTTCATCGCAGTAC
TTCGTGAGGACCATGTGTGGACGTGTGCTCCCTGCAGTGCTCACCCGGCTC
GGGGAATAGACAGGCTGGAGAGAACTAGATCAAGCCGGAAGAGCAAACATC
CCCAGCTGGCTCTGGACAAGTCAGATTCCCACCCCTCTGACGCTCTGACCA
GAGTAGAGCGTGTGCTCCGAGATCTTCGCATCTTCCGGATCTTTGAGGGGA
TCCCCCTGGCTGTTGCGGGTGGAGCTGGATCGGAAGCACATGACTGACCGG
CTTTTGATCCGTGCCCATGCCTGGTTCATGCCTTGGACACATAGGTTTCCT
TAAGGCCTTTGGGGAACTGGGATGCTTATTTCCTCTGCCTTCCTTGGCTGC
GGCAACTGTACGAGTCAGAGCACGATAGTGAGGAGGCCACACGCTGCTACC
GCCCAGTGATGGCATTACTCTGCACTATAGCCATTTGCCCCAACTTAAGTT
GTAATAGCTGAACCTGTTCAAAATGTTAATAAAGGTTTCGTTGCATGGTAG
CGATAACTGACGAAGACTACTCCTGTCTGATTGCAGTCAAGTCTTCACCAC
GTTACTAGAGAAGTTTCTCTGAACGTGTAGAGCACCGAAAACCCCGAGGAA
GTTACTAGAGAAGTTTCTCTGAACGTGTAGAGCACCGAAAACCACGAGGAA
GTTGCGTGTTCAAGTCACGTCGGGGTCAAGGTTGGGTTTTTTTTTTTTTCT
CCAAGCATCTGACCCCTGTGACTCTTGAACTGGGAGGGAAAAGTCCATGTT
CCAATAATTTGACCAACGGAACAAGTTACCCTAGTGATAACAGTACAATCC
TAGCATTAACGACCTCGATGTTGGATCAGGACATCCCAATGGTGCAGCCGC
CCTGTCTCAGTCCCCTCTGTAGAGTTAGATCAGAAGACACAGAAAGTTCTG
GCGACCAAAGTCTGAACAAAGTGATTGGTACCTCGTTGTCTGATGCACCTA
GATTAAACAGGCTGTGAAGAAGCTGTATGACATTGATGTGGCCAAGGTCAA
TTAGCGACCAAAGCCTGATCTTTGCTGATTAGTCATAATTAACTGACTGCA
TGGGATCATCTAAACTGAGTCCAGCTGCCTAATTCTGAATATATATATATA
TTTAATTTACCTCTTAGAACTCAAGTGGATGGGAAGTAGAGCACTATGTGT
AGCCTGACCTGGTATTGCCATTGCTTCACTGTTGGCTTTGACCAGGGTATG
TCTCTTCCCTGACCAGTGACCAGGCTGAGGCCCGCAGGTCTAAGACCAAGG
CAAGAAGGAGGAGATCATCAAGACTTTATCCAAGGAGGAAGAGACCAAGAA
CAGAAGTTTGCCTGCAATGGTACTGTAATTGAGCATCCGGAATATGGAGAA
TGTAGCTAGCTGTAGAGCTTGCAACTTAATAGCAGCAGCTGCCCAATGCCA
ATCCATGAGGACATTTTTGACATCATAGACCGGGAGGCAGATGGTAGTGAC
GAGCAGCAATGCAGAGACTCTGTACTGAGGCCAGGGCCAGGGCCAGGGGAC
GGTGCTTGTCCTGGCTGGACGCTACTCCGGACGCAAAGCTGTCATCGTGAA
GTGGATATCCCCTTGGACAAAACTGTCGTCAATAAGGATGTCTTCAGAGAT
CCCACTTTCCTCCCCCTAGATCGGCTGGAGCTGGAAGCGGCGCAGAAGTTC
GCCTATACTGGAATCGTCCAGGGATTAAAGGGGGATCAGGAGAACGTACAC
GCTGGAGGAGGAATTTGACTCTGACTCAGGCCTTTCCTTAGACTCGAGCCA
CGACGTCGAGAACGACGAGGACGCGTTGCTGCGGCGTCTGCGAGGCCCGAG
CTCTGACTGGGAACTGCTGGCTACATGGATGGAGAGCCCCTCTCCAGCTCT
TGTTCTGAAGAACTGGGTGATCTTGTGAAATCTGTGGACCCTACATTGGCA
CTGTCAACTCAGTCTCTGATTGAACTTTTTGAATCTTTCAAGAGTTTTGAA
GTCTCTGATTGAACTTTTTGAATCTTTCAAGAGTTTTGAAGGTAATTAGGA
CGATTCTGAGGCAAAGGGAAATGACTAGAAGAGGATGAGTAAACAATAACC
CCTTTATCGCAGGAGAGACTGTGATTCAGCAAGGTAAGGGCCTCTGGAGCA
CTGTGAGTGTCTCTAGGGTGATACGTGGGTGAGAAAGGTAATCTGGGGCAA
ATGAACCAGACACACTGATTGGAACTGTATTATATTAAAATACTAAAAATC
GTTATCCCTGTCTGAAAATCTGGACTGAGGGAAATAATCTATTCTGAGGCT
TGTTCTCTATCTCTGCAGAAAACGTTGAAGATCCAGGATGTCGGGCTTGTG
GGGCTGGGCCGTGCTCTTCGGCTGTTTCGTCATCACTGGCTTCTCCTACGC
GACTGGGACAGGATAAGCACACGAGTAGATCTAAGTCACTGGAAATACCTG
TGTCTCCGTGTTGCAGATCCGGCACTCCACCCAGAGCCTCTTTGAGTACAT
CTTATGGATGGTGCTCAGAGCTCATTAGACATCGGAGAGTTCATGCCAGAA
TTTGGAAAGAGTAGGAGGGGTGGGCTGGATCGGAAGCAACACCCATTTGGG
GGCTGTTCTGTGCCTCCAAGGACTGTCTGGCAATGACTTGTATTGGCCACC
CGCCCAGACGGTCTGTCTGAGGCTCTGAGCGTACATAGGGAAGGGAGGAAG
GCTGAGACAGCAGAGCAGATGGATGTAGATCAGCAGGAGCACAGTGCTGAA
CAACGAAGGTGAGGAGCCTGAGAACTTCTTCTGGGTGGGCATTGGGGCACA
TACATTCTGGACTGTTGGTCCGACGTGTTCATCTGGCTCGGCCGCAAGTCC
AACTGCCGTCAGCCATTGATGATCGTTCTTCTCTCCGTATTGGGGAGTGAG
TCTGCTTTCCTCTCTTCCAGACAAGTACTACCGAGTCAATCTTCGCACACG
CATGTTGACCAGACTGGTCTCGAACTCCTGACCTCAGGCAATCTGCCCGCC
ATCAGTCTGTAGATAAGTCTGATACTATACCAATTCCAAATGGTGTGGTAA
CTCGCCATGGACGTGTATGACGAGGTGGATCGAAGAGAAAATGATGCAGGT
CTTGTTTATAGAGATGGGAACTTTGTCCCCATAAGGATGGAGCTTTAAAAA
GGGATCAAGGGACGGCTGAACAGACTTCCCGCTGCTGGTGTGGGTGACATG
GGATCAAGGGACGGCTGAACAGACTTCCCGCTGCTGGTGTGGGTGACATGG
GTCATCCTGTGACTGCACAGGACTCTGGGTTCCTGCTCTGTTCTGGGGTCC
CTGATTTTTAAGTTCTTCTGAACTGTAGAAATAGCTATCTGATCACTTCAG
ATCCAGCTTTGAATTCTGGTGTCTCTCAAAAGCCTGATCCTGCCAAAACCA
GGCGTTTGATGGATGGAGAAGAACCTTTGCCAATGGTAAGTATTCTGTGTG
TACATGGTGGCAAGGATTCTGCTAGTCCACGATACATCTTTACAATGCTCA
TCGTCTGCTGGTGCATCGGGACGTGTGCCACCATGTTCTCCTCTGAGGTAT
CCCAACCTCTGGCTCTGAGCCCTGTTCTGACCAAATCATGATGATGAGTAT
CAGGAGATCCGGAAGAATCCTGAGTTCCGTGTGCAGTTCCAGGACATGTGT
CCTCATCAAGGACTACCAGCAGAAGTACGTGGCTGGGGGCTGGGCGGGCTG
CCAAGGGTGCTGTGCTCTACAAGACTTTTGTCCACGTGGTTCCTGCCAAGC
TCATGTGTCTTTCTGTAGACATATCTGAAGAGATGGATTAAGAATGCTTTG
CTTTTCATGTGTCTTTCTGTAGACATATCTGAAGAGATGGATTAAGAATGC
AAAAAATCACTTTTTCAGGACTGCCTCCAAGTGGAAGTTGGCAGGATTTAA
ATCCGAACCAAGGACATTGAGGACGTGTTCTACAAATACGGCGCTATCCGC
TAGAGAGGTGAAAAAGCTGAACGTGTGCCAGTAATCTTCAAAAGGCAGAAC
ATTTTGTAAGGGCTGTTAGAAGTTCTATCTAAGAAATGGCATTCTGTAGGT
TCTGAAGCAAGCTCCGGAGACTTCTTAGATCTGAAGGTCAGTGTGACAGCA
TTGCTGTTAAGACTGCGCGAGGAGCTAGAGAGAGCGGAGAGCGCTGAGCCG
CCGTGGCGCTTCGAGAGATTCGTCGTTATCAGAAGTCGACCGAGCTGCTCA
GCTCCTTGTGGACGTTGCTACTCACTAGCTTGGGTGGGTGTCTGGGGCTCA
CCTGCGGAGCCCGTCCGTGCTGTTCTGCGGCAAGGCCTTTCCCAGTGTCCC
GAGCTCAGGACGGAGAGCTCTCCCTTGGTTCGGAGTCAGCACACCTGCACT
CTTTGGCCAGAACACCGTGGGCTGTTACTTGCTTTGAGTTGGAAGCGGTTT
GAAAGTCCAAGCCGTAGGACCCAGTTTCCTTTCTTAGCTGATGTCTTTGGC
AGTCTGTGTGGCCAGCAGCCTCTGATCTGTGCAGGGTATTAACGTGTCAGG
ATCCTCCTCTTCTCTGGAGAAGAGCTACGAGCTGCCCGATGGCCAGGTCAT
CCTGGCTGGCCGGGACCTGACCGACTACCTCATGAAGATCCTCACTGAGCG
CAACTCCCAGGAACTCTTTGCTGAATTTGGAACGCTGAAGAAGGCGGCTGT
AGTGGCCCACTTTCTGTGGCTCTGATCAGCGCAGGGGCCAGCCAGGGACAT
GGGCATCCTGGCTGACGAAGACTCTTCCCGGCCTGTGTGGCTGAAGGCCAT
CCCAAGCTGCCAGAGGACCCTCTGCTCAGCGGCCTCCTGGACTCCCCGGCA
GAGGCCAGATGGCATCGTCGGCCACTCCCTGGGGGAGGTGGCCTGTGGCTA
GGGAAGCTGCCAGAGTCGGAGAACTTGCAGGAGTTCTGGGACAACCTCATC
CTGGGATGCCAATGGATCCCGAGACTTTTTGGACAGCCTGGGATTCTCCAC
AGAGGTGCTCGGATTCTCGTAGCTGTGCCGGGTGAGTGGCGCTCGCGTTCG
CCAACGAATACCAGCTGATTGACTGTGCACAATAGTAAGTTGTGTCCTGTA
CTGGCAAAGAGAGTTCGAGTCTGTCTGAAACCACATTTACCCTGACCTGGC
TTATTTCTTTGACAGGGAAGGAGACTTGGTCTGAAAGATGCCACATTCCTG
GCCCCCATCCCTGCCCTTCCTCACTTTCACTTCAGAGCTCGAGTGTGCTGA
ACTTCTTGCTTTAATACTGACAGGCTCTGCAATGCCAGAGGGAGGCTTGTG
AAGCTGGACTGTATGAAGCAGAAACTAGGTCGAGTAGCACACGCTGAGGAA
CCTGACAATGTTGGTGTTGTCGTGTTTGGAAATGATAAACTAATTAAGGAA
CTTGGAGCTGATACCTCTGTTGATCTTGAAGAAACTGGGCGTGTCTTAAGT
CGTATTCTTGGAGCTGATACCTCTGTTGATCTTGAAGAAACTGGGCGTGTC
TTTGCACTAGGTCTCCAGAAATGCTTTGGGTTCATCTTTCATTGCTGCAAG
TGCTGGGATGGAAGAAGTCAGCTGGTGGGTCTGGAGGAGCAGGCGGAGGAG
TGGAATAACTATGAAAGAAAACTATTCTGAGCAACCCTTTCACCTGTCTTA
TCTTAGGACACCTTTGGATTTACCGTGAAAATTAATAAATTCTGAGCAGCC
GAATAGGTATCACATCCGAGACGTGTGCTTATACCCTCGATTTGTCCAGCG
CTTCGGCCACGACTGGGATCCTACGTGCATGAAGATGGACGAGGTCCTGTA
AAGGCTGTGAAGTCGTCAGAACACATCAACGAGGGGGAGACGGCCATGCTG
CTGGGCCTGGTACAAGATCACTGACTCTGAGGACAAGGTGAGAAGCCAAGG
CTCAGCCTCAGGGACGACTCTGACCTCTTGGCCACAGAGGACTCACTTGCC
GGACGACGCCCACCCGCTGTGGAAGTGGATGAAGATCCAACCCAAGGGCAA
AGAAGACTGTGGCTCCTGACACGTCTAGAGAGGAAGGGCCCCGGGCTGCTG
GGACCTCGACCAGCTGCTGGACATGTCCTAGTAAGGGCGGCCGCGGGGGTC
CCGGGGCCTGCGGCGGAAGCAGCACTCCCTGCTGAAGCGCCTGCGCAAGGC
CCCGCAGCCCGAGATGATCGGCCACTACCTGGGCGAGTTCTCCATCACCTA
TGGGTAGGAACCGTAGACTCGCTCATCTCGCCTGGGTTTGTCCGCATGTTG
ACGCGCTACTGCGTGGACCAGAACCTGCTCAAGGAGTACTTCCCCGTGCAG
CAGCATGGGGGCTTCGTGGTGACTGTCAAGCAAGAGCGCGGCGAGGGTCCA
TTTTCCCGGAGGACGTGGACTTTTGTGAGACAAGAGGCGGCTCCCCAGCCT
ACGGCGCGGGAACTCTACGCCAACGTGGTGCTGGGGTGAGCCTCGCGTCCT
ACTGAGGAGGAGAGGAAACCAAGTCTAGAAAGGAAGAAAGAGCAGACCAAA
CTAGCGTCTGACCAAACACACCAAGTTCGTGCGGGACATGATTCGGGAGGT
ACACCAAGTTCGTGCGGGACATGATTCGGGAGGTGTGTGGCTTTGCCCCGT
CATGATCGACAAGGCGGAGGACGTGTGCCTGTTCGTAGCGCAGCCCGGGGA
GGTCTTGGATGTCGGGTTCGACCACTTGGCCGATGGGAATGGTCTGTCACA
GACGCTGTGATTGCTCTGTCCAAAGTAAACGCCCTGACGCACTGTGGGAAG
GGCTTTGTCAAAGCCCTGGACGATCTGCACAAGATGAACCACGTGACACCC
ACAAGGAGGATGATGAGGACAAAGATGAGGATGAGGAGGATGAGGAGGACA
GCAGCAGGAGTCGGACTCCGTGCAGTGCATGCCCGTGGCCAAGCGGCTGTG
AAATGTGGTGACCTGGAAGAAGAACTCAAGAATGTTACTAACAATCTGAAA
AGCAGTGTTTTGGTTTCTCCCACAGTATTCTGAAAAGGAGGACAAATATGA
AAAGTTGTTCTCTGAAGAGCAAATGTCTCATTCCAGTAATGACCCACTCAG
CACCCCGAGAAGGCTGTGCCTCGCGTGAGGAACCTGGTGGAGGCCGACTAT
GAGGATCACTTGAGCCCAGGAGTTCTGGATCCTGTCTCTGCACAAAATAAA
GAAGTCCCCCCTGCGGGTGAAGAACTTCGGGATCTGGCTGCGCTATGACTC
AAGTCCCCCCTGCGGGTGAAGAACTTCGGGATCTGGCTGCGCTATGACTCC
CTGTGGCCGTGCCCCTCAAAGTGAATTTGGAGGTTCCACAACTCTAGTGGC
GGCCCCTGTGGTCGCCTGTGACTGCTGGAGATAGAGGTCCCAGCACCCCAA
GGCCATAGGGATTGGAACCCTGATCTACGGGCACTGGAGCATAATGAAGTG
ATGGGAGGTCATGCCTGATCTGTACTTCTACAGAGATCCTGAAGAGATTGA
TGATGAAAGCTGTAGACCCTGTCCATAGAAAAAATAGTGCACACTCAATAC
GGAGGTTGTAGGCTCAGCCTCTGATTTTTTTTTTCCTGTGATGGTGCTTTA
CTCTGTTCTTTTGCAGAAAGGCCTTTTCCACCTCATATCCAGCTCCCTCCA
GCCCGGGAGCGGCAGTGGAACCGACTCCCAGAACTCCGGACGTGTGCGGCG
ACCGACTCCCAGAACTCCGGACGTGTGCGGCGGTAAGCGCCCGGCCCGTAC
AACCGGATCTGTAAGGTGCTGGCTGTCAACCAAGAGAACGAGCACCTGATG
GTGCGCCGTCTGAAGGTGAACGAACTTCGCGAGGAGCTGCAGCGCCGCGGC
CTCCCTCAGATGCCTGGAGTTACTGTAAAAGACGTGAACCAGCAGGAGTTC
GGAGTTCGTCAGAGCTCTGGCAGCCTTCCTCAAAAAGTGAGTTTGGGGACT
GAGTTCGTCAGAGCTCTGGCAGCCTTCCTCAAAAAGTGAGTTTGGGGACTG
CCATGACCAAGATCTATGGGGGACGTCAGAGAAACGGCGTCATGCCCAGCC
GCCGGAAGGTGGTGGTCGTACGCTGTGAAGGCATCAACATTTCTGGCAATT
AGCGAGGCCAGGCCGCTCTGGACCGTCTCAAGGTGTTTGACGGCATCCCAC
CGAGGCCAGGCCGCTCTGGACCGTCTCAAGGTGTTTGACGGCATCCCACCG
TGTCATCCGCCGAGACTATCTGCACTACATCCGCAAGTACAACCGCTTCGA
AGGGACGTCCAGATCGGTGACATCGTCACAGTGGGCGAGTGCCGGCCTCTG
GTTCTGAGGCTGGACATCGGCCCGCTCCCCACAATGAAATAAAGTTATTTT
CAGTCCAGGAGATCGTGGACTTCGCTAAGCAAGTGCCTGGTTTCCTGCAGC
ACTGTTCCTCTCCTCTCCCTAGGACTCGGTGCGGCTGCTGGCGGTGGAGGC
AGGAGACATTGGAGAAGAACCAAGCTGGGTCTATAAGGAATTGCATGTGAG
CAGCCTGGAGTGGCTGAAGAAACTGTGAGCACCTCCACTGACAGAGGCGGC
TCTTGGCCGAGATCGGCGCCGTGACTCTGGTCAGCGCCCCGCGTCCAGACT
AATTCCTTCCGCTACAACGGACTGATTCACCGCAAGACTGTGGGCGTGGAG
ATTCCTTCCGCTACAACGGACTGATTCACCGCAAGACTGTGGGCGTGGAGC
CCTCAGCATGTCGGACTTCGACGAGTTCGAGCGGCAGCTCAACGAGAATAA
CCCACCACGTGGAAGTGTACAGGAGTGGACCGGAGGAGCCACCCTCTTTGG
TGTGAGACGACAGGCTGTGGATGTGTCCCCCCTGCGCCGTGTGAACCAGGT
GCTTTGAAGCCGGAGAGAAGCTCAGTAGAATCGGGAAGGCGCTGGGGCTGT
CGACCTGGAGGACTGGTCAGAACCGTTACTGTGAATGAGTGAAGATCCTGG
GCTCTGGCCTCTCTCTGCAGTGAAGTACCTGGGGCTGCTGGCAATGTCCAA
GAAAAAGGAGAGCATCTTGGACTTGTCCAAGTACATCGACAAGACGATCCG
ATTCTCAGACGACACCTGGAGACTGTCCCGACACAGCGACGCTCCCCTGAG
CCTGGACAACTTCCTGGACAAATTGTAGGCGGCCCTTCCTGCAGCGCCTGC
ACGGTCAGTGAAGAGTCGAACGTGCTCTGCCTCTCCAAGTCCCCCAACAAG
TAGGTGTTTGATGCGATCATGAATTTCAAGAAAGAGGAGACAGCAAAACTG
TGGAGCCCGAGGAGCTCTACCAGACTTTCCAGCGCATCGTGGAGAACGTGA
CCATGGCAAGTCCACGCTGACAGACTCCCTGGTGTGCAAGGCGGGCATCAT
TCGTCGCCGCCATCCTCGGCGCGACTCGCTTCTTTCGGTTCTACCTGGGAG
TTTAGCTTCATCGTCTTTCCGATCTTCCGACAAGCCCATCCGGACCCCTAG
GGAGCGGACGGTCGTGATGGATAAATCGAAAGGAGAGCCCGTCATTAGCGT
ACCACCTTACAGATTGTGAATCTGATCGAGGAGACTGGCCACTTCAATGTC
CATTTCTTCTCTAAACCCTTAGATTTCTTTTTCTGCTTAACTTCAGAATGG
TGTCCCCAGGGTCACCCCCCTCAAGTCCTAGAAGCAGAGATGCTCCTGCTG
TTTTGGAGGCAGAAGCTCTGGCCCCTATGGCGGTGGAGGCCAATACTTTGC
GACAACTTCGGTCGTGGAGGAAACTTCAGTGGTCGTGGTGGCTTTGGTGGC
GAGGGTTGAGCTTTGAAACAACTGATGAGAGCCTGAGGAGCCATTTTGAGC
TTGGAGGGTTGAGCTTTGAAACAACTGATGAGAGCCTGAGGAGCCATTTTG
CCCGGTGTCGGGCGGCGTGAACTTGTTCGCCAACGACGGCAGCTTCCTGGA
CGTGACCAGACGCTTGTCTGAGGATTACGGCGTGCTGAAAACAGATGAGGG
GGCTGCTGCAGGGATCTGCAGCGACTGCAGCCATGGGGGCCCACCTGGTCC
TCCCGGGGCCCAGGACTCTGGCTTCTCTCCTCAGACTTCTATTTTTTAAAG
GATGCCCTGGAGACTCTGGGCTTCCTGAACCATTACCAGATGAAAAACCCA
AGCGATGCCCTGGAGACTCTGGGCTTCCTGAACCATTACCAGATGAAAAAC
CTCCCGCCCTGGGGACTCGGATGACTCCCGGAGCGTGAACAGTGTGCTTCT
GGTAGCTGACCCTCGTCGCTGCGAGTCCAAAAAGTTTGGAGGCCCTGGTGC
CGGTCTCCCATGTCTCTGACATCGTTGGTCCGGTGAGTGAGTAGATGGAGA
AATTAGGATACGTAGTCTCCCGAACTAGATCGGAGCATTGTCGTCTTTGAG
CCTGTCTGTTGACAGAACTCACTCCTCTGTCCTATGAAGACCGCTGCCATT
GGGGCCGCCTGTCTGTTGACAGAACTCACTCCTCTGTCCTATGAAGACCGC
ACCCTAAGATCCGGAAGATGAAGCTTCCTGGCCGGGAAAACAAGACGGCCG
GGGTGTGGACCTGACCTCCAAGCTCTCTGTGATCAGTGTGGAGGACCCGCC
CTGGGTGTGGACCTGACCTCCAAGCTCTCTGTGATCAGTGTGGAGGACCCG
CCAGTGCGCCGTGTGCTGGCGATCCTTCTCTCTACGCGACTACCTGCTCAA
ACCTAGTGAGTGTTGAGACTCTGGGTCTGAGTGAAGCTGAGGGTAGAGGGA
GATGAACTGTCTGAGCCTGACCTTGTAGAATGGAGGCAAAAAAACTGATTT
GTAGAATGGAGGCAAAAAAACTGATTTAATGAGCCTGATCCAATAAAGCCA
AGTCAGACCTGTAGGCCTGATAGACTGATTAAACCACAGGTAAGGCAGTGA
GAAGAGGTGCTCTGAAGGCACAGACTTGGAAGCACCAGGTAGGGGATGGGG
GGGCTACCGGATCGGTCGGAAATGGTGAGCGTGCGCCGGGGTCTTGTGGCT
GAACACAACCTGTTCAAGCAACGACTAGATAAAGATGGCATCCCCGTGAGC
AGATGGAAATTCTGAAAACTGAATGTCAAGAAAAGGAGTCAAGAACAATTC
CCCATGACTGTGAGTCCTCTACTGTTAGTGAGGAAGACTACTTCAGCAGCC
CCACATCTTTCTGTGGGTGTGAATGTCATTAGGTCTTGCGCTGACCCCTGA
TGTTGATCTCTACACTATTGGCCAGTTTTGTCTGATGCATTGGCCCCAGTA
GAAAGAAAAGGACAGACCCTGTGCTTTCATGAAAGTGAAGATCTGGCTGAA
GGAGCCGGGCTTCGAGCCCGCGGACTGCAAGCGGAAGGAGGAGGCCGGGGC
TGAAATGAGAAACTTTGATCTCTGCTTACTAATGTGCCCCATGTCCAAGTC
AGGGGGTTGAGGTTATTGTAGACGTTAGATTGCGGGCACCGCCAGGGATTT
AGTCTGACTCCATGGAAGCGTACTTTAGATTGGAAGGCCGGGTCTCCACTA
CCTGAGTGTGATGAACGTGCCTGACTTTGACTTCCCTCCCGTAAGCTACAC
CTGCCGTGTCCTGACTTCTGGAATCTTTGAGACCAAGTTCCAGGTGGACAA
GCCGTGTCCTGACTTCTGGAATCTTTGAGACCAAGTTCCAGGTGGACAAAG
CCGCCTGCAGGAGGCTCTGAACCTCTTCAAGAGCATCTGGAACAACAGGTT
TGGGAAATCGAAGATTGAGGACTACTTTCCAGAATTTGCTCGCTACACTAC
AACGAGAACAAAGGGGCCTCTGAACTAGTGGCAGAATTGAGCACACTTTAT
CAGCGGAAGCAGCGGCCACGAACTCTCTGCGCTAGGCGGTAACTGTCACAT
CGACGCCGGCGAGTTCGTGGACCTGTACGTGCCGCGGAAATGGTAAGCGCC
GCCGGCGAGTTCGTGGACCTGTACGTGCCGCGGAAATGGTAAGCGCCCCCC
AGGCCAGCACCCAGGGTCGGACCTGTGGGCCAGAGCATAGCAAGGGTGGGG
CTGGGACCTGCAGCTCTGCCTTTGCTGGCTGGGAGGTGCACACGCGAGGTA
ACGGGGACTTGGTGCTCTCCTTCCTTCACAGGGGCGTTCTGACCGTCCTCC
CTGTGGGATTTTTTCATCTGTTATTTAGAAGGAAGCGCTGTAATCGTTGCC
GCAAACGCATGCTTGCCCCAAAGATTCAGACCAGCGAAACCTCACCTAAAG
TTCTTTTTCGGCTCTGACGAAACACTGAAGTCTGCGTAAGAGAGACTGTTT
CTTCTTGAAGTCTCCGATCTGTCCCTGATCCCATCCATGCTCAGGCCTTAG
TGGGGATCCCCCCTGGAAGAGGGACTCCAATGGGCATGCCCCCTCCGGGAA
CAGTCCTTGGACCATTCTGATCCAGTTCACCAGTAGGTTGGACAGCATATA
TAGGTCTCAGCCGGTCGTCGCGACGTTCGCCCGCTCGCTCTGAGGCTCCTG
GAAAATGCCCTGCAGTCTGCAGTGTTCTACTGTGAACTGCTTGTGTGTTGG
GTCGTCCGGGCTCTGGAGAAACATGTAGATTTGAGAGAGAACGACAGGTTT
TAGGCCTTCACCTGGTCTGTGGACTTATACCTGTGTGCTTGGTTTACAGGT
CTTTGACGTGGAGATCGATGTCAAGTGGCTCAACGAGAACGCCGTGGAGAA
TCCGAGCTTCGTTCGAGAACAACTGTGAGATCGGCTGCTTTGCCAAGCTCA
ATTGTGTCCAGCCAGGTACTGACTCTCCCCTTGATGCTGAAGCCTGGAAAA
GAAAGGCTGTCTTCTGAAAAGGACTTTTGGAAGTGAGATAACATCAGCTCT
GGCCCCACGCTGGAATGAATTCAGATAGCAGTGAAGGGCACACGTGAGAAC
TGACATGTAGCACCTGGACAAACAGTAAATGAGAAGACACATTGTTGTAAG
CTATCCCATCCGAACCCTGAAGCTTTCACACAACTCCTGTTGCTCTCCTGC
ACGCTGAAAGAGGTTGTCCCCGTGTTTGGAGGGTCCACCCTATCCCATCCG
CTGTCCCTTTCAAACTCTGGAGCTTTCTCACACCTCCTTCTCACCATCTTT
TAAAGAGCCCAGTGATTGTGGCTGCTCCTCCTAGAGGTGGGAGGGGGCAAG
GAGCCAACTGTGGAAAGTGACAGTTTTGATTGCAGGGCACACGTTTTTTTA
GTGGGGCATCAGTGATGGGACTGAGTACTGGATTGTCCGGAATTCATGGGG
CTGACTGTGGAGGACCCGGTCACTGTGGAGTACATCACCCGCTACATCGCC
GGCTGACTGTGGAGGACCCGGTCACTGTGGAGTACATCACCCGCTACATCG
AGAACAGTGCGGAAGATCTGTGCTTTGGATGACAACGTCTGCATGGCCTTT
GCCCCTGGCAGTCACCGGACTGATCTTCCACTTGGGCCAGGCCCGGACGCC
GGAAGAACAGGCAGGATCTGTCTTTTAGATGGGAGACGACGCCTCTGGAGT
TCTTTTAGCCGTACTCTGACAGCTGTGCACGATGCCATCCTTGAGGACTTG
GACTTCCGAACCTCAGGTGGACCTCTCCAAGGACATTCAGCACTGGGAATC
CTAGTCGGTCAGCGCTGGGAGGCGTTCGACGTGGCGGACGCCATGAGGCGC
GTCCTCCGGCCTGAGAACGCCCGAGTGAGGAGTTGGCCGTAGTGAGAGGGA
GAGCTGGCTTCTCTGACAAGACTCCTGCTCACACTGTCACCATGGCTTGTA
CGGCTCGAAGGACTTCGTCTGTAATTTTTAACCTCAATTTAATTCAATTAT
TTTCCTCAGGCTGGATCTCCAGAACTGTTCTCTGGAGGACCCTGGTCCAAA
CCTCAGGCTGGATCTCCAGAACTGTTCTCTGGAGGACCCTGGTCCAAACTT
AATGTCACCACTGTGGAAAACCATATAGGTCGAAGGCTGGACTTGCATATC
ATTTCTGAATCGTCATGATTTAGATTTGATTTGTCGAGCTCATCAGGTATG
ATGGAACTGACAGAATATCTTGCTTTGGGTCGGGGAGCTGCCCTCATTTTC
GTTTTTCAAAGTACTGAGAGGTTGATGGGACTGTTCGATTAGCTCCTCTGA
CTACTCTTCATCTTGTGTTGAGACTTCGTGGTGGTGCTAAGAAAAGGAAGA
TAGTCGCCTTCGTCGAGAGTGCCCTTCTGATGAATGTGGTGCTGGGGTGTT
GTGGCAAATGTTGTCTGACTTACTGTTTCAACAAACCAGAAGACAAGTAAC
GGCAAATGTTGTCTGACTTACTGTTTCAACAAACCAGAAGACAAGTAACTG
TGACTCGTTTGGATCACAACCGAGCTAAAGCTCAAGTAAGAAAAATATATT
CCATGGATGCCGGTGTGACTGAAAGTGGACTAAATGTGACTCTCACCATTC
GCCTCTGAGGCTGCGTGCCTGATCGTGTCTGTAGATGAAACCATCAAGAAC
CTCTGAGGCTGCGTGCCTGATCGTGTCTGTAGATGAAACCATCAAGAACCC
CAGGATCTCGGGCTCGGAACGAGACTGCACGGTGAGTGCGGCGCCGGGGCG
CCTTGGTTTGCCCACTAGGATTGTTTTAAGAAAATGGCAGACAAACCAGAC
CCATGAAGGAGATGGGAACTCCAGATGTGCGCATTGACACCAGGCTCAACA
TCCGTGTGCGGCTGTCCAGAAAACGTAATGAGGATGAAGATTCACCAAATA
CCATTGGACTGTGGTGGACTTTTGATAGATCTAGAAGTGGTTTTGGCCTTG
GCCTGAACAACACACCCGCATCAACTAGAGCTTTTGCTTTATTTTGGTGCA
CTTGGTCAGGAGCTCAGAACTCATCTACTCGGGGGAGCTGACTCGAGTTAC
GTTTTTTATTGGCTTGACTCAGGATTTAAAAACCGGAATGGTGAAGGTGAC
AGTAAGTAGGTAGGGACAGTGGGAATCTCATTCATCCATTCACGCACGTCA
GTATTGCAAGCAACAGTAGTCGCTGTTGGATCGGGTTCTAAAGGAAAGGTA
ACTCAAGGTCAGTCTGAGCTGACTCTGTTACTGAAGATTCAGGAGTATTGC
CCAGCGTGGTCTTGAACTCCTGACCTCAGGTGATTCACCAGCCTCGGCCTC
CTGTTATAGTAGAGGTAGGTGGAATTCTAATATTCCCTGCTCTTTAGATTT
GTGGACACAAGAATGCTGACTAAAATAATTCGGGATAAGGTATAATCATCA
CATTGGTCAGGCTGGAGAATTTGATTACTCAGGATCTCAAGCTGTAAAAGC
ATGAACAAAGAATGGCCATCTAATTTAGATCTTAGAAAAGAGTTGTCTGAA
CAATCCTGAGACTGTGAGCACAGACTTTGATGAGTGTGACAAACTGTACTT
AATCCTGAGACTGTGAGCACAGACTTTGATGAGTGTGACAAACTGTACTTT
CTGAGACTGTGAGCACAGACTTTGATGAGTGTGACAAACTGTACTTTGAAG
ATTTGCAAAGTCTGTGGACTACCCCTGCTTGTTGAGGCCTTCCTATGTTTT
AAGTGGATGAGGAACAAATGAAATATAAATCGGAGGGGAAGTGCTTCTCTG
GAATGCTGTTGATGCTTTGATTGACTCCATGAGCTTGGCAAAGAAAGATGA
CCCTTCACTCTAAACAGGCCAAACGTACCAAGAAAGTCGGGATCGTCGGTA
ACGGTAAAGTCCGCCATCAGAAGACTGAAGGAGTTGAAAGACCAGTAGACG
ACGTATGCGGGCGAAAACGTCTGACTTCCTCAAGGTGCTGAACCGCGCACG
GAGGGCAAGGAGGAACCTGAACCCCTATCCCCGGAGCTGGAATACATTCCC
TTGGCCGACCTCAGGGACTCAGAAGTTGCAGCCCATCTGCTGCAGGTACTT
GCCAGTGAGGAGGACTTGCAGACACTGGATCGGGAGAGGGCTACATTTGAG
GTCCTGAACCGTGGACCCCTGAAACTGGTCTGGTGACAGATGCCTTCAAGC
GTTTCTTATCAGAACCCCTGAACAGTGCCCAAGTGTTGTCTCTTTGTTGTC
ACTGGCTGCTCTGAAAAGCCATCTTTGCATTGTTCCTCATCCGCCTCCTTG
ATCGCCAGAGTCCCTGAACTCTCGCTTTCTTTTTAATCCCCTGCATCGGAT
CGCCAGAGTCCCTGAACTCTCGCTTTCTTTTTAATCCCCTGCATCGGATCA
TCCCCTCAGGTTGTTCTCTGATTCTTCCTCCCAACCCCAGAGACTGCAGAT
GGCCTGCTGCGGAACGCGCAGGAGCTGCTCGGGCCTCGTCCGGGACTGCGG
GTCTCTCATGATTGAAAGCATGATTTAGATCGGATACGGCTTTTGCTAACC
ACAGTAGACACTCAAAATGAACCCTTAGATATGAAAGAGCCCGATGAAGAA
GAATCAGGTCTAGGAAAATCGACTCTCATAAACAGCCTATTCCTAACTGAT
TTCCTGGATCTGAGGATGTGAAACTTAAATTTGAAGAGGTAATTTAGAACA
GGTTTTGCGGATTGCCACTGATGATTCCAAAGCAGTCTGTCGTCTCAGTGT
ATCAACCGCCAGATCAACCTGGAGCTCTACGCCTCCTCCATTTACCTGTGC
GATTTGCCTTTGTGGAATTCGAAGATCCTAGAGATGCAGAAGATGCAGTAC
AATGGACTCGAAGACTCCATTGGACTTTCAAAAATGGTTTTCATCAATAAC
ATGGACTCGAAGACTCCATTGGACTTTCAAAAATGGTTTTCATCAATAACA
TGGACTCGAAGACTCCATTGGACTTTCAAAAATGGTTTTCATCAATAACAT
GTAACTCTGCGTGGACTATGGACAGTCAACAATATGTACTTAAAAGTTGCA
TGAAGTGTGGAGTTGTAACTCTGCGTGGACTATGGACAGTCAACAATATGT
CTGACCAACTGACTGAAGAGCAGATTGCAGGTGAGAAATACTCAGCTAGAT
ACGGGAATGGATTGTGGTCTCAGTTTAGATGAAGACAATATGGAATTTCAA
ATATCTTTTCTGTTGTGACAGACACTTCACATACTGCTGGTAAGAATTTAA
TTGGTATCAGTCAGTGCTCTGACTCTTGCAACTGAAACTGTTCGGAGCATT
TGGTATCAGTCAGTGCTCTGACTCTTGCAACTGAAACTGTTCGGAGCATTC
TTACCAGTGCTGTGGAGCATCCGAGTGTGCCAGAGTCTCCAGAATTCGTCA
CAGATCAGACAGGCTGTGAAGAAGCTCTATGACAGTGATGTGGCCAAGGTC
GCGCACTATCCAGTTTGTGGATTGGTGCCCGACTGGATTTAAGGTATGACT
ATAGGGCATGTGAGCTGGATTTAGATCGTAGTGAGACAGGTTAGTTTTACC
CGTGTGGAAACACCTGATGTCAATCTAGATCAAGAGGAAGAGATCCAGATG
TTAAGGAGATTTTGGGCTGAGACGATGGGGTTTTCTAGATATACAATCATG
TCCTACAAAGGACATGAACTCATCCTTTTTTATGGCTGCATAGTATTCCAT
TTAATTACGGATGTAATTCTGTGTATCTTACTGTGACTCCGAAAACTGTAG
TTGCAGATCAGTGTAGAACTGGTCATAGAGGAAGAGCTAGAAATCCAGTAG
GCATTCCAGCCTTGGACTCATTGACTCCAGCTAATGAAGATCAAAAAATTG
GGAAGTTTTTCAGAGAACTGAACTGTGGAAAAATGACCTTTCCTTAACTTG
GATGACTGATTACCTGAGAAATAATTGATGAAATCTCAAGAAAATTCCTCT
TTGGTTATGTGGATTTTGAATCTGCTGAAGACCTGGAGAAAGCGTTGGAAC
AGGACCAGGACCTGATCACCATCATTGGAAAGGAGGACGCCGTCCGAGAGG
AAGTTAGGTCAGGCGTTGACTGAAGTCTATGCCAAGGTAACTGCCTCCGAG
CCTGGCAACTCCTCATCCTCTTCAGTGATGGCGAGGCGGAGGACGGGGAGC
ACTTCTTGCTTTAATACTGACAGGCTCTGCAATGCCAGAGGGAGGCTTGTG
GTCCCAGCTGGCGTGCTGGACGAATTCGGAAACACCTTGGTCTTACTTCCC
TTTTCAGTGTGCGACTCGTCTCTGTTAGGTGGTAGGAGCCAGTTTGTGTGG
TGTCGCATGTGTGTCTCCTGTCGACTCTGCAGTTTGTTCTCAGAGCAGAAT
GAAGATGCAAGGCTGGGAAGAAAGGTGGGTGCGCGGCGGGCCTGCTCTGGG
GCCATGTTCTGTGGCAGACTGAACATGCACATGAATGTCCAGAATGGGAAG
AGACTGCTGAAGAATTGATGAATTTTAGTAAGGGAGAAGAAAACCTCATGG
GCACGGATTTGGAGATTTGAGCAGTTAGAATGGAGGAGCATTTTATTGGAT
GGCCGTATGTAACAGCTGACCAACGTGAAGATACTGGTACTTGATAGCCTC
TAATTTGTTTTCCTGCAGATGGAACTCCCAAAATTATTTCTGCCTTTAGTG
GATGCGGAAAAGGCTGTGATTGACTTGAATAACCGTTGGTTTAATGGACAG
AGAACCTGCTCCACAGAACCTACTGTAGGTGGAAGAGCAAGAGTCCCTCCC
TTTGTCTGTCAGTCAGTTCACCCTCTGTGATTCTCCATGGACCCGCATTGC
TTCCGATTTGCCTCTGAGAACGATCTCCCAGAATGGAAGGAGCGAGGCACT
ATGCGGAGGGACAAGACCCTGAAGATCTGTGCCAACCACTACAGTAGGTGG
AGTGGCGGAAAAGCTAGAAGCTCTCTCGGTGAAGGAGGAGACCAAGGAGGA
CAATGTGGGCTGGAACAACTCCACCTTCGCCTAAGAGCCGCAGGGACCCAC
AATGTGGGCTGGAACAACTCCACCTTCGCCTAAGAGCCGCAGGGACCCACG
GAGGAAGAGGACGTGGAATGGGACGTGGAAACATCTTTCAAAAGCGAAGAT
CCCACCTGTAGATCCAGATGAAGACTCTGACAACAGTGCAATTTATGTACA
CAGCAGAGCCTCTGACAGTAAAGTTTTGCTCCAGCCACCTGTCTGTTTCTT
AGCTGGACCAAGCTGACTGAAAGATTCTTCAAGAATACACCTTGGCCCGAG
CATTCAGTCAGTACCGCTGTAAGACTGCCAAGAAGTCAGAGGAGGAGATTG
TAGTTTTCTCTGCGCGTGTGCGTTTTCCCTCCTCCCCGCCCTCAGGGTCCA
GTTGCTGTAACCGACAAAGACACCTTCGAATTAAGCACATTCCTCGATTCC
GCCGGAACAAGCAGTGGACCTGACATGTAAGGAGGTTGAATAGAGTAGTTC
ACTCTTCTGTGTTTTGATTTTCTAGTGCCCAAGGTTGAAGCAATGAATAAA
GTCGCCCTCAAGGTGACCCGCCTACTTTGCGGGATGCCTGGGAGTTGCGAT
GCAAGACTGTGCTCAAGCTGGCCTCTGAGGAGCCTCCTGATGATGAGGTAA
CGGAGGCCACAGCAGACTGGGAACATAGCACGGAGGGCAGGCATGGTGTGG
CAGATCAGACAGGCTGTGAAGAAGCTCTATGACAGTGATGTGGCCAAGGTC
TCTAGGGGATGGACTGAACGGACAGTTCCAGAAGTGTGACTGGCTAAAGCT
AGCTGTAAGACAAGAGCTGAATAAGTAGATGGAAGCTGTACCAAGTGTAGT
TTTCTCTCCTTGCAGCTGAACTCGTTTGAGCAGCTGTGCATCAATTACACC
TTCTCTCCTTGCAGCTGAACTCGTTTGAGCAGCTGTGCATCAATTACACCA
CTTTGACAAGAGAGACAACTCTGACTTTGGTAAGAAGCGTGCCTGGGGAGC
TCAAGGATGGTGGCCGGAGAGACTCTGCAAGCTATCGGGATCGTAGTGAAA
CTTCGTGATTACACCCAGATCAACGTAGGCAATCTGGAGTTGAGTGCCAAC
TGGCCGATGACTATGGCAAATGTTCTAGATTGAAGAGTACTTGTATTTATG
TATGGTGAAGTGACCAATGACTTTGTCATGCTGAAAGGCTGTGTGGTGGGA
CGCCCGAGACAGACTGCGGAACCGTTCCTTGTTGCCTTCCTTCTGAGAACA
CCCGAATCGGACAGTGTAGAACCATTCTCTACTGCCTTCCTTCTGAGAACA
GCAGCAGGTACCTGTGAACCAAGTGTTTGGGCAGGATGAGATGATCGACGT
GAGCAGCAGGTACCTGTGAACCAAGTGTTTGGGCAGGATGAGATGATCGAC
CTCGAGGCCTCCGGACCTTCAAGACTGTCTTTGCTGAGCACATCAGTGATG
AGGTGAACTCCAGAAAGCCATTGACTTATTCACAGATGCCATCAAGCTGAA
TTGCTTGGGCCTCCAGACTCTGTGGTTGATGTGGGGAGTACAGAAGTCACA
GGCTGATGAGATCGAGAAGATTTTGTGCCACAAGTTCATGCGCTTCATGAT
TGATGATGCGAGCAGAGAACTTCTTTATCCTTCGAAGGAAGCCTGTGGAGG
TTGTTTGCTTCCTGAAGGAATGGGTTGGGCATACCATCTGTAATGATTTCC
TGTGGACTTGTGACGAAGTTCATCTTAGATACTGAAATGCACACTGAAGTA
CCTAGAGTTCTTGGATGACTCTGACTCTCATTTAGAAATCCAAAAGGTGAG
AGAGTTGGCTGAAACAAAGAATTTGTCCTGTATGGAAAACGGGAGACTTTG
CTGGAAGGAAGTCGTTCCTCAACTCTCCCCAAGGCACCTGTCTCCAATCAG
AAGAAGCAGTCTGATGTCATGCGCTTTCTTCTGAGGGTCCGCTGCTGGCAG
CGCCGTGGTGGCCGAAAACGCCCAGTTCCTAAGGGTGCAACTTACGGCAAG
CTGTGGGGCTCTGAGAGTCCTGAATTCTTACTGGGTTGGTGAAGATTCCAC
TGGGGCTCTGAGAGTCCTGAATTCTTACTGGGTTGGTGAAGATTCCACATA
GTGATGGTGCGACTGATGTTGACTTTGACTCCAGTCGTGTGTATGCTGTCT
CACACTCCAGAAGGAGCTGTATGACTTTGCTAAGGAAAATATAATGGATGA
CCCATGGGAGGTCATGCCTGATCTGTACTTCTACAGAGATCCTGAAGAGGT
ATGGGAGGTCATGCCTGATCTGTACTTCTACAGAGATCCTGAAGAGGTAAG
GGAAAATTGGTCGCGATTGTAGATGTTATTGATCAGAACAGGGTAAGTGTC
GTTCTAGGCTTTGGTCGATGGACCTTGCACTCAAGTGAGGAGACAGGCCAT
AGGCTTTGGTCGATGGACCTTGCACTCAAGTGAGGAGACAGGCCATGCCTT
GTGTCGACTTAAAGACCCTCTGCATTAGTCCTCGGGAGCACTGCTGGGTTC
CTCTGGCCTGTGGAACATGTCTGACTGGATTTGGGATGCACGCTGGCTTGA
ACCTGCTGACTGCACTCTGCCAGGCTTCCCAATGCTTTCACTCTTATCTAC
CCTGTGCTGCGGATGAACCTGTGACTGTTTTGACGGTGATTTTGGATGCCG
CAAAGGCTGTGCAGAAAAGTCTGACTACATCCGGAAGATAAATGAACTGAT
AAAAACACAGAAGTCTGTGATGAACTAATGAGCAGACATAACATCTACGTG
ACTGGATCTGACTGACTGTGCTGAGTCTGTTCAATCCAACCCTGAGCTTCA
GGCTGAACAGTTCGGGTGGACTGTCTATATAGTTATGGCCGGATTTGCTTT
GAGCACAACTGGACTTTCTGTAGGCTAGCCCGGAAGACAGACGACTGATCT
GAGCCCCTGTGCTGCTGCGAGTACATAGATCGGAATGGGGAAAAGAACCAC
TTCCCTGGAACCAGAACTTGGACCTTCTCGCTTCTGTCCTCCGTTTAGTCT
CTGTCAAGGACTGTGATCCCACCACTGGGGAGACTGATGACGAAGGCTATG
TTGATGGTTTGCTGATTGACCAGATTCAGAGAGATTTGTAAGTATGATCTT
GATAGCAGCACGAGGACTGCTGTACTGCAAAAAAAGAAGACCAAAAGATTA
AGATAGGGACCGGTGAACACCTGATTCCAAACATGTAGGATGGGGGTCTTG
GCTGGAGAGTGTGAACCTGCTCATGTCCCCACAAGGTGAGGTCCCTCTCAC
GAACTGGAGATGCTCGTGGAACGACTAGGGGTGAGTCACGATGTTAACATG
GACTGTGAACTTCCGAAAGCTGTTGTTGAATCGATGTCAGAAGGAGTTTGA
AGACACCATGATGGAACTGAGGATCTGAGGAAGGGAGGCTGGGGGTGGCCC
TTGTAAAGACTGGGGTGGACCTCTTTCTTAATGTCCAATGTCCTTTGTCTT
AAGTCGTGTTCTGATCACTACTGACTTGTTGGTAAGTCTCTTAATGCTTTT
GAGATGTGGTGTCTCGGTGGATGACTCTGGAGATCCGCGAAGGAAGGTGCG
GTGTCTCGGTGGATGACTCTGGAGATCCGCGAAGGAAGGTGCGTGTGGTTT
GTTTTGGTAAGACTAGTCTGAATCGTAGAGGAAGAGTAATGCCTGGAAAGA
ATCCGGCACCAGTCAGACCGATATGTCAAAATTAAGGTATGTGGTCCTGGG
AGACCCCTTGTGAAGCCCAAGATCGTCAAAAAGAGAACCAAGAAGTTCATC
AGTACAAAGCCGCTCTGAAAGCCGATGCCCAGGACTAAGGCCCACGGTCAC
ACGCTGCTCAAGAGAGAGCAGCAGATTGATGAGAAGGAGCACACACCTGAC
GCTCAGACTCTGATATTGAAGTTAATGGATCAAGTAGCACCACCTATGGTA
GTGGACTGGCTGGCTCTGTTAGAACTCTGTCCAAAAAGTGCATGGAATATA
TGGGCTGCCAGGCTCTTCAGGAAGGTAGACTTGGAAGGCACACCTCAGAAA
ACACTGTGGACTTCGAGCGGGAATGTGGCGTGGGTGTCATTGTGACCCCAG
TTGGACCCCATCGACACTGTGGACTTCGAGCGGGAATGTGGCGTGGGTGTC
GGCCCCCAGGACTGGAGGACACCACTAGTAAGAAGAAGCAGAAGGATCGAG
CCTACGAGGGAGGAACACCTGATCTTACAGAAAATACCACCTCGAGATGGG
AAGAACGAAGAGATTCTGAATTCCCTCAAGTACGTCCGGCCTGGTGGTGGG
CGCCAAGAACGAAGAGATTCTGAATTCCCTCAAGTACGTCCGGCCTGGTGG
CGGCGCGAAGAGGCTGGACTCGGATTCGTTGCCTGAGGTGAGCGGAAGGGT
TTCAGAGTAGATATCTCTGCCAACATGAGGACAGAAGGACTGGTGCGACCC
TTGGGAAGCGTGCTCGTGCCCGTATTGCCAAGGGGCTCAGGCTGTGCCGGC
GGTGTCAGCCGCAAGCTCGATCGACTTGCCTACATTGCCCACCCCAAGCTT
GTGTCAGCCGCAAGCTCGATCGACTTGCCTACATTGCCCACCCCAAGCTTG
TGTTCCGCGAAAACTCGGACAAGATTAACTGCTTCGATTTCAGCCCCAACG
GGCTGTGCCACCCGCAACAGGACGGTGCCCTTCTGCAGCACTTTTGCAGCC
CCCGAGTTGGTGGAAAACGCTAAACTGGCAGATTAGATTTTTAAATAAAGA
TTCACTTTTTGTTGCAGGGTCGAGCTGTGCAGTTTTAGCGGGTACAAGATC
GTAGTCAGTGACTTAACCTGAATTGTAAATGTTTGTAAAGGGTTAATTGTC
CCTGGACTCCAGTGAATTCCTGAAGTTTGTGGAACAGAATGAAACTGCCAT
CCTTGCTAGACTGTAGTTACTCAAGTGGAAGGAAGACACTCAGAACATGGA
TGTTACTTTTAATATTTCAAAGATCTGACTGCAGCCATGAGCAGCAATGAG
TCGGACTCGGTCTCTGACCCCCAACTCGGTCCCCTAGTCCGGCCCCGGCTC
TAGCAGTTGGACTGACCATTGCTGCTGCAGGATTTGCAGGTTTGTTTATGG
GGTATTCTGAAGATCGAAGCCTGTGTAAAATGCTACCAAATGGCAAAAAGC
ACCCTGGAGCTGCAGAACCTGATGCTATGTGCGCTGCAGACCGTCAATGGA
GAGCTCCACGGGAAGAACCTGGAACTGGGGTAAGGAGGCCCCGTCTCCTGT
TTAGAGTAGTAGAACCTGAACAGACTAGGTAAGAAGGGCCAAGATTCTTGT
GGTGAGTTTGTTTGGACAACCTAACTCAGCTTTATTTGACATGGAACCTAA
GAGGTGTCAGACTGCTGAAGCCGACTCTGAAAGGTATGTCATGCATGTCTA
TCGTGTATTTTCAACATCTATTTAGTGATCATGAAGTTCCAGAACCAGAAT
TACATAATAGGCAAGTAGAGAAATCTAGAAAGGAAAGGCCACAGGCTGAGG
ATTAATTCAAGATGGATTAAAGACTTAAACGTTAGACCTAAAACCATAAAA
GCTGCAAAATTTTGCTTTGCTGGACTTCTTATAGGCCAGACTGAAGTGGAT
GAAAATCATTGCGATTTTGTGAAACTTCGAGAGATGCTGATCCGCGTGAAC
CTCATCGCCTGGATGCTTCTGAAAATAGGTTGGGAAAGCCGAAATATCCTT
CAGGTTCGTGCTGTAAGACCTAAAGTTCTTATGAGATTGTCCAAAACAAAG
AGAAGAGGGATTTGCCTTCCAACCTTGTGTACATAAGAGTTCCAGTTAGAA
GAGCGGAACCAGTACATCTGCAGGGTAAGGTGGCAGTGCTCGTGGTGAGGC
AAGAACGTCTGCGTCGTGCACTGCATGGTGAGCTCGAGGGCCGTGGGCTGG
CTCCTCATCGGCTGGGGACGTTCTCTGCCCGTGCTGGGCCTGGGGCTGCTG
TTCTCCGGCGAAGAACTGGACAAGCTCTGGCGGGAGTTCCTGCATCACAAA
AGAGTTAAGTGGCTGTCCTCGACTGTGCCCATACAGCAGCCAGCTTTCTTC
TCTATGTCTCTGAAAAAGGAACTGTTCAGCAGGCTGATGAATAAGATCTAA
GTATCTATGTCTCTGAAAAAGGAACTGTTCAGCAGGCTGATGAATAAGATC
ACCGTTCGGACTATTTGTAGTCATGTACAGAACATGATCAAGGGTGTTACA
AAGGAACTGGCTACCGTTCGGACTATTTGTAGTCATGTACAGAACATGATC
AGGAACTGGCTACCGTTCGGACTATTTGTAGTCATGTACAGAACATGATCA
CCCAGAGGAACCCTGCGGAGGGACTTCAATCACATCAATGTAGAACTCAGC
TTCTCAGCAATCAGACTGTCGACATTCCAGAAAATGGTATGAGACTTGATG
TGTTTGTGTTTCAGAATGAAGACTATTCTCAGCAATCAGACTGTCGACATT
TGTTGTTTTCCAGGCTGCCAGAAATTGTCTAGTAAGTGAGGCGGGAGTTGT
TACTCTGCAGGTTTTGTTGTGAGTGTTTATAACAGTATTTTGTAAGCTGCC
CCAAGGACATCTGGAATGTCACTGGTGCCCAGGTGTACTTGAGCTGTGAGG
GCGGCAGCGGCGGAGACACTAGCACTATGTCGGAGGAGCAGTTCGGCGGGG
TTTAATGTTCTGTGATACAGAACTCTTAAAAATGTTTTTTCATGTGTTTTA
TTAATGTTCTGTGATACAGAACTCTTAAAAATGTTTTTTCATGTGTTTTAT
ACACTTCTGATGAAGAGGATGATGATGGATCTCCAGGAACTGAACTCCCTT
TTTGTTTTCACTGGTAGAGCTGATCTAGATTTGATGAGCAGATTGAGAGAC
GTGTCTCGGTCCATGACTCTGGAGATCCGAGAAGGAAGGTGCGTGTGATTT
CCGGACCAGAGCTTCCTGTGGAACGTTTTCCAGAGGTGCGGCCTGGCACCG
CGGACCAGAGCTTCCTGTGGAACGTTTTCCAGAGGTGCGGCCTGGCACCGC
GGACCAGAGCTTCCTGTGGAACGTTTTCCAGAGGTGCGGCCTGGCACCGCC
CGAGGGGGCACACGCTCTCCTCACTTTACCTGTTCGGGTCTACACCGCCCG
GACCTTCTGCCGGCTGCTGAACCGGTGTGGCGAGGCGGCGCGGAGCCTGCC
CCTTCTGCCGGCTGCTGAACCGGTGTGGCGAGGCGGCGCGGAGCCTGCCCC
GGGCAAGAATGCGCATGGCACGTTGTAGAATGGAAGAGCCATCCGGTTTTA
GCATGATGGATGTTGATCATCAGATTGCCAAGCTGATGGTGGAACTGTCCA
AATGCCGTCCTCACTGTAGCAGATATGGAGCGGAGAGACGTTGACTTTGAG
GTCCTGGATTTCCAAGATCCGCGTCTGAAAGTGCAGTACATCGTTTGTACC
GCAGTACATCGTTTGTACCTGAAACTGCCGCCACATGCACTCCTCCACCGC
TCTACTGAGGACAGTGAAACCTGAGTTTGAGAAGTTTTCCATGGAGGTGAA
AAAATTTCTGTAGAAGCTCAGGAATTATGATTAATCACCATCTGCCTCCAG
GTTGAGGACTTCTCTGTCCGATGTCTACATTCAGGTTCTGACTTCATATCT
CCGGACTGAGGCCAAGAACAGCTCTTGGGGACATTGGTAACAAAGTCAGTG
AACTTGTTGCCTTAGACACCAACTCTACAACATTACCTGTCATATACTGAA
CAGGCTGCTCTCAGAACTCCTGAGCTCAGGCAGTCCACCGCCTCGGCCTAC
CTTGGTGCGGATAGTCTGACTAGTTTAAGGAGACTGGCCGAAGCTCTGCCC
AGGACTCCAGCTGTAGGCTCAGCTCTAGAGAGGAAGACTGAAAACAGAAAG
AGGCATGGATGCTGCTTTGGATGACTTAATAGATACTTTAGGAGGACCTGA
AGGACTTCTCTGGTCCACAAAATGCTTCATCTCTTGTAAGTCCAAAACTCT
GACAAGCTGGTCAAGGTATGGAATCTGGCTAACTGCAAGCTGAAGACCAAC
AGAATTGAGGGAATTACTTCTTTCTTTACATCCAGCATTGCCCATGTACTC
TATTAGTCAGTGGAGGAAAAGAAATTAACCTGGACTCCCTCAGTAACAGCA
AACGAGTCAACCGGATCGGTGACTGTGGAGGGCGAGCTGAGCCCTGTGCGT
ACGGTTCCCTGTCTCTGAAAGACCTTTCTCTGGAAGAGGAGTCTGCATTGT
CGGTTCCCTGTCTCTGAAAGACCTTTCTCTGGAAGAGGAGTCTGCATTGTA
GCAGTTGAGAGACTGTTGGAGCCTCTTGTTACACAGGTAAGAATCTGAAAA
GTTGAGAGACTGTTGGAGCCTCTTGTTACACAGGTAAGAATCTGAAAACAC
AGACCCCTGAGGAGTTGGATGACTCTGACTTTGAGACAGAAGATTTTGATG
CCCTGAGGAGTTGGATGACTCTGACTTTGAGACAGAAGATTTTGATGTCAG
CCTGAGGAGTTGGATGACTCTGACTTTGAGACAGAAGATTTTGATGTCAGA
CTGAGGAGTTGGATGACTCTGACTTTGAGACAGAAGATTTTGATGTCAGAA
TGACTCTGACTTTGAGACAGAAGATTTTGATGTCAGAAGCAGGACGAGCGT
AGCTGGTTGGCATTCTGGCCCTGGTTCATGCCAACTCTTGTGTTGACTACC
GATGAGATTGTGACACTCAAAAACATAGATTAGAGAGCATAAGATTTGAAA
GAGACCCGCGGGTGCTTTCCAGCTCTTTTACTGCTGAAGTTCAGCTCCTTT
AGGACCTCAGCGGGTAGAACACTGCTCCTGGCACAGTCCCCTGGACCGTTT
ATTTATGTCTTCGTGTTCTGAATGTTAGATGGAAAAGCAGAGGAGCAACAC
GCCCGTTCAGAACAAACAAAAGAAATAGATCGAGAGAGAGAGCAGCACAAA
TTCAGAGGTGAGGTCCGTCTGAATGTCGAAGAGAAGAAGACTCGAGCTGCC
CTCGCCGGGGGAATGCTGGGGATTGTCTGGCTAACCCAGCTGTTCCCTGGG
GTGATGGCCGGTGGACTGTTCGCCGTGGATCGGAAGTGGTTCTGGGAACTC
GGTGTGATTCCGTCCTGCGCGGTTGTTCTCTGGAGCAGCGTTCTTTTATCT
GTGTGATTCCGTCCTGCGCGGTTGTTCTCTGGAGCAGCGTTCTTTTATCTC
GTGATTCCGTCCTGCGCGGTTGTTCTCTGGAGCAGCGTTCTTTTATCTCCG
CGGTTGTTCTCTGGAGCAGCGTTCTTTTATCTCCGTCCGCCTTCTCTCCTA
AAAGGACCTAGTTCTGTAGAAGACATTAAAGCAAAAATGCAAGCAAGTATA
AAGGACCTAGTTCTGTAGAAGACATTAAAGCAAAAATGCAAGCAAGTATAG
GGAGAAAGGACCTCCTGGAACTGACTTCTTCTGTCAGGAGGACTGGTTTCC
CTGCAACCGCCAATGCTTCCAGTCTTCTTGGAACTCTACTGCTGACAATTT
CCTGTGATTCTGGCTCTCAGGATCTTTGTAGGACACAAGGCTCAGCCTTCT
TTTTCTGCAGTGCTTTTTCTCATCTTAGCTTGCTCTCTCCTTCGTTCAGCC
TGGGATTTGTTATTTACAGGTGGATTTTATCCAAAGCCAAGAAAGACGATA
GGCCAGATGCAGATCTGAAGACCTATTTTACTGATAAGAAAACACATCTTT
AAGATCTGGAACCTTTCAGAATGACTCCTTTTAGTGCTATTGGTTTGGAGC
AGCTGTGGTCCATGACCTCTGACATTTTTTTTGACAACTTTATCATTTGTG
CCTGTTTCTGTAGAAAAGAAAACATTTAACATAATGGTTGTGAAATGTAAC
ACTTGGGAGGGTCAGGCTGTGGCCTTCTGGAGCAGGTGGCTTGTTAAGGAA
CATTTCTTTTACTCTGTGTAAAGACTTGAGAAGTCTAATTCACAGGCAAAC
CTTCTGGTCCATCGGAGGATCCGAGTGTGAATTTCCTGAAGAACGTTGGGG
TCTGGTCCATCGGAGGATCCGAGTGTGAATTTCCTGAAGAACGTTGGGGAG
AGGAACAGATGGAGTCGGATAACTGTTCAGGAGGAGATGATGACTGGACCC
CGAAGGGCCAAGCTCTCTGGACCCCTCCCAGGAGGGACCCACAGGGCTGAA
CTGAACGTGATGGCGGACAACTTTGTCTTTGACGGGTCCTCCCTGCCTGCC
CCCGACCAGAGCTTCCTGTGGAACGTCTTCCAGAGGTGCGGGCTGGCACCG
GCAGCGAGTAAAGTCTTGGACAGACTTAAACCAGTTATAGGGGTAAACACT
GTTTCTCAGCTGGATTCTGAGCTGATGGACATAACTAAGGTAATAAAAAAG
AATATGGTTACTTCGGAAGAAGAAGTGTGGCCCTAAAGCTACTGTAACATG
AGGGAACGTCATCGTTTGGAAAGCGTCGCAATAAGACGCACACGTTGTGCC
GTGCAGACGAAGGGAACGTCATCGTTTGGAAAGCGTCGCAATAAGACGCAC
AGAATCCAGGATGATGATCCCAGATTGCCAGCGCAGGTTGGAAGCCGCATA
GAGGCAGTTGGAAGTTATGACACCATGGATCTCTTCAGGCACACTACAGAA
TTTCCTTTTCCAGCTTCTTGGACACTTAATGATTGTTGGCAAGAAATGTGC
GCTCGGCCTGGTGGCGACACGATCTTTGGGAAGATCATCCGCAAGGAAATA
CCAAGGCTCAGGTCGCTCGGCCTGGTGGCGACACGATCTTTGGGAAGATCA
GGTATTAAACTGACACTGTCAGCTCTTCTGGATGGCAAGAACGTCAATGCT
CTTGCACGTGGACTGAAGCTGACCTTCGATTCATCCTTCTCACCTAACACT
GATGGACTGAGTACGGCCTGACGTTTACAGAGAAATGGAATACCGACAATA
GTTTGGGACCAAGAATTCCTGAAAGTTGACCAAGGAACACTTTTTGAACTC
GTTACTTTTGCTTTCTCTGAGAGACTGCAGATAATAAGATGTAAACATTAA
CAATTTCATGATCTCATGGAACTGTTTAGAATTGGTGGCAAATCACCAGAT
AATTTCATGATCTCATGGAACTGTTTAGAATTGGTGGCAAATCACCAGATA
CATCTGAGCGAGAAGGCTCTGGAAGTTCTGGCACTGGGGAACAAAAGGAAG
GTTGTAATCCAGTCTTCTGGTGGATTAAGCAAAGATGATATTGAAAATATG
AAAGAACGTGTGGAAAACTAATGACTGAGCACAAACCTGTTGAAGATGCAG
AGAGACGAATGTCCCTTTGAACAACTTCAGTGCTGATCAGGTAACCAGAGC
GAGACGAATGTCCCTTTGAACAACTTCAGTGCTGATCAGGTAACCAGAGCC
GAACGTGGACATATAGAGGTAGCTCTAGATGGAGAAGGGCACTAGGTGTCA
TATCAATTTGTCCACTCCCAGGTACTTGGATTATGGAGAAGAGAATTGGAA
AAATCCTGGCCACTCGGACCAATGCTGAAATCCGGGCCATCAATGAGGCCT
AATGACTGACCTGAAGTCTGAGATCTCTGGAGACCTGGCAAGGCTGATTCT
CCAATGCCTTCTGACTGAACTCCTCTCTGCCCTGAATACAAGAGACCCTAA
ACCGAAAGCGTCTGAACCGGAATGCTCGACGGAAGGCAGCGCCGCGGATCG
CTCCTCCGCTGCAGGACAAAGACTTTGGAAAGCAGGCGCTGCGGAAGGAGC
TTTCTTGGTGCAGAGGATCTCTGACTTCCTCCAGAAAACACCATCCAAGCA
GGCTACACGGACAACCTGGTGCGAGTGTGGCAGGTGACCATTGGCACACGC
TGTCATTTCTTCCCTGCAGACTCTGTTTGCTGGCTACACGGACAACCTGGT
ACTGTCATTTCTTCCCTGCAGACTCTGTTTGCTGGCTACACGGACAACCTG
TCACTGTCATTTCTTCCCTGCAGACTCTGTTTGCTGGCTACACGGACAACC
GCCCTAACCGCTACTGGCTGTGTGCTGCCACAGGCCCCAGCATCAAGATCT
TATGCAGGTATGGAACCTGGCTAACTGCAAGCTGAAGACCAACCACATTGG
CGACCCCTCAAGCTCCTTCCTGTCTTGCAGACTTCTACCAGGACGAGTTTA
CATTATTCTCAGAGCTCTCTGTGACTACAAACAAGATCAGGTGTGTACTCA
CCCCATTCCCTGCTCTGAGGAACAGTGTGAAAAAAAGTCTTTTAGGAGATT
CCATTCCCTGCTCTGAGGAACAGTGTGAAAAAAAGTCTTTTAGGAGATTTA
AAAATAGCCTCAGACTGGATGGACTTGGATCAGGAAGGAGCATCCTAACAA
AGTTCAAGCATCTGCTCTTGAGTCTTTCTTCCCCCTACAGTCGGATTCCGG
TGGATGTAGTATATGCCCTAAAACGTCAGGGGCGCACTCTGTATGGCTTCG
TGAAGGTGTTTCTGGAAAACGTGATTCGTGATGCTGTGACTTACACGGAGC
GCGGAGGACTGTAGGGGTTTGAATGTGGTCATCCTTAGGTCGCTGGTTCGA
GGGCAAGTAGAAGCCTGGATTAGTTTGCAGCAACTCAATCCCAAAGGAACC
TCGTGTTGAGGATTCTGGTCTCCAATGGAGGCGTGGGTTCGAATCCCACTT
GGCTGCTGTCTTCCGTGGTCGGATGTCCATGAAGGAGGTCGATGAGCAGAT
GTCGGATGTCCATGAAGGAGGTCGATGAGCAGATGCTTAACGTGCAGAACA
GAGGCTGAGAGCAACATGAACGACCTCGTCTCTGAGTATCAGCAGTACCAG
GAGGAGTCTGTCCCACTCTGTCAAGTGGAATCCTTCCCTTTCCAACTCTAC
ACAAAGGCGTGTCTGTGGTTCCCTGTCTTTGGACACGTAAGAATTGGAGGA
TCCGGCGTCCGGAAGGACCGAGCTCTTCTCGCGGATCCAGTGTTCCGTTTC
ATCGATGCCAACGGCATCCTGAACGTCACGGCCACGGACAAGAGCACCGGC
ATCGATGCCAACGGCATCCTGAACGTCACGGCCACGGACAAGAGCACCGGC
AAAGGTGGGCAAAGTTCCCTCTGACTCTTCCCCCACTCCCCATCTTACTGA
AGGTGGGCAAAGTTCCCTCTGACTCTTCCCCCACTCCCCATCTTACTGATT
CTAGTCTCTAGTGATCCCTGAAAAGTTCCAGCATATTTTGCGAGTACTCAA
CAGTACAAGATCCCAGACTGGTTCTTGAACAGACAGAAGGATGTAAAGGAT
GAAGACCTGGAGCGACTGAAGAAGATTCGGGCCCATAGAGGGCTGCGTCAC
AAGACCTGGAGCGACTGAAGAAGATTCGGGCCCATAGAGGGCTGCGTCACT
AGGACGGAACTTGGGTGCAGCTCAGTGGGTCGGAAGAGAAGGCGGTGGCCT
CAGGTGTTATGTCTGGCTGTAGCTGTTGGTCACGTGAAGATGACAGACGAT
GGAATCCTGTGCTGAACCCGAATCTTCCAAAAAACAGCCTACAATCTGTGA
GGTTTGTAGTAACGTGAAACTCTCCTAGATCGAAGCAGTTAGACTGGCCTA
CCAACCCTCAGGAACGTACCCTGACTTTGGTAGACACAGGCATTGGCATGA
CACCCCATTGATCGCCAGGGTTGATTCGGCTGATCTGGCTGGCTAGGCGGG
AGTATTAGAGGCACCGCCTGCCCAGTGACATATGTTTAACGGCCGTGGTAC
TTTGATCTCAACTGCAAAATCTGCATAGGTAATTGGAAGTTTTTCTTCGTA
CCCAACTTTTGCTTCTCTTCCATCTTCTCAGATAATCTTTCTTCTTCAACA
CTCGTGACTTAAAGTTCTGTGACTGTGATGCATGTGAGTGTTCCGACTTCA
TGATTGGGCAGAAAGTGGCCCATGCTCTGGCAAAGGGACTCAGAGTAATCG
TCTTTCTTTAGGTTTGGCACCTGGATCCTGTCATTGCAAAACTGGTTTTGG
GACATTGGGTCGGACAACTGTTCACTAGCCGATGAAGAGCAGACACCCCGG
GGATCCCAGCCGGAAGAAGGAGTGGTGGGAGAATGCGGGGAACAAAATCTA
AAGCAGTGCTGCTCAACCTGGGCACTATTGAATTATATGGCTCTAATGATC
AGAAGAAGTAAGTCTGTAGGCCTTGTCTGTTAATAAATAGTTTATATACCA
TTCCAGGTTGGATGTACTGGAAAAGTCATAGGAATTGATCACATTAAAGAG
CCAGGCTGGTCTCGAACTCCTGATCTCATGATCCGTCTGCCTCGGCCTCCC
CCATGCTGGGCTGTTTCAGAACTTTTAGATTGGAAGTCGAGAGCGGAAAGA
GGTGCTCTTTTCCTTTAGGGGATCTTGAATACACAGCTCAGCAGCCCTTCC
GGCTACACCAGACCTCTTCCGACCATGTCACAACCCTACACACGAGTCTCA
AAGGGCTCCTTTGCTCTTCCTTCCTTCTTTTTCTCTACAAAGCCCTCTCCC
CCTCTAGGTGGAGAAAGAACTCACTTACGAGAAGTTCGTAGAATGGACGAG
TGGATGGTCGGACAGTGAGCACTCTTAGGAGGAAGGCACTGTACCAACCTG
TTGGCCTTCATCAACTCCTAGAATCTAGAAAGGTAATTATGGATGAACACC
TAGTATAAAACTTTTTCTTCCATCTTTTGTTCAGCTCCAGGAGCTCTTCAG
TGGAGAACCAAAATCCAGGCACAGATAGATCGATTTCCTATCGGAGATCGA
TGTGAGACAAAGGTGTCTCTGAAACTATGGATGGTACAAGAACTTCACTTG
CTTTATAGTTGTAGACTATGGAATGTCAGTGTTCAGCCAAACAGTATGATG
GGACAGAGAAGATGACTCGTTCCCATAGATTTGAAGATCTGATTTATACCA
AGACCGATCTTCGCTTCCAGAGCTCTGCGGTGATGGCGCTGCAGGAGGCTT
AAACTCTCAACCCTAACGGCTCTTTTAAGAGCCACCCATGTTCTCAAAGAA
GGGCTCCAATTTCCTGTAGGACGAGTGCACCGCCTGCTCCGCAAGGGCAAC
ACCCTCCTACCCAGGTGGCCAAGACTAAGCAGCAGATTGAGGAGCAGCGGG
GAGCTGTGGTCACCGCTATGATGTGTAGGAGGAAGAGCTCAGGTAGGGAAG
TGAAGAACAACCGCAGGTCGAATTGTTCGTGAAGGTAAGAACACTTCTCTC
CAAGATGCTCTGCTGGACTTGAGCTTTGCCTACATGCCCCCCACCTCCGAG
GACAAGGACTTCGAGAGCTCTGGTTTAGATAGGAGCAAAAATAACTGGAAC
GGAAGAACGGTCTCAGAACTGTTTGTTTCAATTGGCCATTTAAGTTTAGTA
GTGGAAGAACGGTCTCAGAACTGTTTGTTTCAATTGGCCATTTAAGTTTAG
CATGTGTGTTGAGAGCTTCTCAGACTATCCACCTTTGGGTAAGGATGACTA
TGTGTGTTGAGAGCTTCTCAGACTATCCACCTTTGGGTAAGGATGACTACT
GTCAAGGATGTTCGTCGTGGCAACGTTGCTGGTGACAGCAAAAATGACCCA
TCAAGGATGTTCGTCGTGGCAACGTTGCTGGTGACAGCAAAAATGACCCAC
CCCTTGCGCCTGCCTCTCCAGGATGTCTACAAAATTGGTGGTAAGTTGGCT
AGGCTGACTGTGCTGTCCTGATTGTTGCTGCTGGTGTTGGTGAATTTGAAG
CTTTGCTTTCTTTAAAGGCTGACTGTGCTGTCCTGATTGTTGCTGCTGGTG
GATGCCCCAGGACACAGAGACTTTATCAAAAACATGATTACAGGGACATCT
CATTGTCGTCATTGGACACGTAGATTCGGGCAAGTCCACCACTACTGGCCA
ATCAACATTGTCGTCATTGGACACGTAGATTCGGGCAAGTCCACCACTACT
TCAAGGTCTGGGGGAATGTTGGAACTGTTGAATGGGCTGATCCTATAGAAG
GAACAGCGTTCTGAGTGTGGACGAGTAGCCAGTGAAGATAATGAATGTCGA
GTGCTGTCTTGATGACTGCTGATTTTCTGGAATGGAAAATTAAGTTGTTTA
TACCAAGTGCTGTCTTGATGACTGCTGATTTTCTGGAATGGAAAATTAAGT
CGGAGCGGAGTCGAGCCGAGCTGATTTGATCGAGGAGCGCGGTTACCGGAC
GTAATGTCCTACTTGGAGCACCTACTGGATCGGGAAAGACTGTTGCAGCTG
CTCCCTTGCCTTTGACTCATTGGACTAGTGCAGAGGCTTTAAGTAGTTTAA
CGTCTTTGGAGGTGTGAACTCTTCGTCTCATACGGGGACCTTGCGTACGAG
TATTATGTCGGAGCGGAATGTTCTGTTGAAGAATGTGAAGCACCCTTTCCT
AGAGGAGGATGGGTCTGAACGACTTTATTCAGAAGATTGCCAATAACTCCT
GGAGTATGCATTCTGAAGTTGATTATAGACGGAAGTGCCATTATATAGCAC
GGTCTAATTTATCATGACTGATAGATCTGGTTAAGTTGTGTAGTAAAGCAT
ATCAGCCTGAGGTTCTGTGGTCGGATGGTGACGGAGGAGCACCGGATCAAT
AGACCAGCAGGACTCCTGAGAACTGTGCTGGTGGAGAGGTCCTAGAGCCGG
ACATACAGGAGCTGCAGGCTCAGATTTCTCGGCATGAGGTGAGAGGAATGT
GCATCGTCAGTGCCTTCGGACTGTCTATTTGACCTGCAGTCCAGCCTATGG
ATTTGCCTGCTCTGGGACTCTTCTGTAGGAATGGAAAAGCACATCTTCGTT
CTTAAGGAAGGACTGATCTGTGTGCTCTTATCACCAATCAGTTCAGACCTG
TGACCTCAGACGGCTCTGAGCCTTATTTCTCTGGAAGCGGCTAAGGGACGG
GTCTCCGTCGTGACCTCTGACGGTTTCTGAGCGTTGGCCTTTGGCACGCGC
GGGATCAAGGGACGGCTGAACAGACTTCCCGCTGCTGGTGTGGGTGACATG
AAGGTGACAGGCCGCTGCGGCTCTGTGCTGGTGCCCTTCATCCCCGCGCCC
GAAGGACTTCTGGAAGGAGACTGTATTCACCAAGTCTCCCTATCAGGAATT
TGGGAAAGTGGAATATTTCCTGAAGTGGAAGGGATTTACAGAGTAAGAAAC
TCCCCTCGATCTGGACTGATCAGAGTCAGGTACTGCTCAGGTTACTCTTAC
GACAGCTATCGGAAGAAGGTAGTGCTAGATGGGGAGGAAGTCCAGATCGAT
GGCTGAGCCGGATCTTGAAGACTCGTGGGGAAATGGTGAAGAACCGGACTG
CAGGCTCTGCTGACTTCTGAGCAGTTTTCCAGGAGGCCGGGGGGAGCAGGA
GACATTGCCGTCGACGGCGAGCCCTTGGGCCGCGTCTCCTTTGAGGTCGGG
GTCGACGGCGAGCCCTTGGGCCGCGTCTCCTTTGAGGTCGGGCGGGCGGCG
TGGAGATGAAACATAAATCTGAAACTGATACAAGGTAGGTGGTAGAAGACT
TAATAGAGAAGTGAATTCTGGCTTTTTTTACAAGAGTGCAGAAGAGAGAGA
CTGACTGCTTGGGACATGCAGGACTTGTATATGAGTATACATTGGTAAGTG
TACTTTAGGTTCTTGCTCAGAACTCTGGTTTTGACCTTCAGGAAACATTAG
TAGGTTCTTGCTCAGAACTCTGGTTTTGACCTTCAGGAAACATTAGTTAAA
TTGCTCAGAACTCTGGTTTTGACCTTCAGGAAACATTAGTTAAAATTCAAG
TAATAGAGAAGTGAATTCTGGCTTTTTTTACAAGAGTGCAGAAAGAGAAAA
TGCTGCAGATGTAGGATAAAGAACCTAGTAATGGGAGAGCAACTGTTAATT
AGGCTTTTGAGCTTGAACGCCTGCGTGTGAACAGATGAAAAATCCTTCAGT
CTAAAATAGGTGATCTGTTTTAGGATGGCTTGGAAGAAAAACAACTTAAAT
TCAATCTCATGAGAGCTTCTCAGACTGGCGAGGTGAACTACTGCTTGCCCT
CAGACTCTTCCAGTGGAAGCAGTGCTAGGACGGAAGACAGCCGCCCCTGAA
TCCTCCGAAGGGAATGAACTCCTCGTCCAGTTCGTCTCAGATCTCAGTGTC
GCTGATCCACCGATACGTGGAGCTCTTAGACAAATACTTTGGCAGTGTAAG
ACAGAGACTTGGCTGCAAGAAACTGTATGTAAGTATCAGAATCTCTGTGCC
AAGCCGTGCTTCTGAGGAACAACTCTAATTAGTACACTTGTGTTTGTAGAT
TTTCGACTGGGAAAAGAACAGTGAATAGAAAGAGAAAAGCCACGTCTATTT
CCCAAAGAAGAAGTTAAGAGCTTCATGGATCGAAAGAAGGGATTTACAGAA
GCGAGTATGTCCGCTCTGACTCGGCTGGCGTCTTTCGCTCGCGTTGGAGGC
AAGGTGTAGACTCAGCCTCACTCTGTACAAGTGGGTGTGCTCCAAATTTCT
GCTTTTTGTCTGTGTTGTAAAGCTCTTTGGCTGAGATGGATGACAAAGATA
CTTTTTGTCTGTGTTGTAAAGCTCTTTGGCTGAGATGGATGACAAAGATAT
ACAACCGCGCTTGACTAGCTTGCTGTTTTGCACTAATAACAGTAGTAGACA
TCACAATGTGGCCGAGGACTTTGATTGCACATTGTTGTTTTTTTAATAGTC
AAATGCTTCTAGGCGGACTATGACTTAGTTGCGTTACACCCTTTCTTGACA
CCTGGCTGGCCGGGACCTGACTGACTACCTCATGAAGATCCTCACCGAGCG
CGCCGCGCTCGTCGTCGACAACGGCTCCGGCATGTGCAAGGCCGGCTTCGC
AGTCCTTCGTTGGATGTCACAACACTACATTTAAGGTTGGTAAGGATGACT
ATCAGCGGACAGCATGGAAGATGTGTGCTCTGGCTCGGATAAGAGATGGGA
ATCCCGGAATGCCTGAACCAACTGTTTTGAGGTACTGCTCTTAAAACTAAA
TCTGGCTGTCAGACTCTGTTCTACATAGATGGAGATAACGTGTGCAAATGT
ATGGCAGTGGACGTGGATTTGGGGATGGCTATAATGGGTATGGAGGAGGAC
CGGGCTGAAGCGACTGAGTCCGCGATGGAGGTAACGGGTTTGAAATCAATG
TCCGGTTCGTGTTCGTCCGCGGAGATCTCTCTCATCTCGCTCGGCTGCGGG
CCACTCCCCCAGGGCATGGGACTCTTGATAATTCCAAGTCCATGAAACCCT
GAAGAATTGGAAGACAGACCAGAGCTACAGCATGTGGTGAGCATGGCAGTC
TATGTCTCTCTCTTTTTTTTTAAGCTGCAAATGGTGTGGTATTAGCAACTG
CTGCTGACAGGGCTGCCTCTGGAGCTAATCGATGGGAGCACGCTGAGCATG
GTGCTGTTGGTGACTGTCCCTGACTTCAGTGCCACGCAGACCGCCTGCCTT
TTGGGTCTGCGGTGACCCTATGCATTCCTTCAGTGCTTGCTAGAACAGTTT
GTCCCTACTCTGTAGAATCTGGGACTGGGCAAATGTTTGTGTGGCCTCCTT
GGGGGTGTCCCTACTCTGTAGAATCTGGGACTGGGCAAATGTTTGTGTGGC
TAGATACAGAAGCTGAAGACATGATTAGTGCTGTGAAGAGCAGAAGGTTGC
AATGTGAGATCAGTGAACTCTGGTTTTAAGATAATCTGAAACAAGGTCCTT
ACAGCCCCGGACTGTGTTGCCTGGGTGCTCATTCAGAGAGGGGCTATCATC
TCAATGCTTCCCGGACACGGATCACTTTTGTCTGATTCCAGCCTGCTTGCA
TAATGGAGATGTCAAAGGACTCTCTTCTAGGAGACAAGGGGCAGACAGCTA
GCTCTGTATGTGGACCTGGACGACGTAGCCGAGGATGACCCCGAGTTGGTG
TGCACCGGCTGCTCAGAAGATACCGTGAATCTAAGAAGATTGATCGCCGCA
GACAAAGAAGGACTGCATGAAACGATACAAGGTTGCAGACTTAAGCGTTTA
GTGCCTCCATCCTCAGGACCTGACCTCAGCCCTGACCCGGAAGATCACGCT
AGTCAGCCTGTGTGCTACTGAACTGTCGAAGGAAATAGCCGCTCTGATAGG
TTAAAAGCACACAGGGATTTTTGAATGGGTCGGAAGTGAGCGAGCTGCTCA
CAGCATGGTGTGACTGAAAGGATACTAGATCGGAAAATGAATTTTCTTTCT
GCACTGGAAGGGCATCACGCACTACTACATCGAGAGCACAGGTGCGGCCTG
TAACAGTTATGTTTTATTTATAGGATGTGGGGAAAAGAGAATTTGTCGAAG
TCATGGAACAGCAGACTCTGTCCATTGCAAAGGTGAGTCGCCTTCTCCACC
AAGAGGAAAAGCTGGAGGATGACGATAAGTCGGAAGAGTCTTCCCAGCCCG
GCAGGTGAGGAGAAGTGGAACTCCGTTTCACCTGCTTCTGCAGGAAAGAGG
TTTGCCATGAGCCTCTCTGAGCTTGTTTGTTGCTGAAATGCTACTTTTTAA
AATCTGATGGACCTAGAAGTCTGCTTTTGTACCTGCTGGGCCCCAAAGTTG
ATCTGATGGACCTAGAAGTCTGCTTTTGTACCTGCTGGGCCCCAAAGTTGG
GGAGCAGTGACCATCTGCTGACTGTTCTTGTGGATCTTGTGTCCAGGGACA
TATCAATTTTTCTGACTGTACAGTTTGTCTTGATAAACGGAATGCCAGTGG
CCACACTCAGAAAGTAGCCTGAATCTAGATTAGGAAGACCAAGTCTTAAGT
GCCAGGACCCGCTTCTCTGAAAGGCTCTCCTTGCAGCTGCTTAGACGCTGG
AGCGCCTCCCTCCACTCGGAAGGACTATCCTGCTGCCAAGAGGGTCAAGTT
TTGGCTGAGTCTTGAGACTGAAAGATTTAGCCATAATGTAAACTGCCTCAA
CTGCCCAGACCCCGCCTGCAGAAGATCATGCACACCCGGAAGCGGCACCAA
TCACCGTGCCCTGTGGCTCTGACTCTACCAACAGCCAGGCTGTGGGGCTGC
TTGATTGGGCTACGCTCTGGAACTGTGGATGCAGCTGCATGAGGCTGGAAT
TGGGATCATCTAAACTGAGTCCAGCTGGCTAACTCTAAATACATGTGTATC
TCTGACTCGGACGTTCCTTCCGGTGTCACTGAGGTGGTCGTGAAGCTCTTT
TTTCTTCCATCTCTGGGCAGACTGTTCCACCAACAACCCCTCCCAGGCTAA
CGCGTCCAGCATCATAGACGAGCTCTTCCAGGACAGGTTCTTCACCCGGGA
CCAGTGGGTCGAGCAGCTGAACGAGTGTAAGCAGCTGAACGAGAACCAAGT
TTTAATCCAACAGATGAGAACAACGTGTCAAGCTACTTAAGCAAAAATATT
GAGGCAGTCTGGAGGAACTTAGACGTGTTCTGGAGCAGCTCATCGTTGCTC
CCTTGGCAGAAGTAGGCCTGAATGCTCTAGAAGAATGGTCAATTTATATTG
ACTTGCACAGTCCTTCTGAGATTGTTAAGCAGATTACTTCCATCAGTATTG
CGCGGTCGTAAGGGCTGAGGATTTTTGGTCCGCACGCTCCTGCTCCTGACT
GAAACCGTTGGCTGACTCTGTTTTATAGATCGGTGAGATTAGCTCGATCAT
GGCACAATGATGACTTAAATTACTTTTTGCCGTTTACCCAGCTGAGGTTGT
TAACATGCTGAGGATTGTAGAGCCATATATTGCATGGGGGTAAGTCTCTTT
AAAAAGCGAAGGAATTTCGCAGAGCTGAAGATCAAGCGCCTGAGAAAGAAG
TGTTTTGTTGTTGTTGAAAAGACTTTGCTTACAGCTAGATGAAACTTTCTA
ACTGGAACTGCTGATGGCTGCGAACTTCTTAGATTGTTAAATAAAATAAAT
GTTCAGTAGGTTGAACTATGAACACTGTCATCAATGTTCAGTTCAAAAGCC
TGTTACCAAAATTTCCCCCAAGAGTTTTCAAATATTAGTTCTGCAATGTGG
TCATTAGAAGCATGCCAGAACAGACTGGTGAAAAGTAAACCTTTTCACCTA
TATTTTTTAGGTGACTCTGACATCATTAGAAGCATGCCAGAACAGACTGGT
ATTTTTTAGGTGACTCTGACATCATTAGAAGCATGCCAGAACAGACTGGTG
TTTTATTTTTTAGGTGACTCTGACATCATTAGAAGCATGCCAGAACAGACT
TTTGGTTCCCAAAGGAAATCTGAAATAGAGTACTATGCTATGTTGGCTAAA
AGGAAAGGAAACTTTGAACCTTATGTACCGAGCAAATGCCAGGTCTAGCAA
GACATGGCAGCCTGCATGAAGTCTGTAACTGAGCAAGGAGCTGAATTATCC
CCTGAGGAGGACCTGTCCAAACTCTTCAAACCACCACAGCCGCCTGCCAGG
AGATGGAAATACCACCTGTAGAGCTTCCCCCAGAAGAACCTCCAAATATCT
GGTGCCGAGACATGAACTTTGGTCTTCTCTGCAATCCATCTGGAGCATTCA
CCAGTCTGGAAGTGGAGAACCAGAGTCTGCGTGGCGGTGAGGCCCCGGGCC
GCACGGACGCAACACTTTTGGAACTTAGACGCTAGTGAGCACGGAAAGGAA
GGGGGCAGACGGGACTGTCCGCCTCTTCACCTAGCTGTTCTGCCTGCCTGG
GGACGTCTCCGGGGAACCAAGACTGTGCAGGAGAAAGAGAACTAGTGCTGA
CTGGACGTCTCCGGGGAACCAAGACTGTGCAGGAGAAAGAGAACTAGTGCT
CGGGCATCAGGGAACTATGCCACCGTTATCTCCCACAACCCTGAGACCAAG
CGCCAAGGTGGTCTTCCGGGATCCGTATCGGTTTAAGAAGCGGACGGAGCT
CGCTGCGCGCCTGCGCGCCGTGGATTTCGCTGAGCGGCACGGCTACATCAA
CCGTCGCCATGGGCCGTGTGATCCGTGGACAGAGGAAGGGCGCCGGGTCTG
AATCGTGAGTCGCCCCCAGGACCCGTCGCCATGGGCCGTGTGATCCGTGGA
GAACATCGGGAAGAAACCATTACAATAGATCGAGCCTGCAGACAAGAAACA
GAGCCAGGCGATATTATCATTGTGTTAGATCAGAAGGACCATGCTGTTTTT
GGAGTGAAGAGGAAAGGAACTGATGTTCCCAAGTGGATCAGCATCATGACC
ACTGGGCTCCAGGGACAGTGTCTGGTGCTGTTGAAGCCCTTATTCGAACTT
GGTAGGAGCAACCACTGACTGGTCTTAAGCTGTTCTTGCATAGGCTCTTAA
CCGAGAGGACCAGGAAGCACCTGACTCAGATGCCGAGGTGGATGGTGTGGA
AGAAGAGTGAGCTAGAATTCAAGTTTAATCGGAAAGCCTTGGAGAGGCCAT
TTCAGCCTGTAGGGTTCTGTAAGTATAGATTGGATTGTAAGTAAAGATCAC
TGGCTGGGGCTGAAGCCCTGCTAGATAGACACCAAGAGCACAAGGTAATGG
TGTTCCATCGGGACTGTGAGCAAGCTGAGAACTGGATGGCTGCCCGGGAGG
CTGGAAGGCGGACGTGGTGGAGTCCTGGATCGGTGAGCACTGTCAGCAAGG
TCAGGAGGATGAAGGAGAAGATGACTAAATAGAACACTGATGGATTCCAAC
TCAGAGAGTACACTGTGTCTCTATGTGAATATGGACAGTTAGCATTTACCA
TTTCCTTCTCAGGTCTGGACTGATCTTCGTCACACAGGTTTTTTACCATTT
CTTCTCAGGTCTGGACTGATCTTCGTCACACAGGTTTTTTACCATTTGTGG
ATTGCTCCCTGGAGGATGCCTGAATTCTACAACCGGTTCAAGGGCCGCAAT
AGGCAAAGGCTAAAGAACTTGCCACTAAACTGGGTTAAATGTACACTGTTG
GGCCGCGGCGTGCTCTTCCTGGGCTTCCCAAGTCCAGGCTCGGCCGACAAC
TTCCTCACCTCGGGCTGGAGGTTCGTGCAGATCAAGGAGATGGTCCCGGAG
CGGAACTTGTGTGTTATGGCCGGTGTAGACAAGGAAGGGCACATGGGCAGT
TCGGACTGCAAGAGGGTTAAAAGTGTAGATTGGATTTCACCCCTGGAAATC
AACAAATTGCGAAGAGACGCAGACTTTCCTCTCTGCGAGCTTCTACTTCTA
ACAAATTGCGAAGAGACGCAGACTTTCCTCTCTGCGAGCTTCTACTTCTAA
GGCGTATTGCTCTGAAGAAGCAGCGTACCAAGAAAAATAAAGAAGAGGCTG
CAAATCTGAGCGTTCTCAACTTGGTTATTGTAAAAAAAGGTGAGGGTTACT
ATTGTGGATGCAAATCTGAGCGTTCTCAACTTGGTTATTGTAAAAAAAGGT
GCATTGTGGATGCAAATCTGAGCGTTCTCAACTTGGTTATTGTAAAAAAAG
CCCTTTTAATCCTTAGCTGAACATCTCCTTCCCAGCCACTGGCTGCCAGAA
GAGCAGCATGGAGCCTTCGGCTGACTGGCTGGCCACGGCCGCGGCCCGGGG
CAGCTTAGGTTTGGAGCTCTGGATGTACATACATAAGTAGGAGCAGTGGGA
TGCTACGACTCGTCTGGAACGAAACTCTTTGTGGCAGGAGGTCCCCTCCCT
GGTGCTGACCCAGGTCGTCTGGCTCTGGCTGGGTACGCAGAGCTTCGTCTT
AGTGCCTGAGATCCGTCGAGATCACTTTGAAGAAGCCATGCGCTTTGCGCG
CCCTGATTGCTCGAGCTGTAGCAAATGAGACTGGAGCCTTCTTCTTCTTGA
CTGGAACAGGAAAGACCCTGATTGCTCGAGCTGTAGCAAATGAGACTGGAG
CACCTGCTTCAGACTCTGAAGAGGCTAGATCGGAGGGATGAGGCCACTGCA
AGTCTTGATGAGGAACTTGATCGAGTCAAGATGAGTTAGTGGAGCTGGGCT
TGAGATCAGAGCTCGGCAAACTCTCTCTGGACAAAGTCTTCCGGGTAAGCA
CTAGGCTACACACTGAGGACTCTGTTCCTCCCCTTTCCGCCTAGGGGAAAG
AAGATATTTTTTCTTTTTTATAGTGTGAAGCAGTATTCTGGAAAGTTTTTC
CTTTTTTTTCTTTTCTTTTATAGTGTGAAGCAGTATGCAGATGTTGAAGGA
GGGGTGGTAGCAGAGCTCGGAATCTTCCTCTTCCTCCACCACCACCACCTA
ATCGGGTCTGTATGGACTTTAACATTATTCGGAAAGACTCACTCCCTGTTT
AATCAGTGACTGATTGTGATAGATATAGTGAAGGAAGAGCTTAGGTTAATA
CCAAAGTGTGAGTTCCTCTGATCTCTTGATTCCTTAGTTCTAATCTCACGT
CAGAATATTTTGTGGCTGTGGATGTTAACAACATGTTGCATCTGTACGCCA
GATGGTTGTTGCTGACAAGAACTGTTCAAAAATACACTTCATATCTCCTAA
TCCAGGCTGGTGTGCTCTCTGGTGATCAAGATACAGGTAGGTCATCATCGC
ATTTTTTTTTTCTTTCCCACAGAGTTAAGCACAAAGGAAAACATTTCAATA
ACTGCCCAGTCAGTGGGCTGTAATGTTGATGGCCGCCATCCTCATGACATC
ATTCAGAATGAGTCGGCCTGTGGCCTAGATGTGGGAGAATGTGAAAACAGA
GTTTCCGGAGCTGAGACACTGAATCTTGTTGCCGAAATCCTTAAATCTATA
GCGTTCTGCCCCGTGAACGTTTGAATGTTTGATAGTCTCACACTCCTGTTT
ACTTTTGTTTAGTCTTTCTAAGAAATAGATCATGGAGCCAAGTGAAGTGCA
ATCGAGAAATTCGATAAGTCGAAACTGAAGAAGACAGAGACGCAAGAGAAA
TTACTCTGAATGATCTTCCTGTGGGTAGATCAGTGGATGAGACACTACGTT
GTCGTGGCTCGGATCTGTGAACCAATAGACGGAATTGATGCTGTCCTCATT
GGGCTGCACACTGTGCTCTCGAAACTCACGCGCAAAGCCAACATCCTCACT
GATTCTGTAGAGAACCTTCATGGTATAGTTGGAAGAGCCAAGGGTTTTAGA
AGTTTGCTGGCCTAGACCTGAACTCTTCAGATAATCAGAGTGGAGGAAGTA
GTTTTTGAACAGGGTCTGGAAAAACTGCAGCATTTCTGTTGCCCATCTTGA
CCTTTCTTTGGTTTCTCTGAACCCCTTGCCGCACCACGTCACCAGGTGGGG
TTCTGGCAAGTTTGGCCAGACTGACTTCAAAAAATTAATGTGTATCCAGGG
AAGTCGGACCGCAGCCATGAGAAACTAGACAGGGGCCACGACAAGTCAGAC
GGCTGGTCTTGAACTCTTGACCTCGTGATCTGCCCGCCTTGGCCTCCCAAA
TGCCATGGCGGATTCTGAGCGCCTCTCGGCTCCTGGCTGCTGGGCCGCCTG
TGTGTGGTTCCTGCCGTCCGGACTCTTTTTCCTCTACTGAGATTCATCTGG
ACCAGAGATGCCCGCCAACCTGGAATAGAGAGGTAAACAGCAGGATCCCTT
GGGAAGCCAGCTGCTCGGAAAGCTCTGGACAGATGCAGTGAAGGCTCCTTC
TCCAGATTTCCTCGTCCTGTGACTGTGGAGCCCATGGACCAGTTAGATGAT
CTTGTCCAGGTTGATCTTGAACTCCTGACCTCGTGATCTACCCACCTCGGC
GCTTCTTACCGCACGGCTCTGAAACTTAAGCCTGATTTTCCTGATGCTTAT
CTTCTTACCGCACGGCTCTGAAACTTAAGCCTGATTTTCCTGATGCTTATT
GCAATTACTTTGGATCTATCACCTGTCATCATAACTGGCTTCTGTTTGTCA
ATCTTGGAACATGGGCTTTCCATCTTAGTCCTCGGGTCTCAAGTCTCAAAC
CCTTGCCTGTTGACTTTGTCACTGCTGACAAGTTTGATGAGAATGCCAAGA
TGTTGACTTTGTCACTGCTGACAAGTTTGATGAGAATGCCAAGACTGGCCA
AAGGCTTGAGTGCGTTGAGCCCAACTGCAGATCTAAGAGAATGCTGGCTAT
GAAAGAAGACTCTGTTGAGCTTGACTCTAGTCTGGCACGGTGAAGAGACGT
CGGGCCAGACCCAGGACTCTGCGACTTTACGTAAGTGCTTTGTAGGCGCCG
TGAATGATGGGAACCAAACCCTGACTTTAGCTTTAGTCTGGCAGCTGATGA
CATTGTGAACTGGGTGAACAGAACGTTGAGTGAAGCTGGAAAATCAACTTC
ATTGTGAACTGGGTGAACAGAACGTTGAGTGAAGCTGGAAAATCAACTTCC
AAAGCCCAAGATGGTCATGACTGTGTTTGCATGTTTGATGGGCAGGGGAAT
ATTTCTGTAGGACTGAACGTCTTGCTCGAGATGTGATGAAGGAGATGGGAG
CTACATGTTCGTGGACGAGAACACGTTCTCCAGCGACGCCCTGAAGGTGAC
ACTGGAATGGCGTTTGAAGAACCTATAGATGAGAAGAAGTTTGAAAAGACA
GAAGATGACGGCTCTGAAAAAGTGTTAGATGAGGAAGGCTCTGAGAGAGAG
CCAAAGTCTCGCTTCTGCCGAGGTGTCCCTGGTAAGTAGTGGAAGAGCCCC
ACCCAATCCTTTTAGATGCCAAGATTCGCATTTTTGACCTGGGGCGGAAAA
CCTAGCCCTGGAGGCTGCCCGAATTTGTGCCAATAAGTACATGGTAAAAAG
TAGCCCTGGAGGCTGCCCGAATTTGTGCCAATAAGTACATGGTAAAAAGTT
TCACCAAGTTCAATGCTGATGAATTTGAAGACATGGTGGCTGAAAAGCGGC
GTGGGGTCAAGTACATCCCCAATCGTGGCCCTCTGGACAAGTGGCGGGCCC
GCGCTCGAGATCCTTCGGAAAGACTTCAGTGAGCTGAGGTGTGAGGTGTGC
CCCTTTCTAGTCTGGCTCGTGGGACTCTAGAGGGAGTCAGTCTGCAACAGT
CACTACCGGGCAACGAAAGTGGCTTTCTGGTTGGAACTCGTTCCTCATTTG
GGATCTGTTGCTGATGATCAGAAACTTATGATGTAAGGTGGAAAATTCAGT
TGTCATGCAGAATTGTTGGGAGGATTGATAATTTAGATGTTTATACATGTA
CATGACTGTAGAGTGGTCAGAACTGTGTGGTTGGTTTGAGGGAGCGAATTC
CCCAGAACCCGAGGACGAAAACTTGTATGAGAAGGTGAGAGGCGGGGGGGG
ACACTGGCAGAAGCTCTCAAGTTCATTGATCGTAAGAGCTCTCTCCTCACA
GGGCGGCGGCGATCGCGACCGTGACTCCGGCGTCGTGGGGGCCCGTCCGCG
GGATGAGTATGATTGGCTGTGATTTTAGGTTAGTTTTTGTAAATCTTGTGG
TAGTTGAAGTCTGTGGATGCAGCTGTTATGAAGATGGTTAAACTTGAAACA
AAAGACCTGTACCTTCTGCAAGAAGTGCGTGAGGGTCTTGGGGGCTATGCA
GGGTGACATGTCAGATCTTTGTACGTAATTAAAAATATTGTGGCAGGATTA
AATGGCAACAGCTTTGCCACTCGACTTTCCAACATTTTTGTTATTGGCAAG
TCATCATTTTCCTGAGGAACAGACTTAAGTATGCCCTGACAGGAGATGAAG
GAGGTCCCAAGGGGACAGCCTGAACTCCCTGCTCATAGTAGTGGCCAAATA
GTGGGTCTGTGGATAGAACACTGACTCTTGCTATTTTAATATCAAAGATAT
GTGCCTTTTATCAGGACTCCTGTACTTATCAAAGCAGAGAGTGCTAATCAA
TGAGGCAGCGCTGACTACCTGAGATTTAAGAGTTTCTTAAATTATTGAGTA
GGCATTGCTGATCTTCAGTACTGACTCCTTGACCATTTTCAGTTAATGCAT
TTGCAGTGCTGGATATCTGGCTGTGTGGTCTGAACCTCCCTCCATTCCTCT
CTAGAGCACCGTCTCCGGACACGACTGGAGAGGGAACTGGAATCCCTGAGA
TTATCCTGCTGAAAGAAAAGCCGTGTTAATCATTTTTGATTTTGCCTTTAT
CTACATGTTCGTGGACGAGAACACGTTCTCCAACGACGCCCTGAAGGTGAC
TACATGTTCGTGGACGAGAACACGTTCTCCAACGACGCCCTGAAGGTGACG
CTACATGTTCGTGGACGAGAACACGTTCTCCAACGACGCCCTGAAGGTGAC
TACATGTTCGTGGACGAGAACACGTTCTCCAACGACGCCCTGAAGGTGACG
GCTACTGTTTTCTTCTGGTACGATTTGGTTTGGAAGAGCCTCTTGTTTCCT
GGATGAGTCTGCAGTGGACTGCAGTTGCCACCTTCCTCTATGCGGAGGTCT
CCTTCCCCGCAGGAGAACTCCTACGTGTCCAGCACTGGCAGAGCCCACAGT
TTCCCCGCAGGAGAACTCCTACGTGTCCAGCACTGGCAGAGCCCACAGTGG
ACTGGAGGAGCTGGGCCCGATTTGGTAGTTGAGGAAAGCACAGAGGCCTCC
GGGCCCCAGCAAGGCTGAGATCTCTTTTGAGGACCGCAAGGACGGCTCCTG
GGCCCCAGCAAGGCTGAGATCTCTTTTGAGGACCGCAAGGACGGCTCCTGT
CAGGCCTGTGTCCTGACTGGGACTCTTGGGACGCCAGCAAGCCCGTTACCA
AGGCCTGTGTCCTGACTGGGACTCTTGGGACGCCAGCAAGCCCGTTACCAA
CACTACCGGGCAACGAAAGTGGCTTTCTGGTTGGAATTGGTTCCTCATTTG
ACCGTCGACTGTTGGAGGAAGATCTTCAGAGATGAGGGGGGCAAGGCCTTC
GTGAGCTGGATGATCGCGCAGACCGTGACGGCCGTGGCCGGCGTGGTGTCC
GCCAGAACCCGCCTGGCAGCGGACGTGGGAAAGTCAGGCACAGAGCGCGAG
TACAAGGGCATCGTGGACTGCATTGTCCGCATCCCCAAGGAGCAGGGCGTG
AGTACAAGGGCATCGTGGACTGCATTGTCCGCATCCCCAAGGAGCAGGGCG
CGATAGAAATTGAAACCTGGCGCAATAGATATAGTACCGCAAGGGAAAGAT
CAGATCAAAACACTGAACTGACAATTAACAGCCCAATATCTACAATCAACC
ACCCTCTACATCACCGCCCCGACCTTAGCTCTCACCATCGCTCTTCTACTA
GCATTTTGTAGATGTGGTTTGACTATTTCTGTATGTCTCCATCTATTGATG
ATCCATTGGTCTTAGGCCCCAAAAATTTTGGTGCAACTCCAAATAAAAGTA
CGCCCACATCACTCGAGACGTAAATTATGGCTGAATCATCCGCTACCTTCA
TGCTTGCACTTTTTTTTTTTTTTTTTTTGAGATGGAGTCTTGCTCTATCGC
ACGCATTTCTCAGACCATATCCCCATTGTTAAGGGACACATGACTGTAATT
AAATAGATGAGAGTATTTTCCCATATTAATCTTTAACTGTCGCTGTAATTG
GTCATGGCTTGCTGTAGCCTCTGCCTCCTGTGCTCAGGTGATCTTCCGGCC
CCTGCTTTTTATAACAAGTGCTTTGTCATTCCCTGAAGTAAATGCAAAGGT
CTTGGGCAGTCATGAGTACATCCAATACTGCCGCAAGTTTGACATTGACAT
ATTTGAGTGCTTACTTTGAACCGGATACTATACCCAGTGTGTTTACAAGAA
GGAATGTAGCTCCTCAGGTGTTTACTGAGTGCCCACACTATACCAGACATT
GATGAGTGTGTCCATAGTGATATTCTAGTATAAATGTAACAGAAATTGTTT
GAGTACGTGTTTGCTTGATTATTTTTTAGGTCACGTCTACCCAAACTGGAT
ATTGTCTGTCTTGGCATATGTTTCATGGGTGCTTGAAAAGAATGCTGCTGT
TTTTAGTAGAAATGGGGTTTTGCCATGTTGGCCAGGCTGGTCTTGAACTCC
GGTTTCACCATTTTGGCCAGGCTGGTCTTGAACTCCTGACCTCAGGTGATC
TTAATGAACAATGAAGTTGCACTGTTCATATGAGATTATTTATAATTGAAA
ACCAAACCTGGCTCATTTTTGTAAATTTTGTAGAGATGGGTTTTGCCATGT
GGGACTGCAGCTTCTTCCCTGCTGGTAGGGAGTGGCCTGCAAAGGACAAGA
TTAGTAGAGATGGGGTTTCGCCATGTTGGCCAGGCTGATCTCAAACTTCTG
TTGGAACTGAGAATCTCTTTACATATTTATCAGTTCTTTGGTTTTCCTCTT
TTGATCTTGGGCTACCTACAAAATCTCTCCATGCTTAAATTTCTTATCAGT
GGCCAGCCAGAACACTGGGATTTTGTCTGTGTCTACAGGAATAAATATACG
TTTGACCTCAGGTGATCTGCCCTCCTTGGCCTCCCAAAGTGCTGGGATTAC
CATGTTGGCCAGGCTGGTCTTGAACTCTTGAGCTCAAGCGATCTGCGATCT
TAACAAAATTTCGAACAGTCAGAACTATATAAAGAAAACAATAGACGTATG
GTTTGCAGGAGGGTTAACAAACAGATGAAAATTTGCCCAAGCTAATCAGTT
GCAGGTGGATCACGAGGTCAGGAGATCAAGACCATCCTGGCTAACACTGTG
CTTGATCTCGGCTCACTGCAGCCTCTGCCTTCCAGGTTCAAGTGATTCTCA
TGTTAGTTATGCATTAATTTTATTATTTGTTAACCATCTCTTATGTTAACT
TTTTTTTGTTGAGGTGAGATTTACATAACATAAAATCAACCATTTTAAAGT
AGCTCCCTACTGGGGCTGCAGCCTTTAGACCCTGGGTCTGGGATCCACGTC
CCTCCGGCTAACGGCAACCTCCGCCTCTCAGGTTCAAGCAATTCTCCTCCC
CCCAGATGTGCACTGGAGGAGTCAGTAGGCCCTGCTCTTACTTTAACGCGC
GAGAAGCTTTCCCTCATGTACTATTTGGCTACCCATTGTATTTGTGACATG
CATTTATATATTTCTTTTTCTTCTATCCATCCTATAATCTCATAGGGAAAT
GTTATCTTCCAGGGATTTTATAGTTTTTGGTTTTACATTTAAGTCTTTAAT
TCCTTTCTTGTAAGCAGTTCTTGTTTCATATTTTCACTATCTCTGACACTA
TTTTGGAGCAAAATGTTTTCAAGGGTCATCCATATTGTAGCATGTATCAGT
CAGCCACTGATGATTGTTGCCTAGATCAATTAATTCCTTAGGGGTTGCAAA
TCTGTTAATTGTAATTTTGCGTAGATTCTCTTGGGTAGGATTCCACATGTT
GAAGGGATTCTAATGCTGCTCTTTTTAGTTCTGGTACAGTTGGGATTTTAG
GCTGAAATGCATAAATCTTAAAAAATGCTTATTGTAGGCTGGGCGCAGGGG
CATGGGAAAGATCCGCCCCCCGTGGTTAAATTACTTCCCACTGGATCCCTC
GAATTTGCCTCAACACAATTTTAGGTGGCTGTAACACTATTTTGTTGGCCA
CACAATTGGTAACTAAATATGAAAATTGGAGTGAATCTAAATAATACAAGG
TCAGCAAGCCAAATGAAAACAGTGTTTCAAGGAGGGGCAGTGATCCACAGC
ATGAAAGAGGTACTGAAGTACATTATAAACAATAAGGCAACATTTTCTTCA
TTTATTTGTTCTCGTATCTGTTTTCTCCACCAAATTGAAAGCAACCGTAGA
GAGACATGTGACTGACAGGCTGTGGTTGACAGCCAGGAGGAGCCAGGATAC
TCTCTTTGCAGAGAAATATGCACAGTAAAACTAGATAAATTCTGCAATTTA
ACCTTTACACTGAGGGATCATAGTTTCAGGTAGCTCCTCTGTTAGCATCTT
GTTCCATGACGGGGACTCAGTGGTGTTTGCAGGACCTGCAGGCAACAGTGT
ACACGACTTGGTGCTGGTAGGCTGGTGGTATTGATGTGGTGTGTGAAGGGC
CAGTGACTGCGTGCTGGCAGTGGCCTGCCAACAGCTCCGCATACACAGTAC
CCAGAGTGTGATATTCCCCTTCCTGTGTCCTGGGATACATGTGCATAATAT
TGGAGTCCCAGAAGACTTGAGAGAATCCCATTGACTTGACTTGAGAATCCC
CAACTTTAAAATCCAGTCCAACAACTTCAGCTACCAGGTGTTCTACGAATA
TTTGTGGGCTGTTTTCTTCCTTTTTTTCTCTCCTGCTTTGCCCTGCTTCAA
GCTCTGATGTGATTTTTTTCACAGCTAATAGAAATCACCTGCGAGTGTCAG
TACATCTGATCATTTTTTGCTATTTTATACCTCTTGATTTGGGTTTTGCTC
TGAAATTAAGGTGTTGGCAGGACCATGTTTCCTCTTAAGCCTATAGGGGAA
CCTCCCAAGAAACTGGGATTACAGGTGTGCGCCACCACACCTGGCTAATTT
GGACCTCGGTGCATTAGGAATTGCATCTTCATGCACCTAACCAAGACGTCC
TTAAAAAGATGTACCCAAGATTTAATAAATTTAATCATTGTTACTACTTCA
TTATCTTTCAGATCTCAATATTTTGTTTTATGAAAGAATCAAAGTAAGAAA
ATTCTGTTGGGAGATGTGCAGACTATTCCAATACAGATTATAGACAACCAC
GAGGACTGCCTCTTTTTTTTTTTTTTTTTTTTTTGGAGACAGAGTCTCGCT
ATCAGACTCCACAAATATGACAGTTTCTGATATGGTTTCTTAACATATATA
TATAAACCACTGCATCTAGCCAAAATGTTCTCAGTAGCATTCTCCTTGGAG
CGGAGGTTGCAGTGAGCCAAGATTGTGCAATTGCACTCCAGCCTGGGCAAC
ATTCATGGTTTTTCTCTCTCCCCCTTTCTCACACCCTACATTTAGACAATC
ACCAATAAGCAGGCAGAACAGGGGGTTTGGGAAAGATTACCAGTGAATGGA
CAGGATCACTTAGCCCAGGAGGTCGTGGCTGCAGTGAGCTGTGACTACGCC
TCTAGATAGGTAATAGTCAAGGCTCTGAAGTTAAAAAGATGCCTGAATAAT
CAAATACTTCAACTGAGGGTGCTGATCGCCCCTGCATCTTTACCCCATTTT
GCCTAGAAATGTAACTGTGTAACTGTCTTTTTTGCTTATGTCTCCACTACC
TTTTAAAAGTTGAAGGTGTCTGTTCTGCAAAGTGCTGCACTCAGTTAAATA
GGTGCTCCACCAGGCCCTTTTTCAGTCCAGTAAAGCCAGAATCTTCCCTCT
TCACTGCAACTTTCACCTCCTGGGTTCAAGTGATTCTCCTCCATCAGCCTT
CAGTGCCCAGTGTCATGGTTGGTGTTTTTAAGCGTCTGCCAAACTGAATTA
GGTGATTCATTTCCCAGGGCTGCTGTGACAAAGGGCCACAGCCAGGTGGCT
ATTAACCAAGTCAGATTCTGAAGGTTCCCAAAATCTGAGCTTTGAAACAGC
GATTCACGAGACAAATGTTTAGGAATGCCCTGTCTCTGCCAGGCACTGTTC
ATGGTAGGACTATTTCTGGAAGCCTTTTCTATACCAAGGCAGCTAGCTGTA
ACGGAGAAGTAGTTGGTCTCATCTGTGAGCAAAGTGTGTTGTAACGGACCC
GAAGCTGGGGCATCACTCCCTTTGGTTTCCCCTCTCCTAGGCCCTTAGTCA
GTCATACGCTGAGTGTGGTGCCTCATGCCTGTAATCCCAGCACTTCGGGAG
ACAAAAGCAACTGATGAATGGTTTCTATGATCTTTTGCTTTGGGTGATGTT
ATCAGCCAGCCTGGGACGGAGATCTTCAATATGCCCGCCATCACCGGAACA
CCTCACAGTAACCTTATGGGGTAAATTTTATTTTCCCCACTTTGTGAGGTG
ATTTTTTAAGAAAAACCAAATTACCTAGATTCAGATCTTTAGGACAGTAGT
AAACCGGAGACCTTTGTTCACTTGTTTATGTGCTGACCTTCCCTGCACTAT
ACTCCTGACCTCGAGTGATCTGGCCTCCCAAAGTGTTGGGATTACAGTCGT
CGGAGTCCCGCTCAGTCACCCAGGCTGAAGTGCGGTGGCACAATCTCGGTT
TAAATTGCCTTTGTACCTTTGTTGATAATTAGTTTATATTTGTGTGAGTCT
ACATTGCGATCTGCTAGCCTTGGCCTCCCAGAGTGCTGGGATTACAGGCTT
TTACTGATGCCAAACCCTTATTAAATCAGTCCCCACTTCTACCATGTTTCC
AAGGATTAGGGCCATAGAACGCTGCTATGTTTAATATGCCTGTGAGCTACT
TAGAAGAGCTCGCCCTGCTTCAGGATCCTCTGCCATAATCTCAGTATTTTC
AATGTTGTCCAGTAAAAACTCTTTATCAAGTTATAACTGGAAAGCTACCCA
GGTATCCTTGGATTTCATTCATTCATTCATTCATTCATTCATCAATCCAAG
AACAGACTTTACTTACTTACCTTATTGATTGAGACAGGGTCTCACTCTGTT
TTTTGGAACTAATTGTAGTTTTAGTTTTTTGCGCAAACACAATCTTATCTT
AAGTTATACTAATGATCATAATCTCTTCTATGTGTTTTGGACTTTACAGTG
TGCTCAAAATAATTGAGTTGTGATCTTTTAACTGTATTGCATTAATAATAA
CAGGACATTGAAGCTCAGAAAGAGCTCATTTGCTGTGGATCACATAGCTAG
TAGCTCAGAACGGAGAGACTCAATTTGTTTGGAGAAAGTAAGGGAAGAGAA
CTCTATCACTGACCAGCTATATGACTTCACACAGTGCCCCTTGCTCATTGG
TATTTCAGTATTTGTCTATTAAGTGTTAAGTGAGATTTGTGTGACGTTCTA
GCACACACCTGTAATCCCAGCTACTTGGGAGGCTGAGGCAGGAGAATTGCT
TGTGTGTCTCTGCAGAAAGTTTCTGTTCTTAACTGGGCTTTGTGGCTCACG
TAAGCTAGTATGTAAAATGATACATTTAAAGAATATATATATATATATATA
TAGCTGGGACTACATGAGTGTGCTATCATGCCTGTCTAATTTTTTTAATAC
GCCGGCGCTCCGGTTACTCGTTATCTGCCCCGGGCGCGGGCCAGGCCGCCG
TTCTGACCTTGAGAATACAAAATGATAATCAACATGACCCTCAATCAGAGT
ATTTATCTATTTATTTAATCACTTATTTATATCAATATGGACTCATATATT
CCTCAGCCTCCCAAATAGCTGGGACTACAGGCACCCGCCACCACACCTGGC
GGTGGTACATGCCTGTAGTCCCAGCTACTCTGGAGGCTGAGGCAGGAGGGT
TGTATGTCTGGTCGAGCGCAGTGGCTCACGCCTATAATCCCAACACTTTGG
AGATGGTCTTTTGATTTTTTTTTTATTAGAAAAATGACACAGGCTTATTGT
TTGGGGTATTTGCCTCTATTACATATATTTGCTAGACTGTCATTATACCTT
CCATGCCCACCCACCCCCCATCCTGTACCTACATAAACTCCAAACCCCAGG
CTTCCTCTCCTTCCACCTGCTTTTCTTCTCTCGGAGACTCCCGCTTCTGAG
CTTTCTGTTTGTTTGTTTTTAACAGTCAGGCCCCTCTTCTGTAGGGCTGCT
AGAAACATTTAAAATGCAGTTAAGCTTTTTGGTTTCTAAAAAACTCAGTCC
TGGTTGTGCAATGTTGAAGTCCAGGTCACTACCATGCAGAGCGAGGAACAG
CTCGCCGGTGGGGAGGGTGAGGAGGTTGGTACCCTCAGGGTTCACCCCTGG
AATCTTTCATAATGAACTTTGTTGATGTTTAGCTAACTCTAGCTGGGTTGA
TTTTAATTGTACGTAAGCTTCTTATTTCAGCCCACATGATATGGCCTATGC
AACTAATTTACACTCCCACCAGCAATGTTTGAACATTCCTTTTTCTCCACA
TCGGATGCTTTGGCTATTTTTAATGTATGTTTGCTTTTTCTCAGTCCACGA
AAATGCCCATCAGTGATAGACTGGATAAAGAAAATGTGGTACATAGACACC
GTTAGGGTACTTGAAAGAAAATTCTTTTAAGTGGTTAAACAGACCTTTATA
CAAGTCCTCTGCCTAAGTGAGGTCTTGAAGCCTATACTTAGCATCCTTCTT
AAGGTTAATATTGTTATGTGTGAATTTGATCCTGTCATTATGATGTTTACT
CAGCCTGGATGACAGCCAGACTGTCTCAATAAAAAAAAAAAAAAAATTTTG
ATAATAGCCAAACTACTGAGCATTGTGTAGAATTCTGCTAACCACTTTACA
AGAATGCAGCAGGTACTGATTTATCTCAGGCAAAGGAGCTCTTGTGGTGGG
TCTTATAGTTTTCAGTGTACAGATCTTTTACCTCCTTGATTGAACTTATTC
ATTGGCCATGCTGATGTCGAACTCCTGACCTCAAGTGATCTGCCTTCCTCG
TTTTTTTGAGACGGAGTCTCGTTCTTCCCCAGGCTGGAGTGCAATGACACG
AGGGATAGCCAGGAAGTTTCTAGTTTGTGTAACCTAGAAGGGTCACTTTAA
GGGTGCAAGCTGCTCCCAGTGGCTCTTGGGCAGGGGGTCATCGAGAGGCTC
CAGGTTAAATAGTATACATTTTAAATATATCAGTTGTCTTCTGTTATTCTT
CTCTAACCTCCTAGCAACCATGCCTTCTCTGTTTCTTCCTACCTATTCCCT
CATGTAATTTTCTCCATATTGTTTTTCCGATGCAAGCCCAGTTAATAATTA
ATGGCTGTATTTCCCTACAAGAATGTGATACCATTTGAGATTCATCAGAAA
CCACCATGCCCAGCAAATTTTTTAATCTTTCGTAGAGACGATATCTCACTT
CACAGGTCTCTCCGGGCCGCTGTCCTGCGTAACTGTTCTCCAGAGCGCCAG
CATGCCTTTGTATTTCTCTTAATTCTTTTTTTCTCCTATAAAAGTGGGAGA
ATGAGATATTTTACATTCTTTTTTTTTGCATACTAAATAGTTGAAATACAG
GATGAGGGCAGGGGCCTCCCTTTCCTTAATCCCCCACCTGCAAATCCATGC
CTATCAAACCCTAATTCATTGAAGTTCATGATGTTTGGTTCCAAGTGGTAA
GTGCGTTTTGATGCTATAGTAATTGTTCCAATTTAAAACATTCATTTTTAC
GGACACTCGTGTGTGAGACACTACATCCTCCTTCTCCCCGGAAAGCTGCCA
AATTTATTAATTGAGGTCATTGTGTTTTCACATTTATTTAAGGTCTGTAAT
TACTTCAGCCCACAGTTTATTTCTATACTTGAGTTCTTAAGTACAGAAGAT
GAATTTGGGAGAACTAAATTATTGTTACCTATAAGGAAATGATTTTAATAA
CCTGTTGTAGAGTTTCTATGAAGTCTCCAGAAGATTACTGTGCTGTGAGTT
TGTGAGCCACAGTGGCTGGCCGAGATTGTGCTTTTCTAGCGCCTCCCAGGT
TCCATCCTCATCTCTAAAATGGGGATACTCAGAACAGATCTTATAAAGTTG
AAGACTCTTTTTCAAAAAAAAAGGTTTATGCTTACATTTTTCTGGGTGACT
ACAAATCTAAGAGGCTTAAGAGGGATATAATAGTCCACTTTGCTTTAGTTG
CTTTTTCTCTCATCAAATAATGTTCTGCCAACATACTTTGAATTTGTTTCT
TCAAGTGATTCTCCTGCCTCAGCCTTTTGAGTAGCTGGGACTACAGGCACC
TTTGCATCCATTCATATTACCTTTTTTTGTTTTTTTTTTTTTTGAAATGGG
TTTATTGAAACCTTTTAAAAAATCATGAATTGCTTGTTGATTTTATGAAAT
TTGGTTAACCACTTGACATTATCTTTTAAAGTTTAATATTCACACACCCTA
CTTTTACCCACTATATACCGCAATATGTATCTCCAAAATATGTGGACGTTC
AATCTGTTTTGTTGGCTTTGGCATATAATAGCCATCTTTGGAAAACTGGTC
ATACTTCTTTTCTTTGCCTGCTCCTTTTTATAAATTAATTAGCACCAAACA
AGAACATGCAGTGTTTGATTTTCTGTCCTTGTGAGAGTTTGCTGAGAATGA
CCTGCATTGAATGTATTCTGGTGCCTTGGCAAGTCATTTTAAAAAGTGTTA
GCTTAATTAGCATTCAAAGTTAGTGTAAAGTTAGTGTTCCCTCCTACAAAA
GTACGTAGCTATTTTGGAAAAGCATTATAAGTAGAACTTGCATGTTGATAG
TCTTGGCTTTTGGTCAACCTTTTTTTCCCTTATAACTGCTTATTTCTTCTG
CGGAGTCTCACTCTGTCGTCCAGGCTGGAGTTCAGTGGCGCAATCTCAGCT
AGACTTATTCTGCCAAGGTGCTTGCTCTCGATTGGTTCCCTCACTGCCTCT
CTTGTTAAAAATGCCAGTAAGTTCATACAAACCCAGCTTGCACCCAAGGTC
TTTCCCACCCCGATTTAGAGTGTCTTTCTTACCTCATTTCGAATCTGTGAT
ATCCAGGATGTGCTAGAAGACAAAGTGCTCAGCGTCCACACAGACCCTGTC
GGCGTAGGACCCTCCCAGCCATGTGTGGGATGTAATCTCCTGGTGCGCCGT
TATCTCCTGGAGTTATCTTGTATGTTGGTGCCTTGGAAACCCCCTTCCCAC
CCAGAAAGGGGATCCTGCCTCATACTTGCTTTTTTGAGGCTGACTTGCGAG
TACCATTTATAAAACCATCAGATCTTGAGAGAACTCACTCACTGTCATGAG
TTTATTTCTTTCTCCTGCCTGATTGTCCTGGCCAGAACTTCCAACACTATG
CCCTAGAAAAGGTGGGGGAGGATGTTGCAAATTACGTCAAAGGCGAATTTA
ATGGGTGGTCAGGCCGTTACTGGTTTGCTGTTAAAATCCAGTCATTAAATC
AAATATATTTAATTGACAAAGATTATATATGAAAGGTGTACAATGTGATGA
GGTTTATTTTTGATTTATATCACATTATCCAGGTATTTGAGTTCAAACCTT
TTTAATATAATGTGAAACAATATAATTATCACTTTATGACAATATTCAATT
TCTTTCCTTTTTTCTTTCTTTCTTTTTTTTTTTTTTCTTTTTTTGAGACGG
TCATTTTCCTTTCAAATAAGAGTTGTTGGTTGTCAATGAAAATTTTGAAGT
TACAACAAAAAAAATTAGCCGGGCGTGGTGGCATGCACCTATAGTCCCAGC
TTCAGCTTTTGAGACAATTGAAAATTTTTTAAAAAGGTCAGTCTGTGAGTG
GTAGTGGAGGCCTGAGCCAGCATTGTAAAATAAGAAAAAGAAAAGATTGGA
ATTATTTAAATTTTTAAATACTGTATAGTATTTGTAGGCAGGTATAGTTTT
AAAGGCAACATGGAATGAGAGAAAATATTTGCAAATCATATGTCTAATAAC
ACTGATAGTCAGGAGTCAGCTAAGTTTACCATAATGAAGATTTTTGTTTAC
CTTCTAGTTGTATTTATTGTTAAAATGACATCATAATATTACAGGAAATCC
ATAATAATAATAATAATAACAATAATAATAAAAGAAAGCTGTTAAAGATGA
ATTGTAGTCACTGAACGTGTGTTATTGTTATTGTTGTTAAAGAGAAGAATC
GGTGGCGGGCGCCTGTAGTCCCAGCTACTCGGGAGGCTGAGGCAGGAGAAT
GCTGTAACCTCTCTGAGCCTCATTTTCTCCTCTCAAAATGAGAGTGGGATG
ACACAAATTTTGCCAGAAGTTGCTTTTTATACCACTGAATAGCTCTAAACT
AATTGTGCAGAGCTTGATGGATGTTTAGATAGTCAACAGGAAAGAAAGGGT
TAGAATTGACTTCGTTCTTCATATCTGTTTATGCTGGAAATAATGTTTATT
ACTTCTGATATTAGAAGGATGAGCATGTAATCATTGAAAACATCCTTATAA
TGCCTTTGGGGTTTTTCATGCATGGTTTCAATTTCCTTAGGTGATTTAGTT
AGGTATTAAAATCTCATTAATTCTGTTTGTCTGATATGTTTATTCAGAGAG
TGAGTTCTCTTTCCCACACCCAGTTTGATTGAAGGACACAAGATTCCTTCA
CTAAAAATACAAAAATTGCTCGGTGTGGTGGCGGGCACCTGTAATCCCAGC
TTTGTAAATTATGATATGCAGGCGGTTCCTGCCAGCAGAGATTTAAAAAAA
GTGAAACCCCGTCTCTACCAAAAAATGAAAAAAAAAAAAAAAGAAAAAAAA
TTGCAATTATTTAATTCCTTTGCACTCAAGAAGGAACACAGTATTTGACTT
GGCCAATATGGCAAAACCCTATCTCTACTAACAATACAAAAAATTAGCCGG
TCTCTACTAAAAAATACAAAAATGATCTGGGTGTGGTGGCGCACAACTGTA
CCCAGGCTAGAGTGCAATGGCGCGGTCTCGGCTCACGTCAACTTCCATCTG
TCTTCTGTCCAACTGCTGATTGTTTTTGATGCTGTGTTAGGTGCTACTTGG
GAATTTGGAGCCTCAGCTGCTTCCCTGGGAAGGTGAAGGGAGTTGGTCCCC
AAATAATAATAAAATAAAAGATTAGTATTTTAAAAGTAAAATTAGGTTGCT
ACTTCGGGAGAATGTGTATCTTAATTGCTAAAATCTCTAACTTTGTATAAA
ACTGTCCACCAGGCAACAGCTTCAGTAGTAGAGCGATCTTTATCTATAAGG
ATTTGTACTGTGTTTAATTGTAGCATTTGAAATGTTACATATTTTCTAATG
AGCCCCAGGGAGCTGGAGGGCCCTGTCTACAGCAGAGGAGGAAGCATGGAG
ATCTCGGCTCACTGCAACCTCCGCCTCCTGGGTTCACGCGATTCTCCTGCC
AAAATATAAAACATAAATCATTTGCTGAAAGGTAAAAATATACCAGAAATG
GCATGAGCCACTGCGCCTGGCCACCTTTGTCTTCTTAGTTGTGGATTTAAC
TATGTGTATATGTACTCTCTTTTTTTGGCCTGGCATTGGCCTTCTGTTACT
GGCGACTCTGGCCCCAGTGCTAGGATGGGGGTACCCTTTGGCTCCTGCTGG
CTTGGTTTGGTACACTGAGCTCAAATCTAAGGGATCTGGGTGGGCTACCAC
TTTAAATCAGATTATTAATTTTTTTTTTTGTCTGTTGAGTTGTTTTAGCTC
GTATAAGAAGTAGGATTGCATCAGTTATTAACATTGTTTTATATTGCTTTA
ACTTTTGACATCTGGGGACAGCTCTTCTCCCTTTTTATGAGCTAGATAGTA
TGAGGCACTTGTTTGAGGACTGGGCTGGGGAAGAGCTGGGCGGCCCGCCTG
CCCGGGCTCAAGTGATCTGCCTGCCTCGGCCTCCCAGAGTACTGGGATAAC
CTGTGTATCTCATATCTTGTTTCTCTATTTCTCCTTTACTATCTATTTTTA
AAGACCACAGAGCTTTTTGGGAAGCTGTTGCTCTAAAAAAATGGTCATAAT
ACCAGGGAAAGACAAATAACCCCCTTACTGTTTTTTTTTTTTTTTTTTTTT
TGTTGCTGAGGCTGGAGTGGGAGTGTGGTGGCAAGATCACAGCTCACTGCC
AAGGGATAGGAGAGTACTGAGGGATTTTACCACCTCTAGACCCTGAAGGCA
GTGTGGATCATAATCACACCTGATTTCAATGATGGTTTTGAGAATTATATG
CAGGATGCCTTTGCGCCACCCCAGGTGCCCACCCCTAGCTGGTTCCGCCTG
CCTCTTTTTGATGGGGTTTTTTTTTTTCTTGTAAATTTGTTGAAGTTCTTT
GAATTAGCAGCTGATTTTAAACTTTTTTTGCATTTTTTGCTTTTGTAAATT
GAATGAGCAATAATAGCAGCCTTGCTAACAACTTCTTCCTGGCCCCACCAC
TTTGGATTGTGAGAGAAAATATTTTTGAAAATTTTATAAAGAAAATATTAG
TCGGCTTGGGACATCTTTCTCTTTGTATCAACCATCCATACCATTTTAAAA
AACGACGTCATGCTCAGCGCCGTGGTCATGACCTACTGGACGAACTTCGCC
GGTGAAACCCCGTCTCTACTAAATATACAAAAAATTAGCCGGGCATGGTGG
ATTTATTACCACTGGATGTCTTCCTTTTTTGTGGCCACCAATATAGCAGCT
TTTTATGCCATCACAGTTCTCCATATGTAAACTTTTTGTTTCCTATTACTT
CCACACCCAGCTCATTTTTAATTTTTTTGTAGAGATGAGGCCTTGCTACTA
GTCTTTGCCTTTATTCCATTTTACTTTTTTTTTTGGAGACAGAGTCTTGCT
TAATGAAGTTCTTTCCAAACTAGTATCTTGCCGTCACTCTTCCTCTGGATC
ACTCTAATTAGGTCCTTGGTTAACCTACCCCTGACTTAACAGAGGGAGGCT
ACTTCTAATATTAAACATTGAAATGTAAGCTATACATACATTTAAGAAAGA
TTAAATCCCAGTAGACATGCTCTCTTGTACAGACTTCCTGGGCTCAACCCA
CCATGAGTTTACATGGAAGACTTGCTTCTACTGTGTTCTGGTGACAGTGAG
GGAAAAGAATATGCTTTTTTTCAGGTACACAAATAAGCATCATGGATATAA
TGAGGGTGGCCAGGCTCCAGCCAGGTCCTAGGGAAAGCTCTCCGAGAGCGA
TTATTGCCCATATAAAAGTATTTTGTGACATTTGATATAAATTAAACTAAA
ATGGCATCTTCTTGCACTATGAGGCTGTCTCATTTACACTGAAAATCTGTT
GCAGAAGGAGCCGTCCCCTCTGTAATAGCTGTCTGAGCTTGTCGAACAGTC
ACGGTGTATGTTTTCGGGAAAGGTCTCTTACCACGTACCGAAGTGGAAATG
TCGTATTTTGACATTCTCTGACTCTTGGACATACTGCTGTGGCTTTTGCAA
ACACATTAAAAGGCTTTGGGGTTTATTTTTATTTCGCTTGGCTCAGAGGGA
TTACCACGAATGGAACTTACAAGACTAGAAGTGGCTCTGAGTGAGTAGTGA
TGGTGTTTATCATTCCTGTACTGTCTGAAACCAATCAGTTCTTAGTTATCT
TAAATGTTCTAGCAGCTACATGAGTTGTTGCGAAGAACTTTCTGCACATGA
GTGTACTGCTTAAATCCTTTGTATTTCCATTTAACAAACATAGAATAAGAT
ACCATCCTTGCATTCATGGGATAAATCACACTTGATCATGGTCTGTTATTT
TATAAGTGGAATCATTAAATATTTGTCCTTTTGTGACTGGCTTATTTCACT
AGACTCCATGGAAACAATATTCTGCTTATCTCTCCATATCCCCAACATTTG
TGAGATCTTTGCATTGTTCAAGAAGTGGAAAATAATACAAATTTACATTAG
CCTACTTCTAAAACCCAAAAGGCTCTTTTCAGAGCCACCACTGATCTCAAT
AGTGAAACGCATGAACCAAAAAGTATTTGAGACAGATCTCAGTCGGTTTAG
CCTCCCAAAGTGCTGGGACTACAAGTGTGACTCACTACACCTGACCTGAAT
AGGCAACCGCTAAACTACTCCTTTCTCTAGATTTGCTGATTCTGGACATTT
CCCACCTTTTTACTGGGTACTGGGGTAGCTCCAGGCAATATAGTGAAAATC
TCTAGTTTCCAGAATTTGTAGTACTTCTGTAAACTTGGTAACCTAAAGCAC
ACCCAATAACATCCTTTACAACATTTTTTCCACCAGCATAGGATCCAATCT
TTCCAGATAGAACCTGCTGCCCTAGTCTAGCTACCCACAGTTCCCTCCGAG
GTGAGCCACCTCGCCCGGCCAATACTTAGTTTTAAAACGTATCAGCTGCAG
ATTGAGACAGAAAGTAGATGAGTGGTTGCTGGGTCCAGGATGGTATAGAAT
AGGAGCCCCCAGCCACCAGTCATGGTATTAACATATAAAAGGATATTTATA
CATATTAATATACTAAATGATTTATTATATGCCTAATATGTTTATCCACAT
GTTGCTGGGACCTGCGGGACCCCTTTCCAGCCAGCAAAAGCCCTGGGAGAG
AGGTGACATAGTAGATATTAGGATGTACGTTAGAGCCAGAGGAAAGGAGAT
GGGAGACCCTGTCTTTACAAAAAGTTAAAAAAAAATGGAAGTTATGAAATG
AGGGGCAGGGCATGATTTTTATTGTTAAGAAGCTTAGGGTAGAGTATGGGA
CCTTAAACCCTGCTTTCTGTCCCTCTCTGTACCCCGTACGGTACCTGCGCC
TAAAAGTCTAAAGAAACCACCTTCGTGCCGCTACTCCACTTGGTGATCCAC
TATTTTTTGTTTGTTTGTTTGTTTATTTGTTTGTTTTGGTAGAGATTGGGT
TAGCAAGTGTCCATTATAGTCAATCTGGAAAGGCTTTAGTTTGGAGTTAGT
TCTTATAAACCTATTAAGGAATCATTTTTAAGTTGATATTAAAATGGGAAT
GCGTAAGAAGCCATACTATATGACTTATTGCTGGTGATGTTTGGACAACTT
AGGAGGATTGCTTGACCCCAGGAGTTTGAGACCAGTCTGGGCAACATAGCA
CAGGTGCAGTGGCTCATGCCTGTAATCCCAGCACTTTTGGAGACCAAGGCG
ATTGTTTTTATTAATTGTTATCTCTTCTGATCCCTTCATTTTATGTCCTAG
GTTCAGGGGGGTACATCTTGATTAGTCTATTCCAGTCATTATATTTCTACT
AATGGTCTGAGCTCACCCGGTCCCGTGGCCTCCCCAGGCATTCTGCACACT
CAAAATGAAAAAGCAGAACCAGAGGTAGGAGCATTATGAAAGATAAGAGAA
ACAAGATTCTCATGAATGGGATTTGTGCCCTTATAAAAGAGATCCCAGAGA
CCAGAAATTCTTATACACTTTCTTCTAGACTGTAGTCCCAAATCCTTAGAA
TCAGCTCACATTTCCTCTTGAAAGTTTTTCCTGGTATCTTTCCTATTCCTG
TGTGATGTTTTGATACAGCTATACATTGTGAACTGATTGAATCAAGCTAAT
TTTTACAGATGATGGATTTAATATCTGTGATGATTCTATGAGGAAGGTATC
AGCAGAGAAGACGGAGAGGTCCGGCTTTAGGCCCCTGCCGAGCTCCTGAGG
GCCTTCATTTGTTTTTATGGCTGAATAATATTGCTTTGTATGGGTAGACTC
TTCACAAGTTTCCAGTAGCTTCAAATTTCCAGTAGGACACAGTTTAAGCTG
TGAGAGAGAGAGAGAGAGAAGTGAGTTTATTAACCTTGGATCTATACTTTT
GAGGGACTGAAACCAGTGGGTCAGCTAGTGTGTCTGACTACACTGAAGGGA
AGCCACACAAATCATTTTCTGTAGGTTTAGAACTCTTGCAGAGCCCTGCTT
GTCTAGGTGCTGAAATAGTTTCTTTTGGAATTGAAGACCATTTGAATTAAT
GGCACGATCTGGGCTCACTGCAACCTTCGCCCCCTGGGTTCAAGCGATTCT
TATTAATATACTATATAATTAATGATAGATCAGTATTTCAATTATTTACAA
CTACGACTATGTACTATCGTAAGATTCCGTACGTACTTAACACCAAGCAAA
AGCTTCTTTTTTGTTTTTTTGTTTTTTTTTTTTTTTGAGACGGAGTCTCGC
GCTCATACCTGGTTTCAGAATCTCCTCACCTCAGGCCTCCAGGCTGGCCTG
GGCCCCGGGACTCCCCTGGCTAGGCTGGTGGGGTCCACGGTGGGCTGGGGT
TGGGTCATTATTGAAATACCTATTATCCCAGCTTCTGTGCCACACCAAGGA
AAGCTGCCGTCATCTTTCACCTGGATTCCTATAGTCACAGCTCTTTTCACG
CAAGGAAATTCAACAAAAGACTTCCTAGAACTTAAAAGCTACCTTCAAAAA
GCCAGAAGTCATTGGATCAACCCTTTCTCTCCAAGTCAAGCACCCTTGGCC
GATCCCAGGAATTTTGAGGTTACAGTGAGCTATGTTCATGCCAGTGCACAC
ACCTCATAATCTTCCTTTGGATGACTATTTTTCCCTTTTATGTCTTCTCTT
GAAATCTTAAAGTTTGTTGTTAAATTGCAGTTGTGGCAGAAATAATCTGGA
CAGGCAGATGGGACCCAGGCCTCAATGCTGTCACCTCTTAGAGAGGATAAG
TCCCTTTGCCACAGGCAGAGGTGCCTCACCCCATGGTTACCACAACCATAG
TTACCTTGGGATGCTTTCTGTCCTGTTTCCCCAAGAGATTACTGCTGTCAC
ACTATCACCATCCAACTCCTCATTTTTCTTTCTTCCAGGGTATGTATGTAG
TGAGGATCATGTGAGGCATTTGGAGTTGGGCCTGCACTGGGTAAGTCTGAG
AAATCTGTCTTGGGGGATGTAGAGATTAAGTCTGTACATGTGCGTGCACAT
TCAGTTCTGTCCTGGCCCTTTCAGTTTTATAAGTTGGTTTCCAGCCCCCAG
TCTTCTGTCTTTTAGCAGGTTTGGATGCATCTGCTCAGACTACTTCTCATG
CCGGGCTCTGCATTCTTGTTGCCTCTTCCCTGGCGGGGGTGATACTCTCCC
GAATGTCAGCATTTTAAAATAATTCTGTGAAGAATGACATTGGTACTTTGG
ATCACTTTTTTTTTTTGAGACAGAGTTTTGCTCTTGTCTCCCAGACTAGAG
AAGCTGCATTTGTTTATTAAATGTGTTGTATTGTCAAGAAAAAAGGAAGTA
ACTGAGTAAATCCACACTAGCTGCTTAGTGAACATTACTGTTGCTGTTACA
GGTCCCTTCCAGTTCTAATGTGCCATGAGCCTCATGGTGTCCGTATGGATC
ACAGGCGTGAGCCACCGTGCCCGGCTGATTTACTGTTTTATGGCAGACCTT
AACACTCACAATTCTCAATATTGGTTACATGTAGACTCTATCTGGGTAAGC
TCTCACTCTGTTGCCCAGGCTGGAGTGCAGTGGTGCGATCTCGGCTCACTG
TATATAATGCCAAATATTTTGCTTTTATATACATTTAAAAAGGCAGTTAGT
GGCAATATGCCCGAGAGAGGAGGATTTCTGTAGATGGGGAGTGTCTGTCTA
TTTAACACATCTGCTGGCAGGAAGATAGCTTTTTAAAAAATTTATTTTAAT
TTCTCTTTTTAAGACAGGATCTTGCTCTGTTGCCCAGGCTGGAGTGCAGTG
TGTGTCTGTGAGTACCTCATTGTTATAATTTTTTTTTCCTAAAGAGAGCTT
TTGATAGATCATACTTTAATGTTTATACCTTGGGCTTATTGATAATTTTAA
TCTACTGCTTCCTCTCCAGTGTAATTTCATGAATAACTACAGAAATCACAC
GAGTACAATTTTTTGGTAATACAATTCTGATAAGAATAGAATTCTTTTTTT
CTATTCTTTGCCTTCTGTTTTTCAGTTTGCATAGTGTAATGTTATATGCTA
TGTGTATGCTTTAGGACCCAGTTCTTGGATTAGCTGATTATTTTTTTCCCT
AGATGTACAGCTCTTTAACAGTTGGTTCATTGTAAACATTTTCTTCTGAAT
CCACCGGGCCCCCTCCTCCTCCTCTTCGGCGGCGGCAGCGTCCACCATCTT
TTTGCAAATATTTACTCCCATTCTATGAGTTGTCTCTTCACTGTGTTGATT
TTCTTGGTTCTGTGTTGTAAGTCATTCTCCAAGTGTAGCAGGACCATAGCA
AAAAATGTAAATTTGCTGTTTTTTTTTTTTTTTTAAGAAAAGTAAGTTTCA
AAAATTTGCCCCCTTAATTCTGAGTTTTGTCCTTTATATTTAGGGCTTTGT
AAATAATGGTGGAAGATAAAGTTTCTTTTGAAAATATGACTGTTGGAGAAG
TCAGTGTTTCCTTTTCGAGCCTTTTTGTTTGTTTTGTTTTTTGAGATGGGG
ACCAGCTCCTCCGCGTGGAGCGACTTCTCCTCCTGGCTGGAGACTGAGGAC
GTTTTGAGTGAGTGAGGTTTTTTTTTTTTTTTTTTTTGAGATGGAATCTTG
GATGTAACACCACTAATACCTCAGCTGCTTTGTTTTGTTTTGTTTTGAGAT
AAGTTAGGTTCATATGTAATGTTTTTCCCGCACAGACACCAGAGCATTGTT
CTTTTTTTTTTTTTTTTTTTTTTTTTGTTCGTTTGTTTTTTGAGACAGGGT
TGATCAGTAGAGTGGGAAGTGTTACTGGGACTCCTAATTTTTTCTTCCAGG
GCCAGGCATGGTGATGGTGCATGCCTGTAACCTCAGCTACTCGGGAGGCTG
TTCTTTTTTCTTTTTTGAGATGGACTGTCACTCTGTCGCTTAGGCTGGAGT
GTTTTCTTTCAGTACTTTTAGCTTTTATTTTTACTTCTATGGTCCATCTGG
AGTACAATTGGAGTGGGCCCCACCATGTTCTATCTGGTGAGACACAACAGC
TAAGTATTCACATTTTTGGAAACTATACTGCATCCCCCAAGAGTATGTCCC
AAAGTCGAATTAATAGCTTTTATTGTATAAACTATCAGTTTGTCCTGTAGA
CTGTAATTGGTATCCAGAGGACCGATGCCCTTCTGAGTCCTCTTTATAAGC
GTTGCAGTGAGCCGAGATTGCACCATTGTACTCCAGCCTGGGTGACAGAAT
AGGCAAATTGGAAACTTAAATGTTTTAAGTTTTAAATATGATTATCTGCAG
GGAAGTTAATTCTTCTTGGCATGGGTGTCTCACATTTCCCCAGCAGCTGGA
TACATATATCACAATACAAAACAAGTATTAACAAATTTTTAAAAATCAAAA
ATTTGGAAGAAAGATCAAAATTGACTTTTTAATGGGGTGGCTAGAATGAGT
TCCACTTGCCTTTTGGACAGATGGCTCTGTTGGTGGTAGATGGGTTGGTTG
AGAAATTAAAAATGGTAGGCAGTCATTGTGGAAACCTCGAACTGTTCTCAT
CTGGCTGGGCTGGTGGACAAGGGCATGACAGCCACGCCAGGGTGCTAGCTC
TGAGTCTCACCATGGCTGCTGTGTCTATAGTGTCATGGTAACTTGGTTTTT
CCGGGCTGGTCTTGAACTCCTGGGCTCAAGTAATCTGCCTGTGTCAGCCTC
AAACACAGAGTATAAGTCTAAGGGGTTGCAATTTGTGACAACATTTGATAA
GGGAAGGCTTGCATATTTTGAACTCTTTTTTTCTTTGGCATTTAATCATCC
GTAAAGTCCTCTGAGTGTTTCATGCTGGTTCTCTGTGCCTTCCTTCTCTAA
TTTTGCTTTAAGACCAGCTCTTGGTTTACTTCCTGCTTCACCCTTACCTTT
AATTGCCTTCAAAAAAAAAAAGACATAGGTTCTCGTTGGATATGTAGAAAT
TTTTTTTTTTTTTTTTTTTTTTTTTTTGAGACGGAGTCTCGCTCTGTTGCC
CACTGCAATAATTGGTTTACTTCTATGAGAAAGGCTGTGTATTACAGATGA
CTTTGACTTCCAATTTTGCTTCCTGTTCTATGAAGATATCCCCTTCCTTCC
CTAGGATTACAGGCGTGAGCCACTGTGCCCAGCTACTTTACTCTAGGTAAA
TAGTAGCAACGGTTTTTCTATTTTTTAATTTTTAACTTTTTTTCTTTTTTT
CAACACTTTGGGAGACCGAGGCAGATGGATCACAAGGTCAGGAGTTCAAGA
CCTTTTCCTAAGAGCCTGAGATTTTTCTACAATATGAATAATTTACAGAAA
CTGTGACCAGCAATTATATAAATCATAATTAAATTCTGACTATTGATCTAC
AGTAAGTACTTCATGGATCCAAATATTAGGAATTGATCTTAGGCAAAAAAG
AAGGTCCTATCATATCTGGTCTCAGTGCTTCCATTTACCCAGAGTCCTTCC
GAATATGTCCATTCAAAGAACTTGATATACAGAGATGTAAAACCTGAGAAC
TTTCTTAGATTTTTTCTTTTGCTTGTTGTCTCACTGGCACAAGATGGCTGG
ATTTGTTATAGCTGCACCCTAGTTCTGTATTTGTTTCCCGAGGCTGTTGTA
CAGGTTGGGGCCAGATTAGGCCAAATTAAGAAGAACCTGGATTGGTATGAG
GCCTGGCCAACATGGTGAAATCCCGTCTCTACTGAAAATACAAAAATTAAC
CTTGGGGGGACTATCCTATGCACTGTAGAATTGTCTTGTCTTGGCCAGGCC
AGGTGTTTTTTTTTTTTTTGTGGACTCCTTAAAATGTTCTATATAAAAGAT
GACTCTTTTTTAGAGAGTATACTTTTTGGGTGCCTGGAATGGCACATAATA
TTTGTAAACACAAATGACATTCAGTTCAATGATACGAGCATTGCAGATTGC
GATTCTCAGAAAGAATCTGGCATCGTGAGTCACCTGTCTGAAGACTGACTC
AGATGTTCAAATATTTGCATATACATAATGAAATGTCTTGGGGATGGGACC
GAGCCTTGGAAGGTTTCACTTCAATTCCAACTTAATCTTTAATTGACTGTC
CCCTGTGGGAGGAATGGCAAGCCCATTTGAGACAAGCCGTGTGGTGGCTGG
TCGCCCAAGCTGGAGTGCAGTGGTGTGATCTCAAATCACTGCACCTCCGCC
CATTTGTGTCAATATTTTCCCTGTATTCTGTTCATCTCCTTTTGAAGACTG
AGTAGTAATTTGAAAGGTATATTGCTAAGCAAGCTTAGGGTTTAAGCATAT
GGTTTTGTGTGTAATTTTTGGTTGTTTGCTCATTTGTTTTTATCATGGAAA
CATGCCTGGCCAAGTTCACAAATTTTATTATGCTAGACCTGTTTGTAGCCA
CCTTGGCAGATAAATTTACTTTCAGTTTTTTCACTGTCATAAAGAACTCTA
CTCTGTTGCCCAGGCTGGAGTACAGTGGTGCAATCTCAGCTCACTGCAAGC
TTAAGAAGCAAGAAAACAAAATGGGTAGGTGAGGTGACTAGGAAGAATATC
CTGTCTTGTTACTACTCAATTTGCTTAGGGCTGGTTGCTTTAGTTTCTTTT
ACCTGGAGTTCTGATTTCCAATCTTTTCCCCTTTTAAATAGACTTTATTTT
GGGGTTGAATTTGTTGAAGGCCTTTTCTGCATCTGTTAAGATAATCATGTG
GAATGTGAGAATGATTGTTTCATTGTGTTTATGCTGCCTAGTGGTTACTTT
TGTAGTCCCAGCTACTCGAGAGGTTTAGGTACAAGGATCACTTGAGCCCAG
AATAAAATTTATACAATGGGTTATATGGGAATTAAATAATATGAAGAATAT
CAATTAGCCCAATTGGCTAAACATCTGAACTTTCTTTAGATAAGGTGGGCA
CCAGCGTGCTCTCCTACTTCCTCTTTCTCAAGACCCTGCTGGCTTTCAATG
GTCCAAATCTTTCCAATTCCAGTGCTCATGTTCTTATCCCTCAGCCATTCT
TTGAATTTCATAATGATGGGAAGGATGGAAAGTATCCCCTTCTGGAGGGGT
CAGCTCCCTGCCCGCGGAGAGGATCTGCCCGCCCCTCTTCGTCTCTTGTCT
GTTGATTTTTTTTCTCTTTTAGTTTTCTGAGAATTTTTATCATGAAAGGAA
ATTTATCTCAACAGATATCTTTCAGTTGATTTACCATAATTTCTCTGACTG
ATATTTACACTGTGGTGTGCTGTTGTCAGATTTCTGTTTGTAATCTGATTG
AGGGCTGGTCAAATAGATATTTTAGTTCAGTAAATTGGGGTATGGAGAGGT
TTGAGGTACATGATTTATACCTTTTTTTAATTTAATTTTATTTTTTTGAGA
CAGGCGTGGTAGCAGGTGCCTGTAATCCCAGCAACTCAGGAGGCTGAGGCA
TCTTCCATTCTAAAAATTTAACAAGTGTTAGTTCCCCACTGGTCCCTTCAT
AATATTCCATTTATGGATGAATTATTTAATTCATGTAAGCTGTGAAAGGTA
GTATTTCCCCTAAGTAGAAATCCCCTTATCTTCTTATCCCCTTTACCTGAC
AAGCAAAAGTGGCCTGTTCTTACAGTTCATGTCCTGGTGTCCTGGAGCTGA
ATCCTTCTCATCACGATGACATTTGTAGCCAGAATTATTTGATTGTTTGGA
GGCAAGAGCCTACAGATGCTTGGGTTTAGAGAATGAGGCAGATCTCAAATA
AAAATAGAGTACACTGGTGTGTACCTTAGATATTAGTTCTTTAAGTCTTTC
GCGCCCGCCACCACACCGGCTAATTTTTTTGTATTTTTTAGTAGAGACAGG
CGTGAAGCTAGAGACTTGCTAGGACTTCCTCCCCACCGTCAGGCCCCATCC
CCTGGAAAGTAAACAGAGGGCCCTCTGACCAGTGCTCACAAATACCCTTCA
ACTTTTTGATGGGGTTGTTTTTTTCTTTTAAATTTGTTTGAGTTCATTGTA
GGTCTTGTCACATTGGTCAGGCGGGTGTTGAACTCCTGGCCACAAGTGATC
ATAGTTTCTCTTGATTTGCAGAAACTCTTTAGTTAGGTCCCATTGTCAATT
TTAAATGTTTATTTTAAAGTAAACTTAAGTTCATTTAAAAGGCATTTTCTC
AAACAAAACAAAACATACACCATGTTCTGGGGTTATTGACAGCCTCCTAAA
[truncated: 1,095 more rows]
