# Supplementary material for: MultiV_Nm: a prediction method for 2′-O-methylation sites based on multi-view features
Source: Front Genet. 2025 May 27;16:1608490. doi: 10.3389/fgene.2025.1608490 (PMC12149135; doi:10.3389/fgene.2025.1608490)
Supplement: Supplementary file 1 [file DataSheet1.zip › data/Full_test.csv]

x
GCTGTCAGTGGTGGAACATCCGAAGAAGAAGAGAGAGCATGGCACAGTGAT
TTGAGGACACTGATAACTCTACCTGAAGATGAAGAAAGAGCCAACGTGTTA
AGGACTTGAACTGCCATGTCCTCTGAAGAAGGAAAGCTCTTCGTGGGAGGG
AGTGACGGACTGTTCTATGACTGCAAAGATGGAAACGACCTTCTATGACGA
AGAGAAACTGGACATCAAACTGGACAGCGAGGACAAGGACAAAGAAGGCAA
CCAAGAATGTTTTCATTAATCAAGAACGAAAGTCGGAGGTTCGAAGACGAT
TACCAGAGCCGGCTGCAAGACCTGAAAGATCGCCTGGAGCAGTCCGAGAGC
AAGTATGGCCTTCAGGATTCTGATGAAGAGGAGGAGGAGCATCCGTCTAAA
AAATTGGAACGATACAGAGAAGATTAGCATGGCCCCTGCGCAAGGATGACA
CAAGCCCCGCTACACCCTGCACTATAAGACGGACGCACCGCTCAACATCCG
GAGCGGAGTAGAACTGGAACCTAGGAAGTAGCGGGAAGAGCAGAAAGGGGA
AAGATGGACAGAGGCCCAATGGGTGAAGGCTTTGAAGAGCACACAGAAGCC
ATAGATATAGTACCGCAAGGGAAAGATGAAAAATTGCAACCAAGCATAATA
CCGAGGCGCGATTATTGCTAATTGAAAACTTTTCCCAATACCCCGCCGTGA
TTTCTGAGCGAGCCTTGAAAGAGATAAAAGCGGAAGTTTGCCACACGGTGA
ATTAGTGAGGCGCATGAATGGATGAACGAGATTCCCACTGTCCCTACCTAC
TCTGCGGTGTTGATGAGGAAAAGTAATTGAGCTCTGTCAGAAGTGGGATTC
TCGCTCAGACACCATGGGGAAGGTGAAGGTCGGAGTCAACGGGTGAGTTCG
TGGGCATGAGGAGAGGGCTGAACTCAAGATTGGAAGCAACTGCAGCCTCCT
AAAGCCAAGAACGTGGCTGAGGATGAAGATGAAGAAGAGGATGATGAGGAC
AGGAAATGTAGATATCTCTGCACCAAAGATAGAGGGTGAAATGCAGGTTCC
ATACTAAAATTGGAATGATACAGAGAAGATTAGCATGGCCCCTGCGCAAGG
TCGACTGCAGAACCCGAAAGTTTGTAAGAGGAAGAGAGCGCGCGGCGAGCG
AGAGGATGAAGGACTTCTGATAGTGAAGATAGAAGAGGAAGAATTTATCCA
GCCTGTGGAGAAACTGAGAAGCCTGAAGTGAGGAAGAGCATTGATGAGGTG
CTCTGGAGGCGACTAGCCACTGTGGAAGAGAGGAAGAAAATAGTTGCATCG
CCTGCAGATCGTGCGGCTGAAGACCAAGGACAGGAAGAAGCAAGTGGGTGA
AATAGGAATGGTCGTTGGAGATCAGAGTGGAAGTTCACCATCACACCACCT
ATGGAACCGGACCGGGTCGGAAACGAAGAAGGAAGCACCGAGAAAAAAAGG
GAACAGCAACAGCAACTCAGACAACAAGAGGAGGAGCACACTGCAAGGAAT
AGAAGATTAGCATGGCCCCTGCGCAAGGATGACACGCAAATTCGTGAAGCG
TGACATTTGAAAGGAGACCTGAATGAAAATGGGAAGAGCCATGCAAATATC
GAGAATAGAGACTGTGACAAGCTGGAAGATGTAAGAGCATCCGCCTTTTCT
AGTTGAGATCCAGGCTGCTCTGAGCAAGATGCAGGATGACAATCAGGTCAT
CCAGGATCTGGAAACTGAGTTGGAAAAGATGGAAGCAAGGCTAAATGCTGC
CAACAGTCTGCAAAAGACTCTGGCAAAGATCAGGAAGAGGAGGAGATAGAG
TTGCTGTCATCACTCCTCACTGATGATGTGTTGTTGCCATGGTGATTCTGC
CTTCTTGGCCTTTTGGCTAAGATCAAGTGTAGTATCTGTTCTTATCAGAAG
GTAAAGCACGAACAGGAATACATGGAAGTCCGGGAGAGAATACACAGAGCC
TTTACATATGGGTTGTAGTGCTAGTAAGATTTTGGAGAGCACCAATAATGA
GCTTTGGAACAATACAGAGAAGATTAGCATGGCCCCTGCGCAAGGATGACA
TCCCCGCCCCAGGAAGGAGCTGAAGAGAATGCAGGACCTGGACGAGGATGC
CAGTGCTTGAAGAACCTGGAAACGTAAGATGGGAGAAAGTGATGAAGGAGG
GAGGAAACAGACTGGGGCAGTGGAAAAGGTGGAAGAGCAGTGCCATCCATT
TTTCTGCCCAGTGCTCTGAATGTCAAAGTGAAGAAATTCAATGAAGGACGG
TAATTTTTTGAGGCCTTGTTCCGACAAGGCTATATAAAGCTGTTAAAAAAT
GAAGGGCTGGGAGAGCCGCAAGCGGAAGCTATCGGGAGACCAGCCAGCTGC
TGAGGCGCATGAATGGATGAACGAGATTCCCACTGTCCCTACCTACTATCC
GATCATATTCATTGGAGGACACTGGAAGATGGGAAGAAAGAAGCAGCTGCC
GCTGACCAGGACCGTCTGGATCTGGAAGAACGGAAGAAAGTAGAGACAGAG
ATACTAAAATTGGAACGATACAGAGAAGATTAGCATGGCCCCTGCGCAAGG
GTGACTGTAGTTCCCGTTTATACTGAAGGTGATGGGGGACGCACATCAGAT
TTTAACATATTTTGACAAAGTAGATAAGGTGCATTTGCATTATTGTTTTAT
CATCCAAGGAAGGCAGCAGGCGCGCAAATTACCCACTCCCGACCCGGGGAG
TCGGCTGCTGAAAGCCCGTGCCCTGAAGATCCGGGAGGAGCGCAGCGGTAT
CCAGGTTCGGGCCGAGATCGAGCACAAGAAGGAGGAGCTGCGGCAGATGGT
CCGCACGGGCAAGATGCTGATGAGCAAGATGAACAAGAGCCGCCAGCGCGT
CATGAGATTGTATGTCTAATTCTGCAAGATCCTGAAGGCATGGCTCTTAAA
GAAGGGCTGTGCGGGCTGTAACCGCAAGATCAAGGACCGCTATCTGCTGAA
ATTTTGTCTACTGTAGGAACAATGAAAGATCTCAGTGAGCACAGCGTATTG
CTAAAATTGGAACGATATAGAGATTAGCATGGCCCCTGCGCAAGGACAACA
CCTCCCTTCTCCCTGGAAAGCAATAAAGATGAGAAGACACCACCCTCAGGC
TCAAAAAGAGGCGAGCCCTGCTGCAAAGACCAAAGAGACACGTTCTGTAGA
ATGGGACTGCTTGTATGAGCAACAAAAAATCAGAAAAGAGCCTTGACTGTC
GCAGTGGATCCCATTGAGAATGAAGAAGACCGGAAGAAGGTGAGGCCAGAT
CAAGGAAGTTCTGTAGCCTCAGTGTATGATGGGAAGCTGCTCATAGGCACT
AAAACTTTCGTGCTCTGAGCACTGGAGAGAAAGGATTTGGTTATAAGGGTT
GTGATCAAAAGTGCCCTCCCAATATAGTTCAACAAAGAGCCCAAAATTTGA
ACTCAAGATCCGGGAGGAGCTGCTGAAGATCCTGCAAGAGGTTAGAGGCAG
CTGTTGAACCTCAAGCCTGTAGAAGAAGGAAGGAAGGCAAAGGAGGACAGT
AACTGTAAACTTGAAGACAAGACTGAAGATGGAGAGGCACTAGATTGTAAG
CTTCTCGGCCTTTTGGCTAAGATCAAGTGTAGTATCTGTTCTTATCAGCTT
GAGATCAGTGAACTCTGGTTTTAAGATAATCTGAAACAAGGTCCTTGGGAG
AAATTGGAACGATACAGAGAAGATTAGCATGGCCCCTGCGCAAGGATGACA
TGGAACTTCAGGGTCAGAGGAGGTTAAGGTTAGTTCAGCAAATGAACTGTT
GTTTCGGGATAAGAACCGTGATGGGAAGATGGACAAGGAAGAGACCAAAGA
TCCCAGGGAGAGGCTTATCCATTGCACTCCGGATGTGCTGACCCCTGCCGT
AAGTTGACTCTACTTTGACCTTCCGAAGATCATGCAGAGAAGGTGAGCATT
ACAATGGACATCCGGACAAAGAGTCAAGGTGGGGAGCCAACATACAATGTG
GACTGTAGGGGTGCTGTGGAGAGGAAAGGTTGGAAGAGCACAGACTGCTTT
AGGAATCATTCACGACACAGAAACCAAGATGGAAGAATTCAAGGACCAATT
AGACAGCACCAAGAACTGGACAGAGAAGATCTTGAGGCAGACAGAGGTGCT
AGGAGAAGCATCTGGACGATGAGGAAAGAAGGAAGCGAAAGGTAAAGGAGC
GATATTGATCGAGGACTCCGATCAGAACTGTGAGTCATCCCCTCCCCAGTG
GGCCCTAAGCATTTGGATGATGATGAAGATCGGAAGAATCCAGCATACATA
ATCAGTAGACTGAAAAATCAAATTCAAGACCAAGAGCAGCTTGTCTCTAAA
AAATTGGAAGGACACAGAGAAGATTAGCATGGCCCCTGCGCAAGGATGACA
GCCTGCTGGACTCTGAGAACTGGGAAAGATCAGAGCAAGCCTTGCCTCTTA
TGTAGAGGAAACAGCCATTGGTAAGAAGATCGGTGAGGAGGAGATCCAGAA
AGTGAAATGCTGTAGAACCCTAAATAAGTGGTAGAAGAGTGTCACTGAATT
GTCTGGAGGAGAAAAAGACAGAACAAAGATGGAAGTGGCCTGGGCCCCTGG
AGAAGAGGCAACAGTTCCAAACAATAAGATCACTGTAGTGGGTGTTGGACA
ACACGCGGGGCTGAACAGCTGGCTGAAGGTGGAAGGATGGTGTATTCCACG
GAGGAAAGTACAGACTCTGAAGAAGAAGATGGAGCAAAGCAAGACTTGTTT
CACAGTCACTGACCAGGGACTTCTGAAGACAGGAGGAGCATCGAATGAGAA
GCAGTGAGGACAGGCAGACCAGGCAAAGTGAAGGAAGGGCACGTCTTTAGG
TGGTGATGCAGAACAAAGCAACGGAAAGATGAACGGTAGCACCTTAAATAA
CGGCGGGCCGACGTCGGCGGCGAGGAAGGACGGAGGAGCGCCGGAGCCGCT
TATCACCGGCCCTACTGGCTCAGTCAAGATTGGAGACCTCGGTCTGGCAAC
CAGCGAGATCGCCAAGCTGAATCTGAAGATCGAAGCCTGTAAGAAGAGCAT
TTAGTTGCATGTTGGACTAAAGCTCAAGATGGAAGCCACCCTTTGTCACTT
GTGATTGGGATTGGGATTGAGGAGGAAGATCGGAAGCATACCTGGATGGAG
GGGGCCTGGCTGCCAGGGACACTGGAAGATCGGGGACACAGCCATGGCTCT
AGAAGATTAGCATGGCCCCTGCGCAAGGATGACACGCAAATTCGTGAAGCG
TCGAGCTGAGAAGGATGCTGAACAGAAGATTGAAGAACAGAAGACTTTAGA
AAATTGGAACGATACAGAGAAGATTAGCATGGCCCCTGCGCAAGGATGACA
CTTCGCCAAGTGGCGTTGTGTGCTGAAGATTGGGGAACACACCCCCTCAGC
CCCAGGTGCAGATCTTGGTGGTAGTAGCAAATATTCAAATGAGAACTTTGA
GAAGCAACTGAAGGAACAGCTGGCTAAGAAAGAAAAGGAGCACGCATCTGG
CGCACTCTGTACGGCTTCGGCGGTTAATCTTTTCGTCAGTTTTCTTCCAAT
CCTGCAGGATGAGATTCAGAATATGAAGGAGGAAATGGCTCGTCACCTTCG
GAAGACCAGGGAATTTATCAGAGCAAAGTTCGGGAGCTGATCAGTGACAAC
GCAGGACGGCTCCGTGGTGCAGTTCAAGATCAAGAGGCACACGCCGCTGAG
GACTACTTTGGGAATGAGAACATGCAAAATCAGGAAAGGCTGTAGAAGGAA
GGTGAAAAAGAGCCCTTGAAGCTGGAAGACGGGAGGTGCGGGGAATACTGT
CTCCGCCTATAGAACCACAACCAAGAAGATGGGAGAGACTCTCAGCTCACA
CTGGAAAGGTGGAACTGGGGACTGCAAGATGGGAGGGTAAGTAAATCTGTG
TGCAAAATCGAGGACATTGATAACGAAGATTGGGAGAACCCTCAGCTCTGC
GAGCCAGAAAAAGTAGACACAGAAGAAGACGGAAAGGCAGAGGTTGCCTCC
GACTATCCCAAAGGATATGCGAAGAAAGATCATGACAGGCAGTTTTGAGTT
CGCTGGAAACAACACCGGGCTCTGGAAGAAACGGAGGAGGACAACGAAGAG
AGAGCCAGGCATCGCAGGACTCATGAAGGTTAGTTGGGCAGGTTTTGGTGT
AGTAAGGCGGATATTACACTGAGTTAATTGAGGAAGAGCCAAAGGTAAGCA
CCTGGATTATCTGCACTCCGAACGCAAGATCCACCGAGACATCAAAGGTCC
AGAATCGGCTGCTGGAACTGGAGACAAGATTGCGGGAGGTGAGAGCGAGGA
TCGCACAAAAAGTACAAGGAGCGCAAAGAGAGAAGGGCACAGCAGGAACAG
AGCTTATTCAGAAGGCTGGACAATCAAGCTTAGGAGGAGGGCACGTGTCTG
CTCGATGTTGGATCAGGACATCCCAATGGTGCAGCCGCTATTAAAGGTTCG
CCCCATGGAGTTTGTGAACAAGATGAAGAAGGAAGGGAAGCTGATCATGGG
CAGATTCACAAAGAGGCTAAAATAGAAGAACAAGAAGAGCAAAGGAAGGTC
TGCCCACAGGTAGAACACCTGAAGGAGAAGCTCATTAGCCAGGCCCAGGAA
TGTAGCTACTTCCTCAGCAGGAGACATCCTTAGGTCGCTGGTTCGATTCCG
GAGGAGGCTGAAGAGGACGATGAAGAAGAAGAAGAAGAGATGATGGTGCCA
CATCTCTGAGCTACCCAGGATACCAAAGATCAGGAGAGATGACGGTGGTGG
TTTGAAGTGGAAAACTGGAAGACAGAAGTACGGGAAGGCGAAGAAAAGAAT
GTGGACTTTAACTTGGAAGGACCAAAAGTGAAAGGGAGCCTTGGGGCCACT
GAGGAGTTGGATGACTCTGACTTTGAGACAGAAGATTTTGATGTCAGAAGC
GCATCTCATGGACAGTCTGAGCTTGAAGATCCAGGAGCTCAATGGTCTTGC
GGAGGGTTGAGCTTTGAAACAACTGATGAGAGCCTGAGGAGCCATTTTGAG
AAATGGATTTTGGGAGTGACTCAAGAAGTGAAGAATGCACAAGAATGGATC
CTTCACGGAGCTCTGGAGAAACATGAAGTTCGGGACTATCTTCTGGTGGGT
GTTAAACACAAAAACTACATGACTGAAGATAGAAGAGAATGCGATGGATTT
CCGCAAAAAGTAAGAGCTCAGCGACAAGATCTAAGAAACGCCAACATCGAG
TTTGGGTTAGTGACTGCAATGGACCAGGATGAGGAAGAGCAGACGGTTCTG
TTACCCACTCCCGACCCGGGGAGGTAGTGACGAAAAATAACAATACAGGAC
CACGTGAATGGAGACGCTGCTCTGAAGGATCGGGAGACAGACATTCTGGAT
AAGGCCTGGCTGGAAGAACGTGGGCAGGAAAGGTAAAGGAACCATTCATAC
GTAAACTGTCAACTGGTGGAGGAAGAAGGTCGTGTAAGAGCCATGCGAGCA
TGGCTTACTGTCTGGAGAACTCGAGAAGATGGGAATGGGCACTGTCCAGTA
CTCATCTGTGACCCCAGCTACGTAAAAGATCGGGTAGAAAAAGTGGGCCAG
ACTGTGAGCATTAAACCTGAACCAGAAGATCGAGAGCCTAACTTTGCAACC
AAGACTCTCATAGAAAAAACAAACGAAGAGCGCAAGACACTGCTCAGCAAC
AACGGAGAGACTGAGCTGTGCATGGAAGGTCGAGGCATCCCTGCTCCTGAG
GCCAGGACAGGAGAAGAGCGAGAAGAAGAGGAAGAAGAGCAGATCAGTGAG
GGCCCTGGGGTCCTGTCTGAACAACAAGTACTCGGAGGGTTATCCTGGCAA
AAGCGCAAATTTGAACAGATGAAACAAGATAGGATCACCAGATACCAGGTT
TGAGGAGCTGGCAGTGGACACAGGGAAGGCCGAGGAGCCCGTCAAGAGCGA
AAATTGGAATGATACAGAGAAGATTAGCATGGCCCCTGCGCAAGGATGACA
AACCACAGCAGTTGGTTTTGCGATTAAGATCAGGTATGGAAGCCCAACTCT
CTACCTTCTATACTCCTTCCTTTCTAGAAATGTCTACAAGAGTTCAGAGAC
CAAAACATGGAATCATCAGGAAGGTAAGGAAATAGTAAAATACTGAGATTG
AATCGCCGTCTGTTTTGTTCTGGGTAAGGAAGGCAAGAGCTATAGATAAAA
CATTGGTCGTAGCTCTTTCTTCACAAAAATCGGGTAAAATGCATTAGTAAA
ACTGAGGAAGAACGTCAGAAGAAAGAAGATGAGAGAGCACGCAGAGAATTT
GAATGAAAATATGGTTGCAAAGCTGAACAAAAAAGTTAAAGAGCTAGAAGA
AGGACAAGCGGACAAAATGCATCCCAAGATCAAGGAAGGGACAGGCCAGCT
ACCGAGGGCGATGAAGAAGCAGAGGAAGAACAAGAAGAGAACCTTGAAGCA
GAGGTATAGACCCGGCTAGAATCTGAAGTGCGGGAGAGTGCTGGACCCTGA
AAATTGGAATGATACGGAGAAGATTAGCATGGCCCCTGCGCAAGGATGACA
AGACGAGTTCGTCACGGACCAAAACAAGATCGTGAGCAGCTACTACTGGGG
TCTCCGGAGCGAGGAACAGAAGAAGAAGAACCGGAAGAAACTGTCCGAGAA
GTGGCTAATGACCTATTGAGCCGTCAAGAAAGGGGAGAGTGAAAACATCGC
AAGTTGGAATGACACAGAGAAGATTAGCATGGCCCCTGCGCAAGGATGATG
AACCAGAACTCGTGGGGCACTGGCGAAGATGTGAAGGTTATATTGAAAAAT
CAGGTGCAGAGAGCTCTGATCTCCCACGATCGGAAGTACCGTGTGCGTGTC
GACATTATAGGACACCACCAGTCTGAAGATCGAGAGACATCTGATCGAGCT
CTGCGCCAAGATGTTGGACGGCATCAAGATGGAGGAGCACGCCCTGCGCCC
GAAAACGATCTTTTGGATTACGATGAAGAGGAAGAGCCCCAGGCTCCTCAA
TGGTGCATCTGGAGAAAATGAACATAAGAAAACGGAGGTGAGTGAAACACA
ACACATCCTAAGGAGTCTGAAACAGAAGATCAAGCACTTGTCTCAAGTGTG
ATGCCAGCCTGGTTCTTGAACAGACAGAAGGATGTAAAGGATGGAAAATAT
CACAGATTTATTGTGAACACTCTGAAAGACGGAAGGTATGTGCTGTGTTTT
CCGCTATTTTGCCCAGCCCGTCATGAAGGTGCGCCCGGGGTGTGGGGTTCA
AACATCGACTGGATGATATGAACCAAAGATGGAATGACTTAAAAGCAAAAT
GATGTGAGTTGAGCTCTGAATGTCAAGACCAGTCCTGGGTGAGTGAGGGGA
CCGTTGGTAGGGGACTGTGGCATTTAAGAATGTAGAGAGCGCATCCTTTTT
CAAGTAGAAGTCATGACGTTTGCAGAAGATGGAGGGTAAGAAAAGCATTGA
AGATCCCAGCCATTCTCCAAGTGACAAGGTAGGAAGAGCAGATGCACACTT
CCCCTGGACTATGGCTCCGGCGAGGATGATGGGAAGAGCGACAAGCGTAAA
TTTGGTGAATAATAGAACTCAGGCCAAGGTAGCGGAGGAGCTGGGCATGCA
GAGAAGCGCGTCAAGAAGATCTTGGAGCTGCTGGAGAAGCAGGCCTGCGAG
TTGCTGCGAGCACTGGAGCCCCTGGAAGGTCTGGAGACCATGCGTCAGCTT
ACGATGGGCCTGAGCTAGGGCTGGAAAGAAGGGGGAGCCAGGCATTCATCC
CCTCCTGAGGCTGTTCCTGAACAGAAAGATCCGGATCCTGAGTTTCCAACA
TCTGTCGTCTGTTCAGGATTTGAAAAAGAAGAGGAAGAAAACCTAACACGG
ACAAGAATGTGTATCTGTTGGATATAATCAGAGAACTGAAAAGTAATTTAT
GGGTTTTGTAGGACTTCTCTACACAAAGGGTGGAAGAGCCACTAAGCATCC
TGATGAAGCGCCGGCCGTGTAAATGAAGATCGGGTGAGGAGCAGGACGATG
GATAGTGCAGGGAAAGAAATCGCGGAAAGTGCTTCCCCGTGTTTGGAGGGT
CTGGACATCGTCAGGTCGCTCTACGAAGATCTGGAAGACCACCCAAATGTG
GAGAAGCGAGAATCTGTTAGTAAAGAAGATCTGGCAAGAGCTACTTTAGTT
TGCCGAGGACAAGGAGCTTGAAGCCAAGATCGCAGTTGTTGAAAAGTATAA
TGCAAATTCGTGTATAACTCTGTAAAGGACAAGGAGAGCGCACACCTCCTC
CGTCGTACTAAAAATGAGACTGATGAAGATGGATGGACCACAGTACGACGT
AGTACAGCTCCAGCAGAAGCTTTGAAAGATGGAGAAGAGCGGCAAAAAAAT
CGAGGACTTTCTGAACTCCCTGGAGAAGATGGAGGACGGCAAGTTGAAGGT
CGGGAAGTTCAAGGAGGCTGAGCTGAAGATGCGGAAGCAGTTTGGGATGCC
GCGACGACTGGAGTTCCATGCCAGCAAGGTACGAGTGCAGCATGTGTGCAG
GTGTCGGCCACTGGAGCTGAGGACAAAGATAAGAAGAAGAAAGAAAAAGAA
TGGTTGTAAAACTCCGGACCAGTTGAAGAAGGAAGATTCACACTGTAACAT
TCAAGGTGAACCTCTGAACAAAGATAAGATAGAAGAACTTAAAAAGAACAG
GTATGCATGTAATAAAGGATTCACCATGATTGGAGAGCACTCTATTTATTG
GCTGTGTCGGAGAAGGACATCCAGGATCTGAAGTTTGGGGTCGAGCAGGAT
ACAAAGATTATTGGATCTGTGTCAAAAGAAGAGGAAGAGGAAGATGAAGAG
GGCTGTGAGCAGGCTCTGGGCAGGAAAGATGGAAGGAATGCGCCTCTCCAT
ACTCTTGCTTTTTTGACCTCAGGCGATGGTCGAGGTGATGCCTGCAAAGAT
ACCTGGTTGATCCTGCCAGTAGCATATGCTTGTCTCAAAGATTAAGCCATG
ATACTAAAATTGGAACGATACAGAGAAGATTAGCATGGCCCCTGCGCAAGG
TCTGCTGCAAGTACTTCTGATGTTCAAGATCGCCTGTCAGCTCTTGAGTCA
GGTCTTAAGCGTGAGAATCGCGGACAAGAAGTACTACCCCAGCTCCCAGGA
CACATGATGTGACTTGTAGCTCATAAAGATGGAAGATGAACCACCTGTGTG
GAAAGAACCTATGAAATCTGTACAAAAGATTGGGGTGAGTGAAAGATTATA
GGTGGGATAGTCTCTGATGTGCTACAAGATCGAAGAAGGAGTTAAGTCCTT
AGGTAATGAGGGATCCTGCAAGCAAAAGATCAAGAGGATTTGGTTTTGTAA
AAGATCGAACTGGAAGAAACAATTAAAGTATGGAAGCAGCGGACACATGTT
GGCGGACCAGAACCTGGAGAAACTGAAGACGGAGTCAGAGCGTCTGGAGCA
ACATTGCATTGGCTTTTGATAGTCAAAGATGAGGAAGGGCATTCAGGTGGA
CATTGATCGTCTGACATGATAATGTATTTTTGTCCTCTAAGAAGTTCTGAG
TTGGGGCGCAGAGAACTTAGGAGAGAAGCACGGAGGAGCCCCCGGCAGAGC
TTTTAGAGGACTTGGCATAAAATGAAAGATTGGCAAAGGCCCTTGAGGGGC
GGTGATTTTGGAATGGATGATCGTGAGATAATGAGAGAAGGCAGTGCTTTT
AGCTGAGTTCGTCGTGAACACGAGCAATGCGGGAGCTGGTGCCCTGTCGGT
TAACGTTATAAATAATTTATATCTGAAGACGGAGAGCCTGTAATATTCTTC
ATACTAAAATTGGAACGTTACAGAGAAGATTAGCATGGCCCCTGCGCAAGG
GCCTCCAGGGCTGGACTGAGGCCTGAGCGCTCCTGCCGCAGAGCTGGCCGC
CCAAGTCAGGCCTGGAATGCTGACGAAGATCTTGAGCCACCCTACCTCCCT
GAACTTGAAGCCCCGGCAGCGGGGAAAGAAGGAGAGCAAGGAGGAGTATGC
CTAAACCAAGGAGTCTCTGGACAAGAAGCTGGGAGAGGCACAAACTGGACA
ACAGAAATCGAGGCCTTGAAACTGAAAGAGAGGGAGACAGCTCTGGATATT
ACAGGTTAGCTTTACCCTACTGTTGATGTGTTGTTGCCATGGTAATCCTGC
AGAAGATTAGCATGGCCCCTGCGCAAGGATGACACGCAAATTCGTGAAGCG
TTTGGCTGAGATTTGTGATAATGCAAAGAAAGGAAGAGAATATGCCCTTCT
AATCCAAGCAACTGTGCCTTCCTCTACACTTCTTCACTCAGCCTCAGCCTT
AGCGACCCCGAGGACTTCGTGGACGACGTGAGCGAGGAAGGTGAGGGCGCC
AAACTAAAGCTTGACGGCTTGGACGAAGATGGGGAGAAGGAAGCGAGACTC
CAGGACCTGTTCAACGAAGACTTTGAAGAGAAGAAGGAGCCAGAATTCTCG
GAGCAGCGAGCTGGCTGGATCGCCGAGCGCGAGTGAGGGAGCCGAGCCGCC
AGAGATTTTTAGATACGTGACTGAAAAGATTGGAAAAGGCTATCAGTTTTA
TCCACGAGGTGGAATGAAGAAAAAGACCACCCATTTTGTAGAAGGTGGAGA
GCCCCAGAATACTCTGAAAGCAAGCAAGAAGAAGAAGAGGGCATCCTTCAA
TTTGAACTGGACTTACAGTTTTCCGAAGATGAGAAGAGGTTGTTGTTGGAG
GAAGAAACTCAAGCTGGACATCGACAAGAGCGTGAGTCCGCCCCCGCTCGC
GAAGCGCGGGTAAACGGCAGGAGTAACTATGACTCTCTTAAGGTAGCCAAA
GCGTTCAGCCGGCCTGTGAAATATGAAGATGTGGAGCACAAGGTGACAACA
TGGGAATCCAGGAGAGTAAAGACTCAAGATCGAAAGAAGAACATCATGAAA
AGTCTTCAGATGATGAAGATAAAGAAAGTGAAGAGGAGGTAAAATATTTTA
TTTAACTGAGCGTGGCTGTGTGACTAAGATATATGGAAGAGCTTTCGTTGC
TTCCTCCTTGGCTGTCTGAAGATAGATCGCCATCATGGTGAGTCTCCCTGG
CGGCAGATGGTGGGAGCTCTACTGGAAGATCGGGCCCACCAGCACCTTGTG
CCCTTCCAAACTCTGGAGCTTTCGTACATGCCTTTATTCTCACCAGTGATG
GACGCTGACATGTAGTAAAAGTCTGAAGACAGAGAAGAGTGCATGTGCGTT
TTGAACTGGATGGGAGCATCTGATAAAGATGGAAGGACCTTGGTTCTTAAA
ATACTAAAATACGAACGATACAGAGAAGATTAGCATGGCCCCTGCGCAAGG
AGGTTTGGCATGGACAAGATCTATGAAGGCCAAGTGGAGGTGACTGGTGAT
CGGATGTCCCTGTGGGAATGGCGACAATGCCAATGGCTTAGCTGATGCCAG
GGAAGCTGTCCTGGAACTCCGGAAAAAGAACGGGCCCTTGGAAGTAGCTGG
CGCAGAACTGCAGAAAGCTGAGGCCAAGAAGGAGGAGACCTGGAAGCTGAT
GGAACATCAGGCTGTTGTCACTAAGAAGAGGAGGAAGAGCTTCAGGTCAAA
CTGGTACGGGAAGTTTGTCAATGACAAGAGCAGGAAGAGCGAGAAGGTGAA
ATACTAAAGTTGGAATGACACAGAGAAGATTAGCATGGCCCCTGCGCAAGG
TCAGTTGTGGAAATTCTTTTTGAACAAGATAATGAAGAGCAATCAGTTGCC
CTATTACCTTCTTATTATTTGATCTAGAAATTGCCCTCCTTTTACCCCTAC
AAGACTGAGAGTTCAACCGAAGGTAAAGAACAAGAAGAGAAGTCCGGTGAA
CTCAGTTGCAGTGAATTGTGAGCAAAAGATCTTGAAAGCAAAAAGCACTAA
TGACGCGCATGAATGGATGAACGAGATTCCCACTGTCCCTACCTACTATCC
TTTCTGCCCAGTGCTCTGAATGTCAAAGTGAAGAAATTCAATGAAGCACGG
CTCTGTGGAACTTCAGTTTTGGATAAAGATGGGGTGAGTGCAGCTGTTGTG
TCGGGTGCTGATCAGGACGGGTCTCAAGATTGGAAGGAATTTCTCCTGGGT
ACAGTGGAGCAGCTCTGAAGATGCAAAGGTAAGAGCTTAGTTAAGCTTAGT
CTCTGAAGAGATTGTGGAAATGTACAAGGGCAAGAAGAGGCACGAGATGCC
TGACTGTAGCCCTGAGCTGTTCAAGAAGATCAAGGAGCTGTACGAGACCCG
ATGTCTGATGTGTGGATCCTGAGGAAAGACTTGGAAGAGACCAGCATGTCT
TTACCCACTCCTGACACGGGGAGGTAGTGACGAAAAATAACAATACAGGAC
GGCAGAACAAGTAGCACTCTCTCAGAAGATCAGATGAGCCGTCTTGCCAAG
ATGGACGACATTCGAAGGATGGAAGAAGAGACGAAGAGACAGCTGGATGAA
GCTGGAGCTGTCGGTGCCCAAATTCAAGGTAGGACCCCTCCCCACTGCCCC
TTAGAACAGGATGTGATTGTAAATGAAGATGGAAGAAATAAGCTGAAAAAA
CCGGCCTGTTCCCTTTGATGAAGAGAGTAAGGGCCAGGGCCCAGGCGGGGT
TCGTTTTTTCTTTGCATTCCCAGAAAATATTTACAGATTTGCAGTCTGAAG
ACTAACCTGTCAGATTTTGGAGCAAAAGATAAAAGAGCTGGATTCCTGCTT
GAACTCTGCAGGCTAAGAAATGAAAAAGTGAGTTGATAGTAGGATGGTACA
CCTGGCCCAGGCCAAAGAGAACGAGAAGAAGCTGAAGAGCATGGAGGCCGA
GTCGAGTCTGAAGAATCCGGCGATGAAGAAGGGAAGAAACACAGCAGTGGC
CTACATGGCAGCTGACGGTGACTTCAAGATCAAATGTGTGGCCTTTGACTG
GCAGGGACCCCGAAAAGAACCACGCAAGATCATTGCCACAGTGTTAATGAC
TGTGTTAGGCACCAAAAGATGATAAACTATGCCTGGGCAGGGCGAAGCGAG
GGTGTCAGTCGTGGAACTGAAACAGAGTTCAGTAATGCAACGATTGCTTAC
AAATTGGAACGATACAGAGAAGATTAGCATGGCCCCTGCGCAAGGATGACA
GGCCACTTCGGACAAGGAACGGAAGAAGATGGTGCGCGAGCTCATGCAGGT
AAGGAATAGCATGATGTGCTGTTAGAATCAGATGTTACTGCTAAAATTTAC
CGGAGTAAGGACTCTGTCCCCAAGGAAGATGGGAAGGAAAGCACAAGTAGT
AAGTTGGAATGACACAGAGAAGATTAGCATGGCCCCTGCGCAAGGATGATG
AAATTCTTCAGCAGAAGAGCTGAGGAGAAGATTAAGAGTGTTGGGGGGGCC
ATACTAAAATTGGAACGATACAGAGAAGATTAGCATGGCCCCTGCGCAAGG
AAGACAGAATTAAATCAGACAATACAAGAACTGGAAGAGACACTGAAACTG
AGAAGGCACCAGGAACTGAATTGCAAAGTTCGTTAGAGCACAGACTCTGAA
GCAGGCCATCAAGGAAGGCGAAGACATGATCGCGGAGGAGCACTTCGGGTC
GACTGCTTCATCCTGGACCACGGCAAAGATGGGAAAATCTTTGTCTGGAAA
GCCTGGACAAAGATATTGTTGCACTAATGGTCAGAAGAGCATATGATATTG
CCATGTGAGACTGGAGAATTTCAGGAAGATGGAAGGCATGGTCCACCCAAT
TAGAAGGAGCCTGTTATAATTCTGCAAGATCTGTGAATAGCATTATAAATC
CAGTTTCGTTTGGAGCAGATTCGCAAAGAACAAGAAGAGGAACGTGAGGTG
TCCTACTCTTCACTTTGACATTCAGAGCACTGGGCAGAAATCGCATCGCGT
TGTCCAGGCTGGTCTTGAACCCCTGACCTCAAGTGATCCACCCACCTCTGC
CTCGTTTTTTCTTTGCATTCCCAGAAAATATTTACAGATTTGCAGTCTGAA
GAAGGCGGTGACTAAGGCTCAGAAGAAGGACGGGAAGAAGCGCAAGCGCAG
TAGTACATGGGTCAAGTGTGGCAAAACAGACATCGCGAGCCAGCCAGGAGT
GGAGGACGTTGGCGTTTACGTGTGGAAGAGCGGAAGAGTTTTGCTTTTCGT
TCCCAGGGCGAGGCTTATCCATTGCACTCCGGATGTGCTGACCCCTGCGAT
CAGTTGGTACTCGCCATGAAACTCAAAGATCGAGAGGTAGGAAGTTTATCT
AAGAGGGAGGGAACGATAGGCCAAAAGCCTACAGCACCCGGTATTCCAGGC
AGCAAAGGCAGTCCGAGCCCTGAAGAACAGTAATGATATTGTAAATGCTAT
GGCATTCTGTGACGTGGACGAGAACAAGATCAGGAAAGGCTTCTATTGCCA
CGTGGACAGGGTCCTCTGCAGCTTCAAGATCAATGACTCGGTCACACTCAG
AATCTGGAATGATGCAGAGAAGATTAGCATGGCCCCTGCGCAAGGATGACA
CACTCTGACTGACGAAGAATGGATCAAGGTCGAGGTGCAGCTCAAGGATCT
TCTGATAGTGAAGAAAGTGGCTCAGAAGAAGAGGAAGAGGTAAGAGTGCAT
GCAAGAACTCTGAAAAGAAGATGGAAAGTGAGGAAGACAGTAATTGGGAGA
TGTGGCTGATTACACTCTAGAAAAGAAGATCTATGACCGTCAGATTTCCAA
TTCTTCCGGCGCATTGATAAGGACCAGGATGGGAAGATAACACGTCAGGAG
ACCCCTGAGGAGTTGGATGACTCTGACTTTGAGACAGAAGATTTTGATGTC
TAGGGGCTAGGACTTTTAACATACGAATATTGGGAGGACACAGTTCAACCC
CTTCTCGGCCTTTTTGCTAAGATCAAGTGTAGTATCTGTTCTTATCAGTTT
TGGAGGGGCCTTGCTGAACAAGGACAAGATGTGAGTTGATGGAATGCTGAG
GAAGATTGACCGGCGCTCTGGCAAGAAGCTGGAGGACAACCCCAAGTCCCT
AGAAGATTAGCATGGCCCCTGCGCAAGGATGACACGCAAATTCGTGAAGCG
CAATATTCAGTCGGAGCTAAACAATAAGATCAGGGAAGGTAAAAATACCTA
TCTTCCATGTCAGCTGTGACAACTCAAGTAAAGGAAGCACGAAGAAGAGGG
AAAGGAACTGGCAGAGAACAAGAAGAAGATCGATGCTCTCCTGGATTGGGT
CCGGCAGCGATTTATAGATTTCTTCAAGAGGAACGAGCATACGTATGTTCA
CACCTGTAATGATACTGAAGAAGAAAAGATCCATTGGAGCTTCACCGAATC
ATTCTGATTTAGATCCTGAAAATGAAAGTGAAGAAGAATGAAGACAGCAAA
CATGGAGGCAAGACTGTGGAAGTTAAAGTAAGTGAAATTTTCCTACTTGTG
TGTAATTGGAATGAGTCCACTTTAAATCCTTTAACGAAGATCCATTGGAGG
CAAAGGCACAGCTGATGAAACAAGCAAGAGGTGCCTGAGGCAGGAGAGCTG
TCTTGAAGCAGCTGGCTGAGAAACGAGAGCACGAGAAAGAAGTGCTTCAGA
AGAACAAGCCCAGGGACTTCTGGAAAAGATCGCAACGCCAAAGGTGAAGAA
TACTAAAAATTGGAACGATACAGAGAAGATTATCATGGCCCCTGTGCAAGG
CCTCAGACCCTTCCCCTGAGCTACCAAGATCGGAGTGCCCAGTCAGCCCAG
CTTACTGCAAAGGAACTGACAGAAGAAAAAGAAAGTGCTTTTGAATTTCTT
GACTCGGAACCGGAAGATGTCCAACAAGTCCAAGAAGAGCAAGAAAGGGGC
TTCGTGCTCTGAGCACTGGAGAGAAAGGATTTCGTTATAAGGGTTCCTGCT
TGACAGAAGAGGTGCTCTGAAGGCACAGACTTGGAAGCACCAGGTAGGGGA
GTGTTGATGCCATGTGATTTCTGCCCAGTGCTCTGAATGTCAAAGTGAAGA
CGATACAGAGAAGATTAGCATGGCCCCTGCGCAAGGATGACACGCAAATTC
CACTAGAACTCTGAGCTCGTGAGGCCAAGTCGGAAGGGCAGCAGGGGATTT
AAACTGGGAGAAGATTCGTCAAAAACAGGAGGAAGTAAAGCACACCAGTGA
CAAGAACTTGATGAATGCTGTGGTGCAGACAGTGAAGGCATCCTACGTCGC
AAAGATCCAGGTCTTCTGAACGAGGCAGATCACCCAAACGTCTGACAGATT
TTTTTTGCCTCAGGTAGAAACTGACCACATAGTGGCAGCTGTGGGCCTGGA
CAAGGGGCTGTGACCCTGGAGACAACAGTGTCGGAGAGTGGCTGCTGAGTC
GCCACCATTTCTTTACTTAAAGGAACCATTAAAGAGATCCTGGGGACTGCC
TGCCAGGAACGACAAGCTGAAGATCCACATGCGGAAGCACACGGGAGAGCG
GAACCTGAAGGCCAAAGTGTTGACTCAGACTCGGAGAGCACAGTCAGCCCC
TTGTGAAAGAGAAAGGTGATAAGATCCCTGTGAACTAAACTATGATGTAGG
AAAGTAGCACTAGAGCAGCAGCTGGCAGAGGAGAAGCACACTCCCGAGTCC
ACTTTTGAGCTCTGAAGCTTTGAATCATTCAGTGGTGGAGATGGCCTTCTG
GTACACAGCTGCTGTAGAAGCCAAACAAGTGGGTGAGTCGCAAGAGCCGTG
AATAATGACGATGAGGACCTGACACCAGAGCAGAAGGCAGAGCGTGAGAAG
TGTTGCCCAGGAGAAGAACAAAAAGCAGGAGGTGAGCCAGGCCAGGGTTGG
TGATGCACTAAGTCAGTAGAATGAGCAGATCAGGAGGAGCAGCTGTGTGCT
TGCAGTGTTCTTGGAATCTGTAGACCAGATCGGTGGAGGTATAGAAGTGCA
GAACTCTACATCCAGCAGGACAACTCAGAGAGGAAGCGGAAACACCTTCCA
CCTGGAACTCCGGAAAAAGAACGGGCCCTTGGAAGTAGCTGGAGGTGAGGT
CAAAATGGCGAAGATCGCCAAGACTCACGAAGGTAAGCGGTCTTTCCCTGC
AAAGGAGGCACGTCGGAAGTTCAAACAGATCGTCACAGCTGTCTATTTTTG
AATGGATGAACGAGATTCCCACTGTCCCTACCTACTATCCAGCGAAACCAC
AAATCTGATAAGACTGAAGAGATAGCAGAAGAGGAAGAAACTGTTTTCCCC
TTTGGACTGTGGCCTCAAGTATAATCAGATCCGATGCCTCTGCCAGCGTGG
TCTTTCCCCACTGTGCCTGTGACTCCAGGAGGAAGGGGCACGTTATCACAG
ATCACCCCTGAGGACACAGTGCACCCCAGGACCTTTGACACCTGGGGGTCT
CTGCAGGAGGGGGAGGTTTACTCTGCGGATCGGGAGGACCTGTATGCCTGA
TTGTGTGTCTGGGGGAATGAACGCACAGATCTGTTTGACTTTGTTATAAAA
GAAGATGCTAGAAGAGCTGAACAAACAGATCGAGGAGCAGAAGAGACAGCT
TGCTCCTGCTGCCCTGTGGGCTGTGCCAAGTGTGCCCAGGGCTGCATCTGC
CTCCCTAGGCCTGTGGAGGCTCAATCCAGACCAGTGTGAATGCTCTGTCAG
TATGGACTTGTAGTAGTAACGTCATCAGAAGGAAGAAATCTACCTTATGGC
GAAAAGGCAAAGGCTAAAGAACTTGCCACTAAACTGGGTTAAATGTACACT
GGGGCGGGGCTGACCCTGAACCCTCCCCCCCGCCAGGTCGGGGAGGGGTCC
ACCGAGTGGCGATGGAGATCCAGCACAGATCGCACGAGTGCCGAGGTGCCC
GAGTCGTGGACGTGGAAACAACAACCGGAAAGGAAGAGGCGGCAATCGTGG
GTGGAAAATAAGAGAACTGGAAAAACAGATGGAAGATGCTTACCGGGGGAC
TCAGAGTAAACCTGAAGTTTCTGACCAGGACGAGAAGCACCGTGGCTGAGT
CTTCTCTGAACAGCAACAGAGCAAACAGATAGGAGGAGGCAAAGCCCAGAA
TAGCATGGCCCCTGCGCAAGGATGACACGCAAATTCGTGAAGCGTTCCATA
GTGACATCTGATGCTGTGGAACTTGCAAATCGAAGGTGAGTGGATTCAATC
TGAGTCAAGGAATGAGGGCTCCAGGCAGAAGGAACAGCACATGCAAAGTTC
ATTTGAAGTCCGACCTCTGTGAGAGCAGGCAGAAGAGCGAACAGCTGTCCC
GTAGAAAATGGAGAAATGATTCTAGCAGATGGAAGACGCATTGTTGCAAGT
GGCCCATGACAGTATGTGGATAGGACAGAGGTCAGGGAGGGCACAGGTCAG
AGTCCCCCCTGCGGGTGAAGAACTTCGGGATCTGGCTGCGCTATGACTCCC
TCTGAGGTGTGGCAGCGGTGGGATTCGAACCCACGCCATCGAAATGACTGG
AATCGCTGGACAAGGCCATGAGAAACAAATTGGAAGGCGAGATTAGAAGAC
AGAGTGTTGGTCATGACTCCAAGAGCAGAGCAGGGAAGAGCCCAAGCATAG
CCCACAGGGCCTGTGCCAAGGCAATCAGATCTTTATGAGAGCAGTATTTTC
GCCAGGCTGGTCTTGAACTCCTGACCTCAAGTGATTCACCTGCCTTGGCCT
GGACCAAAGGGTTTCTGGGACTGAACAAAATCAAGGGGCTGGCTCGCCAGG
CCCCTGAGGAGTTGGATGACTCTGACTTTGAGACAGAAGATTTTGATGTCA
TATTTCATAGATCAAGAATCTGGAGCAGATGGGAAGAGATCAAGTGAACAT
TAACTGCAGTCACTGTTACTTGGATCAGATCAAGCGCAGTGACTTTTTGGG
TCACACGATGTCACTGGTGACTTAACAGGAAGGAGAGGCACAGTGCACTTC
TTTGGCGAGTGGTTGGTCTGAAGTCCTTGCAAGACGCTGATGCTCAAGCTG
CCCGGGCTGGTCTCGAACTCCTGACCTTAAATGAGCCTCCTGCCTCAGCCT
TAGCATGGCCCCTGTGCAAGGATGACACGCAAATTCGTGAAGCGTTCCATA
ACTCGGAGCTGGAGAAGCAGGACAACAGCTGGAAGGAGGTGAGTGGGGCGG
CGCCATGGGCCGTGTGATCCGTGGACAGAGGAAGGGCGCCGGGTCTGTGTT
CGATACAGAGAAGATTAGCATGGCCCCTGCGCAAGGATGACACGCAAATTC
GAACGTGGCCTTCGGAGCCTTTGACCAGTGGTGGGAGAGCAAGGAGGAGAA
CCGCTTCTCTGAAAGGCTCTCCTTGCAGCTGCTTAGACGCTGGATTTTTTT
AGTGAGATGTCAGGCTGCAGAACCACAAATTATTACAGGTATGATCGATAC
CCTCTCCTCGAGGATCGAGGGGACTCTGACCACAGCCTGTGGCTGGGAAGG
TGACGAGAAAGGCTGACAGCAGCTCCAGTGAGGAAGAGAGCAGCTCCAGTG
ATGTACCGGGAATACCGGGACCTGACCACCGCAGGCGCTGTCACCCAGTGC
CGGAGCGAGGATGGCCGGGCTCTGTCGGATCGGGAGGAGGAGGAGGAGGAT
TTTTGGCTAAGAACAAGTGTAGTATCTGTTCTTATCAGTTTAATATCTATC
GACCAGCCAATGAGCGTGACGTGAGCAGATGGAGAACACACTCTCTGCCCA
CATGCTGGTCTTGAACTCCTGACCTCGTGATCTGCCCACCTCGGCCTCCCA
GCCCACGCGGACGCAGACGCTGTTGCAGAGCCTGGGGGAGCTGGTGAAGGG
CCTGATCATCCTGCTGGGCTTCGTCCAGATCGGGAAGGGTGAGTACGTCCC
AAAAAGAAAGAGGAAGAGACTCATACAGATGGAGACACAGGGAAAGACTCA
GGGTAGCCGGTACGGGGACTTCAGACAGATCCGGGACATCATGCAGGGTGA
CAACACCAAGCTGTGGGCCCAGATGCAGATCGACAAGGCCAGCGAGAAGAG
AGTTTGGATCCGAAGAGAACGAGACCGCATCGGAAGGCTCGAGTCCTCTCG
TGCCTGACAGGGACCCTGAGAAGAGCAGTGAGGATGATGTCTACCTGCACA
AGAACAGAAAGTATCCACTCTGGGGCAGATGGGAGAGCTGGAAAAGTAGAT
TGGCTTTCCTCCGCAAGCGGATGAACACCAACCCTTTCCGACGCCCCTACC
CCGCCTGTAGGCTCCTGGAACTATACAGATAGGTAAAGAGTTCCAAGTTCG
ACCTCGGACCTGAACAGCTGCCTGACTGCCTGAAAGGTTGTGATGTGGTAG
AGCCCCAGGTCACGTCGGAGACTGACACCAGGTATTTTGATGAGGAGTTCA
TCGGGCTGCAAGGACGTCACGGGTCCAGATGAGGAGAGTTTTCTGTACTTT
GTGGCTATTTTGAAGAGCTGATCACCATGTTGGAAGCAGCACTGGGACTTG
TCAAGTGTCGGGAACTGTCTAACTTCAGGTTGTGTGAGTGCGTTAAAAAAA
AGAGAAGCGGAAGAACGTGACAGCACAGAGCAGGAAGAGGCAGGGCCTGAA
AGTCTCCGCGTCTCCCTCGCGAACTCGGTGAAAGGAATTGGCGCCGTTCGA
AAAGAGAGAAGACCATAGCATCTGACAGTGAGGAAGAAGCTGGGAAAGAAT
CTTGCAGGGTGGATGTGAACACTGACCGGAAGATCAGTGCCAAGGAGATGC
CAGCTGCTGAAGGACCTCAGACATACAGAGAATGAAGAGGACAAAGTCAGC
GCTCACGCCCAGAGACTGGGCTGCTCTCCCGGAGGCCAAACCCAAGAAGGT
GTGCAGCCCCCGTGGCTGTGGAACCCGGGGCAGCAGTGCGCTCACTTCTCT
TAGCATGGCCCCTGCGCAAGGATGACACGCAAATTCGTGAAGCGTTCCATA
TTTGGCCAACTGCTTAGAAGCCCAACACAACCCAAAGGCTCTTTTCAGAGC
TGCCTTCTGTGTCTTCTTTCCACCTCTTCCTTCAGTCTCAACATCCACTTG
CACTGCAACAGACCTGTGTGTTCAACAGATTGTGAGTGCTAACATCACGTG
ATGAGCAGATGGCTGTGAAAACTTTCAGTTCGGGAGACAAATTGGATGCTG
AAATAAATCTGTGGAACTGAAGGAGCGGATCAGAGAGTATTTAAAGGGTAA
GATGTCGGATGGTGTAAAGAAATCACAGACCAAGGAGCCACCCTGATTGCA
TAAGAACATCTCCAAGCACAAGTATCAGAGTCGGGAGAGTTTTCTAGATGA
TGCCTGACCCACTTCTCCCCGCAGTCCTCATCACCGGGGGCATCGTGGCCA
TGCCGCTGACTGTAAGAAGGTACACCAGATCGAGCTTGCTCCCAGGGAGAA
GTTCGAGGTGGTGGGACTCACCGCTCTGGCCAGGGTGCTTTTGGAAACGTA
GCCGTGGTTCCCGTGGATCTCGGGGCAATCGTGGGGGCAATGTAGGAGGCA
AGACGAATGTCCCTTTGAACAACTTCAGTGCTGATCAGGTAACCAGAGCCC
GCACCATGGCGGAAGACATGGAGACCAAAATCAAGAACTACAAGACCGCCC
TGTGGACTGGAGAGAACTGAATGAGCTAGGGTCCAAGAAGGATGGTGAGAG
GTTGATGTGTATTTCGAGACCTCTGCAGATGATAATGAGCATGCTCGCTTC
CGGGGAGACGACCGACCTGCAGGACCAGATCGCAGAGCTGCAGGCGCAGAT
AATGGATGAACGAGATTCCCACTGTCCCTACCTACTATCCAGCGAAACCAC
AAACCAGTCAGCTGGGCTGATGAAACGGATGACCTGGAAGGAGATGGTAAC
CCGAGGCTGAGAGCAACATGAACGACCTCGTCTCTGAGTATCAGCAGTACC
TAGATCCTGCGGCTCTTCCGTGTCTCAGTCTAATGTCATTCCGTTCCAGGA
AAGGAAGTGAACGCTGAATGTGACGCATTTCTGAAGAGCTCAGCTGTCACC
TGGACCTTCGAACAGTGAAACACTTCATATGGAAGAGCGGTGGAGACCTCA
CCCCACAGGGAGAATTCCGTGTAGACAAAGCAGGATCCCCTACTTTGTTGA
AAGTCAAAGGACCTGTGTAGCATTTCAGATTGAGCACTTCACTATCAAAAA
GAGTTCGAGGTGGTGGGACTCACCGCTCTGGCCAGGGTGCTTTTGGAAACG
CGTATCGGACACTCAGGGAGTCAGACAGCGCGGAAGGCGACGAGGCAGAGA
GTGGCAAAAGCTCGGCTAGAAGAAACAGACCGGAGGACGGCAAAGGATGTG
TGGCCAGAAAGATGAAGGACACAGACAGTGAGGAGGAGATCCGAGAGGCGT
TTCTTAGGCTTTGTTACTGATACCTCAAATCGGAAGTTTTAGTTCTGAGAA
ACTGGACGTCTCCGGGGAACCAAGACTGTGCAGGAGAAAGAGAACTAGTGC
CAAGGCCGCCCGGGAACTGCTGACGCTTGATGAGAAGGACCCACGGCGTCT
CGAGCTGTCTGGGACGCCTTCTGTGCAAATCGGAGAGCTGATCGAGTACCA
CAATACAGAGGAGATTAGCATGGCCCCTGCGCAAGGATGACACGCAAATTT
GCTGCTGCCCTGCCGCAAGTACGAGCAGATCGAAGAGGGCACTGTCCGGCG
CCGGTTTCGAACCGGGGACCTTTCGCGTGTTAGGCGAACGTGATGACCACT
TCAGTAGGTGGTTCTCTAACCCGAGCAGATCAGGAAGCCGATCCAGCAGTC
CCGTCAAAAAGCCTGACTGTTATTACAGCATCGGAAGGTAAAGAGGGGCTG
TTCCAAGCGTCGTCAGACCAACAACCAACAGAACTGGGGTTCCCAACCCAT
ATGCTAAGAACTGCTGGGAGGATGACAGTAAGTCTGATTTTTTTTTGTAAT
AGCTGGAGGTCAGATAAATTCTGACCAAAGGAGAAACTTAGGATCAGTGGC
CCTGCAGCATTTGACATTGGGAGCACAGATCGGAGAGGGAGAGTTTGGAGG
TCTCATTGCTGCCCGCCGGACTGGACGTCTCCGGGGAACCAAGACTGTGCA
ATGTAGGTAAAGGAAGTCCTCAAGCCGGATCCATAACTTCGGGATAAGTAT
TATTAGCAATGGACTGGCAACTACTCAGGTGAGAAGATAATAATACACCAT
ATTATTAAAAATATGACTGTAAGGCCAGGTGCGGTGGCACACGTCCGTAAT
TAAAAATAAATAAACCAAAGTTTAACCGAATCAGTTAGGGAAAGTGATTTA
GGTGAACAACATCGCGGTGGCCGAGCAGATCGGGGAGCTCTTCATCCACTG
AAGTAATCGTTCTGAGATTGAAACCCAGACAGAGGGGAGCACAGAGAAAGA
ATATGGAAGGAGACTGTCCCTCTGACTGGAAAACAGACTCTACATGTAGGA
CGATGCCCTGGAGACTCTGGGCTTCCTGAACCATTACCAGATGAAAAACCC
TGATGAAATAACCTATGTTGAACTTCAGAAGGAAGAAGCCCAAAAACTCTT
AGGATCCTCTGAATCTTGGTACATCCAGATCAGGCAGAGTGCGTAAAATGA
TGTAGAAGTTCTGGAATGCAAAATACAGTGTGAAGAGAACCTCACCCCAGT
TCATTCAGTCAGTACCGCTGTAAGACTGCCAAGAAGTCAGAGGAGGAGATT
TTCCTGTGTTTGGACCATTGAGCAGCAGATTGGAAAAGTGAATGGTGTGCA
TCGAGTTGGAAGAGGCGAGTCCGGTCTCAAAATGGAGGTAAAACCGCCGCC
CTTACCCAACTACCTGAACGATGACCAGGTAACTTCCCTGCCTCCCTCCAG
ATCCCACTGTTGAGGTTGATCTCTTCACCTCAGAAGGTCTCTTCAGAGCTG
GCCGTGGCTGGAGAGGACATTGCTACAGAGAGAAGAGCTGTTTTTGGGGGG
ACAGAAGATCTCTGATGATCTGATGCAGAAGATCAGTACTCAGAACCGCCG
AAGGAACATGACCTGAGCGTTTCATCAGATAGCACACATGTGACTTTCTAT
AGAGGAGATGGATTGAAAAGCAGAACAGAGCAACAAGAGCACAAAGAAAAA
CAGACTGGGGACAGAGGCCTGAAAACAAATTGGAAGCACTCAGAGATCTAT
AACGGGACTGAACATGATGAAGAAGCAGAAAGTGAAGACCATCTTCCCGCA
TGGTCGCGTGGACTGTGACAGAGATCACTCGCTATTCCTTCTACACATTCA
CAGCACAAGGAAACTGCCTGACAATCAATTCGGATGAGCACAGCATTGGGA
GCGGACCAGAAATGAGGAGCTCGCCCAGACATGGAAGAGGTCTGAGCAGTG
GACGGGCGAGAGGGCGGCCGCCTTTCCGGCCGCGCCCCGTTTCCCAGGACA
GGACAGGTGGCCCATTCTGGACACACAGAAGCGGAAGGAACACAGGCTGCA
ATTCTCGCCTGGACTCCAGTGAATTCCTGAAGTTTGTGGAACAGAATGAAA
TTGAGGAAAAAGAACGCCTGACTCACAGGTTGAAGAAACACCCTGGGCCCT
CTGTGCTTTGAAGAACAATATTATTCAGACCTGGAGGCAGCACTTTATCCA
AATACAGAGAAGATTAGCATGGCCCCTGCGCAAGGATGACACGCAAATTCA
TTTTGGCTAAGATCAAGTGTAGTATCTGTTCTTATCAGTTTAATATCCGAT
CTCGACTGTTACATTGGTCCCAGAACAGGTAACAACAACAATCATTGCATT
TCTGCCCTGGGGGCAGCGCTCTGTGCAGTGTGGAAGAGCACGGGCCTGGAG
GTAACCATTAAGGGGCTCATGATCTCATCGGCCATGCAGTCCCACTATAAG
TAGCATGGCCCCTGCGCAAGGATGACACGCAAATTCGTGAAGCGTTCCATA
TTGCCCAGGCAGAGTCTCTGCGTTACAAACTCCTAGGAGGGCTTGCTGTGC
CAGCTCAGCCGCCCTCTCCCTGCAGCACGAGTTCCGACTGGGCGGTGGGCT
CGGTTCTGTGGTGATCTGGACTGTCCCGACTGGGTCCTGGCAGAAATCAGC
TTCGTGAAGACCCTGACCGGCAAGACCATCACTCTGGAGGTGGAGCCCAGT
TAATGTAGGACTGTATAGGTAGATCCAGATCCAGACTGTAAGATGTTGTTT
AGATTGGCAATGCCTGCTGGGAGCTCTACTGCCTGGAACACGGCATCCAGC
ATGGGTTTCGGAGACCTGAAAAGCCCTGCCGGCCTCCAGGTGCTCAACGAT
GATATGGATGTAGAACGCTCAGTATCAGATCTTTATAAAATGAAGCACTCA
TATGACCTGAAGAATACTGGCTGGACAGATTGGAGGAAACCTATCACTCTT
TCCTCGACCTGATCGGTTGGTCAATCGCTTGAAGAATATCACTCTGGATGA
CCAAACCCGAGTGTCGGAGGAAGAGCAGAGTGGAAGGGTGCCTTCTGCCCC
AGAAGTCCCCCCTGCGGGTGAAGAACTTCGGGATCTGGCTGCGCTATGACT
ACCCCAGGTCAGACGGACAGAAAGACAGATCACAGGTACAGGGATGAGGAC
GCAGAACTGTAGTCTGGAAGACTCACAGATTGAGAAGGAACGTGATGTGAT
TTCGTGAAGACCCTGACCGGCAAGACCATCACCCTGGAAGTGGAGCCCAGT
CTTCCTCAAGCTCTGGATCGAGCTGCTCATCATCCGGCCTTCATCGCAGTA
TGATTAAAGAGATTGAAGACTTTGACAGCTTGGAGGCTCTGCGTCTGGAAG
AATCCTGGCTGCAGCTCTGACACAACATGTGAGAGGCCCCTGGGTGGGAAT
CAACAATGGCTGGCAGCACTTGGAGCAGGCTGAGAAGGGCTACGAGGAGTG
AGGAGGAGCTGCTGAAACAGCTGGACGACCTGAAGGTGGAGCTGTCCCAGC
GGTGCTAACACCAGGACGTCCTGGACAGACCAGGAAGAGCTCGTCACTGCG
GTAGATCTTGTACCCGCTAAAACTGCACAGCTCGACCTTCATGGCGACAGC
GGGGGCCGAGGGCAAAAGGAAGCTGCAGATCGGGGTCAAGAAGCGGGTGGA
GCATAAGTTGCGGCAGAAACTGGAACAGATCATCAGCCTCGTGTCCAGCGA
GGAGGAACTCTATTTAGATGCTAATCAGATTGAAGAGCTTCCAAAGGTATG
CTGATTGGATTGATGAACAATGAAGCAGCTCAGGTGAGAGGGTTGTTTGTG
ATCCTGCTTGGGTCCACGGACTACTCCACTCAGATTGACATGTGGTAAGGA
CGTGCACTCAGAAGCACCTCCCGAGCAGATCGGAGCCCCAGCCTCGTCAGT
CTTAAGAGAAACTGAAGAGTTTGTTCAGCAGTTTTTACAAGAATTCGGGAC
ACGTGGTGACGTGCTGTGGATACCTCCCCCAGGTGAGTGCACGGCGTTTGC
CCCCTCCAAGGGCTGTGTGCGTCTGCAGAGCGGGAGGGTGTGCGAGCCCAA
CTTTTGCACTAGGTCTCCAGAAATGCTTTGGGTTCATCTTTCATTGCTGCA
TCACCAACAGGCTGAAGAACTGAAACTGGCCACCCAGCTGACCGGACCGGT
GGACTCCATCGAGGACGTGCTGACCCAGATCGACAGCGAGCCCGGTAAGCC
GGTACCTTGGGCCTGTCGGAGGCAGCAGACTCGGATGCACACCTGTTCCAG
TCGCTTTTTGATCCTTCGATGTCGGCTCTTCCTATCATTGTGAAGCAGAAT
ATCAACTACCCAACCAAAAGGACGACAGGTGAATAGATATCCTCTATAGAA
AAGGAGCAAAATCAGGACTCACAGACAGAGGCAGAAGAGCTACGCAAACTT
GCCAGGTTGGTCTCGAACTCCTGACCTCAAGTGATCTGCCTGCCTCAGCCT
ACAGAAACAAAACTTCGGAAGAAGGCTCATACCAGCTTGGTTGATAACTAT
TGTGTCCTGACTGGGACTCTTGGGACGCCAGCAAGCCCGTTACCAATGCGC
AGAAAGAACCCGAAATGCCCGGTCCCAGAGAGGAGAGCGAGGAGGAAGAGG
AGTTTGTGGTGTAGACTGCTGTATGCAGTTGGAAAGGACACGTGAGAGTGA
TGAGTCGCCTGACGCTGGACGACATCGAACGGTTGGCCAGCCGCTTCCTGC
AATGAGGACCTGAAGCAAGAGAAATCAGAATTGGAAGAGAAGCTTCGGGTC
GGCCAGAAGGCAGAACTTATGCTGACTACGAATCTGTGAATGAATGCATGG
AGGTGTCCGTGCGCATCCCTCCTGACAGTGAGAAGAGCAATTTGATCCGCA
TTCTCAAGATGTGGAGCTCTCCTTGCAGATCGGTGACACAGTTCACATCCT
GATACTTGGACTTGATCCTGAATGACTTTGTGAGGCAGAAATTTATCATCC
TTTCAGGGTATTCGAATCGAAAAGTCGGCACAGAAAGTCTTAATCAAGTAT
CCAGCAGTTGGAGGAGGCCAGACTACAGGAGGAAGAGCAGAAAAAAGAGGA
GGAATCAAATTTGAAGAACTCTTTCCAGATTGGATATTCCCATCAGAATCT
CAACAAGACTGTCACCTTTGAAGAGCACATCAAGGAAGAACACAACATGTG
CCCCCTGCTCCTGCAGAGCATCGGGCAGAACACAGGTACCGCGGGCCTGGA
ATAGGGACTTGTATGAATGGCTCCACGAGGGTTCAGCTGTCTCTTACTTTC
TTTTTCAGATGGACAAAAAGGCTCACAGATGGGAAGGCATTGGGTGGAGGT
CTCCCACCTGCGGAAGGCAGGCACACAGATCGAGAACATTGATGAGGACTT
CAGTCTTCTGAGGACTGGAATGCAGCAAAGCGGAAGAGGCTGTCTGATTCT
CTTGGTTGTGCAGCTCTTCCATCCTCCGAAGTTCTTCTTGGCGCCTCATCA
ACTAAAACTGGCAGAAATTGTGAAGCAGGTGATAGAAGAGCAAACCACGTC
GAGGACAAGCTGCTCTGGCAGGACTCACGTTACAGACCCCTCTACCCCTTC
TGGAGCTGTCACTCTAGAGCTCGGTCAGATGGAAGACACTATAGAACCAGG
ATTTGTGACTGTAGTGATAACTTTACAGATGGAGAAAGAGTGAATGGATGA
AAAGAACCTAAAGAAGAAACTCCGGCAGGTGGAAGAGCTGCAGCAGCGGAT
GTTGGACAGTGTCAGAGTCCTGAGACAGATCAGCAACAACCGAAAATGCAC
GGGTGGAGCCACTGCAGGCGCAGATCTTGGTGGTAGTAGCAAATATTAAAA
CATTGGACCCAGGCTTGTAGAGCAACATGTCCAAGAGCACACAGTCAGTGG
CGAAGAAGATGTTGGACATGCATATCAGATTGGAGAGTTAGGAAAGCCTTC
GATCGTATAAATCTTTCGCCTTTTACTAAAGATTTCCGTGGAGAGGAACAA
GAATGGAATGTGCTCTGGAAGGCAGCAGGTGGGAAGACACAAAGGCCCCTT
TGTCTCGACCTGTGGAACTGAGTGACAGAGAAACTTTGTTAAATAGTGCAA
TGGATCAAGATGGAGACCCCAGTGACAGGATGGAAGTGCAAGAGCAGGAAG
CGATACAGAGAAGATTAGCATGGCCCCTGCGCAAGGATGACACGCAAATTC
CATGCGGTTACTGTGGGCTCCAGTTCAGACAGCACCACCACTAGAGCGTGT
TACTGGTTTGTAGATTCCCTTAGAGCAGAAAGGAGAGGGGCACATATTAAT
TCCTGACCTGGGGGCTGTGGAGCTGCGCATCGAAGAGCTGCGGCACCACTT
CGTCCGAGCCGTGGAGCTCGAGCGGCAGATCGAGAGCACAGAGACTTCTTG
CGATACAGAGAAGATTAGCATGGCCCCTGCGCAAGGATGACACGCAAATTC
GTGTATATTTTCAGGAAACTGAGCTCACAGAGATGTGTATTAGAATCCAAG
TGAAAAGTCTGTAAAACTCTCCTCACAGATCAGTGCAGGTGAGGAGAAGTG
TCGACACGCGGACCAGTATAAAGAGCAGGTACGCGAGGAAGTGCCTCCCTG
GACCATGCCACGCTTTTGCAGACCTCCTGACAGTGAGTGAGACTGCCAATG
ACCCCCATCAGTTCCCGGCCGTGCACAGATGGAAGAGTGCTGTCCTGTGCT
AGTACCGTGCGGGGCTGAAGAACATCGCAAATACACTCATGGCCAAGGCGC
CAGGCTGAAGATGAAAGAGAATCCACAGATGATGAGAGCAATCCTCTAGGC
AAATACATCGAGACTGAGGAAAACACAGTTGGAAGGAGCTAAACACAAGCA
TTTGCTGTTCGTGATATGAGACAGACAGTTGCGGTGGGTGTCATCAAAGCA
TGGACGATGGCAGCGGCTGGACGGGCAGTGAGGAAGGCAGTGAGGAGGGTA
ACGGACTGTCAAGGAGTTCTGCCAGCAGGTGCCGTCCCCCTCCCCTTTACT
CTGTAGAACAACACAGTCCTATTTTCAGAAACGAACAGACACACGTTTTAG
GGAAAAGGAGCGGGAGGAGCTCCAGCAGAAGAAGGGCACATACCAGTATGA
GGACATGGTCACGGACGATGACCGTCGCTGGAAGGCGGGTATGTGGCTGCG
ATCGAGTGCTTGAGTGGGACCCAGACAGACAGGAAGGGCGCTCCTGCTCAG
CTTTCTCTTTCCTCCTCCTCCAGCGCTAGTCCTGCTGATGGGCAAAGAAGG
CTGCTCCTCTTTTCCTTTTCCCAGACTCAGACGATGCCCTGCTGAAGATGA
AACGATACAGAGAAGATTAGCATGGCCCCTGCGCAAGGATGACACGCAAAT
TGTGCAGCGCAGCTGGACTCTGCATCCCAGCACCTGCCTCCTCGTTCCTTT
GATGGATTAGGACCCAGGAGAAGTTCAGAAAGGAAGAGACATTTAGAAAGA
CGATACAGAGAAGATTAGCATGGCCCCTGCGCAAGGATGACACGCAAATTC
GCTGACTGGCAGGTGCTGACTGTTGCAGATCGGATCAACATCAAGAGGAAG
TGGTGTCTCGGGATGAGCTGAATGTCAAATCTGAGGAGCAGGTATGTGAGC
TATGACTGTGGTTGGACTGACCTGACTGCCAGATGGTGGGACTTGGTCTGG
TTATCATTGCAGATTGTTTGGGCCACATCTTACCTGATTGGCTGTGCCATT
GACCTCTGAGGATATGAAGTGAAGGCAGGTGGATAGAGCCAGGTCTCTCAG
AGGACCGGAAGTGGAACTGCACAGACCATGTGTGTGATGCCACGTGCTCCA
AGTGCTCCATCCCTCTTCCCCATCTCTCAGGATTGCCCCCGAGGTCCACAG
CAGATCAGGACCTGGACCAGGCGCTCAGTGACGAAGAGCTCAACGCTTTCC
TCTGGGCAGACTGTTCCACCAACAACCCCTCCCAGGCTAAGCTGCGGCGGG
GGCCAACCCTTTTGGAGGTGCTTCTCATGCAAAAGGAATCGTGCTGGAAAA
GGGGGCCGCACAGGAGCTGGAGAACCAGATGAAAGAGCGCCAAGGCCTCTT
GCATCTTGAACAAGAGCAGGAATTTCAGGTCAACAAACTGATGAAGAAAAT
AGAATTCGGAGCTCCTGCGGACAGACAGGTGGAAGAGTGACAATGGAATGA
GCGAGGTAACCAACCTGAACGACTACCGAGAAAATGTGTTCAAGCTCCTCC
GAAGGAACGGATGGGCCTCTAGTGACAGATCCAGAGACACACAAGAGCACC
TGTTTTTACGGTTTCCATTTCAGATCTCCCTTGAGTTTAGAAATCTGGCTG
AAAACTAGAGGAAGAACGAGAACGGCAGCTTCGAGAAGAGGTAAAATTTTA
ATAACGAGCTGGTTCGTACCAAGACCCTGGTGAAGAATTGCATCGTGCTCA
AGCTAGATGAAAGGGAAGCTGGCATCACTGAGAAGGTTGTTTTTGAGCAGA
AACGATACAGAGAAGATTAGCATGGCCCCTGCGCAAGGATGACACGCAAAT
AAGTTGAACCCTATGACCAAGCACACAGATGTGAGTAATACTCCATGCCTA
TTTACATTAATTGCTCCTGATCTTCCACACTCTTGATTTTCCGGATTCTAA
CCCTGAATTGCAGCTCTTCCTTTCTCACTACATGAATTCAATTTCCTCATC
GAGCTGTAGAAACGTAATGAATTTTCAGATTGAAAGAGCCCATCTAGTAAC
TGGGATTGTCTCCTTGAACTTGAGTCAGATCAGAAGGGCTTATCTGTGACT
TATTTTTCTCTCTCTTTTTTTTAGACAAAATGCTGACTACTGTAGAAAAAA
TGCTGGGAAGTTTGGGCTGCAGGAACAGATGGGAAGGCACCCCAGAGCAGG
GTGATGGTCCTGGACTTTGTCACTCCCACCCCTCTTGGAACTAGATGGGGT
ATAGCTCAGTTGGGAGAGCGTTAGACTGAAGATCTAAAGGTCCCTGGTTCG
TGGAGAAGAGGGATTGACCCTGAATCTTGAAGACGTTCAGCCTCATGACTT
ACTGTGGACAAAGACGTGGTCCGGACAGATCGGAACAACCAGTTCTTCCGG
CCGTCCTAATGGCAGAGCTCTCTGACTTGGGTGTATGCTGCCAGGCTGGGT
CTTCTCCTGCTCCTCGGACGAGCTCCCTGTCCTGGGCCTCACCAAGTCTGG
GGCCAGGCTGGTCTTGAACTCCTGACTTAAAGTGATCCACCTGCTTTGGCC
GTCAGGGTCTATCATCTGGGCTAAACAGATCGACAGGCAGCTGACGGCCTA
ACCGTTTGATGGGAAGAACTCTCACCGTTGAAGTGTCAGTAGAAACAATTA
GCCAAGTGCTTCGAGATCTCGGACGCGGACACCAAGGAGGTGTTCGCGGGC
GTAGAGCCAGTCTTGACAGTACATCCAGAGAGCAAGAGCAAAACCAAAACT
AAGACAAGGACAGAGACAGAAAAAGCAGGGAGGAAGGGCACAAAGATAAAG
TACAAACAGATTGAGACTCCAGAAGCAAATCTTGAAGAGCGAAAAGAACAA
CGATACAGAGAAGATTAGCATGGCCCCTGCGCAAGGATGACACGCAAATTT
AGGATGAATTTGTTAACTCGGACTACAGAAGGGAAGAAAAGGCAGCTCTAC
GGAGATCGTGGGCAACATCCGGAAGCAGAAGGAAGAGATCACCAAGGTACA
GCTGCTGTCTTCCGTGGTCGGATGTCCATGAAGGAGGTCGATGAGCAGATG
AACCAATTTTTTTTCTAGCTGGGATCTAGCAATTGGGAGGCAGCAGACTTG
AACGATACAGAGAAGATTAGCATGGCCCCTGCGCAAGGATGACACGCAAAT
GTCGCCAAAAAAGTGCAGCTACACACCTCCCCGTCGGGGAATTGAACCCCG
AGAGCGCATCTATTGGACTGACTGGCAGACCAAGAGCATACAGAGCGCTGA
TGGGCGGCGTAGAGCACTGCAGCAGCAATGACGGAGGGCACGTGAGTCCCC
AGCTCAAAGGATGGCTACTGACATGCAGAGGAAGAGAAGCAGCGAATGCCT
GTCAGACTGGTCTTGAACTCCTGACCTCTGGTGATCCACTCGCCTCGGCCT
ATGGTGAGAGACTGGACATACTGCTCAGATCGGGAACAATGCAAAGATGTC
AAGATGGTCGTACCCTGTCTGACTACAACATCCAGAAAGAGTCCACCTTGC
CCAAGTGGAACTCTGTTTACCAAACCAGCGGGGAGAGCACAAGCCACGTTT
GCTATGACCTGAAGCAGCTGTTCATCGGGTCGGAGGGCACTTTGGGGATCA
ACAGAAGCTGCAGGCTCGGGTGGACCAGATGGAAGGCGGCGCTGCCGGGCC
TGGAATGATACGGTAATTAGCATGGCCCCTGCGCAAGGATGACACGCATAT
GTATACGTGTAGTAACCACTGTAACCAGGATACGGAAGAGCCCTGTCCCAC
CAGCAGTGATGCAGGCTGCTGCGAACTCAGCACAAAGCAGGTACGCCACCC
ATGTGAACCTTGGTGAGCTCTGATACAGTGAGAAGAGATTATACTCATGAA
CAGACTCTCTGCTGATCCGAAGAATCACAGGAAGGTATTTGTCCCTTGAAG
CCCAGGTCACGTCGGAGACTGACACCAGGTATTTTGATGAGGAGTTCACGG
GCACTATCAGCTGTGGGACTACGACCAGGTCCGGGAGAGCAACCTGCAGCT
CGGATATTTGTTGACTCTGACCTAGCAGGAAATGGAAGAGAAGGGCTTATA
CAAGACACGAATGCTCGGAGTCTGGCAGAAAGGAAGAGAGAAGAGGAGAAG
ACCTCCAGGTCTGACTGTGTCCATCCCTGGTCTGGAGAGGGCTCTGCAGCA
ACGGTGGATGTGGAACACACAGGACCAGAATGGAAGCGTGTGATGCACGGT
GCGGAAGTTTGGGTTTGTGGATGCCCAGAAGGAAGACATGCCCCCAGAACA
TTCCTTTCAGAAACGGCTCCCACATCTGCATATTCATCTCCAGCCCGGAGT
AAAAGACTGGAGTCTGAGCAAGTCCCAGGTCATTGCAGAGAAAGCACCAGA
GCAGTACATCCGCGAGCTCAAGGACCAGATCGAGGAGCTGAAGGCCGAGGT
GCCAGGCTGGTCTCGAACTGCTGACCTCAAGTAATCCGCCTGCCTCAGCCT
CGATACAGAGAAGATTAGCATGGCCCCTGCGCAAGGATGACACGCAAATTC
AGGTCTCTGTGGATGCTCCTGAAAGCAAATCTGAAAGTAGCAACAATAGAA
TTTCGGAATTTTGTCCTGGATAACACAGATCGCAAGGGTGTCCATTTTCTG
GCGTGAAGGCGGAGCAGAATCTCAGCAGATCGGAAACTGCTCCTCGCCTGG
GCCCGGGTAGCTCTGACTGGGCTGACTGTGGCTGAATACTTCAGAGACCAA
CCGAGATGGACTGTGAGCTCCAGAGCTCGCTGCAGTGGGTGAGTGCCCACA
ATGGTTAGAATGAGCTGAATAGACCCAGATGTGAAGAGCAACATTCGTGAG
TAGCATGGCCCCTGCGCAAGGATGACACGCAAATTCGTGAAGCGTTCCATA
GATGCCAGCCTGGTTCTTGAACAGACAGAAGGATGTAAAGGATGGAAAATA
AACTGCCTGGAGACAGACAGAGAGACAGACCGGGAGAGCTAGTCCTACTCC
GATTATGACGGTGGGCGGACAAGATCCGACATCGTGTCCCGGGCCCTTGAT
TCTTGCTGTAGAAAGCTTAAACTTCCAGGTAAAAAATTTCTTAATCAGTAT
GTCCAGGTGGAGGTCTTGAGGCTATCAGATCGGTATGGCATTGGCGTCCGG
TGGGCCGCCAAGGCAAGATGGTGGACTACAGCGTGTGGGACCACATTGAGG
AATGTTCCTTTGTCTCTGACATGATCCATAGTGAAATTGCCAGAGTTTTGC
CCTGACCACGTGAGCATTGTGGAACCCAAAGATGAGATACTGCCCACCACC
CCGCGCTCGTCGTCGACAACGGCTCCGGCATGTGCAAGGCCGGCTTCGCGG
AGAGATCGGAGCTGGTCAGGATGCACATTTTGGAAGGTGTGGAGATTGGAA
GCTTCCGGGTTCTGAGCCCTGGCGTCAGGGAGGAAGGGCATGTCCAGAACA
CAGTCTTGGAGTTTGGAACTCTACCCTGGTAGGAAAGCACCGCAGCATGTG
CTGGCAAGCTCTGAGCTAGACACACCAGCTTCAGGAAGAGTACCAGATCCT
ATCCTGGTGGATGTGAGCAACCCTACAGAGCAAGAGCACCTTCAGCATCGT
CCTGCGGTGGGACCTGAGTGCCCAGCAGATAGAGGAGCGCACCAGGGAGCT
CCCAGAGTGAAGGCTGTGAAGTCGTCAGAACACATCAACGAGGGGGAGACG
TTGGTCTGATTTCAGGATACTCTGTCAGATGGGAAGACATGAATGCACACT
TGAAAAATCGCAATAAGATGTATCTCTAGATCGTGTGCTTGCCAGAATCTT
GAAGGCTGAGGACTGCTGGGAGCTACAGATCAGCCCGGAGCTACTGGCTCA
GATACAGAGAAGATTAGCATGGCCCCTGCGCAAGGATGACACGCAAATTCG
AATGGAACTTCAGGACCTGGAACTGCAGCTGGAGGAGCGCCTGCTGGGCCT
CAGCAGCAGAACCTGAAGCAGCTGTCATTAGTAATGGGGAACATTAAGATA
TCCATGGAGAACAGAATGAAATGGCCAGATTGAAAGCAGCACTGATTCGAG
GAGGAAAATGAGGAGCCAATGGAAACAGATCAGAATGCAAAGGAGGAAGAG
GTCTTTGAGAAGACGGTAGCTTCTGCAGTTAGGAGGTGCAGACACTTGCTC
TAGCATGGCCCCTGCGCAAGGATGACACGCAAATTCGTGAAGCGTTCCATA
GTGACAGTAGATGCTCTCTGGAGCGCAGACGAGGCACATGTGTCTTCATAG
TATCGCATAAATCTTTCGCCTTTTACTAAAGATTTCCGTGGAGAGGAATAA
ATAACCTAGATTGTCTGGGCAACGGCAGAACGGAGTGCCACTGTGGAGCAG
CGATACAGAGAAGATTAGCATGGCCCCTGCGCAAGGATGACACGCAAATTC
GGAAAGGTCGCGGCCTGTGGCCCTGCGGGCAGCCGTGCCGAGATGAACCCC
GACAGAAGTCATGGCGATGTTTGAGCAGATGAGAGCCAACGTGGGCAAGTT
GATCGACTTAATGAAACTGAACTGACAGATTTAGAAGGCCAACAAGAATCC
CTCGAGCTCCTCTGCTCCCGGCGGCCAGAACGGAGGGGTAGAGCAGCCCTC
GTCGTAAACGTGGAACCTTTGGAAGCAGAAAGGAAGATGATTTCTCTTAAA
GACACACTGAAGAAACTGAATAAAACAGATGAAGAAATAAGCAGTTAAAAA
GCGCATATGCAGGACTGAGGGACAGCAGAAGCGGGAAGCAACACTCAGCGG
ACCATGGCAAGTCCACGCTGACAGACTCCCTGGTGTGCAAGGCGGGCATCA
ACCACAGCCAAGGGAACGGGCTTGGCGGAATCAGCGGGGAAAGAAGACCCT
CCAGCCAAGGATTTGGTATTACTCTCAGAAATAGAGGTGGCACAGGCTAAT
AACACAGAGATTCTGAATAACTTAGCAGATCAGGAGTTACAACTCAATCAT
TTCCTCACGTGGAATGTGGGACGATCACTCTGATTGGGGCAACCACTGAAA
AGGGAGAACGACGAACGTCGTGGATCAGATCGGAGCGACCGCCTGCACAAA
CTGAGCTCTTCTGGACTCAGGATCGCAGATCCGGGGCACAAAGAGGGTGGG
CCAACACAGCCTGTGGATCCTGGGGCATCTGGAAGGGCGCACACATCAGCA
TGGTAACGTGCAGCTAGGACTCACACAGACGAAAAGCACAGAGCCACAGGC
CCATTCCTATGACTGTAGATTTTATCAGACTGAAGAGCTATTGTGTGAGTA
CAGGTTGATCTTGAACTCCTGACCTCGTGATCTACCCACCTCGGCCTCCCA
GTTTGAATATTAGGTTGGCAGCTAACAGTCGGGAGAACACGGTACCGGATT
CGATACAGAGAAGATTAGCATGGCCCCTGCGCAAGGATGACACGCAAATTC
TTTTGCAGGTGTGGAACGCCTAGCTCTTGTCACAGGTATGGAAAAAAGGTA
ATTGGCTGCAGCTGTGGCTCAAGACCCAGCAGCCTCTGGGGCACCCAGCTC
GTCCGAGCTCGGGGACCGGCCTCTGCAGGTCGGGGAGCGCTCGGACTACGC
ACACAGTCGGCCCACTCTGATTATGCAGATGAAGAAGATTCCTTTGTCTCA
TGGGTGGCTTGAAACGAAAGTTTAACTTTGCGGACAAACAGGACTTATTGT
GAGGAATGTAAAGCTCTGGGCCACTCAGATCGGTGCTGGATGCCTTCTTTT
GCAGAGGGCTCTCAGTACCTGGAAACAAATGGGGGAGCAACGTGAGCTACA
GCAGCAGCTGGACGAGGCGCAGTCGCAGATGGAGGAGCTCTTCCAGGAGCG
CATCGTCACTTGTCGGACCACTTGTCAGAGCTGGTGGAGCAGACCCTGAGT
AAAACACTGACGAATGGTCAGAGCTCCTATCCTGATCTTTTCATCAAGGCG
AGCACCTCGGAAATGGAGAAAACATCAGAAGCAGGAAGGCCACTGTCTGCC
GAGGACTGCAAACAGCTATAAGAGGCTCCAAATTAATCATATCTTTCCCTT
ACCAGAAGGACTGAGGTCAGTTCCCCAAATGGAAGAGCACTGAGCCTCCTG
ACAAGCCAGTGGGGATCTTCTGAGACAGATTGGAGAGAATGAGACTGATGA
GGAGCTCCACGGGAAGAACCTGGAACTGGGGTAAGGAGGCCCCGTCTCCTG
GCAGGTTCAGGAAACTGTGGAAAATCACTTGAAGAGTTTGCTGATCAAACA
GGCTTGCCTGACTGAACGGATACACCAGATGGAAGAGAACCAACACAGTAC
AGTCACGACCTGTGACTCTGAACCACAGAACTAGAGCGACGTCAGTGCCGT
GATACAGAGAAGATTAGCATGGCCCCTGCGCAAGGATGACACGCAAATTCG
GGCTGTTCAAAATGAGAACTCATACCAGATGGAGGAGGATGGATCTCTCAA
TGAAACGGACTGAGGCCAATGAGAACAGATGGATGGAGCACTCAGGTTAGA
GGGGAACAGAAGTATGAATATAAGTCAGGTATGCTGAAGAAAGGGTTGAGA
CTACAGGATTGCGAACGTCTGATCCCAGGTTGAAAGAGTGTATGGATATGT
TTTCGGGTGAATTCCTGGACAAGACCGAGGATGACTGCCATCTCCTGGCAA
CGGGCAGCAACTGTCTTAGACAGCGCCGCTGGTGTAGTGGTATCATGCAAG
CATGGCCAGGCAGAGTCAGCAGCTGCAGTGTGGAAGGCAAGTGGGGGGACC
TTCCCAGCCCTCTACCCCAAGAGTTCACCTACCTCAACTCACCTACCCCAG
TCATTTCTGGCCTGCTGGACAAGATCCGGGGCATGCAGAAGCTGAGCACAC
TTTGATCACAGAGTGAGAACTTCCCCACTGAAGAAGGAGAAAAGGAGGAGG
GAAACACCACGTAGAACTCGATCAGCAGAACGGTGAGGTAGATGGTCACAC
CAGAAACACCAAGGACTGAAACTTGCGACTACAATTCTGCAACACTGGAAG
AAAATGAACGAAGGATGAGAAGTGGCAGTTCAGAAGGGCACAGCTGAAAAG
CTGCTGTCTTCCGTGGTCGGATGTCCATGAAGGAGGTCGATGAGCAGATGC
CACGTGACTGGACAATTTCCAGAAACAGATACTGGGGCACCCCCATCCCAC
AATGAGAAATCTGAATGCACATGGACAGGTGGGCAGAGCGCACCGAGGAGT
GGAAAAGGATTTGGTGGGCCTGGCTCAGATCGCAGAGGTCCTCGAGATGTT
CCTACACTGACTCTGATAGATACACCAATTTGGAGGAGGTATTGTTCTTTC
TGGGCATCGCGGTGCTCTGGATCAGCCTCATCACCGAGTGGCTCAACCTCA
GAGGCTCATCAGGACTTGTAAACAGCAGACAGAAGAGCTATGACCACTCAA
TCTGAGGGACCGTGACTCAATGCGGCAGATAAGAGCAGAGGTATCTGGCCT
AAAAGAAAAAGGAACTCTGTGGACTCAGATCTGAAAAGCACAAGAGAATCT
TTACTGGAGGTAGAACATCCTGCAGCTAAAGTTCTTTGTGAGCTGGCTGAT
GGAGGAGTGGAATGAAATACGGCACCAGATTGGAAACACACTGATCCGGTA
TCTCTGAACAAGAAGATTAGCATGGCCCCTGCGCAAGGATGACACGCAAAT
AGACCGCTGGCAAAGGATAGATAAACAGATCGACTTTAGGTATGCCAGCCT
ACTGGAAGGACGACGACAAACACGTCATGAGGAAGGAGCAGCGCAAGGTGC
GTACGGACTCAGAACCAGACAAAGACAGATTGGACATACCTAGTTGTATGG
CGTCCCGTGCCAGATTCTCTCACAGCAGATCGGGAGACAGGATGTTGACAT
CCCCCTAGCGTCTGACCAAACACACCAAGTTCGTGCGGGACATGATTCGGG
GCGCGGCGCTGCCGGACCAGAGCTTCCTGTGGAACGTTTTCCAGAGGTGCG
GGAGAGCGCGAGCGCGCTGAGCAGACAGAGCGGGAGAACGCGTCCTCGCCC
TCAGGAAGTGTGGAACCTCTTCCAGCAGATCAGTGTGAAGGCCAGCTCCGT
GCCAAGAACGAAGAGATTCTGAATTCCCTCAAGTACGTCCGGCCTGGTGGT
TCACAAAGGTACTTAAGAACAAGTTCAGGTCGAAGAAGTACTTTGCCAAAC
GAACGACACAGACATTAGCCTGGCCCCTGCGCAAGGATGACACGCAAATTC
ATCAGATGATCCAGTAGGGCTCCTCCAGATGGAAGGTCTATGAAGAATGCT
TAAGGCTTGTTATGTAACTGAAAAACAGATCAGAAGGAAGGACCTCAGGAG
TGACAGTTTCTTTGCCAAACATTTACAGACCGGAGAGAACCATACCTCAGT
TAGCATGGCCCCTGAGCAAGGATGACACGCAAATTCGTGAAGCGTTCCATA
GCTCATAGGATGACGCTGGAGATCCCCACACTTACTCTACCCTCTTGGCAA
AGAGGAGGACTTCACCCGAATTCTCCAGATGGAGGAAGAGTACATCCAGCA
GGCGGAGCTGGAATTCATCACCAAGCAGATCAAGCAAGGTGAGGAGCTGCC
TTTAATTCTTAGGTGGTAGGAAAGACTGATCGGAGGAGCACCAGAGGGACT
GCTGGACAGGTGGATTGATGAGACTCCTCCAGTGGACCAGCCCTCTCGGTT
AATACAGAGGAGATTAGCATGGCCCCTGCGCAAGGATGACACGCAAATTTG
AACTGAAGCACCACTGTGTGAGCAACAGGAAGGGAGAGCGCACGAGGGAGA
TGGCTGGTATCGATGACTGCTACACCTCAGCCCGGGGCTGCACTGCCACCC
CATGGAACGACTGCAACAGGTTCTTCAGATGGAGGTGAGACCTAAGAGTGC
AACAGAGAGGAATGAGAAGAAGCAGCAGATGGGCAAAGAGTACCGTGAGAA
ATACAGCTGGATTAGAGAGCTCGACCAGATCAGAGAGTGGGACAGACCTCA
CTCCTTGACCCCAGAGGATCTGGCTCTAGGTTGGGATCAATCCTGAATTTC
AGGTAGAGATCATGAACCCATTTAACAGACGAGGAGACAGGCTCAGAGAGG
TAGCATGGCCCCTGCGCAAGGATGACACGCAAATTCGTGAAGCGTTCCATA
AGCTGCAGAACTCTCAGTCCCTCATCAGATCGAGACTCTATTTCCCCCGTC
GTCGTACCCTGTCTGACTACAACATCCAGAAAGAGTCCACCTTGCACCTGG
TTTGTCATTAGGAATTCCTCCTGATCAGCAGAGACTGATCTTTGCTGGCAA
AAAGGCTTCAGAGTAGATATCTCTGCCAACATGAGGACAGAAGGACTGGTG
GGTTAGGACTGGAATTCTAAGGTAGCAGGAGGGAGAGACACACTCAGGGGC
TGGAACAGGAAAGACCCTGATTGCTCGAGCTGTAGCAAATGAGACTGGAGC
GTGCGCGCGTTGCAGGTCACTGTAGCGGGACTTCTTTTGGTTTTCTTTCTC
GTGGGAAGAAAGACTGGGATGATGACCAAAATGATTGAAATTGGCTTAATT
TCAGGAGTCTAAGAAGTACTGGCAGCAGATGGAGGCGCATGCGGGGAAGGC
TGCAGAGACTGCAAGTCTGGAAGAACAGCTGCAAGGATGGGGAGAAGTGAT
AATAACCTTGAGATCAATGGAGTAGCAGATCGGTGCCAAATACACTTTGGA
GCCCGGCTGGTCTCGAACTGCTGACCTCAAGTGACCTGCCTGTCTCGGCCT
AGAATGAGGTTGTTGAGGTAGAACAGAGATGGGAGAACATGCCCTTGGAGC
CGCGCGCATCCATCTGCGGGACTATGTGATCGAAGACGACGTCAACATGGC
CTCGGACGACTCTTTCTACCCTTTCGAGGACGAGGAGGAGCACGGCGTCGA
AGAGTAACAAGAGTAGACTGGACCAGAAATCGGAGGGTGGCAAGCAGCTTG
TTAAGGAATGAGATTCAAACTCTGCGAGAACAAGTGAGTATACGGCATCTA
GAACCGAGAAAATCCTCGGTTCTCGGCCTTTTGGCTAAGATCAAGTGAAGA
TGACGAGGACGATGAGGATGGTGATGAGGTAGAGGAAGAGGCTGAGGAACC
ATAAGCTTCCTGGCCTGTTAGCTAAGATCAAGTGTAGTATCTGTTCTTATC
AGACTCTGGAGCACAGAAAGAAAGTGAGACAGGAAGCCTGCAGGAAGCGGG
GAAAATGGGGTCCGATAGCTTCTCGGCCTTTTGGCTAAGATCAAGTGAAAA
TGGCAACTCGGACGTGTATGAAAATGAGATCCCAGGGGGCCAGTACACCAA
CTTTAAGCATTTTTATTGCTTCTCGGCCTTTTGGCTAAGATCAAGTGTGTA
CCGGGCTGCGGAGCCACAGGAACAGGAGTTTGGGAAGAGCGCTTGGATAAG
AAAAAAGATCGCTTCTTGGCCTTTTGGCTAAGATCAAGTGTAGTATCTGTT
TTCAGTGGAAGAGTCGGGAAAGAAAGAGAAAGGAAAGAGCATCTCACTGCT
CAAGCTCAGCAATCGGACATCTCTGGGGAAAGGAAGGTGGCACAGACCATG
AAAAAGGGTGCCCTTATTGCTTCTCGGCCTTTTGGCTAAGATCAAGCGTAG
GTATGTCGGGGAGCTGATCTCTGATGCTGAGGCTGATGTGAGAGAGGATGA
CGGGCCAATATCACAGCCATCCGCAGAGTCCGGAAGACAGACAATAATCGC
GCATATAGGGCTAGAAGCAAGAGTAGAGATCGGTTCTTTCAGGGCAGCCAA
TTAATCAGCTTGACAGAGAACATAAGAGATGGAATGCACAGGTTTGTTTGA
CGAACCGGGGACCTTTCGCGTGTGAGGCGAATGTGATAACCGCTACACTAC
AGGAAGTCAGAACTGGCCTGTTCTTGAGGTGGGAGGAGACATTGGTTTATC
GGAGAAAATCATTTATCACTTCTCGGCCTTTTGGCTAAGATCAAGTGTGTG
CATGAAGCGGATGCCACTCTGAAGAGAGAGCAGGAGAGCTATAAACAGATG
TAAAATAATGACCAGTCGCTTCTCGGCCTTTTGGCTAAGATCAAGTGTAGT
TTAATGCTCAGTCATATCGTTTCTCGGCCTTTTGGCTAAGATCAAGTGTAA
TCCATGAATTGTTAACTGAAGGGCGGAGATCGAAGACTAACAAAGCAAAAA
GCACGACTCCTCGGGCAGCCTCAACGAGAACTCGGAGGGCACCGGAGGTAG
ATGCTGTTAAAAGGCTGGAAGACGGGAGATGTGGAAGACAGTGTGAGTTTC
CCAGATTGCCGGCTTTCTGACAGCAGAGAAGGAGAAGAGCAGCTTCTGGGA
ACGCACACGCACAGAGAGCCAGCAGGAGATGGCAAGAGCATCAGAACGTTT
CATCGGCGACGTGGGCATTTTGGTGGAGACGATGAGCACCAACGACACGAT
GGTTTCTGAGATAGGTAGAAGTCTTGAGACGGAGGCTGGCCATCCATTCAG
CAGTATGAGAGGAACCACAGATTCAGACATTTGGTGTATGTGCTTGGCTGA
TCCACGACGGGTAGAAATCTTCCATGAGACAGGAAAGAGGGTGCATTCGTT
CAGGAACTTTATAGGGGATTATATTGGGATGGAAGAGCACCCAGAACTCCA
TCCACAGCTGTAGTCGTGGCCGAGTGGTTAAGGCGATGGACTAGAAATCCA
TTCCTGGTCATGGTTGTAAAGCTCTGTAACCCACATTGTAAAGCCGTGAAT
GGATGGAGCCCTGGGGCTGTCGCTGGAGATCGGGGAGAACCGCCTGGTGAT
TCCCAGACTCGTGAACTCTTATTTTGAGATAATGAGAGCAAACACTTTTAT
AATTGGAAGGACACAGAGAAGATTAGCATGGCCCCTGCGCAAGGATGACAT
AAATCCATGAACACATTGCTTCTCGGCCTTTTGGCTAAGATCAAGTGTAGA
AAATGGCGTTGTCTATCGCTTCTCGGCCTTTTGGCTAAGATCAAGTGTAAA
CATACATATTCCATGTAGAACATTGGAGAACCAGGAGAGCACAGGGATGAG
CGAGAAGGCCTACAGCGAAGCCCACGAGATCAGCAAAGAGCACATGCAGCC
GAAGGGAGCAAAGACATCGCTTCTCGGCCTTTTGGCTAAGATCAAGTGTAG
GAGGGAGGAGAGAAGGAAGGTCCTGGAGGAGGAAGAGCAGAGGAGGAAGCA
AAAAAATAAGTTATATCGCTTCTCGGCCTTTTGGCTAAGATCAAGTGTAAA
CCTACAACTTCCACATCTTCCTTCTGTTTCTTACGGGTCTCCAGGTCCTTT
GGCCGGCGGAAGGAGAAGTCAAAGCGAGATCGGGAGAAGGACAAGAAGAGA
GCGGGCCCAGGCCTCGGACAACAGAGAGATCGACAAGCGCATGAACAGCCT
TACAAAACACAGGTATCGCTTCTCGGCCTTTTGGCTAAGATCAAGTGTACA
TGTTATGAAGGGACATTGCTTCTCGGCCTTTTGGCTAAGATCAAGTGTTAT
ACAGGACGAGGAGCAGAGGCTTAAGGAGGAGGAAGAAGACAAGAAACGCAA
GGGCCGGACTGAGAAATGCCTGAAGGAGACGACGGAGGAGATCCGGCAGAT
CCCGGCCTACCTTTGACTATTTCTCGGCCTTTTGGCTAAGATCAAGTGTAG
GGATGTGGAGACCAAGAGCAATAAGGAGATCATGGAGCACATCAGAAAAAT
GATGCAGCTGGTAAAGAAGGATAACGAGAAAGAAAGGCACAAGCTGTTTCA
AACTGGAACGATACAGAGAAGATTAGCATGGCCCCTGCGCAAGGATGACAC
CTACATCTGGCTGGATATCATGAATGAGCGTCGGAAGACAGAGGGTGTAAG
CTGTGGTCCTGGCTGTTTGGAGGCTGAGGTGGGAAGATCACGAGCCCAACA
TTGTCACTGAAGCTGCTGTTCCCAAGAGATCGGCAACCTTTTTGTCCCTTT
TTATAACTTACCCAGATCGCTTCTCGGCCTTTTGGCTAAGATCAAGTGTAT
ACATGTGGGCTCTATTAAAGTTGGGGAGTGAAGAAAGGCACAGGTGAAGGA
TATTTGCATGGAAAATCGCTTCTCGGCCTTTTGGCTAAGATCAAGTGTATT
AAGAGTAATCGCTTCTCGGCCTTTTGGCTAAGATCAAGTGTAGTATCTGTT
AAATTGTCATTCATAATCGCTTCTCGGCCTTTTGGCTAAGATCAAGTGGAA
GCAGATGGGACTGAGTGATGGACCCGAGACGGGAGAGCTTCCTGGGTGACC
TCTCTGGAATGAAACATTACCATCTGCCAAATTTTCCAAACTGTCACAGTA
AGAATCACAGTAGAGCGCTGTACATGAGACCTTCGGGAGGCCACTTAAGAT
ATAAAAACTCACCCTGTCGCTTCTCGGCCTTTTGGCTAAGATCAAGTGTAA
TGAGAGCGTTGGAGGTTATTCTCGCGAGATCGGATCTGGGCTCCGCGAGGT
AATTCTCAGACGACACCTGGAGACTGTCCCGACACAGCGACGCTCCCCTGA
GTGAGTGCCCAGAAGGGGTCACTGTGAAACAGGAAGAGACAGATGAAGAGA
GGCTGAAGACAAGGAGCACTGCGAGGAGTACGGAAGGATGCTGCAGGCTGA
TCTCTTCAGATCGCATAAATCTTTCGCCTTTTACTAAAGATTTCCGTGGAG
AAAAGATAGCAGAATATCACTTCTCGGCCTTTTGGCTAAGATCAAGTGTAA
GGAGTCTGACGGAGAAGAGAAGGAAGAGGTGAAGGAAGAGCTCGGCAGGCC
CAGACAATGACGTGACTGAGGGACAGAGAGCAGGAGAGCCCAACAGCCCAG
AAATGCAAAGAATAATCGCTTCTCGGCCTTTTGGCTAAGATCAAGTGTAGA
CGTGCCTGGCAGCAGCCTGGGCACTGAGATCTGGGAGAGCAGCAGCCAGGG
GGAAGATTGACAGCTGAAATGAACAGAGATCAGGATGCATCATTCCATACT
TTAGCAAGGGCTCTGAAATGACAAAGAGAACGAGCACCACAAATGAGAACA
AGCCACCTGAGATTGAGCAATAACAGGTCTGTGATGCCCTTAGATGTCCAC
GACCTGTTGGGCCGAGACCTCATTAGAGATCTAGAGCACGGATGGGAGGAG
CTATAGTATAAATTCTGTACATGATGAGAAAATGGAAGAGCAAACTGAAAT
CTCGAGCCCGCAGATGACCTGGATGGAGGCACGGAGGAGCAGGGAGAGCAG
GAGCCTCTGCAGAGAGAGAGCGCGAGAGATGGAGATGGGCAGACGGATTCA
AGATCACACCTGGTATTGCTTCTCGGCCTTTTGGCTAAGATCAAGTGTAGA
GTAGTTAAGTTACGGCATAGTGAACGAGAAATGAGGAACACACTAGAAAAA
GCAGGAAAACAGTAGAAGAAATCAAGAGACGGGCGCAGTCCAACGGAAAGT
ATTAAGACACAGGGAGCATGAACCTGAGATCAGAAGCATTTCTTTACTAAT
TTATAAAGGAACAAAATCACTTCTCGGCCTTTTGGCTAAGATCAAGAGTTA
TAAAAAGATAAAGTATCAGTTCTCGGCCTTTTGGCTAAGATCAAGTGTAAA
ATCATATCACACCTATCACTTCTCGGCCTTTTGGCTAAGATCAAGTGAAGA
AAGAAGAAGCAGGATGAACTGAAACGGATTGCCAGAGAATTGGCAGAAGGT
CCGAAAGCTGACGTCGACGCCTCGTGAGATCGCCAAGTCCCCGCACAGCAC
AGCTGTGGACTGACAGGTGACACTGGAGATCGGTGTAAGGCGCAAGAACGT
TTCTGTCCACATGGAACAAACTGAGGAGATCGCTTGAGACGAACGGTTAGT
TACGATTTCACTAGGACTCAGAAACGAGATCGGGAAGCAGAAATATAGTGC
TACAAGCAGACGGCTGTAGTCATTAGGGAAAGGAAGAGCGTTGAGGTGAGA
TAAAAAATAAGTTATATCGCTTCTCGGCCTTTTGGCTAAGATCAAGTGTAA
CTTATTCACTGGCTGTGGGCCTTATGGCACAGTCAGTCACCAGGTTAGAGA
GAGAGGAAATGGGAATCGCTTCTCGGCCTTTTGGCTAAGATCAAGTGGAGA
GAATATACTTAATATGTCACTTCTCGGCCTTTTGGCTAAGATCAAGTGAAT
CGGAGGGTCCTACTGTGGAGGCTGGGAGGACGGCAAGGCGCACGGCCATGG
CTGTTAACCGTAGCCTCTGGACACTGAGACTGGAAGGAGAATAAAGGATGC
AGGGTGTCGACTTTGACTGAAATTTGAGACGGAGGGCACCGGAGGGCGAGC
GAACCTGAGCGCATAATGTTATGAGGAGATGGGAGCACTAGTGATTCGCGG
AAAATTGGGGGTTGTGTCGCTTCTCGGCCTTTTGGCTAAGATCAAGTGAAG
GGAATAGTCAGCTACCTCTGGACTCGAGATGAGGGGAGCCCAGCAGCAGGG
GAAATCCATGAACACATTGCTTCTCGGCCTTTTGGCTAAGATCAAGTGTAG
AACCAGACAGTGTAGAAAATGAACTGAGGAAGGAACAGAGCACTGGGGGCA
GGACCAGCAAAACCGGCTTAGTGAGGAGATCGAGAAGAAGTGGCAGGAGCT
ACAGAAACTGTGTGCTGATTGTCACGTTCTGATTTGGCTCTGCGGAGTTCT
AAAAGAAAATTACATACTGCTTCTCGGCCTTTTGGCTAAGATCAAGTGCAG
AAGTGAGTTGGCTGGGAAGCAGCATGAGATTGAAGAGCTAAACAGAGAGCT
CTGAGAAATATAGGACTCTGCCAAAGAGACGTGGAGGCCACGTCGGCTTGT
AAAAATAGATGAGAATTCAGATAAAGAGATGGAAGTAGAAGAATCTCCAGA
CTCCCCACCCTAAGATCCGGAAGATGAAGCTTCCTGGCCGGGAAAACAAGA
TGCGCTGATCCAGAACTACATCCGGGAGATCGAGGAGCTACGGTGAGTGAG
ACTTTGAGGCCTTTGGGACTCTGACGGACTGCGTGGTGGTGGTGAATCCCC
AAAGCGACAAGCCACTGTAGAACCTGCGATCAAGAGAGCACCATGGCTCCT
GGGATGTGTTCGGGCTTTGGACCTTGAGGCCGGAGAGAGCTCCCGAGAGGA
TTATGTTTCAAAAGGGAACTTTGAAGACTGTGAATACAGGTTCCATTGGTC
CCACTGTCCCTACCTACTATCCAGCGAAACCACAGCCAAGGGAACGGGCTT
CTGACTGGCCGATGAACTCGCAAGTGTAGGTAGTGTGCTACATGAGGGGCA
CCTCCAGCAACCCATACCTGATCCGGAGAATCGAGGAGCTCAACAAGGTAC
AAAAAGTTTTTTTGATCACTTCTCGGCCTTTTGGCTAAGATCAAGTGTAAA
ATGCTCGCAGTCCACGTCGGACGCTGAGATGGAAAGCACATCATTTTCTTC
GAGGACTGAGAGACCGCTGGCTGCCGAGGGAGGAAGAGCAGGATTCGCACC
GACAGACGGTCTAGAAGTAGAGATAGAGATAGGAGGAGAGAGAGGTCTCGT
TATTTATTTCTAGGCCTGGAGAAAGGAGATCGGACTGGGGTTCCCGGTGGG
AATGTTAATCACATCTCAGCCTTTTGGCTAAGATCAAGTGTAGTATCTCTT
CCTGTCGCACTCGAGCTCGCAGACGGAGATTGGGAGCATCCACAGCGCCCG
GGAGATCCTGGGTTCGAATCCCAGCGGTGCCTTTATTCAATTGAAACAGCG
AAATTACCCACTCCCGACCCGGGGAGGTAGTGACGAAAAATAACAATACAG
AAGGGAGCAAAGACATCGCTTCTCGGCCTTTTGGCTAAGATCAAGTGTAGA
ATTCTTTCTGTAGGGACCAGAACACGAGAATTTGAAGAGCATGGCAAAGCC
GGCCATTCGGGAGGCAAGATTGAAGGAGATCAAGGAAGAGCTTCTGCATTC
GTGGAACTTCTCGACCGCCTGGACAGAGATCGGCAGGAGTGGGAGCGGCAG
TAGGGACTTGTATGAATGGCTCCACGAGGGTTCAGCTGTCTCTTACTTTCA
GGAACTGAACACCAAGTGCGTGGTGGAGATGGAAGGGAATCAAACGGTCCT
TGAACCGGGGACCTCTTGATCTGCAGTCAAATGCTCTACCACCTGAGCTAT
CACTAATAGGGAACGTGAGCTGGAGGTTCTATTTCATAGACAAGACTGATG
CGTGGGTGTGATCGCTAGCAGCTTCGAGATCGGGAACCTGGCGCTCATCCT
ACGTGACCTAAAGCTGGAGTATTTTGAGATTGGAGAATTAAGGTAAGCGAC
AAATGGTAGAGCGCTCGCTTAGCATGCGAGAGGTAGCGGGATCGATGCCCG
GCATGGAGTGCGTGAAGAGCCGCAAGAGGCGGAAGGGTAAAGCCGGGGCAG
GTCTTTGCAGATGTGTTTGCGACCTGTTGATGAGCTACAGAGGACTGTTTT
CGTGACCGGACAAAAGAGAGAGACCGAGATCGGGATCGAGAGAGAGATCGT
CCAAATCAGGGACTGCTACTCCACAGAGATCGGGATCAGTTAGCAACTATC
GTGGATGACTCTGTGCCGAAAGCATGGGAACAGCCTAGAAATGAAATGAAG
AATACGAATTAGTAATTGCTTCTCGGCCTTTTGGCTAAGATCAAGTGTAAG
TTTGTCTTGTCCAGATGAACTCTTTGCCAGCAGAGAGGATCCAGGAAATAC
TCTTGTTGGCCTTGGAATTCAGTGAGAGATAGGAACAGCATGGGGTTTTTA
TCTCTTCAGATCGAATAAATCTTTCGCCTTTTACTAAAGATTTCCGTGGAG
TTTATAGATATACATATCGCTTCTCGGCCTTTTGGCTAAGATCAAGTGTAG
CGCGGGTCCACGCGTGTGATCGTCCGTGCGTCTAGCCTTTGCCCACGCAGG
ACAGCTGACGGTGGCTGACAGATCAGAGAATGGAAGGCGAGGCAGGCGGGC
TCAAGACACAAGTGTAGATCATAATGAGACCGGAAACACAGGAGAGTCTTC
AAATGGGCAAGAGTAATCGCTTCTCGGCCTTTTGGCTAAGATCAAGTGTAG
AACCACGCTGCGGACTGCAGCAAAAGAGATGGAAGAAAAAATAAGCAATCT
AGAATGTTAAAACTATCGCTTCTCGGCCTTTTGGCTAAGATCAAGTGAAGA
CTTTGACTTCCAATGGCAAACCTGGGTGATCGGGAACAAGCACGTTGTACC
TTGATTTGGACAATTCTGGTTCTTTGAGTGTGGAAGAGTTCATGTCTCTGC
TCTGGATTAAAAGGGATGTTTGGATGAAGCTTCAATCTCAAGAAGAGGCAA
ACTGGGACTCTTGCACTTTGGACCTGTGATGGGAGGGGCAGCTCTAATGAA
ATAATGAAGGACCTGGACCAGTGTAGAGATGGCAAAGTGGGCTTCCAGAGC
TCCAGGGCTGCACGCGCGCTACACTGACTGGCTCAGCGTGTGCCTACCCTA
GAAACTGAACCTCGGCACGGGAAAGGAGTCCGCGGAGGAGCAAAACCACAG
ACGAAGAAGGGACGAGCTCTCTGAAGAGATCAACAACTTAAGAGAGAAGGT
CCTAGGCCTGGGGTTGGGCCTGAAAGAGAAGGAAGAGGCAGTGGTGGCGGC
GTGAACCCACTGGGACTGGCTGGGGGAGAAGAGGAAGATTTGTTCCAGAAG
TCCGGGATCTGAACAAGGACGGGAAGTTAGACAAAGATGAGATTCGCCACT
TTTCCTGGAGGCCTGGAATTCTGTAGAGGCCGGAAGAGGACCCCCAGCCCT
AAAATCTCTACTACAAGCTCTGAACGAGGTGAAAGGGCGCATTTTGGATGA
AGTATCTTGGGGCTATTGCTCCTCGGCCTTTTGGCTAAGATCAAGTGAAAA
CTAGAAGGATCTGTGGGCCTCAGCTGAGATTGTGGGCACGTAAAATGTGGA
CATTTGATGTTGAAAAGACTATTCAGACATTTGGTGTATGTGCTTGGCTGA
AGGAAGGCGGTGACGAGTCTGACCTGGTAATGCCCAGCGCCTCCTCCTGCG
AAATGTAAATACTCATCGCTTCTCGGCCTTTTGGCTAAGATCAAGTGAAAT
TGAGTTCGTCGTGAACACGAGCAATGCGGGAGCTGGTGCCCTGTCGGTGAC
GGATGAGGACGACCTGGCCTACGCAGAGACTGAGAAGAAGACGAGGACAGA
CGTAAAAACTCTGCATCAGCTGAACGAGATAGGAAGCACCGGACAACTGCT
AGCCAGAGTCTGTCGTGAACACAATGAGAGGAAGAGTCAACTTTGATGACT
AGTGGAGATGAGGAGTCACTTCTCGGCCTTTTGGCTAAGATCAAGTGTAGA
TTAACAAGTTACTTCCATTACTCTCGGCCTTTTGGCTAAGATCAAGTATAG
GCTTGCTGTGCTGGACTGAGCTCTTGAGGACGGAGGCACTTCTGTTTTCTC
CTCAGGCTCAGGATTCTGAACCATTGAGATCAGAAACCAGATACTTAGCCT
GCCCATGGAGACGACGGGCGCCACCGAGAACGGACATGAGGCCGTCCCCGA
ACGCATCGTGCCCCTGGAGAACGGAGAGGTGGGCCGGGGAGGGGCAGGGCG
CAAGCGAACTGGGCGGTCTGAAGTAGAGATGGAAGGGCCAGAGGAATGCCT
AATTGGAACGATACAGAGAAGATTAGCATGGCCCCTGCGCAAGGATGACAC
ATTAGAATATTCTCATCGCTTCTCGGCCTTTTGGCTAAGATCAAGTGTAGA
GAGGCTCCCGAGACTGGGGAAGAACGAGGTAGGCAGCAACTTCGGGGTTTA
AGTCTGAAGAGTCAGATGATGACATGGGATTTGGCCTTTTTGATTAAATTC
ACACAGACACACAGAGAGACAGCAGGAGATGGAAAGAGCATCAAAGCGTTT
AGAAAACCTGGATAGATTGCTTCTCGGCCTTTTGGCTAAGATCAAGTGTAG
TGAGGAGTTGGATGACTCTGACTTTGAGACAGAAGATTTTGATGTCAGAAG
AGAAGACGTGGGTGCCCACCTCACTGCAGAGCCTGATCGACATGGCCAAGT
TGCTTCCGGACGAGACCACTGACTTGAGAACGGTAACAGCTAAGCTGTGAG
CTTCTGATTAAGACGGTTGAAACTAGAGATGGACAGGTTGGTATCTTTTAA
CCCAGACGGAAGCTCGGAAACAGATGAGCAAGGAAGAGAAACTGGTACTAC
CAATGACAAATGCTCACACAACACCGAGGTCGGGGAGACGCGGAGCAGTAC
CTACTATGGCTTGGGACTGTCTAATGAGATTGGAGCTATTGAAAAGGCTGT
CTACTGCATCCGCTTTGTTCCCGCTGAGATGGGCACACACACAGTCAGCGT
ACTGTGGGCATCGGACCAATGAGGTGGGTGGGCGCCATTATTTGGGAAGAA
AAACACGCTCCGGGAGCTAGAGCCTGAGGTCGGCGGCGCACGCTGTTGCCC
GACCCCAGGCTGTGAGGCTGAGGCTGAGACGGAGGCCATATGCTTCTTCGT
TGTGACTGCTTTTGAGAGCTCTTCAGAGATCATAAGAACTTGGGCTTTTCT
AATCACTTCTCGGCCTTTTGGCTAAGATCAAGTGTAGTATCTGTTCTCATC
CCTGGACTTCCTCAAGTACGTGGATGACATCGAGAAGGGCCACACGCTGCG
TAAAAATGAAAAAGGATCGCTTCTCGGCCTTTTGGCTAAGATCAAGTGTAA
CCCAGGTCGGCTTGTCACTCGCTGTGAGATGGGGAGATTTTGTCTTTTGAT
CCGGCGATGTTGAACCAACAGATGCGGAATCGGAATGGCACAGTGAAAATG
GGAGAAGGATTCCATGTGAAAAGCAGTTGAACATGGGTCAGTCGGTCCTGA
TATCATATCACACCTATCACTTCTCGGCCTTTTGGCTAAGATCAAGTGAAG
CATCTCGCTCGGCTGCGGGAAATCGGGCTGAAGCGACTGAGTCCGCGATGG
CCACTGTCCCTACCTACTATCCAGCGAAACCACAGCCAAGGGAACGGACTT
GGTGAGTGTGAGTGGACGCGTGAGTGTGTGAGTGTGCGCGCTTGGAGCGTG
ACCAGCCTACCGTGCGGATCACGGAGCTCACTGACGAGAATGTCAAGTTCA
TCCGGCGCAGTGTTGGGACTGTCTGGGTATCGGAAAGCAAGCCTACGTTGC
AGATCTGGAGAAGGGACTCCTGAAAGCCCTGAAGGTTTTAGACAATTACTT
CAGGAAGAAATGCTTCGGAAGGAACGAGAGCTGGAAGAGGCGCGGAAGAAA
GGATTCTGAGGACGACGAGGAGGATGAGATGGAAGAGGACGACGATGACTC
TGAGGAGGAACAAACTCATTGCTTGGAGATAGGAAGTAACACACGTCATGG
TGGGCCGTATAATAGACTGGTTGGCGAGATCATGCAGGAGACAGGCACGCG
TCAGGACCGGAAGTGGAACTGCACAGACCATGTGTGTGATGCCACGTGCTC
CAGTGACAGCGAGGACGAGGACGAGGAGGTCGGCGAGCCGAGGGTCACCGG
GGACCATGGGCTGCTTCTTCTCCAAGAGACGGAAGGCTGACAAGGAGTCGC
AAGTACAACAGCAAAATCGCTTCTCGGCCTTTTGGCTAAGATCAAGTGAAG
AATAGAACACTGCAGAAACAATGCTGAGTGAAGAAGAGTAGAAATGGGAAG
CGTCCCGGAACTGAGACCAACTGCTGAGGGAGGAAGGGCCACCAGATCGGG
GAAAACTTTCGTGCTCTGAGCACTGGAGAGAAAGGATTTCGTTATAAGGGT
AAGGAGCTCTCAGCCTTTTGACTAAGATCAAGTGTAGTATCTGTTCTTACC
TCCTTCCAAAAGCACCCACTTCTCTGAGATCGGAAGAGCTTATCAAAGCAT
TGCCAGCCTGGTTCTTGAACAGACAGAAGGATGTAAAGGATGGAAAATATA
TCAAAATGTGATTGGATCGCTTCTCGGCCTTTTGGCTAAGATCAAGTGCAA
GAAACAGTGGCTACTGTCACTTCTCGGCCTTTTGGCTAAGATCAAGTGTGT
CACCTGTCTCTCCAATGGCTTCTCGGCCTTTTGGCTAAGATCAAGTGAAGT
GAAACAGACGGAACAACTGTCACTTGAGCTGGAAGTAGCACGACTCCAGCT
GGCCAGTCTTGGCTCATGAACTTCTGAGTGTCGGAAGTGTGCTATATCAAT
TTATCCAACAGACATTAGCTGATCTGATATGCACGGTTGAGGTCAGAGTAT
GGGGCTGCAGCTGAACCTCACCTATGAGAGGAAGGACAACACGGTAGGGCT
GAAGGCAGAAAGAGAGAGAAACCTGGAGATTGGAAGGAGAAGCCAGTCTCA
GAAGCAATAGCCCCATCGCTTCTCGGCCTTTTGGCTAAGATCAAGTGTAGA
TCTGGCTGTAGGACCCCAGCTGATTGGAATTGGAAAGCACAGTGCAGTAAG
GATGAAGGACACAGACAGTGAGGAGGAGATCCGAGAGGCGTTCCGTGTCTT
GAGCACGGACAGCGTACTGGACCGCGAGACCAAGGAGACGCACGTCCTCAG
CGTGGCCCTGATGTGCATGCTCCGAGAGATTGGGAAACACATAAACATGGA
TCTTCTGAGTTTGCTGAAGCCAGATGCAATTTCTGAGAAGGAATAGGATGG
CGTGGATACTAACGGAACCACTGAGGAAATTGGAAGGTGAGCGTAAGTTAT
GTATTGAACCCATTATCGCTTCTCGGCCTTTTGGCTAAGATCAAGTGTATT
TTAAACAAAATATAATCGCTTCTCGGCCTTTTGGCTAAGATCAAGTGTAAA
AGATAATCGGCACATATCGCTTCTCGGCCTTTTGGCTAAGATCAAGTGATA
GAGTGAGATCGAAAGACTCCAAGCAGAGATCAAGAGAATTGAAGAGAGGTG
TCGAGGTTGTGATCCAGGACCCCATGGGACAGAAGGGCACGGTAGAGCCTC
CGATGAGACGCAGGACATGCTGCTGGAGATGCTGGAGGACATGACCACAGG
CAACCCCTCGGACGGTATCAACTCAGAGGTGAGTATGCTCCTGGGCACGAA
TCAGTACTGCCTATAGAGATACAGTGTATTTTATGTACATACACAATTAGT
CCGGCCTACCTTTGACTATTTCTCGGCCTTTTGGCTAAGATCAAGTGTAGT
GTCTGAGGACCCAGGGCCTGGCGCCGAGCGCGGAGGAGCCAGCAGCAGCTG
ATTCTTTGTGTAGTCGTGGCCGAGTGGTTAAGGCGATGGACTAGAAATCCA
CCTGTGGTGCTGAGCGGGCCTTCGGGAGCTGGGAAGAGCACCCTGCTGAAG
CTGAGTGATTGCTTCTCTGTCTTTTGGCTAAGATCAAGTGTAGTATCTGTT
ACGTGGAGAGAGACGCAGAGAGACAGAGACGTGGAGAGACACAGAGAGACG
ATGTGAAGCTGCTACCTCTGACATGGATATTGGAAAGCGAAAGAGTAAGTC
TGTCTCATCGTCTGTGAGCAATGAAGAGATTTCTCAAGAGCATATCATTAT
GTTTTATCTGACTTACACCCCTGAAGATGTCGAAGGGAACGTTCAGCTGGA
CCGGCTGGTAGCTCTCAGAAGGCGCGAGAAGAGAAGGCACTACTGCCATTA
AGGCCCCTTATCGCTTCTTGGCTAAGATCAAGTGTAGTATCTGTTCTTACC
GATGGATACGTGGACCCTTCTGGAGGAGATCGCTTTTGTTTGGGTCAACTC
GCCGGAGGAGCTGGACCTGGAGCCAGAGAACATGGAGAGCGTCCCCCTGGA
GGTGGGACTCTCTGAAAGTGAAGTTGAGCCATCGGAAGAGAACAGCAAGGA
AGACTACCAACTTCTATCGCTTCTCGGCCTTTTGGCTAAGATCAAGTGAAA
CCTGGAACTCCAGCAGGATATGGTAGAGGGAGAGAAGAGTACGAAGGCCCA
GCTGGCGAGCATCCTGAACCGGACAGAGACGGAAGCCACACTGCTGCAGAA
GGCTTAATGAAGGTCATAAGTTTCTGAGATGGGAGAGCAACAAGTAGAGAT
CTAAGCCTCGTAGTCGTGGCCGAGTGGTTAAGGCGATGGACTAGAAATCCA
AATCATTCTACCATAATCGCTTCTCGGCCTTTTGGCTAAGATCAAGTGTAA
CGAAGAGATAAAGACAGAAGACAAAGAGATAGGAAGAAAGACAGCTGGGCC
TCTAGCAGGGTTCTGATCGCTTCTCGGCCTTTTGGCTAAGATCAAGTCTAG
TCAGGAGCGGGAACTGCGGAAGCGGGAGAAGGCGGAAGAGAAGGAGCGCCG
AAATATCTCTAATTGAAGAACATGTGAGGTTGAAAGAGCACCAGCCAGGGC
CTGCTTGCAGCTGTAGGCCCCTGGAGAGCCCTCGGAAGAGCTGCCCTCGGA
CTGGAGAGAGATTTCTGGAAGGTAAGTGGAGGATCCAGAAAGCGGAATTAC
CCTGCTGATAGAGCCTGCTCGCATTGAGGAGGAAGAGGTCTGTACTGCTCG
CTCGCAGGCTGCAGGCCTGGACATGGATGTCGGGAAGCAGGCCATGCAGTA
TAACAAGTTACTTCCATTACTCTCGGCCTTTTGGCTAAGATCAAGTATAGT
GGTTCAGTTGGACGACAAACGCAAGGAGATGCTGAAGAGGCACCCACTGTC
TGCCGTGGACAAAAGAGAAAGCTGAGAGATTGGAAGGACTGGGTTGGGGAT
AGTTACCTGACAGAGCAAGAAAATAGAGATGGAAGAGCAAGAAGCAGAGAT
CAGGACAGAGGATTTGCTCTGGACAGAGATGGAAGAGCCGGGAACAGAGAA
ACAGCCTCGGCGGGCTGTGGACAACGAGAAAGAGGGAGTGCAGTATAGCTA
CGTTTGTGGCTGTGGAATTTCCATGGAGAAAAGAGAGCATCTGAACACCTG
ACTGTGACCCCCAACCCTGATAAAAGAGATGGAAGGAGCTGTCCCTGCCTG
AGAGAAGATTGACAAACTGATGATCGAGATGGATGGAACAGAAAATAAATG
GGTGACTGTAAAGCCTGATCTATATGAAATCAAAGGCACATGTGGAAATCC
GAATTCTTAAGTCTAAGGGACTTGCTCCTGATCTTCCTGAAGATCTCTACC
AGGTGTCATCGGACTGGTGGCCTTGTACCTGGTGTTCGGTTATGGAGCCTC
CTATGTAGCAAAATAGTGGGAAGATTCATAGGTAGAGGCGACAAACCTACC
CTGTTTTAAAGGTCCATCTGAACTGTTTACTGTTTGTTCATCGATTAGCAG
CGATGTGGAGACAGACTGAAGCCATTAGAGCGGAGAGCTGCACGCCAGCAC
GAAATAGGCTCAGAACTGTGGGTGCTGGAAAGGAAGAGCACACGTCCTGTT
GGGCCCTTGGCGGATTGTAAGCTGCTGGTTTTGCGGCTGGGAAGAGCGGCG
AAAATCCAGGTTGTTGAAAAGACTTTGTACTCCCACTTCCTCCAAATCCAT
CACCTCTGCTGGTTGCTCTGTGCTTTCACCTTAAAGCTCTGGTAAGGAGGA
GAAGACCTGGAGAAAGCGTTGGAACTCACTGGTTTGAAAGTCTTTGGCAAT
TTTCAAGCTGCTCCTGATCGGGGATTCCGGAGTGGGGAAGACCTGCGTCCT
CCCTGAGGAGGACCTGTCCAAACTCTTCAAACCACCACAGCCGCCTGCCAG
GACTTGGCAGATGAACTTGCTCTTGTTGATGTCATCGAAGACAAATTGAAG
TCTAACGGCTGAGCTCTTGGAAGACTTGGGTCCTTGGGTCGCAGGTGGGAG
GGGTGGCTTGAAACGAAAGTTTAACTTTGCGGACAAACAGGACTTATTGTA
TTCCTGTAGAGTCTGTAAAACTCACTGAGGTACCAGTAGAGCCAGTCTTGA
CGAAGAGGCCGTGACGCTGGACATGTTGGACCTGGGGGTGAGTGTCAGAGG
CATGTTCGTGGACGAGAACACGTTCTCCAACGACGCCCTGAAGGTGACGTT
TTTGGAGACTGGCAAGATTACTGATTTCATCAAGTTCGACACTGGTAAGCA
CACTGCTTTTGAGGACTATGTGCAGTCCATGGATGTGGCTGCTTTCAACAA
GAAATCCCGTCACTCGCTAGAGCTCTAGATCTGGAAGAAGCTCTGCCTCTC
TTCAGACCATGGACCCTGGACCTTGTAGATGAGGGACACTGGCCTGGCCCT
CTTGCAGATTCTGGCTGCAGGACTGTTCCTGCCAGGTTCAGTGGGTATCAC
CCCAGCCGCATCTTCTGGCGGACCGTGCGAGGTGAGCAGAGCGTGGGGACT
TTCGAGGTGGTGGGACTCACCGCTCTGGCCAGGGTGCTTTTGGAAACGTAT
TCTGTGAAGGCTGGAACTCAGGTCTTCAGGGAGAGAAAGGAAGACTGGATT
CGGCCTGGCCTGGGCTCTGAGAACATGGTGAGTCTAGACTACTACAGTAGT
GAAGACAGGCCGGGACTGTATTCAGTATATCAAGGAGCAGCGTGGGGAGCC
TGCGATTTCCCCAAATGTGGGAAACTCGATTGCATAATTTGTGGTAGTGGT
AGCCAGGGCTTACCTGTACACTGACTTGAGACCAGTTGAATAAAAGTGCAC
TGCAGAAACTGGAAAATGTAAAACTTAGATCATGAAGGGCATAAAACTTAT
TTGCAGATCAGCTCACTCTGAAACTTTAAGGGTACCAGATATTTTCTATAC
GAGTCCAGCTCTGAGGACTCTGACATGTAGGGACCTGGTTTATCCTCATGG
AATCTCCTTGGTTTTTACTCCAGACTTCTTTTATTGGTGCCATCGCCATTG
TGTGTGGCCAGCAGCCTCTGATCTGTGCAGGGTATTAACGTGTCAGGGCTG
GAACAACTGTGCCTTGTGGAATTTTTGCAGAAGTGTTTATGCTTTGTTAGC
GCTGACTTCGGATTGGCCCGATTGATAGAAGACAATGAGTACACAGCAAGA
CCTCCTTCATCTTCGGAACAAGGAGTTTCAAGAGTGTGTAGAGTGCTTCGA
GTGGAAATGACGTGGAACTGTCTTTTACCAAGAATGGAAAGTGGATGGGCA
CTTCGGGATCTGGCTGCGCTATGACTCCCGGAGCGGCACCCACAACATGTA
GTTTAATCCCTAGAACTCCTAAAGCTAGAAAGAGGAAGAGCAGAACTACAG
TGGTTGAAGTTGACATCTGACGACGTGAAGGAGCAGATTTACAAACTGGCC
AGCGGATCTGCCCAAGAGCTGGGACTGGCGCAATGTGGATGGTGTCAACTA
GTAGCAAATGAGACTGGAGCCTTCTTCTTCTTGATCAATGGTGAGATATTT
CAAGCAGAGCTCTGGCCGAGAGGTTTGTTTTCCTTCTGGAAATAGGGCAGC
TTGCCGGGTTGGACCCGAAGACCTTTAAGCCCTTCATTTGCTCTCTAGACC
TCCAGAGGACTGGCCACATTTTGCCTAGATAAAGATGCACTTAGAGATGAA
GGTATCTTTTGTGAGGAGGTCTGACTTGCTGAGGCTCAGCTGTTTAATACA
CCTTATATTGGCAGCAGTAGGAAATTGGCAGAAGTGTTGGGTTGTGGTAAC
ACTGGGTGTAGAAACATGCTTGCCTTATGTATCAGAGGACATGCTCAGCAG
ACTGTGATAGAACCTGGACTGCTTTTTGAGATAATAGAGGTATGCAGCAAT
CGTAGCGGAGTTTCTCTGGCTGCTCTGAAAAAAGCGTTGGCTGCCGCCGGC
ACAAAATGGCGAAGATCGCCAAGACTCACGAAGGTAAGCGGTCTTTCCCTG
CGAGAACACTGTAGAAGTGGACGATTTGTTCTAGCACCTTTGAGAATTTAC
TCCCGCTCGGGCTCTGACTCTGACGTCGGCACACACGGCCCCGGACGGCCA
GCGATGGACACTCTGGATCGAGTAGTGTAAGTGCGCTGGGTCTCAGCCCCG
CACAGCGCCACTGGCTGGACGCTACTTGCTGAGCGCGGTGCTGACTGGGCA
CGTTTGATTCTCGAGACAAAGAACGTCAGTTACAGAAGGAGAAGAAAATAA
TTTTTTTTTTCTGAATAAAAAAGATTCTACTAACAAGGTGCTGTGTGATTT
TTTTCTTCCTCTTCCGGGGACGTTGTCTGCAGGTATGGATGTTGTTCTCTT
TCTTGCAGTGCTGGATATCTGGCTGTGTGGTCTGAACCTCCCTCCATTCCT
TGAAGGAAGTTTGCCTGGAGACATTTCTACTGGTACCTTACCAATGAGGGT
TTTGGGCAGGATGAGATGATCGACGTCATCGGGGTGACCAAGGGCAAAGGC
GGATGAGTCTCGATGTGTAGGCCTTTCCATTCCATTTATTCACACTGAGTG
ACCCCAGCTGTGGTCTCTGAGAGACTGAAGATTCGAGGCTCCCTGGCCAGG
CGCCTGCAGGAGGCTCTGAACCTCTTCAAGAGCATCTGGAACAACAGGTTT
TGCGCTGAGGCTGTGGCCCTGAGACTGCATCGGAGGCGGCGCCCCGTTCTA
TTGATGCCCCAGGACACAGAGACTTTATCAAAAACATGATTACAGGGACAT
ATCAGCTGGATGATCGCACAGACTGTCACTGCTGTTGCCGGGTTGACTTCC
GTGTATGTTGGATATTGTGGTGTTTTAGATCACTGAGTGTACAGAAGAGAG
AAAGTCCCCGAATGGGTGGATACCGTCAAGCTGGCCAAGCACAAAGAGCTT
GGTTGATCCATTTTCTAAGAAAGATTGGTATGATGTGAAAGCACCTGCTAT
AAGGATGGAAGAAACGCCTGGAGAATATTTGGGATGAGACACCACTGTATT
TGTCGCCACCCGATGGAAGATTCGATGGACATGGACATGAGCCCCCTGAGG
GCTATCGGGGACTACAATGGCCACGTCGGTCTGGGTGTTAAGTGCTCCAAG
GGAGAACTGAATGTTACCAGCATTCTTGATCGAGAAGAAACACCATTTTTT
ATGGAGCACCAGGAGCTGATGAACGTCAAGCTGGCCCTGGACATCAAGATC
CTCTCTCAGGAGATCTGGACAGCTGTCCCTCCACTACAGAAACCTCACAGA
GCAAGATGGCGGAGTACGACTTGACTACTCGCATCGCGCACTTTTTGGATC
CATCGTGGTCATCGGCCACGTGGACTCCGGAAAGTCCACCACCACGGGCCA
TGTCGAAATGCTGGACCTGTAGCTGTAGCTGAGAAGAGCATTACCCAGGTT
TCCTGGGTCCTAAGTCTGTGGCTCGTATCGCCAAGCTCGAAAAGGCAAAGG
AGGGGATTGTAGAAGACATCCATTGTGGATCCATGAAGGGCACTGGTATGC
TCCAGTGGCTCACTCCTGAACAGACTTCTGGGAAGGAACACCCATATCTCT
GTGGGGGCATTGGTGTCAGACGGGCTGGATCGGAAGGAGCCCCGAGCCGGG
GTCCTCAGGACTCATCTGGTGAACATAGATCAAGACACTTACAGGTAAAGA
CCGTCGCTGTGGACACTCGGAGCAGTATTTCTTCTTGGAAGTAGGCAGGTC
TCTATGACTGGGCCTGCTCATCGAGTAGTGACGAAGGCCACTGAAACCCGC
ACGACTGGCGAGGAACTCCTGAAGTTAGCTCAGAAGTGCACAGGAGGTGAA
CGGTTCGTGTTCGTCCGCGGAGATCTCTCTCATCTCGCTCGGCTGCGGGAA
CGAAAGTTAGACCAAGGGAACGTATTAGATATGGAAGTAAAGAAAAAGAAA
TCCGGTGTGGCTGTCTCTGATGGTGTCATCAAGGTGTTCAACGACATGAAG
TCATTGGGAATTACTGCTATTGAACTAGCCAAGGGAGAGCCACCTAACTCC
TCACCTGAGGGCTGTAAAGACTCGTTTGAAAATGGAGAGCCAAGAACCAAC
GGCCCTCTACGTGGACTGTGAGGAGTTCCAGAGAATGCCGCTTGCTCGGTC
AGCTGTCAGACCTGGACAGTGAGACTCGCAGCATGGTGGAAAAGATGATGT
ACTGTAATTTTCTCTTACAGCTGTTTGCAGACAAGGTCCCAAAGACAGCAG
GTCTGGATGTTGCTCTCTAAAGACCTTTAATAAAATTTTGTACAAAGACAC
AAGAAAAGTTTGGCTCTTCGCGTCTTCCGGCAGGTCCCCCAGCAGAGTCGG
CTCCTGGAGCGCGGACCTGGACAAGTGCATGGACTGCGCGTCTTGCAGGGC
GTGTGGAGTGCTCGGAGCCTCTGTGTGAGACCTGTGTAGAGGCGCACCAGC
CTGAAGGACTTCTGGAAGGAGACTGTATTCACCAAGTCTCCCTATCAGGAA
ACCAGTATTCCCGCGGTCGGCAGCATGGGTCGGGAGTCACGGTGAGGCAGA
GAGGATTATGGCTAACAAGAATAAATACATGGGAAGAGTGCTCCCCATTGA
TTGCCTCTTGGGACTGACCAGGAGCTGCTCATGTGCGTGAGAGTGGGAACC
CAACGTGTCAGTGGTGGACCTGACCTGCCGTCTAGAAAAACCTGCCAAATA
ACCGCCGGCGTTGGCTCCGAAGACTTAGCGACGCCACTGGCGGCACCTTCT
ATGATGGCTATGGATTTGGGTCAGATAGATTTGGAAGAGGTAAGGTAAGAA
CCCTGGCAGGGACAAATGGCGAGACTACCACCCAAGGTGAGAACTGTTTGA
GCAATCACTGATGTCTCCATGTCTCTGAGCAATGCCTGATGGGGAGGGATC
GCCTCCTCCCTGTGCTCTCTGGCTCTGGACTGTGACTGCGCCTGGATTCTG
AGAGGAAGTTGGTGTAGACCAGCTGTGGAGCTGAAGGCACAGTCTGCCCCA
TTCGTGGTGCTGCTCTTCCTCATCTTGCTCTACATGTCCTGGTCCGCCTCC
GTCAAGTGTAATGAGCACTGTGGAATGGAACAAAAAAGAGGAGCTTGTAGC
CGCAGTGTAGGAGATGGAGAAACTGTAGAGTTTGATGTGGTTTAAGGAGAG
ACCTTGAATCTGGAGAAGAAAGTAATGAATCGGAAGATGACCTGAGCAACT
CCTCTCCCAGGATGGAACTCCAACCTCGAAAACATTTGAACACGTGACCAG
GGCTTGGGGGCTGGACTCCCTCTACTCCCTCTGGCCATAGCCCCTCCTGGA
GGAAGAGTGGTGACCCTGGCTCAGATAGGTGTGGAAGGAGCATCCTAGCAC
AAGCTGAAGAAGTCTGGATGAAATTTAGGAAGGAAGACAGTTCAAAGAGAA
CTGTCAGAAAGAGCTGAACACTCTGTGCAGCGAGTTACATGTTGAGCCATT
TCCATGGGATGAAGACGTCTGACACTATTATCGTAAGCAGGACAGACAACT
GTTTTTTATTGGCTTGACTCAGGATTTAAAAACCGGAATGGTGAAGGTGAC
TGTCTGTGATCTCAGGACAAAGAATTTCCTTACTCGGTACGTTGAAGTTAG
ACCCTTTCCTGGATGAGGATGGCTGTGGCTTCGTAAGTGACCACATGGCAC
ACTCCTCAAATTGGAGAAGGAACTGTTGAAGCAAATAAAGTTGGATCCATC
AGCGATTTGCTGGTGTAGACATCCGTGTCCGTGTAAAGGGTGGTGGTCACG
CTTCTGCAGCTGTAGATTCTCACTGTGAATCCCTTGCTTGCTCATGCATAA
TCAACATATGTTGCGTCCCACAAAATAGAGAAGGAAGAGCAAGAAAAAAAA
GTCCCATCCTGCCTGCCCCAGAACTTCATCACAGCTGAGGAGCTGCGGAGA
TTCAAGTCGCTGGACCTGAGCCTGATTGTAGAGTTCATTCTCATGTTCTAC
GTTTTTGTTGAGTCTCTGAACATCCTAAATATTGGTTTGTTATTCTTTTCC
TTTCATTTTAGGCTCTTCGTCAGATTGGGCAGAGGACGATAAGCACTGCTT
CTAAATTTGGAGAGGTCGTTGACTGTACAATAAAAATGGATCCCAACACTG
AACATGCCTCCCTTCCTCACAGGACTCCAAGATCAAGTTCCCGCTGCCCCA
ACGAGGACATTGCCAAGAGGACGTGTGAGGAGCACCAGCTCTGTGTTGTGG
AAAGTAGTTGTGTGGCTCTGAATGTTTTGTATTTCAATCGAGAATCCTTAG
GCTTTCCCTTTGCCTGCAGAACGACTCCTGGTCCCCAAGTGTGTGATGCTG
ATGTGCCCAGAAACCTGGACTGATCTTTCTTTAATAGTGAACCCCTGGGCC
AAGCACGGACCCGAGACGACGGCGATGAGGAAGGGCTCCTGACACACAGCG
CGTGGTCGCCGTCTGTGAACAAGATTCCTCAAAATATTTTCTGTTAATAAA
GTGCAGCGGACTCAGGCTCCAGCTGTGGCTACAACATAGGGTTTTTATACA
ATAGCTGTGAAGCTGGGAACTGATCTAGAATAGTAAGTAAACTTTTCCTTG
GTGGTTCAGCTTGTAGAGCCATGACTCTGTGAAGATGAATGTTGTCTCTTA
CACTGGCTGCAGATCTTGGACCGAGTAGCTGATGGCATGGTGTTCGGTGCC
GGAGGACGTGGAGGACCTGGAAAAATGGATAAGTAAGTGCTGGTGAAAAGC
GTGGATGAGACTATGGATCCTTTTGTAGATCGGATTGGGTAAGTCAGTGAA
AGAAAATGGATTTCTGACTGGAATCTCACCACTGAAAAAAAGCACACCCTT
TTCCCGTTCCCAGGTCTCAGAACTGTGGCCCATTCACCCCTTCCCTCAAGA
GAGGAGGTGCCAGAGGACCCTCTGCTGAAAGCCAAACGCCGACGAGTCTCT
CCTCCAAGGTAGATCCCTGAAATTTTAGATCGGCCTACAGACAATTTTTGT
TGTATTTCCAGGCCTTGGACAAGATTCGCTATGAGAGCCTGACAGACCCTT
CCAATACTGGCTACTTTTGGGGACTTAGGAGGAAGAGAACAGATTTTACAG
TTGGCATCCGGAGAAATGAAAAGATTGCTGTCCACTGCACAGTTCGAGGGG
TTCGCTGGGTAGGAGGACCTGAAATTGAGGTAGGATGTTCCACGTGAAGAG
TGATTGAGCTGACAGACGACAGCTTTGATAAGAATGTTCTGGACAGTGAAG
GCTTTTGAGCTTGAACGCCTGCGTGTGAACAGATGAAAAATCCTTCAGTAC
AAGAGTCGGAAGACAAACCTGAAATTGAAGATGTTGGTTCTGATGAGGAAG
CGTTGCTGTACTGTCTTGTTTAGTGTAGAAGGGAAGAGAATTGGTGCTGCA
TCTCCCTTGGGCTCTGATGAAAAATTGCTGACTGTAGCTTTGGAAGTTTAG
GAAGATCCCGCAGTAGAAGCTTAGTTAGACGTGGAAGATCTCACTCTAGAA
GAAGGTTGCTGAGGCTCTGACCCAGTGAGATTACAGAGGAAGTTATCCTCT
CTTGTTAGGAGCTTTGCGTGATTGTTGTATCGGGAGGCAGTAAGAATCATC
CGAGTCTGACTTGGGGATGTTCTCTTTGCCCAGGTGGCCTACTCTGTGCTG
TTGTGGGATCTGAGAAATCTGAAACTTAAGTTGCATTCCTTTGAGTCACAT
GATTTTTTTTTTCTTTCCCACAGAGTTAAGCACAAAGGAAAACATTTCAAT
TTGTGACTGTAGACACAGCCATCCATAGATCACACACGTCTGTGTGTAACA
TTAATGAGGAATCTGTTGACTCCACTAATGGAGAAGTTTAAAATTCTGTTA
GGATTGGATGAATTCCAAATTCTGCTTGCTTGCTTTTTAATATTGATATGC
CTCTGGCCAGCTCTGTAGCTCTTAATAGATAGGAAAGACAAGATTTTACTT
AGGTTGAGGACTGGCTGGAATGCAGTGGATCGGATAGATCGGGGAACTAGA
AGAGCGACCCGGACCCTCTGGACAGTGCTAGATGCCATTGATCAGATGTGG
AAAGTAAGATCCTGACTCTGAAGCTTCAAAGTGACACTGTGGAAATCTGAA
ACGGTCTCCCATGTCTCTGACATCGTTGGTCCGGTGAGTGAGTAGATGGAG
ACCCGCGTGCAACCTGTCCCGACTCTAGCCGCCTCTTCAGCTCGCCATGGA
TGTGTGTCGCCACCCGATGGAAGATTCGATGGACATGGACATGAGCCCCCT
GACTACGTGTTCGACTGGAACATGCTCAAATTTGTAAGTCGCACTGCCAGC
AAGAAAGTCCGGAAGTCTCTGGCTCTTGACATTGTGGATGAGGATGTGAAG
CAATGGAAAGATCACCTTCGACGACTACATCGCCTGCTGCGTCAAACTGAG
CCCCTCGTCACCCAGACGGACATCGTGAAAGCCATCGCCCGCCTCATTGAG
GCTCTTATCATGTATCTTCCCATCTTTCTGAGTTCCATTTCCCCTTGAAAG
TGTGCAGACGAAGGGAACGTCATCGTTTGGAAAGCGTCGCAATAAGACGCA
TCCGGAAGTCTCTGGCTCTTGACATTGTGGATGAGGATGTGAAGCTGATGA
CTGCTGAACTCCAAGGAGGCCGCACTGAGCACTGCTCTCAGTGAGAAGCGC
CTGCGGGACTGCCCTGACCCTTGTATAGGTTGGTGAGCACACGTCTGGCCT
TCCCTCTCCTGCTCTGAGACTTTGATGGGTGAACTGGGCAACATTGCTAAA
TGGTGGCACAGTGAGAACCTGACTCTTAAAAAAAAAAAAAAAAAAAAAAAA
TGAAGTGAAGACACTGAGATCCAACTCTGATCTTGCCCTAAACATCAGGGA
TCGGCCCTGAATGAGCTACGGGAACTAGAACGGCAGAGCAGTGTCAAACAC
GGGATTGTTCTTAAGACGCTGACTCTAGAAAGGAAGAGACCATGGGGCCTG
TGGCTCCGGAAGCAGTTTTACTCAGTGGATCGGAATCGTGAGGATCGGTAA
GCAAGGTGACAGGCCGCTGCGGCTCTGTGCTGGTGCCCTTCATCCCCGCGC
CTACTGAGACTTGGAACCTCATTGCTACCACAGACTTGCACTGAAGCCGGA
GGTCAGTCTGAGCTGACTCTGTTACTGAAGATTCAGGAGTATTGCTATGAC
GGGGCACAGGCTCTGGAATGGGCACTCTCCTTATCAGCAAGATCCGAGAAG
AAGGCTTTGTTGTAGGAGCAATGACTGTTGGTAGGTTCCTATAGGAAATTT
TAACAACCTGTCTTTCTCTTCTAGGTCTATAAGAAGGAGAAAGCTCGAGTC
GCTTTCTTCTTTTTCAGATGACCAGTGGTTAGATCTCTCACCAGATCAGCT
GACTAATCCCTACAGGCTCCTGCTCTATCCCAAAAGCACCCACGCATTATC
GACGATCGACGTGTTCGATGGAAACTCAGGGAAGATGATGTGTCAGCTCTA
CTAGAACCTGGGACCATGGACTCTGTTCGCTCAGGTCCTTTTGGCCAGATC
TTCAGCCCCTCAGAGGAAACTCTGGTTGCCAGCACCAGTAAGAACCAACTC
ACGGAGAACTCCTGACGCTAAATGTTAGATAAAGACGCACGTCCTTTTTGC
AACAGCTGTTGAAGGCTGGATTCTCTTTGTAACTGGAGTCCATGAGGAAGC
TATCTTTTTTCTTAAGTAATCTATTTAGATCGGGCTGACTGTACAAATGAC
CCAGCTGAGTGATAAAGGCTGAGTGTTGAGGAAATTTCTGCAGTTTTAAGC
TGGGAGACGTTGTTCACTGAGGATTTAGCAAGGGAGAGCGTAACTTGAGTG
CAGCCTCAGGGACGACTCTGACCTCTTGGCCACAGAGGACTCACTTGCCCA
GCGAGTGGTCGCCCTGGACAAGAACTTCCACATGAAGTGTTACAAGTGTGA
ACCTGACAATGTTGGTGTTGTCGTGTTTGGAAATGATAAACTAATTAAGGA
TTTAAACCAACAGATCCAGAGACAATGGCCCCGATGGGATGGAGCCCGAAG
CTCTCAACTCTCTGAAGCTGGAGATTGAGCAGATGAAACGGCCCCTGGGCA
ACTTTCAACGAGGATGACTCTGAAGTAGGCAAGGCTGGGCACATCATGCGC
CATTTGGATTGGATGAATTCCAAATTCTGCTTGCTTGCTTTTTAATATTGA
TCTCTTCCAGATCCTCTGGACCTTCTCCATCTACCTGGAGTCCGTGGCTAT
ACACTGGCAACTTTGAAAATGTCTGTACAGCCAACGGTAAGGGCACTTACA
ATCGAGAAATTCGATAAGTCGAAACTGAAGAAGACAGAAACGCAAGAGAAG
TGCTCCTGGTGGGCATGTGGGACGTTTCTGCATTTGGACTGAAAGTGCTTT
AATGTCTCTGTGAGACTCGAGAACTTTCATTTTTTTCCAGGCTGGTTCGGA
AATGCTGTGTGACACTGAGCAGCCCTAGACAGGAATTGGGGCACACGCTTA
CCATGGGAACTTCTAGAACTCCGAGTCAGTTACTATGAGAATGTGATCAAA
TTAAACAGGCTGTGAAGAAGCTGTATGACATTGATGTGGCCAAGGTCAACA
CTCTGTTAGAACTCTGTCCAAAAAGTGCATGGAATATAACTTGTAAAGCTT
AGTCAATTCAGAAAATGGACTGAAGTCTGAATAAGGTCATTGCATTTAAAA
AGGCTGCCTGTGCCTAGGTCATTGATAGTGCAGGGAGAGGAACGCTGAAAG
GAGTAGGGAAGAAGATAGTCGAACTTAAAATCATACCTACCCTGAAAAATG
TTGGTGGTCCAGAAACTCTGGGAGCTTCTAGAAGAAATCTACTGAGTGTAT
CTCATTCACCAACAGGCTGAAGAACTGAAACTGGCCACCCAGCTGACCGGA
TTCCTAGGTGAACGGCTGTTTCCTCTTATTCAAGCCATGCACCCTACTCTT
TAAAAAGTCTGTATGGCATGACAACTACTTTAAGGGGAAGATAAGATTTCT
CCTTCTGTGTCTAGACTCTGACAGCTCTGAGGATGATGAAGCTCCTTCTAA
AGGGATCCTGAGACGTCTGGATACCTCGTTAGGATCAGCTCGCACAGAGGT
ATGCACAGGCAACTGTGAGAAACTGTTGTGCCAAAAATAGAATTCCTTCTA
AATCAAGCAGAAGAACCACTGAATATAGATAGAGAGTGTAATGAAGGAAGT
TGGAGGAAGAGATGGACTGAAGACTTTGAATACTGTAGAGTGCTACAACCC
AAGCATTGGTATCTACGGCCTGGACTTCTATGTGGTATGAATATTTAATCT
GGATCGGGACCGGGCCCTCGGCCTCTAGATTAGGAAGGCAATAGATAATGT
GCCTTCCTCCAGACTGTGGAGCCTCTCCTATACCAAATGTGAGTGCCCCAA
ACTGACAGTAGAAAAGTCTGAGCTATGGGTGGAGAAGAGCAGCAACTATGA
TTAGAGGCAGGATTTGTAGTCAGTATAGTTGGGAGGCACCATGGAGCAGGG
GAGCTGTGGTCGCTGCTGTGATGTGTAGGAGGAAGAGTTCAGGTAGGGAAG
TTCCTGTGAGCTGTGCTTCCGATCTTGAGGTTCTGTACCTGGCAGCACGCG
ACCCTGGAGCACTCTGATTGTGCCTTCATGGTAGACAATGAGGCCATCTAT
TACAGTTTCGACGAGACCAAAGACTTGGATCTGGAAGACATCGTGCGCAAT
AGGAAGAGATGATGATTCGTCAACGTGAGATGGAAGAACAAATGAGGCGCC
GGAAGATTTTGGAAGAAAATCTGACTGTGGATTATGACAAAGATTATCTTT
TTGTCTCCCTAGGTGACTGTGGCCTTCCCCCAGATGTACCTAATGCCCAGC
CTCCTATTTCCAAAAATCCATTTAATATATTGTCCTCGGATAGAGGACGTA
TGAAAATCATTTTCAGGACTTTCCTTATCCCAGTTGATTGTGCAGAATACA
TTTGGAACGCTGAAGAAGGCGGCTGTGCACTATGATCGCTCTGGTCGCAGC
AGAGCCTGGAGTCGAAACTGACCTCTGTGAGATTCATGGGGGACATGGTGT
CTTCTGAATGACCAGGACTGCTTTCTTTGGAGCTGATGAAAATGTACTCTT
AGGCACCTGTCGGCAGACTGGTGACTTCACTTTTGAGTGCAACTGCCTTCC
GCCTTTACCAGTGCTCTTTGTTTCTTCATGTGGTTTTGAGTTACTGTCTTG
TGCGTTCAGTCCTCTGTTGTCGGATTTCATTAAGAACACAAGATGCAACAC
GCTAAAAGACCAAGATCTGAGAGATTCAAGGCAACAAGCAGCACAAGCCTT
GCTAAGGGCAAGTAAGGGCTGAACTTTAAAAATGTAAACTTACAAGACAAA
AAAGGTGGGCAAAGTTCCCTCTGACTCTTCCCCCACTCCCCATCTTATTGA
ATCTGCATGTCCTCTGTGTGACTGATAGAGCGTTGCTATTTCATTTTTTTA
GGCCATTGAGATGGAACTCTCCAAGTACCTGCGGGATTACTCAAGGACTAT
AACCTTCAAGGATGGAACAAGACCATGGATGGGAAGGCAGATGTATCTTTC
TTCCCTGCCGAAGACTGGGCTGACTTAGATGCAGATGAACATGCACATGTC
CAGTCTGTCGTGCACCGATGAGAACTCTCCTTATTGCTGTGAAGGGCAGAC
GCGCTCAAGCGTCAAGGACGCACTCTGTACGGCTTCGGCGGTTAATCTTTT
GTCCTTAAATATCCTGTCTGAACTTTGGATTGGAAGGCACATTTCCCTTTG
TCTGATGGACCTAGAAGTCTGCTTTTGTACCTGCTGGGCCCCAAAGTTGGG
CAATTCATTTTTCTTTTGCAGGTTCTGTGGATGGAGTTATAAAGGAAGTGA
TAACGGAACAAGTCTAGGACAGAAGTTAAGATCTGATTATTTACTTTGTTT
AAAATGTAGGACCTATCGTCCAGACTCACAGAGTGGGGCTCCAGAATCTCC
GTGAAGGTGCTGGACTTTGAGCACTTTCTGCCCATGCTGCAGACAGTGGCC
CCCCAGCATGCTGTTGGCATTGTTGTAAACAAGGGTAAGATTCTTGCCAAG
CAGGGCAATGTGGATCTTGTCAGATTCACTGAAAAGAGGTGAGGGGAGGTG
TAATTGCAGGAGCTGAAAAACTTGATCCCTAAGTCAGCAGTAGGAACATTA
GCTGCGGGTGTCCCTGGAGGAGATCTACCATGGCTCCACCAAGCGCATGAA
TGCGAGGTTGTGGTGTCTGGGAAACTCCGAGGACAGAGGGCTAAATCCATG
GACCGTCTGAGAAGGATGTCTCTGATAGAAGAGGAAGGAAGCAAAAGGATC
TTGCTGTTGAGACTCTGAAATCTGATTTTCTGAGAATGATGGGTGGGAACA
CATGTCCTCTGAAGAAGGAAAGCTCTTCGTGGGAGGGCTCAACTTTAACAC
GGATGTGGAAGGAATGAAGACTCAGTATAGGTAATTGTTTCTGTAATTGAA
GCCACCGAGGTCGCACGCGTGAGACTTCTCCGCCGCCTCCGCCGCAGACGC
CAAGAAGGGCAAACTCCAGAAGTTCTAGTGCAGGAAGAGAGTTTGAGAAGT
GTATGCTGTTGTGAAATTGAAACTGTAAAAGTAGATGGTTGAAAGTACTGG
CCTCAGCTGTAAAATGAGAGGTTGATCTGGATCAGGGATAGTAAATGGGCC
ATATCACAGAGGAAACTCTGCATTCTCGCTTCCTGGAGGTATATGCTGTCA
CCCGCAGTTCCCGGACATGATCCTCTCCGCCTCTCGAGGTACGGACTAAGG
CCTGAGTCAGAACTTTGATGACGAGTGATGCCAGGAAGCCAGGCCACCGAA
TCTGTGCCCAGGACGGTTCTGAGACTGAACACTGAGGGCAGGAGCAAGGGA
CATAAATCTGAAGCCTTGAGAACCTTGGGTCTGGAGAGCCATGAAGAGGGA
TTGCCAGTTGGAGTGCTGGAGACTTTGGATCGGTTGGTGCCACTGAATGGC
TGTAAGAATTGTCTTGAGCGTTGTTTAGATCATGCACCATATTGTCCTCTT
AAGGGATTGGTTTGGCAAGAACTTGTTTACAACATTTTTGCAAATCTAAAG
ACCCTCCACTTCCCGTCTCAGAATCTAAACGTGGTCACCTTCGAGTAGAGA
CATGTCCCTTGGGAAGGTCTGAGACTAGGGCCAGAGGCGGCCCTAACAGGG
TGCACGGAGGAGCTCTTTGACTTCTTGCATGCAAAGGACCATTGCGTGGCC
CTGTTTTTTTCCTTTTATAGGCTCTTATTGCTGAGGCAGTTGGAAGTTATG
ACAGAACAGAGTCTAGACCCACCAATAGAGGAAGAGCATCAGCTGAGAAAT
GAAGTTGTAGACTGCACTCTGAAGTTAGATCCTATCACAGGGCGATCAAGG
CAATCTGTCGACGATGCTGCGATTGTGATAAAAAACACAAAAGAGCCTCCA
CTGGAGTGCCTGGCGTCGGGCATCGTGATGCCAGGTTGGGGCCTTGTGCTT
CTCTCATTCAGGGAGAAGAAGCTGCTGGTGGGCTCAGAGGACTACGGCCGG
GGTGTGCTAGAGTACTCGAAGAGAATCTACTGGTCTTGATTCACTGGTGGG
CTTCAACAGCCGACTCTGGATGACCTCGGGCCACTGGCAGCACTACAGCGA
GGGGACATGGTTAAGACTGAGGCTCTAGAGAGGAAGGACACCGGCAGGCAG
TTTTTCCCTGATAGATTGCCCAGAATGCACGCTACAGGAAAACCCATTCTT
TTGGGAGGGTCAGGCTGTGGCCTTCTGGAGCAGGTGGCTTGTTAAGGAATG
ATGACCAACTGTATCCCTGGTTCACTGGTTAGGAAGAGTACATAGTCTTTG
GGTATGCAGTCAGCACTCTGACCACTTACCTGCAGGAGAAGCTCGGGGCCA
TAATAATATTTTCATTTTAGGCTCTTCGTCAGATTGGGCAGAGGACGATAA
CTCAAACTTGTCATTCTGAACAAGGTGATAAAAAGATGGAGGAAAAAAATT
GGAGTTGATGTGTTGGACAGACATATAGATCCCTCTGGAAAGTTGCACAGC
GGCTGAGATCGAGAAATTCGATAAGTCGAAACTGAAGAAGACAGAAACGCA
TCAGCCTAACCCTCTAGGACTGTTCTATTAAATTGCTGCCAGAATTTTACA
CATGCTGGTGCGGCTATGGAGACTGTCTGGAAGGCTTGGAATGGTTTATTG
GAGAAACCTGAAACTCCTGAGCGTGTGCTTAAAACCAATTTGTCCACAGTG
TCATGTACACGGGCACCGTCGACTGTTGGAGGAAGATCTTCAGAGATGAGG
CAGAAGGTTCTCTGTAGACCGATCTTGTCTTGAGAGTCTCTTCCAGTACCA
ACATCTCATGATCTGAAGATTGTGTTACAAAAAATATTATCAGGCCAAAAT
GATTCTGCACCGGCTGCTCAGAAGATACCGTGAATCTAAGAAGATTGATCG
AGATGTACTATTTGTGCTGTGAAATTCTATGGGATTTGACAAATGCATGGT
CTCACCAGACTGGGAACTCCAGATGTCAATGGAAGTTTTACAAGATCAAAG
TGTCAGTGGTGGACCTGACCTGCCGTCTAGAAAAACCTGCCAAATATGATG
TTCACTCAGAAGATCTAGGTCTGGTTCTATAAAAGGATCGAGGTATTTCCA
CTGGAACTGCTGATGGCTGCGAACTTCTTAGATTGTTAAATAAAATAAATT
ATGAGCGGAGTCTGTCCTCTGCTCTTCTGCAGTCAGGTCACTGCCTACTGC
CTGCAGGAGACTCTGAAGTGACTGCTGGGAAACCCTTTGGGAGACCTGACC
ATCCAATGGGGTTTCCCCGCACAGGTTCGAATCCTGTTCGTGACGGGTTTT
ATGTTCGTCCTGATCGACAGACGGTTATGTTTTCAGCTACTTTCCCCAGAG
AGTCTGGTCATCTTGCCAAGGATTGTGATCTTCAGGAGGATGGTAAGTATT
GTTACTAGAGAAGTTTCTCTGAACGTGTAGAGCACCGAAAACCACGAGGAA
AGAAAACCAAGCGGACAGCTGACAGTTCTTCTTCAGAGGATGAGGAGGAGT
GTTAGGTCAGGCGTTGACTGAAGTCTATGCCAAGGTAACTGCCTCCGAGCA
TGCCAAACGTCTGATTGGACGCAGATTTGATGATGCTGTTGTCCAGTCTGA
TTTGCTGGCCATCGGATTGGGGATCTATATTGGAAGGCGTCTGACAACCTC
GCACAGTTTGAAGATCGAAACTGACTTAATGGGAAGAACAGAAAAATTTAG
TTCAGATTCCTGTGGAATTGTGAATTCATACTAAGCTTTCTGTGCAGTCTC
CTGGGGATGGCGGCAGCCTCTGACCTGTCCAGGTGCCCTGTCCAGCTGACT
TCCTTGGTTTTTACTCCAGACTTCTTTTATTGGTGCCATCGCCATTGGAGA
TTGATCGGGACGTGGAACTCCTGATTTACTACAATGAGGTGCATACCCCCA
GCCTCTGTCTCACTGGAGACCTCACTAGTCATAGAGAGCACTGTCACACCA
GCAGTGAGCTAAGATCGCGCCACTGTACTCCAGCCTGGGCAACAGCGAGAC
ACCTCCGAGCAGTACATGCTAAGACTTCACCAGTCAAAGCGAACTACTATA
GTGAAGCTTACACTCTCTGCTCTGGTAGACGGGAAGAGCATTAATGCTGGA
ATCTATGTCTCTGAAAAAGGAACTGTTCAGCAGGCTGATGAATAAGATCTA
TGGATTAAAAAGGAACTCAAGTCTTTAGATCAGGCTATTAATGACAAGAAA
CCTGTTGGATCAAAGGCTCCCAGCATAGATGGGAAGGAAGAATTAGATCTG
AGAGCAACATGAACGACCTCGTCTCTGAGTATCAGCAGTACCAGGATGCCA
GTTTACAAGGAAAGGACTGAACTTTTTCTCATCAAAACTAGCTTTTTTCCC
TACCTGCGTCGGGAGGCCAAGCTCCTAAAGCGGGAGGGCACGCCTCCGCCC
AAAGAAAGGCCTTTCTGTGTGGAATTTGAATATCTGAAACTCAGTTTCCCA
GCCGCCCTGATCCGATCTCTGCCTGTGGAGGAGCAGCCCAAGCAGATCATT
GAGGCTCTGAGAAACCTCGGGAAACTTAGATCATCAGTCACCGAAGGTCCT
ATAATGAGGACAGTGGGACCTAGATTAGACCATGAACGAGCCAAGGTACGT
CCAGGCGTGGAGTGGGAAATGCCTCTTGCCACAGACTCTCCCACATCTGAC
CTGATCAAGTCTCTGAGTTAGTACCTGGAAAGGAGGAGCTCAACATTGTGA
GTGTGTCTTATCCAGGGATTGTCGATCAGTCACAACAAGCATACCAAGAAG
TGGTGATGGAGCCTGTGGAAAGACATGCTTGCTCATAGTCTTCAGCAAGGA
GTCTGAGCTTTGAAACTACAGATGATAGTTTACGAGAACATTTTGAGAAAT
CGGGGCGATGCGGCGCGCCTTGGCTTGCCGGGCCTTACGTCTGCGGATCTT
TCGGCTCAGAGGTCTCCAGAAACAATAGCTGCCGAAGAGGACACAGACTCT
TTGCCTTTGTGGAATTCGAAGATCCTAGAGATGCAGAAGATGCAGTACGAG
CCTTAGGAGTGTGCTGGACTTTGACTTTGAGAAACTGTGTTCTATCTCCCT
TGGTGGAAGAACGGTCTCAGAACTGTTTGTTTCAATTGGCCATTTAAGTTT
CAGTTGAGAGACTGTTGGAGCCTCTTGTTACACAGGTAAGAATCTGAAAAC
TTCCAACCTCAGTTCTCTGAGCTGCTTCTGCAAAGGCCCCCATGTCCCTCC
TTATTTTTAAGAGCTGTGGAGTTCTTAAATATCAACCATGGCACTTTCTCC
TTTTTTGTGCAGGCTGGTCTGGAACTCCTGGGTGCAAGCGATCCTTCCACC
ACATGCAGGCATCTCTCGGGACAACTGGCACAAGCGCCGCAAAACCGGGGG
GCTGTTCGTGATATGAGACAGACAGTTGCGGTGGGTGTCATCAAAGCAGTG
CGTTTGGTGCGGACCTGGTACCTCTTTTGTGAAGCGGCAGCTGAGGAGACT
GCCGCTGCCGCCCAGGACTGGGCCCTTAGGTAAGGCACAGGGAGGGAAAGG
CAACACCTGGAAGACTGATTGACTTTTTAGAGTGTGGAAAAACCAATCTGA
CACCCGTTCGGCGTTGGCTCTGGCGTCGGGGTCGTTGTGTCGTGACAACCG
AAGAGGCGTGTGGCTCTGTCCCCTGTCACTGAGAATAGCACCAGTCTGTCC
TGCTCTGAGCACTGGAGAGAAAGGATTTCGTTATAAGGGTTCCTGCTTTCA
CTGTCCTGTGGCCTGTCCCACTGTGTGCACTTGCTGTTTTCCCTGTCCACA
TGCTCAAGCGCTTGGCTGGACGCTCTAGATGGAAGGCCACGTTCACCGCCC
GCAGGAGGCGTGGTGAACTCTGCCTTATATAATGGTGAGGCATGGAGGGAC
GAAATTAAACTTCTGTCTGACAAACTGAAAGAGGTGAGTGTGGTGGCACCC
TTCCTTAACTTGACTCACATTTGACTCAGTTCAAAGTGCCCAGCGGGCCAA
CCCAGTGTTCATCTGAGCATAACTGTACTAAATCCTTTTACCAGATCAGTA
TCCAGTGTTCATCTGAGCATAACTGTACTAAATCCTTTTTCCATATCAGTA
GAGCAGCAAGCTGTGGCTCTGACTCTGCAGGAGGACAGAGCATCCCTGACG
TTCGAAAGGTGAGCGCTTTGCGCAGTGATGACCCTCATCTATCACCCTTGA
GAGACTCCAAGACCTGGAAAACTCTTCCCCAAAGATGTAAGCAGCTCCACT
TGATGGTTGTAGACAGAGCGAGAAATAGATCTGAGAGACATTTCAGTGGTA
TGAGAGTGTAAGTGCTTCGAGATCTTTGGAGGAATATTCTGGGTTCTAGAG
GTTTACAAGGAAAGGACTGAACTTTTTCTCATCAAAACTAGCTTTTTTCCC
CCTGTCTCTCTGCAGTCCGAGAATGTCGACCGGGGCGCGGGCTCCATCCGG
TGTTTTGCCACTAGGTGGAGCGATTTAGCCAAGAAGTTCAGATTACAGAAG
TCAAGGTCAGTCTGAGCTGACTCTGTTACTGAAGATTCAGGAGTATTGCTA
ACCCAGCATGCTGTTGGCATTGTTGTAAACAAACAAGTTAAGGGCAAGATT
CTCTGAGCACTGGAGAGAAAGGATTTCGTTATAAGGGTTCCTGCTTTCACA
AGCTGATGGTGGAACTGTCCAAGTCTCAGGATGATGAAATTGGAGATGGAA
CCCATGGGAGGTCATGCCTGATCTGTACTTCTACAGAGATCCTGAAGAGAT
CACATCGTACACTGGATTGCAGTGCTTCCCAGATTATTGAAAAATGTTACA
CTCACCTGAGGGCTGTAAAGACTCGTTTGAAAATGGAGAGCCAAGAACCAA
ATTTTGCAGGTGTGGAACGCCTAGCTCTTGTCACAGGTATGGAAAAAAGGT
AGCAAAGCCCTGCTCGTGCTGACTCTGGCCGTGTGGCTCCAGAGTCTGACC
CCTGGCCTTGAGCATCCACTGACTGTCCAAGGGCCACTCCCAAGAAGCCCC
TGTCTTCCTGTGGTCTGTTGGCTGTTCTGGGACCTCAGTAGGGAATGGCTA
GAGAAACTGACGAATTCTCTAATGTTAGAAGAGGAAGAGGTGTGGATTACC
GACAAAGCAGAAGACCAGCATCTCGTAGAAATGGAAGACACGTTAAACAAA
AGTGGATTCGGATGAAAACTGGAAATAAAATCAGGTAAGACCTCCATCATA
GACAACTCGAGAGATGATCGCTCGTTCTGCTGCTACCCTCATCACACATCC
ACATTCTCATGTCTTGCACAGGTTCTCCCTCCAGATGTCTTAACCCGGGTT
GGTGGAGACTGAGCTCCAGGGCGTGTGCGACACCGTGCTGGGCCTGCTGGA
GCAGGGATGGATGTGGAGCTGACAGTTGAAGAAAGAAACCTCCTATCTGTT
TTCTGATTTTACAGATCCGCTGTTGTACCAGGGGTCTAATCAGGCCTGTGT
GGTGGACTCTTCCCCCTGAACAACTTCTTCCAAAAGAAGTCTTATCTGAGG
AGCCTCAGGGACGACTCTGACCTCTTGGCCACAGAGGACTCACTTGCCCAC
AGACCGTGAGATCTACGATGAACTTTAAGATTGGAGGTGTGACAGAACGCA
GGTCTGGTCGCCAGCAACCTGAATCTCAAACCTGGAGAGTGCCTTCGAGTG
TCCCCTGAGAAGGACGTTCCCATGGTAGAAAAGAAGAGCAAGAAACCCAAG
AGTTCGAGGTGGTGGGACTCACCGCTCTGGCCAGGGTGCTTTTGGAAACGT
GGCTGGAGTCTTAGACCTCTAAAAATAGACAGGAAGGGCTGCCCTGAGCAG
TTAAAGGCTGACTGTGCTGTCCTGATTGTTGCTGCTGGTGTTGGTGAATTT
CCACTGGCTGCTCTGAAAAGCCATCTTTGCATTGTTCCTCATCCGCCTCCT
CCAATGGTCTGGACAACAAGCTCCGTGAAGACCTGGAGCGACTGAAGAAGA
ATGTCTCTGTGAGACTCGAGAACTTTCATTTTTTTCCAGGCTGGTTCGGAT
CAACTTTGAGTAGGGACTGGAAACTTTAGGAAGAAAGATAATTGAGGGGCG
ATTAATTCAAGATGGATTAAAGACTTACATGTTAGACCTAAAACCGTAAAA
CTGTTTGTCCCAGGACTGTCCTGATTGCCTGTAATGTTAAGCAGATGAGCA
TAAGACCAAGTCCTCGCTGGACTGCTCAGGGTGCCAGACCTCATCGTAAGT
ATGTTGCTGGTGTCTCTCTGAAGACTCTGCACCCAGATTTAGGGACTGATA
AGTGTTGGTCGTCCAGGCCCAGCGATAGATCAGGAGGCATCATTGAGGCCA
GAGGGTTGAGCTTTGAAACAACTGATGAGAGCCTGAGGAGCCATTTTGAGC
AAAGCTCTTCGTGGGAGGGCTCAACTTTAACACCGACGAGCAGGCACTGGA
GTCTCCCAGGTCGTTTGGGCTGGAGTAGGCGGAGGAACGCACCGCGAGCAC
ATGATCCATGCTGAGAACATGCGACTGGGCCGAGACAAATACAAGACCCTG
GAAACGCTGGAAGTCGTTTGGCTTGTGGTGTAATTGGGATCGCCCAATAAA
CGTCGTCGACAACGGCTCCGGCATGTGCAAGGCCGGCTTCGCGGGCGACGA
AGCAGAGCCTCTGACAGTAAAGTTTTGCTCCAGCCACCTGTCTGTTTCTTG
TCCTCAGGCTGGATCTCCAGAACTGTTCTCTGGAGGACCCTGGTCCAAACT
GAGTACACACTAGATGTGTACAGACTCTCCTCCGTGGTCACACAGCACGAT
TTGGAGCTGAGAATTTCCTGGAGATTAGATTGGAAAGTTACTAATCATTAA
CCAGAGGTGACTGTGCGGCTGAATGTCCATAAAGTGACTGTTCTCACCTTA
CATGGGGGAAGGGGAGGTAGAGCACTGATGGGTGAAAAAGTGAGGCCAACA
GATGGCCAGTCAACTTCTGAATTGATTGGCCAGTTTGGTGTCGGTTTCTAT
TCGTGGACGTGGTCAGCCACCTCAGTAAAATTGGAGAGGATTCTTTTGCAT
GCCTGGGCTCGCCTGGACCACAAGTTTGACCTGATGTATGCCAAACGTGCC
CGAGCCTTCCTGATCCGGGAGCTCTTCCCAACATGGCTGTTGGTCATGGAG
TGGGTGCAGTGCTGAAGGCTCTGACTTCAGCTGATGGGGCTTCAGAGGAGC
CAGTGAAGTTAGAAGCCTGAAACTTTTCTCGTATGGGGTGGTTTTTGCATT
CACTGGCTCCCGGTCAGACTCCGAGTCCGAAGAGGAGGACCTGCCCGTCGG
GCCGTGAGCCAGTCTCTGACAGACCTGGCCAAGTACATGATTGGGCGTCTG
GACCATGACTCCGTGGATAAGATTGTCAGTAAGTATCAGATAGTGGCATTT
ACTGCATGCTACTGTCTAGAGCTTGTCTCAATGGATCTAGAACTTCATCGC
GTGGATTTTGAATCTGCTGAAGACCTGGAGAAAGCGTTGGAACTCACTGGT
GAGTTCAAAGGACAGAACTCCTGCCTGGTGACCGGGACAACCTGGCCATTC
TGCTTTTCTTTTTGTACATAGACTGTTGCCTTGTGGGATCTGAGAAATCTG
AGATGACTCCACATGCACTACCATCTGAGGCCACCCCATGGGCCCACCTCA
AGTTCTCCTACTGAGGACTCTTGACTAACAGCATACTGGCAGTTTCACCTT
GTGGGGGTGTCCCTACTCTGTAGAATCTGGGACTGGGCAAATGTTTGTGTG
AGAGCAGTGTGTGAAATTCCATGTGTTTGCTGAGGTGTAAAGGTAAATGTA
ACATGAACTTTGGTCTTCTCTGCAATCCATCTGGAGCATTCACTGACAACA
CTTTCTGATTTTACAGATCCGCTGTTGTACCAGGGGTCTAATCAGGCCTGT
AAGATGTGTCTGGTGAACCTGAAGCTTCACCGAGTGCAGATACAACTATAC
AAATATGTATCACGTGTGCTTTGTATCTTAAGATGTGTTTCCAAGAGCATC
TTGCTCTTAGGTTGTACGTGGACACTATAAAGGTCAGCAAATTGGCAAAGT
TTGAGTGTGCAGATCTCTGCTCAGCTTCCCTTGCGTTTAAGGCCTGCCCTA
CCCTCTCCTCGAGGATCGAGGGGACTCTGACCACAGCCTGTGGCTGGGAAG
GAACTGGCTGAACTGGGACCCCTGCTAGAAGAGAAGGGCAAACGGGTAATC
GTTTACAGTCTCTGGCTGATGAACTTGCTCTTGTGGATGTTTTGGAAGATA
GAGATCCAGGTGAACGGAGGCACTGTGGCCGAGAAGCTGGACTGGGCCCGC
CCTGTGGGACCAGTGACCCTGAATATAGATCATTCCATAAAGACCACGCAG
AAGACAAGAGGACTCTTCGAGACATTGAGACCTTCTACAACACCTCCATTG
ACGATCAGGACACAAGGACATCCTATAGAATTGGAGACACCTGGAGCAAGA
CTGGGAAGGAATTCAGGCTGGAAAGTAAGTGGTCCCCCACAAGGAAGGAGC
CCTTCTCCTCTGACAACCGGCAGATTGTCTCTGGATCTCGAGATAAAACCA
GGTGTCTGCGGAAACTCGAGGACATTCACCACGATGATTTTCCTCTCTTTG
GAGAGGCCTGAGGTCTACAAGTCGCTGCTAGAAATATTTTAGCCTCTCCAA
TCCTGCTGAAGAGGATGAAGATGACTTTGATGATACCCTTGTTGCTATTGA
ATGGAGCAGCTGGAGCAGCTTGAGTTAGAACGGAAGCAAGCACTTGAGCAG
ACAGACTCCAGGGATTAGAGCTCGATCTGCAAGGCTTCAGTGGTTTTGTGA
GGAACCACTGACTGATGGAACCCACTAGAGAAGGAAGCACTATCATGAAAA
TTCGTTTCTATACTGAAGAGTTTGATTTCAAGGAATATGTAATTAGCATTC
CTACAATGTGGCCGAGGACTTTGATTGTACGTTGTTCTTTTTTTTGATAGT
AAGCGACCGAGGGACTGGGAGTCGTTAGTGAGGTGAGTTCGAGGCGGTGCA
GGACAAGGCCCTTCAGCCAGAAGACTGACAAAGTCATCCTCCGTCTACCAG
ATGTTGGTCCTCTGCCCTGGACCTGTGACATTCTGGACTATTTCTGTGTTT
ACAACAGCTGTCGTCTCTGGGACTGTGAAACAGGTAAGCTGGGTTCATTCA
GATTGCCTGTTATCTTGAAGGAACTTGCATCAGCACTGAAGTCAGCCTTAT
TTCCAGTGGATCTGACTGGACTGATTGCTGAAGAGAAGGGCCTGGTGGTAG
GCAGGTTGTACTCGTAAAACAAGGATCATCGATGTTGTCTACAATGCATCT
ACGACTCTTATCTATCACCCATGACTGATGGCTCTGGGTTCCCTGGTTGGT
CCTTCGTGAAACGTCATTTGACTGGTGAATTTGAGAAGAAGTATGTAGGTA
GGAACTGAGTGACAGAGAAACTTTGTTAAATAGTGCAACCACTTCACTGAA
GGCCAGGAGCTCTGCCCATGACCTGTATCCCACGTACTCCAACTTCCATTC
CCAATAACTTGACCAACGGAACAAGTTACCCTAGGGATAACAGCGCAATCC
AAAACCAAGCTGGCTGCTTTGACTCTTGTTGTGTGGCTCTTTGCCATCAAC
ATTAACGTCTCTGCGTAATCAGGACTTGCAACACCCTGATTGCTCCTGTCT
CCAAGAACTCAGAAGGCTCTTTGGATAGGTTGTATGACACACACATCACGG
CGAGGCCTCCGGACCTTCAAGACTGTCTTTGCTGAGCACATCAGTGATGAA
CCGCCTGTCTGTTGACAGAACTCACTCCTCTGTCCTATGAAGACCGCTGCC
TAATTGATCGATCCTGATCACTGACTCTTGGTCAACCTTTTTTTTTTTTTT
ATCCCTCAGCTGAACTCAAAAGCCGTCAAAGACCTTGCCTCCCCACTGATA
TGAGATGGACTCCAGAAGAAGAAACTGTTTCTCCAGGCGACTTTGAACCCA
ACCTGACAGTGCTCGCTGAGAACTCTCACCAGGTTGGCGCCTGAATGCCTT
TTCTTGTTGGTGGCTCGACTCGAATTCCAAAGATTCAGCAACTGGTTAAAG
GGGGAACTGGCGCCATCGCCGGGACTCCAGAACCGCAGAAGCCTCCCCAGC
CAAATCTAGAATTCTGTTCATCTGATAGACCGGGGGAGCTTTGCTATGGTA
ACATTTTGATGCTTGGCATCTAGACTCCCTTGTGCCCTCACTATGCCAGCG
GAAGGATGATGTCGCTCAGACTGACTTGCTGCAGATCGACCCCAATTTTGG
TTGTCATGGTCACCCCTGAACTACATAGAGGAAGAACTTCGTCTCAGCGCA
TCTTTTTCGTTGCAGCCACTGAAGATCCTGGTGTCGCCATGGGCCGCCGCC
TGGCGGGTACCGTGGTGCTGGACGATGTGGAGCTGCGGGAGGCTCAGAGAG
CTCATATCAGAAGAAATGGAACAATTAGGTAGTTTATAGATTTTAAGAAAT
TTGGTCGATGGACCTTGCACTCAAGTGAGGAGACAGGCCATGCCTTTCAAG
ATCAACCGCCAGATCAACCTGGAGCTCTACGCCTCCTACGTTTACCTGTCC
TGGCTCGCTGGGAATGAACTCACCGTAGCAGACGTGGTGCTGTGGTCTGTA
CTGACGCGGGTGATGCGAACTGGAGTCTGAGCCTGCCCGAGCGGAGCTGGG
CCTGGTATGGCTGAGATCGAGAAATTCGATAAGTCGAAACTGAAGAAGACA
CTATGGTGCTGGAACTGCTGGGACCTAGTTTGGAAGACTTGTTTGACTTGT
GGGCCAGACCCAGGACTCTGCGACTTTACGTAAGTGCTTTGTAGGCGCCGG
AATGGGCAAAAGAAGTGTGAAAATGTGGGTGTTTATGTCTGTGTATATGTA
TGATTGCTCAAGCCCAATCTGGGACTGGGAAAACGGCCACATTTGCCATAT
TTGGAAGGAAAGGGACTGAGTTTCTTATTCCCACTCCTCAAATTGGAGAAG
GAGAATTGTTGCTCTGGATCGAAGTTTTCACATTGGCTGTTACAAGTGCGA
CATTTGGATCTTTTTAAACACTGTATAGACGGAAGAGCCTGCATTCCTGAC
CAGCCTTCTCTGCCCACAGACTTTGTGCCCATTGACCTAGACGAGTGGTGG
GAAGCTGAGTTGACAGAAGACCAAATAGAATATGTGGAAGAGCCAGAGGAG
CCTGGCGATGATGTGGAATTCACAATCAAGGACAGAAATGTAAGACAGTCA
TGACTTCAAGAGCCTCTGGCATCTCTTTCTGCAAAGGCACCTGAATGTGTC
AGTGGCATAGGGGAGCTTAGGGCTCTGCCCCATGATGTACAGTCCCTTTCC
GAGTGGTTGTGGCTCTGAGCTGCTCTACAGAGCTTCAGTGTGAGAGGATCG
TAAGGAAGGACTGATCTGTGTGCTCTTATCACCAATCAGTTCAGACCTGGT
CCTTGGCTGTAGGGAGTTTGCACTGTAGTGACGGCAAGAGCTCACGTGATC
AGTTTGTGCGGCGACATGAAACTGCTTACCCACAATCTGCTGAGCTCGCAT
TGGGGACTGAGTACACCAAATACGATAGATCAGTGGGATACAACAGGCCTT
TGCTGCCTTTGTCCGAAGAAACTGTTCCTCCATTATTTGAATTACTGAAGA
CTGGGAAGCCTGTCATCTGTGCTACTCAGGCATGTGCCCACCCTTCCCCAC
ATTTGTAACAGAAGACGGTCTGACTTGCTTTCAGTATTCACAAGTTCTTTC
AGCTGCTCGGAAAGCTCTGGACAGATGCAGTGAAGGCTCCTTCCTGCTAAC
GAACGCCTGGAGCGGCAGGAACGCCTGGATCGGGAGAGGCAAGAAAGACAA
AATAATCATGTCCGGACGTGGACAGTAACACGATTCAGAGGAATGATCTCT
GCAGCTCCTCGACCTGATCGGTTGGTCAATCGCTTGAAGAATATCACTCTG
GTGTGTCCTCAGATCGAGGACTGTGTGGTGCTATTCATTCCTCCATTGCTA
ACCCCCTCCCCAATAAAGCTAAAACTCACCTGAGTTGTAAAAAACTCCAGT
GACAGTACTGTAGATTCCATGTTCATAGATAGGAAGACTCAATATTGTTAA
AGTGATGGGACTGAGTACTGGATTGTCCGGAATTCATGGGGTGAACCATGG
TAGGAGTTCAAGAACTGGACTGTTGTGAAGAAGTCAGCTCTTATCTCAGGT
CAGGCACGAGGGCGACTGAGGCACGTGGATGAGGAGGGCACCCAGGTTCTG
TGGTCCGCACGCTCCTGCTCCTGACTCACCGCTGTTCGCTCTCGCCGAGGA
CAGAGGAAAGGAAGATCCCTGGAACTCCATCACAAGTGGTGCCTTAACGGG
GGAAAGTCCAAGCCGTAGGACCCAGTTTCCTTTCTTAGCTGATGTCTTTGG
TCTCTGGCTGCTCTGAAAAAAGCGTTGGCTGCCGCCGGCTATGATGTGGAG
TGGATGAACTTAGGCCTTTGATACCTGTGTTGGAAGAGTACAAGGCCGATG
ACAAATGGATCGGGCTGCAGAGGGTTAGAAGCGAGGGCACCAGCAGTTGTG
TGCAAGAGCTTGATGAACTTGCTCTTCAGCCTGCATGTTTCGTATAAGAGT
TACATGTTCGTGGACGAGAACACGTTCTCCAGCGACGCCCTGAAGGTGACG
CGTGTGTGTTTGTGTGTAGGTTACGTTATATATAGGATTCGTGTTCGCCGT
TTGCCCTCCTTCCCAGGACTGTTTCTCCATCAGCGACTGCCCGGTGTGGAT
CAAATGCTTCTAGGCGGACTATGACTTAGTTGCGTTACACCCTTTCTTGAC
GAATCGAGATGTAGTATACTAGACATAGATTGAAGAGATGTGAATCCTAGC
TTCCTCCTTGTGCCTTGCAGGTGACTCTCCTGGCAATGAAACCTGGGCCAC
TTGTCTGTGACTGAGACTGGGAATATAGAGGGAAGAGCCAGCTTGGAGGAG
GGATCAAGGGACGGCTGAACAGACTTCCCGCTGCTGGTGTGGGTGACATGG
CTTCTTTCCCGAGCTTGGAACTTCGTTATCCGCGATGCGTTTCCTGGCAGC
CTTCAGATGTTTGGCTCTGAATGACTTAAGCTGAAGTAACTGGCTCCTTAC
CAGGTTTGGATGCATCTGCTCAGACTACTTCTCATGAACTCACCATTCCAA
CCTGGGCAATGAGTGAAACTCTGTCTCAAATAAAAAAATAAAAATAAAAAC
AACCTGATGTTACATTGTAGTGTGCTGATGTGCTGTGTATAGAAATTTTGC
GATGCAGCTGATGCAGTCCGAGAGCTAGATGGAAGGTGATTTAATGATTAC
CCTTGACTGAAGCTGATGATGAGTTTGTATAATTAAGCAGGATTACTCTGA
GACTTTGAATGGCTGCGAAGTGAATTAGAAAGAGAGAGCAAGGTAAGAATG
ATAACGCTTTGATTGCTCGATCTCTTGGTAGGTTCTATTTGGGGGAAAATT
ATTTGAAGCGATGCCCTTCTTATCTTTAGCTAGAATTCTGCAAGCTCCCTG
TTGTTATTTTTCTTTAGACCGTAGCTTTATGGGATCTGCGTAACTTAAAAT
CCCCCCGCCATCTGTCTCCCTTTCTTAGAATCCCGAGTTGTGTCCAACGAT
GCAGCACCTGGTAGACCCAAGGACTTGGGTGGATCAGGACACCTGAAGAAG
TCTTGCTTTAGGAACTGATGACGCTTGATAATGTGGCTGGGGACTTCAGGG
CTCAGCTCTGTGACTTCCTGGAGACTCACTTCCTAGATGAGGAAGTGAAGC
AGGCTATGAGTCCTCTGAAGACCAGTATGTACTAAGAGGTTCTTGTGGCTT
CACTGGCTGCTCTGAAAAGCCATCTTTGCATTGTTCCTCATCCGCCTCCTT
GAAGAGGAGGAGGATGTGAAACTCTTAAGTATATCTGGAAAGCGGTCTGCC
GAGGTGCCTGCAGGACCCAACATACTCAATGAGCTTCCAGCGCAATGTCCG
CCCTCAGACAGCATCTCTGAGACTGTAATACTTCGAGGCGAACCTGAAAAG
CTGCCCCGAGGGCAGAGACCTCCCGTTTTGTTCTCCAGCGCCTTGAGCCAG
CTCTGGAGGAGTCTGTCCCACTCTGTCAAGTGGAATCCTTCCCTTTCCAAC
GGTGACCCTCATGTTGGACATGCTTTAAATAAGGTAACTATAATTTAGGTT
AAGAAGGCCTGGAGCTGCTGAAGACTGCGATTGGGAAAGCTGGCTACACTG
TCATTGCTGCCCGCCGGACTGGACGTCTCCGGGGAACCAAGACTGTGCAGG
TCTGAGCCTCTGGCTTCCCTGCCAGTGCAGCCCTGGCAGTGTCCTACTTCC
GGTTTGGGGACATAAAGCCTCTGACTCAAACTCCTCCCTTTTATCTTCTAG
GTCGGTGCTGAAATCCAGAGGCTGTTTCTGAGCTGCCGCCCGGCCCAAGGC
GGGACCGGGATCGTGACCGTGACCGTGACCGCGAGCACAAACGGGGGGAGC
TGTTAGGATGGCATGAACATTTCCTTAGATCGTGGTCAGCTCCGAGGAATG
ACCCCTGCCTGATAGGTGCAGAACGTCGGCTATCAGAGCAAGCATTGTGGA
AAGCAGTCTGATGTCATGCGCTTTCTTCTGAGGGTCCGCTGCTGGCAGTAC
GAAGGTGGCCCGGACCATCGGCATTTCTGTGGATCCGAGGAGGCGGAACAA
GTCTGTTTTGGTATATACTCATGGTTAGATCGAAGTGATGCCTGCTGGGGG
CCAGGCTGGTCTCGAACTCCTGACCTCAAGTGGTCCACCCACCTTGGCCTC
CCAGTGACACCAAAGGACTCCCTGATTGACCGGAGACGCACCCCAGGTACA
TTCAGATGTTTGGCTCTGAATGACTTAAGCTGAAGTAACTGGCTCCTTACT
AGGGCTGGCACAGGTGTGGACAATGTGGATCTGGAGGCCGCAACAAGGAAG
CGGGTAGCTCTGACTGGGCTGACTGTGGCTGAATACTTCAGAGACCAAGAA
GACCTGTGTCAGGCTTTCTCTGATGTAATTCTTGCAGTAAATGATGTGGAT
AGTTTTTCATCTGCACTGCCAAGACTGAGTGGTAAGGGTACAACATGGCAC
GGTCTTCCCAGGACAAGACCCTGACTGTGAGTCTCAGGAAGGGAGGGGTGG
ATCTTTGGTCTCTTCGGAAAGACTGTTCCAAAAACAGTGGATAATTTTGTG
ATTGCTGAAACTGATGTGAACTCCGTAGAAAAGTGAAGGGCAGCATGTGTC
TCTGATGTGGACATCCGCAAAGACCTGTACACCAACACAGTGCTGTCTGGC
TCCATCAGTTGGTAGAGAATACTGATGAGACCTATTGCATTGACAACGAGG
CCTGGACAGGATGATCGGCTGAATGTAACAGAGGAACTAACGTCCAACGAC
ACTTGGACTTGATCCTGAATGACTTTGTGAGGCAGAAATTTATCATCCGCT
CGCGTCGGTTGGCGACTCCCGGACGTAGGTAGTTTGTTGGGCCGGGTTCTG
AAAATCAGTGACCTTGAACATATCTTAGATGGGGAGCCTCGGGAAAAGGTA
GTTCCCGTGGATCTCGGGGCAATCGTGGGGGCAATGTAGGAGGCAAGAGAA
TTGTGCCTAAGACGGCCGAGAACTTTAGGTAAGGACGTGCTCCAGCTCCGC
TTGTTCGGAGGATGGAGGACAGTTCTAGATCCAGGAGAGCGGTGGCGCAGA
GGGTGACCTGGAATTCGAATTCTGTTTCCCTTGTAAAATATTTGTCTGTCT
CTCCACGTGGTCTGTTTGACGAATATGGATCTAAAAAGAGCGATTACATTA
GAATCTGGACGATGTAAAGCAATTATAGATCACTTTGGTCAAAGAATAAAT
GCAGCTGGATGTGGAACACAACCTGTTCAAGCAACGACTAGATAAAGATGG
CTCGCTGTTCGGAAGCGTAGAGACGTGGCCTTGGCAGGTCCTAAGCAAAGG
AAAGTTCTTTGTGAGCTGGCTGATCTGCAAGACAAAGAAGTTGGAGATGGA
GGACAAAAGGAAGGTGAACCACGGATAGATATTAACATGTCAGGTTTCAAT
TGCCTGGAGTCTGGAATTCAGAACGTCAGCACCTGCAGGTTCAGTACGTGC
GGAAGATGGTCGTACCCTGTCTGACTACAACATCCAGAAAGAGTCCACCTT
GGACCATTGTCATCCGCCGAGACTATCTGCACTACATCCGCAAGTACAACC
AGTCTTCAGGGGAGATTGTCTACTGTGGGCAGGTATGGAGAGGCCGGGGCT
TTTGAGGAGAGAGTGTGCTCAGAACTTAGACGGGATTTGGTAGGCCAAGTA
TTAATTGTAGGTCTTTGAAACACTTTAGATGAAGAGATCACAGGCTGCTTA
TGGAAGTACAGAGAAACACACAACGTAGAGAGAAGACACAGGAAACTGCGC
GTATTTAGGCTGCAGAGACTGCAAGTCTGGAAGAACAGCTGCAAGGATGGG
TTCTCTGACATCCAGACAGGGCGTGTGCTCACCAAGGTGACAGATGAGACC
AATGCTATTTCAGGCTGACTCTTGCTTGTGGTGGGGTGGCCCTGAATTCTT
TTGGACCTGTCCCTTGATGATGACCTGGGTCGGGAGGTGCACGGCCTTTTC
GATCGTCATAGCTACATAACTCCTTTAGTTGGAAGATCACGCGTAAATGCC
AACTGTAGAAATTCTTGATATATTCTAGATGGAAGACCATTGTTGCATATT
CACCCTGGAGCACTCTGATTGTGCCTTCATGGTAGACAATGAGGCCATCTA
AAACTGGAGAATAAAATGGAAGGAATAGGTTTGAAGAGGACACCGATGGGC
TCCCCACTGTGTGGCTGGACTGTACTCTGCTGCCCGGGTAGCCAGGAGTCT
GTCTGTGCTCGACACCTCAAACTCTTTGTGAGTATGTGGGGAGGGGCTGTG
GCAATTTCATGATCTCATGGAACTGTTTAGAATTGGTGGCAAATCACCAGA
CTGACTGACAGGGAACTGAAAGATCTTATATAGTAATTAGCGTTCTGGCAA
AGCTTGGTGCGGATAGTCTGACTAGTTTAAGGAGACTGGCCGAAGCTCTGC
AAAATGCCTCCGGCTGATTGAAGAGTCAGTAACTGTGGATATGTCAGTTAT
TTTTGTCCTCTAAGAAGTTCTGAGCTTTCTGTTTACACATTTACTTTGGTT
CCAAGAGTGCATCTCCCCCTAGAGTTGCCTGCCCATGCCCACCTGCTTTGT
CAGGAAATAGAACCGAACTCATTTTTAGATTGGAAAGGAAAACAGGTTTCA
AAAGAGGGATGTTTGGAAAAAACTCTGAAGGAGAGGAGGAATTAGTTGGGA
CAGCAGCTGGATGTGGAACACAACCTGTTCAAGCAACGACTAGATAAAGAT
GCGCGGTTGTTCTCTGGAGCAGCGTTCTTTTATCTCCGTCCGCCTTCTCTC
CCGATGCTGGTCATGATGTCAAAACTAAGTTCTGACTCATTTAGGGAACTG
GATCAAAAGCAAGAGCTTGGACGTGTGATACATCTCAGCAATTTGCCGCAT
GACTGAGCTCTTGTCGCGGATCCCGTCCGCCGTTTCCAGCCCCCAGTCTCA
AGGATAACACAGTTGGTCCGAGTGTTGTGGGTTATTGTTAAGTTGATTTAA
ACATGTGAGACGAACACCGGTGAGGTATATCGGGGGAAGCTCATTGAAGCA
GGATATGGTAGTGTGTGGTTCTCTTTTGGAATTTTTTTCAGGTGATTTAAT
TGCCAGGTGTGAGGACTTCTGCATCTTACAGTCAGCACAGAACACACTGAG
GACTCCCCTAAGGGCTGTGGCACTGTCCTGCTCTCCGGTGAGTGATACGTG
GGGAGTTGGGAGTGATGCGTTTGATTCTGCCCACAGGGCCTGTGCCAAGGC
TGTGTCCCCAGTCCTGGCTGGACACTCGCCTGGCCTGGAACACTAGTGCAC
ATAAATTAAACTCTGCACTATGTAATAGACGGAAAGGTGAGCTGGAATCAA
AGGGCGAGGGGACGAATCGCGATCTTTTTCAGAGTAACCCGCGTACAATAA
TGGTGTGTGGTGGAAGACGTGACTCTCTGTGTGAGTCTAGTGCTCTGTCAA
GTCTGATTGCAATGTCTGGACGTGGTAAGCAAGGAGGCAAAGCTCGCGCCA
ATGCATGTGTAAACTCATGAGCAACTGCATCTGTAGATCTGTCATTGTTTT
TGGAGGTGGAAATCCTTCTGAACGATGCAGAGAGTAGGAAGCGGGCCGAGC
TGAGGAAACTGCCATGTCACCCTTCTGATTACAGCCACCTTTTGGGTTTCA
ATGCACCGGATGTAGATGCTTGGGATAGATCAGCGTACACAGAAATCCCTG
TCTTTAGGTTGTCCCCTAAAGATTCTGAAAAAGAGAATCAGATTCCTGAAG
CGGTTTGGAGGTGGAAACCCAGAACTGCTGACACAGATGGTGTCCAAGGGC
CCTTTTGACAGGTCTGAAGAACTGTTGCCCAATTCAACAGTGCCAGCATTC
CTTCCTTTCTGGGCTCGGACCTAGGTCGCGGCGACATGGTGAGTGTGGGTC
CTGACTGCTTGGGACATGCAGGACTTGTATATGAGTATACATTGGTAAGTG
ACATGCAGAAGCAAGGCTGCGACTGTGAGTGTCTGGGCGGCGGGCGCATCT
TGCGTCCAGCTGCTCCGGACCGAGCTCGGGTGTATGGGGCCGTAGGAACCG
TAAAGGCTGACTGTGCTGTCCTGATTGTTGCTGCTGGTGTTGGTGAATTTG
CATTCCTCTGTGGGAAAGAAACTGTTAACACAAACACCTCTTTCTTAGCAA
CGATCCATCTGGCTCTTCTCTGTCTTCAGGTCCTGGCACTGCTTCAGGGTT
GGCTACAGCTCTGACTCTGAGACCCTGGATCTGGAAGAGGCCGAGGGTGCT
CTCTCTTTAAAGGAACTCTGCGACCTTCAAGTCGTTTGAGGACCGAGTTGG
GCCTCCAGCCTCTGGCTTGAGAACTTACTAAAGGCACTTCCTTCCTGTTAA
AAAAGAAGACCCTGTCGAGCTTGACTCTAGTCTGGCATGGTAGAGAGACAT
GGTACTGGCAGAGCTGTGGCTCGAATTCCCAGAGTTCGAGGTGGTGGGACT
GCCAAGGAAGAACTAGAATCTGTGTTAGAGGAAGAGGTTGATGATTTCCCA
CGGCGGATTCGGGAACTGACTGCTGTAGTTCAGAAGAGGTTTGGCTTTCCA
AAAAAGTCAGGATGATCGTGACAAGTTTTTGGGACGAGTTATGTTCAAAAT
GGAAGATGGTCGTACCCTGTCTGACTACAACATCCAGAAAGAGTCCACCTT
TATCAATTATAGGTCACTTGACTGGTGGATAACAGACAAGTGCAATATGAT
GGCAGCTGTCCTGTGATGTCAGCGGTGCAGCGTGTGTGCCACCTCATTATT
TCCTCCTTGGCTGTCTGAAGATAGATCGCCATCATGGTGAGTCTCCCTGGG
ACTAAATAACTCGAACTGGCATTTTTAGGTTGGAAAGACAGCTGAATTAGT
GATTGGACTGATCAGTTCAGTTTGCTGTGTGTTTGCTCAAACAGGTAAAAA
TCAGATATAATGAAGATCTGGAACTTGAAGATGCCATTCATACAGCCATCT
TGGACTCTGATCATCTGACCAAAACTCATCATGATAGTAAGTACAATGGAA
TTTTTCTAGGTTGTGAGAACTGCTTTATTGGATGCTGCTGGTGTGGCCTCT
GCCCTGGACCCTGTGCGACTCTAGATAGATCGTTCTTAACACGCATTTCAC
TAGAGATGGATTTCTGAATTCAGCTTAGACAGTAGAGAGCACCCTAAAGGA
GTCAGGGTCGGCTTGTGAAAAGTTGTTAAACAACATGCTAAATGTGAAATG
GGAAGGCCTGGACGACGGCCCGGACTTCCTCTCAGAAGAGGACCGCGGAGT
AAGGCACTCAAGGAAAGGATACAGGTAATGTACAATCTGGTACCAATGAGT
AAGGCTGACTGTGCTGTCCTGATTGTTGCTGCTGGTGTTGGTGAATTTGAA
AGTCTCTGGATGGTCGTCAGATCCGTGTGGATCATGCAGGCAAGTCTGCTC
CTGCTGCCCAGCAGGAGACTCTGAGTGACTGGGAGTCTCAGTTCACTTGTA
ATTGTCGGATACCCCTTCACTCCTTTTATGAGTGAAACATAAGAGTCTGAC
GCGTGCTCTGCGGGGTCACTCCCACTTTGTTAGTGATGTGGTTATCTCCTC
TTCATATTAATTACGGATGTAATTCTGTGTATCTTACTGTGACTCCGAAAA
CGGCGCCTCGGTCTGGCTCAGAAACTGATGGACCAGGCCTCTCGAGCCATG
ACTAAATGCTCTTCCTTCAGAGGATTATCCGGGGCATCTACTCAATGAAAA
GAGAAAGGAATTGAATGCTGAATAATATATCGGGATGTGCACATGTTTTAT
GGAGTGGAACTATTCAAGAGAGGTGTGCTCAAGGAATATGGTGTGAAAGTC
GATGACTTAGATGTGGAATCTGACTTCGATGATGCCAGTATCAATAGCTAT
GGAAACTCGCGGAGTGCTGAAAGTTTTCCTGGAAAATGTAATCCGCGATGC
GTAACTTGTCAGACTGCATTACCCCATAGTACATGCTCATGATTATAATAA
AGACTCTTCTAGTAAACAGACTCTAACAAACAATTCACTAATTCTTAAATT
GCAATTTGGTTTCAATTTAAAACAAAAGGTTTTTGTAATGTTGCTTTTTTC
CAGTACAGTTTCGCCACAAAATGCAATCCAAACTCAGTTCAGTCTTGTTTG
AGAGGTCGCAGTGAGCCAAGATCACACCACTGCCTTCCCGCCTGGGCGACA
CTGTGTCTGATAATTAATCTTGGCTACACATTGGCATCACCATCTCCATGG
AGTTTAAGGGAAAGGATTTTGGGGAAAGCTCTTGGCCTTTCCAAACTGCTG
ATTGCAAAGGGAGTCCCTTTGTTCTATCTCTTATTTCCTTGGGCTCCCTGT
GTATTTTTAGTAGAGACGGGGTTTCACCTTGTTAGCCAGGATGGTCTCGAT
GGTGACAGAGTGAGACTCCGTATCAAAAAAAAAAAAAAAAAAAAAAAAAAA
TCTAGAAGAATATGGCATGGGGATTAAGAGCAGGCTGTCTGGATTAAAATC
TCAGTGACTCCAAGTATCTTGCCTTATTTATTTTCAGTAAATATAGAATCA
TCCACTCTTGGCAGCTTTCCATCTAAATGGAGCACACAGCCCGCACTGTGG
GCTAGAAATGATGAAGCTTAGATGAAGAAGGCATGTCAAAAGCTGAGATAG
CATCAGCGAAATGCAAATCAACAGCATAATGAGAAACCTTTTTCCTCATTA
AGGGATTGTTGTAAGCAATCTATTAACTTCCTTAATTCCCAAAACACTCTG
TATGCCCAAGGACACGTAGCTAAGAAGCAGACAAGGCTGGGATTCTAACTA
CTGAAATATTTATCTAAAATACTTTAGAACTGCAGAATCTTGTTGGTTTTT
CAGTGCACTGGGGTTGAGCATGGATACCCCTCCCGTGGGAAATGGGGGTGC
AGGCTTAGGCAGGAGGATCACTTGAACTCAGGAGTTTGAATTCAGCCTGGG
AAGCCATGACCCTGTGGGAAACCAAATTTAATTTCTTTCCTACCAGGGAAT
ACCCAGGGCCTGGCAGGCCCCTGGAAGGAGTCCAAATAGTCCATAGTTTGG
GAGACCATTCTGGATAACATGGTGAAACCACGTCTCTACTAAAAATACAAA
ATGTACAGACAGTCTCTGACTTACAATTGTTTAACTTAGAGTTTTTGACTT
GTTCAAGACCAGCCTGGCCAACATGATGAAACCTCATCTCTACTAAAAATA
CCAATGTGATGATTATTAATGTAGAAGAAGTAATGATATTTGTACTGGAAA
ATATGTATATAGGAAGTACTTTAAAATTTAAATTAATGTTTTAAAAATGAA
TGAAATTAAGATTCTAAACCTCCTAAGATAGAAGGGCAACTTAAACCGCAC
CTAGGATAGGAGACTAAGGAGACATACAGATCAAATGTACTGCATGGGTTG
AGGGTATAATTTATGCACGTGATGCAAAATTAGTGTAAAAAACCAATCCCC
GTGATGTCTTGCTCCCTTATAAAGAACACTCTCATCCCTTTCCTTTGACAA
TCACTTAGTGGCCATGTGGATTATCAGATCGACTGTCATGGTATTCCAGAG
ATCTTGTCTTTCAAAAATGTTAAAAAATGATTGCTTTGAAACTGTAAGTGT
AGTATTGATTTTGAGGTTGCAAATTATAGTGAGTAGGTAAATTGACAAATA
ATTCTCTTCTTTTTCTAGTTTCCTAAGACAGAAGCTTAGATTATTGACTTT
CTTTGCTGAAGTTGTTTATCAGCTTAAGGAGCTTTTGGGACAAGAGTATGT
AAAAAAAAGAATTTTTGCCATACCAAGAATGGGGTTGACTTGGTCCTGCAT
TTTAAAATCAGCAAGTTTAAATATAAAGTACTGGACCACATACATTACAAT
GTTCCCTTCTCTTCACTTTTTTTGGAAGAGTTTGAGAAGCATTTGTATTAA
GTAATTTTTTTCTTTTTATATTTCTATATTTAGTTTGTTTTTTTGTTGTTG
GAGAGAATCCTCCCTAACTCTTTTTATGAGGCCAGCATCATTCTGATACCA
GGGAACTGGGCAGGTGGGGATAACTAAAAACGAGTGCTTAAAAGAGTATTG
GGTTTTTATGGTGACCAAATCTAGGACAAAGTTTGCAGGTTATCTAACAAT
CTAAGGTATAGATCAAACCCAGTGAAATGAAACTATAGGAATGAAACTACA
CAGAGCAAAACTCCGTCTCAAAAAAAAAAAAAAAAAAAAAAAGAATCACTA
CCCCAGAGCTCTTCAGGGAAATTATATAGTTTTATTCAGCTGCCTTTTTTT
CCTGAAATGCCACATTTTTATCACAAGATATTTGTAGTGATGGATAACCAG
TTTAGAATTAATGTGGCAAAATTACATTAGAGAAACTATGTTAAACAAACC
TATTATTTTGAGGTATGTTCCTTCAATACCTAGTTGATTGAGAGTTTTTAA
AGGTTTTTTTTAAAAATGTAAGTATATATGAACAGAGAAAAATTCTAGGTG
AAGAGCTCCATGTACTACGTGCTGCAGTTCCTGAAAGAGGATCTCCCCAAG
AGATGAAAAGGACAGGAAAGAGCGGAAAAGGGTTTGTAAAATTTTTTTTAA
GAACAGGTGGTGTTTGATTACAATGATAAGTACTTTAGTGGTGATTTCTGA
TACTTATTTTAAAATGTACAGTTAAATTATCATTGACTGTAGTCACCCTGC
AGTTGAATTTAATCCTCTTAATATAAAAAAACTGCTACGTTGAGCCAATAA
TGCTGGTAAGGTATGGAGGAAGAGCAAGTGTTCTATAATTTAATGATTAAA
CGAGTAGCTGGGATTACAGGCGTGCACCACCTCACCTTGCTAATTTTGTAT
TCACTTGTAACTATTTGAAATATACACTACATGTTCTCCAATTTTTAAAAT
CATATCTACTATTCTGAATGACTGGAAGGGCATTTAACCCATTGGTGTTTC
CAATGATACTTTTAATATTTGTAAAATTAATATATACGCAGTGTAAAAATT
AAGCTCTAGAGTTCAAGACCAGCCTAGGCAACATAGTGAGACCCTGTCTCT
ACAAAAATTAGCTGGGTGTAGTGGCACACACCTGTAATCCCAGCTGCTTGG
TTTTGAGACGGAGTCTTCTTCTGTCACCCAGGCTGGAGTGCAGTGGCGCAA
CTGGTGTGCGCCACTGTGCCTGGCTAAATTTAAAATATTTTGTACAGACGG
CTGTGTGGCTTTGGGTAAGTCAGTTACACTTTCTGTGCCATCTTTTTTTCA
GGAGTGCCAACTGTATTTTAAAGCAATTAATGTTATACTAACACTGTTTTA
ACCTTATCCCTGACACACCCCTTGTAACCAACCCCCTGCCATTCCCTGAAC
TTTTTTTCCTAGAAATGGCAGAATCACTGGGGCAGGGTCCTGCGGGAGAGG
GCATGTAACGAAAAATATTTTCCCCACGACCCCAAAAGTTTTATCTTTAAG
TCGTGCACTGCTGGCAGCTGTACAAATTTGTAGAAACGCTCTGGCAAAGAG
GAAGACCTCAGCATTTCTGTGTTCTAGTTCTCTTAGTTTAAAGACAAGGAA
GGATGTGGCAGAATTAGATCAGAGAAGAATGGTTGAAGATGAAAAAATTGA
GATCCAAAGATAACTTGACCCAAACACCCCGATCTCCATGTCCCTATCTCT
TTTCAAAGTTGTTTTTGCTATTCTGACTTCCTTGCATTTCCATGTGAACTT
GTGATAAAGATGGAAGCAAGTTAGGAAGCTATTGCAATAATTTAAGGAGTG
GCTCGCATGTTTGCCATCTCGGTTTACCCCTAACACGCGCTCCTTGGTATT
ATTCTTAGATTTATATAGACTGTAAATGAGAAGGCTCCAGAGAACTTGACA
CTTACATTGTTCTCTGTAACTCTTCAATTCTAAAATGTTTTGTTTTTTAAA
ATAAAGTAGTACTTAAAAGTGTAACAACTTTCAATAAATCTTTGTGAGATT
GAAGGGTTTGTAGATTTCCTCCTTCATTCTAATTTCAGTGTCTAAAATTCT
CGGCAAAACCCTGTCTTTACTAAAAATACAGAAGTTAGCTGGGCGTGGTGG
ATGGGTAGGGTAACAATACAAAGAAAAAAAGGGAAAATATTGTTTCTGCAG
CTTCTTGCCATTTGTGTTTGTTCCTAAGCGGAGTGAGCGGCTTATTAATGA
AGCTAAATTATTCAAAATTGAAAGTAAAATAGACATTTCAGACAAAAATGT
TTCATCATTTTCATCAAACAGAAGGATACCTTCTGGTCCTGGGGTCTGGTT
TGGGCTCAAGTGATCCTCCCACCTCAACACCCCCAAGTAGCTGGGACTACA
TCCTCTTCATGGCTGCAGGAAACAGAGACTAGTCCAGAAGGGACCTTGAGG
GAAACTTAATATTGTTAAAATGTCCACAATGTCCAATGTAATCTCCATCAA
ACTTTTCTTTCATTGCACTTAACACAATTGTAAATAAACTAGTAATCGTGT
GATCCTAGCCAGAAGCTTATGTGGAAATGCTTCATTTGTCCTGGCAATAGA
AAAAAAACTTTCATATTCTGTGGTTAACTTGGTTTTTAAAGTGACTTTCAG
ATCTGACAACCAGAAATCATCAATGAATGATCATTTATTATGATTATATGT
TCAGCTTCTGTTTGATTAGATCCAGATTGTGATACACTGATATATTCATTC
TCAGTGAATAAGCGATTCCGAGGAGACACTGTCATTGTGTGGGAGTCAGCT
GCTGGGAGTACAGGTGTGTACCACCATGCCTGGCTAATTTTTATTTTTTGT
GGCTGGTCTTGAACTCCTGAGCTCAAGTGGTCCTCCCACCTTGGCCTCCCA
ATTCTAGCAATGCCAAAATTATGATAGTGGCTTCTGAAAATATTTGAAAAA
ATTCTGTAACAGGCTTAATTTCTTAATATTTTAGGCCATGTGTTAATTTTA
CAATTTTGGATTTTGGGAAACACAGAGGTTTCAGAATAGACGGCCTCCTGT
TTCTGTGATTTCACTGTCCACTTGAATGACCCACATGACACCATAGCTACT
TGAGTAGAGACAGGGCAGAGCTGTGAATGGAGGATGGAGGGAGGTGCCGCC
AGGGAAGCCAATTCTGGGGACCGGTAGTGGAAAGCTCTTGCGCTGTTTCCG
AAATTAGCCAGGCATGGCAGTGCCCACCTGTAGTCCTAGCTACTTGGGAGG
TGAGGGTCTCCATCTCACATTTATCATATGCCTTATTGCATGAGGCTTTGC
TGTGGTGTGATCTCAGTTCACTGCAACGTCCACCTCCTGGGTTCAAATGAT
AATATTGTTTTGAGGTTTTACTAATATTTGATTTAAAATATTACTATGTGC
TCACAGCTACTTGGGAGTCTGAGACAGGAGAATCACTCGAACTCAGGAGTC
TAAGTTTATTATTATTTCTGCCACCAATTGATTCACTTCTGTGACCTTGGG
AAAGATATGGTGCAGAAATAATATTATAAATGGATATATATCCAGTCAAAT
AAAGCAGCACAGCGTCACGGTGGTGATGCTTGCGTAGCAGTGTGAGAGTGC
CAAAGCTTTCCCGAAATGTTGGGCCAAAATTAGTTTTGTATACTTTAAGAA
GCTACTCGGGAGGCTGAGGCAGAAGAATCACTTGAACGTGGGAGGCAGAGG
TTCTTGGCTTAGATACATCCCTTATATGTGCATTGCCCCTTATTGCCTTAT
GGCCAAGGGTACGGAGGTCATCATCATCACCACCGATACCTCGCCCTCAGG
TGGAGTGGGAATTGGGAGATACAGTAAAGAGTCAGCAACTTTTAGAGAGAG
GGTGACAGAGTGAGATCCTGTCTCAAAAAAAATAAAACAGATGTAATGCTT
ATAGCCTGCAAGGGTAATATAATATAAATAGAACTAGAAAATTAAATAGAA
TTTAGTAACTCCCCATATTCCCTACAACTTTTAAACTGGCTCAAACCTCCT
GCGCCACTGCACTCCAGCCTGGGCGACAGAGCGAGATTCTGGGTTGATAAA
CCTTTACAGACAAGCAAATGCTGAGAGATTTTGTCACCACCAGGCCTGCCT
ACCTGCCCTGGAAAGGAACCCCGACACCTGCCCTGGAAGGGAACCCCCCAC
GTCCAACCACGCTGGTATACCCTCAAACCCCTCAGACAATGAATTCACAAC
GTCCGTACTGTTCACTGATGTATTTATTCCAGGCACCGTGTGCAGGGCATG
AGCTGAGCTCGGAGGATAGGGTTCAACACTAGCTGCCTTTGTTTCCCAAAG
CTTCTGAAGATGATCTAGGAAATGCATCTTTATACATGATTGTTAGCTGCT
CTAATTTAGACCTGCAGTCTATGCTATCTTAATTCATGTATGCTATCTTCA
TTGGCCAGGCTAGTCTCCAACTCCTAAGCTCAAGTGATCTGCCCGCCTCGG
CGAGCAGCTGGGACTACAGGTGCGCACCACCACGCCTGGCTAATTTTTGTA
ATTAAAATTTAAATACGTTTATATTAATTCACTGGAATGTAATCATTAATT
TGCTGGCTTTTCGGGAGAAATTCCAAAGGGAGGAGGTGAGCTCAGCTGTCA
TGCATTTTTTTTTTTTTTGAGATGGAGTCTCAAGTCTGTTGCCAGGCTGGA
CTAGGAGGTTAAGGCATTCTAAGTCACAGGATGAGGTAGGAGGTCAGTACA
ACACAAAGCCTGATAACTAACTTCCATAGAAATAAAAATTCTTGGTTCCAT
GAGGCTGACGCAGGAGAATTGCTTGAATCCGGGAGGTGGAGGTTGCAGTGA
TAAAATAGCCAGTCGGAACTGGCTTAGACTGTGTGGTCCAACCCTAGCCAA
AGGCTAAATATATATATATATATATATATATATATATATATATATATATAT
CTAGGCAACAGAGAGAGATCTGTTGACTCCACAAAAAATAAAAAGGAAAAG
AGCTTGCCGGACAACAGCATCCTGCACCGCCTCATCAGTGAGCTGCTGCCA
GATGAGAAAGAGCCTGAAGTCTTGCAGGACTCACTGGATAGATGTTATTCG
AAAAATGGTCTTTGGACATTTATTTATTGGTTAATACGATCATATACAATT
GGAAATTTAAAAATTCTTTGAACTGAACAACAATAATGACACAACCTACCA
GACTTCTGGAGGCAGGGCTGGCCCCAGGAGATAGGAGGTTGACTTTAATCC
TTAAAAATTTTATTATATTTTCATCAGTCTGCATCATCATTCTATAGCATT
TCAGACGGGAGAACAAACATCATGTATTAAGGTCCAGAGATAAGGAAAGTA
TGAAATGAATGAATTTGACATGCTCATAAAAGTTCACATGGGCAGGGCCCA
GCCTGGGCAACATAAGGAGACCTCCATCCCTACAAAAAATTTTAAAATTCG
CATGATTGGGAAATTTTTCCTGCACATCAGGGTCTACCGGGGCCAGTGATC
TTTAGGGAAAGGGTATTCCAGTCAAATTATTATTATTATTATTAATTTTGA
GCAGTGGGATGGATGTCACATCTTGAAACATATGTTCAGGGCCTGCTAAAA
GCGCTTCCTCCCTTCTGAGCCCATAAAAACCACCAGACTCAGCCAGACTTG
TCGCCATGCTGGCCAGGCTTATCTCAAACTCCTGACCTTGTGATCCGCACC
[truncated: 1,697 more rows]
