# Supplementary material for: MultiV_Nm: a prediction method for 2′-O-methylation sites based on multi-view features
Source: Front Genet. 2025 May 27;16:1608490. doi: 10.3389/fgene.2025.1608490 (PMC12149135; doi:10.3389/fgene.2025.1608490)
Supplement: Supplementary file 1 [file DataSheet1.zip › data/Full_train.csv]

x
CCAAAATAAACCCATCACCTCTGAGAAAATCAAAGAGGTGAGTGTGTGTAG
CATTACTCCGTCCTGTAAGCTCGATAAGGTCACATCAGAAGCACAGTAAGC
CCTGGGAACCTGTAAAGCCAAGAAGAAGAATGGAGAGCCGTGCACGCAGAC
ATACTAAAATTGGAACGATACAGAGAAGATTAGCATGGCCCCTGCGCAAGG
AAATTGGAACGATACAGAGAAGATTAGCATGGCCCCTGCGCAAGGATGACA
ATACTAAAATTGGAACGATACAGAGAAGATTAGCATGGCCCCTGCGCAAGG
AGAAGATTAGCATGGCCCCTGCGCAAGGATGACACGCAAATTCGTGAAGCA
ATATTTTAATGATTTGGACAATCAGATTAAGAAGATGTAGCTTTCTGACAA
ATTGAGAAACTTCATGGGGAACTGCAAGACAGGAAGAGAGGCCGTGCCCCT
GCGCCTGGACTCACGACTCTGGCCCAAGATCCAGGGGCTGTTTAGCTCCGC
CAAAGGCCAATGTTGGTGCTGGCAAAAAGGTATAGTTCATTAAGGAAAATA
TACGATTGATGGAGAAGAGCTTGTTAAAATCGGAAAGTTGAACTTGGTAAG
TATAGACCCTGTTACACAAGAATTTAAGGTGAATACTGTTTAATTCTAATT
CGAGATCGAGATCAAACCGCTACGCAAGATGGAGAAGAGCAAGTCCTATTA
CAAGAAGACTGACAAAAAGTACCTGATGATCGAAGAGTATTTGACCAAAGA
GCGTGCTTTAGAATGGATGAACAAGAGTTAACCGGTATGGAATCCTAATGA
ATCTGAGACGAAAACGGAATCTGCCAAGACGGAAGGTCCTAGCCCAGCCTT
GAGGAGAGTTTGGACAGGATTCTTAAAGATCGGAGAAAGGTATGTTCTGTT
TGTGGACAGTCTGGACTTCAACAAGAAGATCCTGCACACAGCCTGGCACCC
GTGGGCTGGCGGACTTGTCTTCTGGAAGTTCGGGTGAGGACGATGACTTCA
GGAGGTCGGAAGGACCGCTGCGAACAAGATCAAGGAACAGTGAGTGTTGTG
TGTGGGGATTTGCCGGAAGGTTAATAATGTCCATGGGCACATCGGCCTCCT
TGTGGTACATCTTTTGAAACTCTACAAGATCGGTATTCCCCCTTCTGAAAG
GCCGGCCCGGTCCTTGGACTGAAAGAATGCACCAGGGGCTCGGCAGTGTGG
GGTGACTTCTCTGAAAGATTATATTAAGGCAGAAGAGGACAAGTTAGAACA
GACATCTTCTACACGGACAGGCTGGAAGACAGGAAGGAGCCAGGCCCCCCA
AGGACTGAAAAAGAAAATCTCTGACAAGTGCCGGAAGAAAAACATCTGCCA
AAATTGGAATGATACAAAGAAGATTAGCATGGCCCCTGCGCAAGGATGACA
AGAATCAAGGAAGTAGAAGTGAAAAAAGATACAGAAGACATTAATAAACCA
ATGGGCCTAACTCTGCCACATATATAATATCGGAGATGGCAAAGGCTTGTG
CGAAGGCAAATCAGACAGCCTGGAGAAGATCGAGAGGCGCGTCCAAGCACT
GAAAAAGAAAGGGACAGAGATAATCAAGATCGGGAGGAGAATGACAAGGAC
AGAAGGGCAGAAGAACAAATGCTAAAAGGTACACAGGTCAAACAGGATTGG
AGAACGCCTAAAGAATCAAGAAAAGAAGGTAAATGAAAGGGTTGGTAAACC
GAACAGAGGGAAGCTGAACTCCAGAAAGTGCGGAAGGCTGAGGAAGAGAGG
GGAACTTTGCGTGGATCTTCGCAAGAGCCACTTGGCAAAGGAGGGGTTATA
CCCAGGACACGTGCCCAGAAAGTAGAAGTGAAGGAGGAGCTGTTAGCAGTT
GGCACTAGGTGAGCTCTGTGAAACCAAGTTTGGGAAGACACACCCTGTGTG
ATACTAAAATTGGAACGATACAGAGAAGATTAGCATGGCCCCTGCGCAAGG
AAATTGGAACGATACAGAGAAGATTAGCATGGCCCCTGCGCAAGGATGACA
AGAAGATTAGCATGGCCCCTGCGCAAGGATGACACGCAAATTCGTGAAGCG
GGATACCGTCGGTGTTGGGGATGAGAAGATCGAAGACGTCATGGCCACTGG
GCTAAAAAATGCAAGACCTCTAAAAAATTGGTTTAAAACTCAGAATTATTC
ACCACGTGCAGTGGCCGGGAATTGAACCCGGGTCTCCCGCATGGGAGGCGA
TCCCAGGGCGAGGCTTATCCATTGCACTCCGGATGTGCTGACCCCTGCGAT
TCCCAGGGCGAGGCTTATCCATTGCACTCCGGATGTGCTGACCCCTGCGAT
ATACTAAAATTGGAACGATACAGAGAAGATTAGCATGGCCCCTGCGCAAGG
TCTCCCAGAGACTGTATGCTCCTTGAAGATGGAAGCTGTGTTGTGTGGGGC
AAAGGGCTCAATGAGAGACAAAGCCAAGGTAAGCTCACATTAGTGAGGCAA
TAAACCCTGAAGAAATGAGACGAAGAAGAGAGGAAGAGGGCATTCAGCTCC
ACAGCTGTCGTCTCTGGGACTGTGAAACAGGTAAGCTGGGTTCATTCACCT
GAGTTGACCCTGGCTGTAGAGTAGGAAGATCGGACTTGGTCGGCTTGGTCA
CTAGTCATCATTTGCTCTTTCATCTATCAGTAGAGTCCAAAGTTGTTTGCT
ATGAAATTACTGATATTGCCGATCTATGGGCAGGTCAGTTTGCTACAATAG
AAGACTTCAAAAAATTTAACCATAAACTCATAGTTGTTTTTCTCCACGGAA
TTTTCTCCACGGAAATCTTTAGTAAAAGGCGAAAGATTTATTCGTTATGAA
CATAGGGCTTCAAAAAATTTGCTTGAAACTCAAAACGGTTTCTCTCCACGG
TAGGGCTTCAAAAAATTTGCTTGAAACTCAAAACGGTTTCTCTCCACGGAA
GCCGAAAGTCGCAGAGCTGAAGCAGAAGATCGAGGACACGCTATGTCCTTT
AGGAATTTTTACTTGTAGAAACTGAAGGCTCAGAAGAGGATGATAAAGAAA
TTTCTCGGCCTTTTGGCTAAGATCAAGTGTAGTATCTGTTCTTATCAGTTT
ACTGTCAGAGGTAGAAATGGTACAAAAGATGAAGAGCACAGAAGCTGGGAA
GAAACAAACTTCAGCTCTGAAATAGAAGATCTTGCAAGGGTAAATAACATG
GATCTCATTCCAGAGAAAGAGGTAGAAGGTCAAGGAGCACATCAAAAACAA
CAGACTCAGAACTCAGAAATTGTAAAAGATGATGAAGGCAAAGAAGATTAT
GAACAAGCTGAAGAACCTATGCAGCAAGACAATCGGAGAGAAAATGAAGGT
ATCAAAAATGTGGATTGAAACGAAAAAGTGAGGAAGTTGACAGCAACGGTA
CTGGAGACTGGAATAAAATCAAAAGAAGCTCGGAAGTACATTTTTAATTGC
ATTATTTGTGGAGAACTCTAAGGTTAAGATCAGGAAATAAAAGACTGTGTG
TGACAGCCTGGACCCTTGCTGCCGGAAGATCTTGCAAGATGGAGGGCTGCA
GACCCTTGCTGCCGGAAGATCTTGCAAGATGGAGGGCTGCAGGTGGTGGAA
TGGACAATGTGGATCTGGAGGCCGCAACAAGGAAGGGCATCTTGGTTATGA
AATGTTAGGACCTGAAAGGTGGTGAACTCTGCCTGGGCAGGGCAAAGCCAG
AAAACTTTCGTGCTCTGAGCACTGGAGAGAAAGGATTTCGTTATAAGGGTT
CCTCTTTTCCTTTTCCCAGACTCAGACGATGCCCTGCTGAAGATGACCATC
ACTGCAACAGAGGAGTGGGGGACTGAAGATTGGAATGAAGATGTAGGTATT
TAGATCCTAGGGTTCATGTAGAGTTAAGACCTGGAAGAGACTTTGGAAATC
CAGGAGGAAGAGTGTAGAAACTCTCAAGAAAGGAAGGGTCCGTTTTTCTGC
GAAATTCATCTGGAACTCAGAGAAGAAGGAGTTTCTGGGCAGGACCGGTGG
GTAGAACGTGCTCGTAAACGGCGTGAAGAGGAAGAGCGAAGAATGGAAGAA
AGGCAGTCAGAAGTTCCTAAACCAGAAGATGGAGAGCCGCCAAGAAGACAT
ACGTTTACAGGATGAAGAACGCCGAAAGAAGGAAGAACAAGTCATACAGGT
AAGAACTGTAGTGAATTGAACACTAAAGATGGAAAGCATATGAAAAGCTGA
CAAGATGGACTGGGGTCTCTTCGATAAGAATGCTGGAGAGAACACTTTCCT
GATCAGGAAAGATTCAAAGGAAAAGAAGGCAAGTTGCTTAATTCTTATCTT
TGGACTATTTGAATTCAGAACTTAGAAAATTGGAAGGGACCTTAAAGCCCT
TTGAAGCTGCTGATACTGAACAAACAAGTGAAGAAGTAGGGAAAGTAAGTG
GGTGGAGAACTCTTTAGCCGAATCCAGGATCGAGGAGACCAGGCATTCACA
AGCAGGAAACAGTATTAGGAACTGAAAGATCGGTTAAAAATACCCAAACTG
CTGTTGGAAGAAATAAAGAGCAGCAAAGTAAGTTTCTTTGTGACAAGTGTT
GATCTCCCATGTGTAGGTATTGAAAAAGTTTGGAAGCACTGATCACCTGTT
CTGAGTCAAGAAGAGTATGAACGGCAAGAAAGAGAGCACAGGCTGTCAGCT
AAGAATCCAAGTCGAGAACACTTGAACACACAGAAGGGAGACCCCGCCTAG
GTCAGATGTATTAAACTCTGTGAAGAAGATGGAAGAGAGCCTGAAAAGGCT
GAAGGACTCATTACAACAAACAGGGAAGTAAAGGAAGAGACACATCCTCTC
GAAGGACGGGTAAACGGCGGGAGTAACTATGACTCTCTTAAGGTAGCCAAA
ATTAGTGACGTTCATGAATGGATGAACGAGATTCCCACTGTCCCTACCTAC
TGACGTTCATGAATGGATGAACGAGATTCCCACTGTCCCTACCTACTATCC
CCTACCTACTATCCAGCGAAACCACAGCCAAGGGAACGGGCTTGGTGGAAT
TTAGCTGAATATCAGAGAACTTGTGAAGATCTTAAAGAGCAACTAAAGCAT
GTTTTAGGGAGCACGGACTTCCTAGAAGATGATATAGAAAAAATTGTAGAA
GGCAGCTGTGTGAAAGCTCTTAGCAAAAATCGAGAAGGAGGCTCAGGGCTG
CAAGAAGATGGAGTTCCTGAAGCAGAAGATCGAGCAGGAGCTCCGTAGGCA
CTTGAAGGTGGCATTGAAGAGCACTAAGATCGGAAGATGAGTGAGCTTGAC
GAAATGCCTGTTGGAACCCCAAAAGAAGATTTAAAGAACACACTGAGAGCA
CTGCGGGGCCGAGTCACTGTCAGGGAAGGTCGGGAGCTGCACACGCGAGCT
TAACCCGGGACTGGAATGTAAAGTGAAGTTCGGAGCTCTGAGCACGGGCTC
TTGGATAGACTCATGCAACAATTACAAGATCTGGAGGAATGCAGGTAAGAG
ATACTAAAGTTGGAATGACACAGAGAAGATTAGCATGGCCCCTGCGCAAGG
TCCCAGGGCGAGGCTTATCCATTGCACTCCGGATGTGCTGACCCCTGCGAT
TCCCAGGGCGAGGCTTATCCATTGCACTCCGGATGTGCTGACCCCTGCGAT
ATGGGACCCAGACAAGGCTGGAGACAAACCTCATATGCAGACTTATGAAGT
GGGGTTAAGGGGTGGGGCTGACGTCAGGAGCCAAGATGGCGGCGGTGGTCG
CTGCACGTGCTCAAATCACTGCTGGAATATTGGAAGAGCCAACAGAATGAC
AAAGAAGGCTGGAGATGGATCAAAGAAGATCAAAGGCTGCTGGGATTCCAT
CAGCCAAAGGGGGAACCTGAGAATGAAGAGAAGGAAGAAAATAAGTCTTCT
CTCTTCCCCAGGGAAAGGAGAAAAGAGAAAACAGGCTGGGCCCGGTGGCTC
CTACCGTGCGTGCATGAACGAGACCAGGATCGAGGAGCTCAGGGCCAAACC
TGAGAAATGCGGATATGGGACTGAGACCAGCTCCTAGGAAAATGTCTGGGT
ACTCAACCTGGACTGTGTTAAATGGAAGAAATAAGAGCACACATCTTTCCC
GGTGCTGTGCAACCTGAAACCCCAGAAGATGAGAGGAGTCGAGTCCCAAGG
GAACCCTTGATCCGTCGATCAGATGATAATGAAAAGGCCTTGAAAATCCGC
GAGAGGGCAGTGGAACTCCTTAGGAAATGTCTGGAGGAGGTGAGTAGTTCC
CTGAAGCTAGAACCAGGTTTGGATAAAGATTGAAGAGCCACAGGCCACTCT
TCCCAGGCCAGTTCTCTGAATGTCGAGGTGAGTTTACCCAGTCCTTCCCCT
AGATGAACCCCCAGCACTGCCACCAAAGATCGGAACTCCAACAAGACCCTG
CTTCGTTTCTATACTGAAGAGTTTGATTTCAAGGAATATGTAATTAGCATT
AAATTGTCGTTAGATGAACTCACTAAAATTTGGAAGATACAGGTAGGTTGA
CTATGCTCGGCAACTCATAGAAGAAAAGATTGGTGTGAGTATACTTTAAAC
CATAAGCGGCCACACAGAATACAGAAAGCTCGGAAAAGCATTGCCCAATCA
ATGGGAGAACAGGCACAAGAACAAGAAGATTGGAAGAAATATATTACTGGC
AAGAGAACTTCAAAGGCCGAAGTGGAGAAGGGTTCCATGTGAACAGCAGTT
GTGTGTCTCTCCTTTAGGTGAAGAGAAGGACTATACCATATGGCTGGCACA
CAGTGTGTCTCTCCTTTAGGTGAAGAGAAGGACTATACCATATGGCTGGCA
AGAAGATTAGCACAGTCCCCGCGCAAGGATGACACGCAAATTCGTGAAGCG
CTACCTCCTGGATGGGAAGAACAAGATCACCCAGAGCAATGCCATCTTGCG
AGGAACAAACCTCGTAACAACTAACAAGACCAAAGAAGAGTACACTTAAGT
GATGCTTTGGAACTTATCATGAGCAAATATCGGAAACAGATGTTACAGTTA
AATGTTAGGACCTGAAAGGTGGTGAACTCTGCCTGGGCAGGGCAAAGCCAG
AAAACTTTCGTGCTCTGAGCACTGGAGAGAAAGGATTTCGTTATAAGGGTT
TATATGCGTTTTTGTACCCCAGAAAAACTTTTCCTCCCTCTTCATCAACAT
TCCCAGGGCGAGGCTTATCCATTGCACTCCGGATGTGCTGACCCCTGCGAT
TCCCAGGGAGAGGCTTATCCATTGCACTCCGGATGTGCTGACCCCTGCCGT
AAAACTTTCGTGCTCTGAGCACTGGAGAGAAAGGATTTCGTTATAAGGGTT
TCCCAGGGCGAGGCTTATCCATTGCACTCCGGATGTGCTGACCCCTGCGAT
TACTAAAATTGGAATGAATATAGAGAAGATTAGCATGGCCCCTGCGTAAGG
TCTGGAAACTCTGGACCTGGAATTCAAGGTGGAGGAGCCATTGTCCAGAGG
CATTGTTAATGTGAGAACATTTCTGAAGATGGGAAAGACAAATTATGTAGC
CCTCAAGGGCTGAAAATAAATAGGGAAGATGGAGACACCCTCTGGGGGTCC
GGAAATCAGGAAGAAGAAAGACCTGAAGATCAGGAAGAAGTAAAGCCGCCT
ACAATTGGACAGAAAGGCTCTGGAAAAGGTCCGGAAGCAAATCGAGTCCAT
CCGGAAGGCTGAGCACTGGAAACATAAGAAGGAAGAATCTGGCCGGGAAAG
AAAGGATGCTGTTGGAGAGCGATATAAGCATAAGGAAAAGCACCGTTGTCA
GGTCTCCAAAAGGGCTAGAATTAGAAAGATCAGAGCTTTTTAAAAACGTTT
AGAAGTAGAGCTAGAAAAAAACACAAAGGAGGAAGAGGACCTTCGCAAACG
CACAGGGCTGACTGTACTACCCAACACTCTACCCCAGTTTTACAGGAGACT
CAGCCTGGACGCGAGAACTTCCAGAACTGGCTCAAGGATGGCACGGTGAGA
GTCCGTACCCAGAATTCCTGGACGCAAGATGGGATGAACTCACTGACATAC
GGCATGAAGGAGATGGGAACTCCAGATGCGCGCATTGATATCAGGCTCAAC
TTCCGGAACCTGGAGAACTTCAAACAAGGTACATGATAAAGATCCAACCCA
AAGCAGATGGGAATCTCTCTGAGAAAGAAAATGGAGATTAATCTTAAACTG
CCTGAAGGGGCGGCATGAGAAATTTAAGGTGGAGAGCGGTAAGTGAGATGC
GGAAAAGCTGATTCTGCTGCAGAACAAGATCCGAGACACACAGCTGGAGCG
GGTCTGGGGAGAAATGTAGGATTTCAAGAGCGGAAGAGGAATGAGACAGTG
GATGTGGGCAGTGAGGAAGAACAAGAAGAGGAGGATGAGGCACCATTCCAG
GGCAATTCCTGTTGTTAAAGGAAGAAAGACGGAAAAGGAAAAATTTGCAGG
AGAGGAAGAAAGAGAACGTCTGCAAAAGGAGGAAGAGAAACGTAGGAGAGA
ACCAGAAGGTGAAGTCGGGCCCCCTAAGATCAACGGAGAGGCCCAGCCGTG
GCCTATGGCTGAACAACTGCTAGAAAAGATCCAGAAGGAGCCCACAGCTGT
GACCGTGAGATCTACGATGAACTTTAAGATTGGAGGTGTGACAGAACGCAT
GGACCAAAGGGGCCTGAAGAGAAGAAAGATTGTGAAGTAAGGGATTTTTTT
GAAGGGGAAGATGAGCTCGGGGACGAAGAGGAAGGCGCGGGCGACGAGAAC
GTTCAAGAATCCCTGAAAAAAATTGAAGAACTGAAGGCACACTGGAGTATC
TCTCCTCTTGGAGCCTTCTGGATCTACAAAGCACAGTCCCACTAACTCTGA
ATTCTTCAGCAGAAGAGCTGAGGAGAAGATTAAGAGTGTTGGGGGGGCCTG
GTCCTGGTGGCTTGAAGCCACATGGAGGGAGTTTCATTAAATGCTAACTAC
TCTGCACCCAGATTTAGGGACTGATAAAGATAAGGAACAGTGGAAAGAGGT
ATTGGTTTGATAGTAGAAGAAGGAGAAGATTGGAAACATGTTGAAATTCCC
AAGGAACCTGCAGAATGTGGACATGAAGATTGGGGTGTAACACCTACACCA
AGCGGGGTCGCCCCGCAGCGCCCTGAAGGTCGGAGAGTTCTTGCCCTCGGG
GGTTAGGTTGGGAACCAGAACATGAAAGATCGTGATGCCATGCTGAAGTGT
GCAGAGGGAACTGGAGGAGAAGAAGAAGAAGGTGAGGGGAGCTGGGTTGCG
CCTGCTGACCGTGAGGATGAGGAGGAAGATGAGGAAGAGGAGGAACAGACA
ATTCTCAGCCTTTTGGGTAAGATCAAGTGTAGTATCTGTTCTTATCAGTTT
TGGCAGCGAACTCAAGGAACATTACAAGATTGAAGCTTTCACTCCTTTGCT
GATGAGGCCTGGTCTTGTGGAACTGAACTTAGCTCGACGGGGCTGACCGCT
CTGAAGCAGGACTTGTAAAGCAAATAAGATTGGGAGGCCAAGGTGGGTGGA
AGTTTGAAGTGGAAAACTGGAAGACAGAAGTACGGGAAGGCGAAGAAAAGA
CAGAAGTGGATTCAGTGAATCTAGGAAGACAGCAGCAGACAGGATTCCAGG
AGCGAGCAAGCAGCAGTTCGTGGTGAAGATAGGAAAAGAGTCCAGGAGCCA
CCCTTAGGTCTGTCTAGAATCCTAAAGGCAAATGACTCAAGGTGTAACAGA
CTGCGGTCTCACTGTAGATCCTGAGAAATCCGTGCGAGACCAGGTGAGGCA
GAAGGACGGCTACAAACCCGACGTTAAGATCGAATACGTGGATGAGACGGG
TGAACTCATTGAGCTGAGGAAGAAGAAGATTGAGGAGGCGATGGACGGGTA
TGAGCAGATCGGACAGAAGATCCGCAAGATCACGGACTGGTGAGTCACTGG
CGCGGTGGGCTTCGACTACCAGGGCAAGACGGAGAAGCACGAGTCACAGAG
AGATGTGACCCTGGGTGACCTGACCAAGATTGGGAAGTCACAGAAGTTCAC
AGAGCTGTAGTGACACAGCCCAGGAAAGAGCGAAGAGCAGAGTCAGAGCAG
GAAGCACGGGTAAACGGCGGGAGTAACTATGACTCTCTTAAGGTAGCCAAA
ATTAGTGACGCACATGAATGGATGAACGAGATTCCCACTGTCCCTACCTAC
TGACGCACATGAATGGATGAACGAGATTCCCACTGTCCCTACCTACTATCC
AAGAAAGTACTGGATGAACAGATACAAGAAAGGGAGAATTCAAAGAATGAG
CAAGGTTTGGTTGATTTGACTGGTAAAGATAGGAGGAGGCACTTTTAGATT
GCCTTGCTGATATCAACTATGAAGGAAGATTGGAAGCAGTTTCAAGGAAAC
AATGCCCCTGCCCAGTGGAGGCGGAAAGATCGGCAGAAGCAGCACACAGAA
TTGCACAAAACTGATCAGTTTTGAGAGATCGTTAATGCCCTTGAAGTGGTT
TCGGAAGAACTGGCTTTCTAGCTGGAAGATGCGGAAGGGGAGCGACTAGGC
CAAGGATCGAAGTCTGAAGCCTGTGAAGATCGCTGAGAGCGACACTGACGT
CAAGAATTCTCTGAACAAGAAGATTAGCATGGCCCCTGCGCAAGGATGACA
AGCTGACATGTCAAGAGCCTCTGAAAAGATGAAGGGCACTGTCTATGTCCT
TTTGGAGTTGAATGTATTGAATTCTAAGATCAAAAGCACCAGTGGACATGT
GTTGCGGTAACCTGGCCTGGGCCTGAAGTGAGTGAGAGGCACATGAAGGTA
GGTTGTATTAGATGGCCTTGTGGACAAGATTGGAGATGTGAAATGTGGGAA
TGATGTGGACAAACTCAAGCTTGATAAGGTAGGTTAGTAATGGATTGGACT
CACACGGCTGCTGGACAGTGAGATCAAGGTGGGCGCACAGCTCCTGTGCGG
AACTACTTTGTGAACTACACTTTCAAAGATCGGTCACATTCAGGCCGTGTG
CAACATTCAAGTCTGCATTCTGCACAAGATAGGAGGGCGGAAGAGTCAGAG
ATGGTGTCAGTCGTGGAACTGAAACAGAGTTCAGTAATGCAACGATTGCTT
TTCGGGAGAGAACAAGAGCAAAAAGAAGAGGAGGAGGAGCGAGGTGCGGCA
CGCGGGACTCTAGAGAAGATGCGAAAAGATCAAGAGGAAAGAGAACGTAAC
AGGAGACTTGAGAGGACCAGATGTTAAGCTCGAAGGGCCCGATGTTTCTCT
AGGAGATGTGGATGTTTCTCTGCCTAAGATGGAAGGTGATCTAAAGGCCCC
CATAGACATCAGTAGCCCTGAATTCAAGATCAAGATTCCAAGACATGAACT
CTCTTTGTCTGGAATGACATGAACGAACCATCTGTGTTCAATGGTCCTGAG
GTTAACCATGGCTGAGGGACCCTACAAGATCATCTTGACAGCACGGCCATT
GTGGTGGTGGTTGTCCCTAATGAGGAAGATTGGAAGAAGAGGCTGGAGTTG
ACAAGGTGATGTAGCTCTGAAAGCAAAGATTAGGAAGGTGCTAAGTGGTTG
CTTCTCGGCCTTTTGGCTAAGATCAAGTGTAGTATCTGTTCTTATCAGTTT
CTGATGACTTGCTGTTGAGACTCTGAAATCTGATTTTCTGAGAATGATGGG
TTGCGGGATTCCGGGACTGACGACCAAGAGGAGGAGCCGCTGGAGCGGGAC
TTTTCAAAACACAGTCCGGAGTGTAAAGATTGGAAAGCCCCATGGCCTTGC
AAATTGGAACGATACAGAGAAGATTAGCATGGCCCCTGCGCAAGGATGACA
ATACTAAAATTGGAACGATACAGAGAAGATTAGCATGGCCCCTGCGCAAGG
CGTGGACTGTGGCCTTTGTTCTAGTAAGATGGGAGCCACTGTTGTGCCTGT
CCCAGAGCTCTTAACGCTGTGACCAAAGATGGAAGTTCTCTATAGGAAGCC
TCTCATTTGCTGTGGACATGACCATAAAAAAATTTCCCAGTAGGTTTTCTA
GCAGAAGGAGGACAGAACAACTCCGAAGAAAAGAAAGAGTACTTCATCTAG
GAAGGACGCTGGAAAGTCGGCCAAGAAAGACAAAGACCCAGTGAACAAATC
GTAGAACACAGCTATCGCGAATAACAAGAATGGAGTGCACCTTATTCATTT
TGAAATTATCAACTGGCTTGATAAGAATCAGGTTTGTGTTTTTTTTTTTTT
ACTCAATGTCTCTGCTGTGGACAAGAGTACGGGAAAAGAGAACAAGATTAC
ATGCCAAACGTCTGATTGGACGCAGATTTGATGATGCTGTTGTCCAGTCTG
TCTGTGAAGGAAGAACTCATTCCCCAAGATCAGAAGGAAAACAGCCTTCTA
CGCAGCCGAGCCACATCGCTCAGACACCATGGGGAAGGTGAAGGTCGGAGT
GAGGAGGAAGATGAAGGGGAAGAAGAAGGTGGGGAGGGGCAGGGGAGGCTG
GCGGCCCCGACTAGGGGCAGGAAACAAGATCGGAGGCCGTAGTTTATTGTG
TTTGTCTGGTTAATTCCGATAACGAACGAGACTCTGGCATGCTAACTAGTT
GCTGATTGGTCTGTAGAATCCTGTGAAGACCAGAAAGAGCACTATGCAGGC
AGGCCATCTATGACATCTGTCGTAGAAACCTCGATATCGAGCGCCCAACCT
TCGTGCGCCGTGGACCAGGAGAACCAAGATCCAAGGGTAAGAGGGGCCTAA
CAAATCTCAACTGTCAGGCCCTACAAAGAAAATGGAGAGCCTCTTCTGGTG
TGGAGGGAACTTTGATCTTCCTAAGAATTAAAGTTGCCAAATTATTCTGAT
GCCAAATGCAGCCGGGCTGAGGCTGAAGCCTGGTACCAGACCAAGGTGTGA
AGAGTGGGACAAAGAACAAAAAGGGAAGATTGGAAATGGATAAATATCTAC
TCTCTGTTCAGCTGTTGATGCTGAGATCCATATTTAGTTTTATAAGCTTCT
CACCACAGGAAATTGGCTGACAGCAAAGAGCGGAAGGAAGAAGAGGTGCCC
GGAGGGTTGAGCTTTGAAACAACTGATGAGAGCCTGAGGAGCCATTTTGAG
CATGGAGAACTTCCAAAAGGTGGAAAAGATCGGAGAGGGCACGTACGGAGT
TGTCGAAGGACTTCGGGTGTTTGACAAGGAAGGAAATGGCACCGTCATGGG
CTGCAGCCAGGACTGTGAGGACCTCAAGATCGGCTTCAAGGTATGCCCAGC
TTATGTAAGGACTATTAAACTGAGTAAGATGGGAAGCCATTAGCATTTTGA
GGAAGCAGCCAAGAAAAAAAGACGAAAGAAGAAGAAGAGCAAAGGGCCTTC
TGGATGAAGTAGCAAGACAGTTGGAAAGATCAGCATTGGAAGATAAAGAAA
ATACTAAAATTGGAACGATACAGAGAAGATTAGCATGGCCCCTGCGCAAGG
AAATTGGAACGATACAGAGAAGATTAGCATGGCCCCTGCGCAAGGATGACA
TTTGTCAAGCTGTAAATACTCTACTAAGTTTGGAAGAATCTTCTGAACTTC
GACTGCTTCAGCTGACAAATACGTGAAGATCTGGGACATCTTAGGAGATAG
GGCGACAATGCTGAGATTGATCTGGAAGATTTAAAGTAAGAGGCGGGTGGG
GGCTGAGCATGAACTTGCAGGAAAGAAGAATCCGGGAGCAGCACGGGAAGC
TTGATCTGAAAGACAGGGACATTGGAAGGCCGAAAGAGCTGACGATTAGAA
CCCTACAGATGTTCATTCTGGACAGAGTGGAAGGTGATACTTGTTCCCTTA
AACTGTGGTCGCAATGTCCTTGTGAAAGATCTGAAGACTCACCCTGAAGTT
TTCAGTCTCCGTAGAGACTGTCAAAAATTGCCAGTGCCGACTATATTGCAA
CAGGACCGGAAGTGGAACTGCACAGACCATGTGTGTGATGCCACGTGCTCC
GAAGAGGAGGAGGAAGACTCTGAAGAAGATGGTATGGTGAACCACGGGGAC
AAGAAGAAGAAGCTTGGACCTAAGAAAGAGAAGAAGAGCAAATCCAAGCGG
CTATTGGATTGACTCACGACAAAACATGATCCGAAAGGCACAAGAAGATGG
GTGGTAACTGCAGGAGTCCGTCAGCAAGAAGGGGAGAGTCGGCTCAATCTG
TTGCCCATGTGTTGCTACCATGGTAATCCTGCTCAGTACGAGAGGAACCGC
ATACTAAAATTGGAACGATACAGAGAAGATTAGCATGGCCCCTGCGCAATG
AAGAGCTCTGAGGATGATGGATGTCAAGAAGGGAAGGCAGAGAGAGGAAGT
AGACTCCGCAAACTTCGTAAGAAGGAAGCCAAGCAGCGCTGGGATGATCGT
AAATGAGGATGAGGAAGGGCGGCAGAAGATCCGGGAAGAGAAGGATAAGAG
TGCAGCATCTGGGGATGAGCTAGACAAGATGGAGAGCTCACTGGTAGCCAG
AGGCCATCTATGACATCTGTCGTAGAAACCTCGATATCGAGCGCCCAACCT
AGGCCATCTATGACATCTGTCGTAGAAACCTCGATATTGAGCGTCCAACCT
GGGCGACGGCGGCGCACAGTAGATGAAGATCCAGATGAGCGACGGCAGCGC
CTTTGAGAGAGGACTGGAACCAGAAAAGATCATTGGGGCAACAGATTCCTG
ACAGTCTGAAGATGATGAGAAACTGAAAAAGAGGAAGGAGCGATTTGGGAT
GATGCTACTGGGAGCTCTGGGTGCCAAGATTGTGAACAGCCGAGATGCCAA
TCTTCGGGAGCTGTACCTCGCCAATAAGGACGTGGAAGGTGAGAGGCCTTG
TGAAGAAGCTGTGGCAAAAGCTGATAAGCTGGCTGAAGAGCATTCATCGTG
TTTACACTTCAAATAGATGATGAACAACATGGGTGGTGATGAGGATGTAGA
ATTTTTACACTTCAAATAGATGATGAACAACATGGGTGGTGATGAGGATGT
AGCAAAGGCAGTCCGAGCCCTGAAGAACAACAGTAATGATATTGTAAATGC
CTCTTCTGTGGAAACTCTGAAGCCGACCAGTTGGGCAAAATCTTTGAGTAA
GCAGCCGAAGGCCAAGGAATCACTGAAGATCGGCGAGGGAGGACAGGGGGT
ATGCACTTGGGAGAAGGCTTAGAATAAAAGATGTAGCACATTTTGCTTTCC
GAAGAAAGCGTTAAAAAAGAAGAAAAAGATCAGAGGCCCAGAGAAGCGCGG
TGGAGACAATAAAAACTCTGTCCTCAAGTTTGAACAGGCACAGATGTTGGA
ACAGTCAGGACAGGAAGACAAGAAGAAGATTAAGACAGAGAGCGGCCGCTA
GTCGGACATGGATTACCTGAAATCCAAGATGGTGAAGGCTGGGTCGTCCTC
TGGGACAGAAGACCGACCTCTTGGGAAGGATGGAAGAGCTGCTGTTCCTTA
ATCGGCACTCAGGGGGTCTGGAAAGAAGGTCATAAGGGAGCATGATAGGAT
CCGAGGCGCGATTATTGCTAATTGAAAACTTTTCCCAATACCCCGCCATGA
CATCAAGGACTGGGTGACGCCGTACAAGATCGCGGTGCTGGTGCTGCTGAA
GGCGGATCAGGTCTCGTTCCCGCTCAAGATCAAGACACAGGCATAGGACTA
GAGGCAAAAGAAATCTCTGGAGTTGAAGATTGGAAGATAACCAATCAAATT
CTGCCCAAGGGCCACGTCATCTACGAAGGCAAGAAGGGCCACGTCTTGTCC
ATCGAGAACGTCAAAGCAAAGATCCAAGACAAGGAAGGCATTCCTCCTGAC
TGACACTATCGAGAACGTCAAAGCAAAGATCCAAGACAAGGAAGGCATTCC
GGACCTGTACCTCAACACCCCCGACAAGATGGTGCGTGCACACCCTCCACT
GGAGGGTTGAGCTTTGAAACAACTGATGAGAGCCTGAGGAGCCATTTTGAG
TATGGGGAGAAAACATTTAAGAATAAGGTCAGAGCACACATTCAGATACAC
CCTCAACGTAAACTGCCAGGAGCGAAAGATCGAGAGCATCGCTGAACTGCA
GAACCTGACAATGTGAATGCCCTGAAAGATCGAGCAGAGGCCTATTTGATA
GATGGTGAGCCACAGGAAGCTGAGAAAGATGCGGAAGATTCGCTCCATGAA
GTTTTATCCTAAACTGAACAGTTTGAACTGAAGAGCTAGAGAGGCTGTGTT
AAGCAGGAAAAAGGATGATCCTCTGAAGGTCGGAAGATTTGGAATTGGGTT
ACAGAAACTGAAGACTGGCTGTATGAAGAAGGAGAGGACCAAGCTAAACAA
ATGAAAGGTTTGATAGAAAGCTGAAAAGATGGGAAGAACCTAAGGAATTAC
ACAAAATGGAGAACCTGCTGAAATTAAGATCATCAGAGAAGCATATAAGAA
CTTCTCGGCCTTTTGGCTAAGATCAAGTGTAGTATCTGTTCTTATCAGTTA
ATCCTTCATCTTTTGGCTAAGATCAAGTGTAGTATCTGTTCTTATCAGTTT
CGACAAGTCAAAGTCCTGGGCTGGAAAGATGGTGAAAGCACAAAAATAGCT
CTTGACTCAGGATTTAAAAACTGGAATGGTGAAGGCGAGAGCAGTTGGTTG
AAGAAGCGGAAGAAGATACCTCAGAAAGGTCGGAAGAAAAAAGGTCAGTGA
CTGTGGCCCAGTGAACTGCAATGAAAAGATCGTGGTCCTTCTGCAGCGCTT
ATACTAAAATTGGAACGATACAGAGAAGATTAGCATGGCCCCTGCGCAAGG
AGAAGATTAGCATGGCCCCTGCGCAAGGATGACACGCAAATTCGTGAAGCG
TCCCAGGGCGAGGCTTATCCATTGCACTCCGGATGTGCTGACCCCTGCGAT
TTCCTTTGTTGCATTGCTAGCTGAGAAGAGAACGAGAACATTTGGAAATGG
CATTCACAAACTGAAAGAAAAAGCGAAGAAACAGAAGGGTCGCGGCTTTGG
GTTGCAAGGCATGGTGGAACTGGTGAAGATTGGGAAGGAAAAGCTTGCTCA
ACTTGTGGGAACTGTAGACCACAAAAAGATCAGGAAAGTCACTAGGGAGGG
CACCCGAGACCGGCTGTTGCTAGACAAGATTAAGAGCTATTATGAAAATGC
TGAGAGACCTGTGTGAACTATTGAGAAGATCGGAACAGCTCCTTACTCTGA
AAGGCTATGACTTTGTGAATTCTTGAGTGAGGATGATGCTGACTATGCCAT
TGTATAACGCATGAGAGGGGAGGCAAAGAAGAAAAAGACACACAGAAGGGC
AAAGACAAAAAACGGGACCGAGAAGAAGATGAAGAAGATGCATACGAACGA
AGTCGCAGCAGCCCGATGCCGGAACAAGAAGAAGGAGCGCACGGAGTTTCT
GCCAGGTCTACGGCTTAAACTTTGCAAGTAAAGAAGAGGCAACCACGTTCT
TCGTACCTATGAACGGACCTGCGAGAAGGTGGAGGAGCGGAACACCATTTC
GGAAAGATTGGCAGACCTGCTAGGAAAGATCCAGAAAGCATTGGGAGAATA
TGGGCTCTTCACACACGTGCTGAGAAAGTACGTCTTCTTTGATCTGTGTTT
GATGCACTTGAACGTGGGGCTCAGGAAGATCAAAGAGACAGTCGACCAGGT
ACAGAATTCATTATGAATGAATATAAGGATCGTAAGATCACACGGACCAGC
TCAGAACTCTGTGTGGAAGAAGATGAAGATCAGAGGGAGAGGCACGCACTC
TGATGACTGCAGCCCTGGCAAGATGAAGATCAAGGACCATATCACCAAGTT
CGAGGACTACGGGATCATGAAAATGAAGATCGTGATGCTCATTAATATAGT
TCAGAGCGTGAATGGGATCGGGACAAAGTTCGAGAAGGGCCCCGTTCCCGA
TCTCCTTCCCCTCCTCGACTGACTGAAGATCGAAAGAAGGCCTCACTTGTA
TATGGCACTGTAAATGGAGTATGTGAAGATCAGCTAGGTAAAGAGATGATA
AGAAGATTAGCATGGCCCCTGCGCAAGGATGACACGCAAATTCGTGAAGCG
AAATTGGAACGATACAGAGAAGATTAGCATGGCCCCTGCGCAAGGATGACA
ATACTAAAATTGGAACGATACAGAGAAGATTAGCATGGCCCCTGCGCAAGG
TAGGGATCAGGGACCGTGTGCGGAAAAGATAAAGAGTCCACGGCAACTATA
TCCCAGGGCGAGGCTTATCCATTGCACTCCGGATGTGCTGACCCCTGCGAT
TGCATGGCCCAGCCAAGGACTGTTCAAGATGTAGAGGTAAAAATTATTTTG
AGCAAATGTTGAAAGGATGAAAGAGAAGGCAAATGTTGAAACGATGAAAGA
CAAATAGAGCCCTGTAGCAACTTGGAAGACACAGAAGACACACGGACATAA
GTTATTCGGATGGTAGAAATGCAGAAAGATCCAATGGAGCCTCCAAGGTTC
TATCGAAGAGATGCCAGAACACTAGAAGATGAAGAAGAGATGTGGTTTAAC
TGGCGGCGGTTTTGGCTGTGTGAGGAAGACGGAAGAGACGGCGGCGGAGGG
GAAAGAGTCGGAAGACAAACCTGAAATTGAAGATGTTGGTTCTGATGAGGA
GAGAAAGAGTCGGAAGACAAACCTGAAATTGAAGATGTTGGTTCTGATGAG
AAAGAAGTAAGCGATGATGAGGCTGAAGAAAAGGAAGACAAAGAAGAAGAA
CACATGGGACTGTACGTGGACCCGCAAGGCCGGAGGGCACGCGCGCAGGAG
ACTCTCTTCAAGTCTAAGGACTATGAGTTCATGTGGAACCCTCACCTGGGC
CATGCTGGACAAGGACGGGCACATTAAGATCACAGACTTCGGGCTGTGCAA
CGCCGTGGTCATGGAGGAGCTGCTGAAGGTCGTCAAGAGCCTGGTGAGTGT
GGGCAGAACAAAAGGACGCACTCCAAAGGTAACATCCAAGTTTGAATAAAT
ACTAAAATTGGAACATACAGAGATTAGCATGGCCCCTGCGCAAGGATGATC
TCGAAGCACAGAGATGATTCTGACCAAGCAAGGAAGACGCATGTTTCCTTA
AAAGACTCTCTGAAAGCCTTAAATTAAGGTACAGATATTATGAAATATTTA
CTTGTTCTTAACACTGTGGACACATATGCTCCTGATAATGCATGGTTTATT
AGCTTTTGAACAGAGTGGACTTGTCAATATCAGAGCAGAGCACCAAACTGA
AAAGAAAATGGGATCCATGAAGAACAAGACCAAGAGCCACAGGATCTCTTT
TGATGCGGAAATGGAGCTCAGAGCTAAGGTTAGTAAGGATCCTAGGATCTA
AGAACTGAAGGATGACGACTTTGAGAAGATCAGTGAGCTGGGGGCTGGCAA
CTTTTTTTTTCTAGCTGAGGAGAAGAAAGTGGAAGCAAAGAAAGAAGAATC
ACTCTGTACGCGCCTCATTAAACCAAAGGTCATGGAGGGCACAGTGGCGGC
GAGCACCAGGACTTGCAGGACGTGGAAGATCGCGTGGACACTTTCAAGGCC
GTGGGCAGGAAAGAAATTTGAGGAGATCCCAATTGCACACATTAAAGCATC
TTGATTCTGACTTAGAGCTGAAGTAAAAGATCACTGAAACATCACGTCAAG
GCAGGTTCGAGTCCTGCCGCGGTCGAAGGGAGGTTATGATTAACTTTTAGT
GAACTCAGAAAGCTGGAGGGAAGACAAGAGCAGAAGAGACCATTGTCCCCA
TTCACAGAGACTGCCTCTTAACATGAAGATCATTGGACAAGCCACACGGGT
CTCCATATCCTCTTGGCTAAAATCAAGTGTAGTATCTGTTCTTATCAGTTT
AGATGAAGTGAGCTGTGAGACTGTGAAGATGGGGAGAAAGGATTCTCTTGA
ACAAAATGATGGCCAAAGTATTAGAAAGAAACGAAGAGCCACTGGAGTGAG
TCAATTAGAATTCTGTGGCTGGAATAAGATCAGGGAGAGCAGTAGGAAGAT
CTGGAACAGTGTCGGACCAAGTTCAAAGGTCTCCAGAAGAGCTATCGGAAA
GAACGCATGCGAAACCTGACTGAGGAAGAGAGGAGAGCTGAACTTCGGGCA
CTAAAAAGAATCAAGAGGGACAGAGAAGATCGAGAAGCGTGAGTAAAAAGA
GCAGGTACAGGATCATCAGAACATGAAGATGGAGAAAGAGAAGGAAGTCCT
CTAAAGGAGATCATTGTAGACCATCAAGAAGAGGAAGATATGAGAAAGTAA
GATGAATGCGAACCATAAAGATGGTAAGAAGGAAGACTGCGTGAAGGGTGA
GGACCAGGGGACTTTCTAGATATGTAGGATCGGGAGGCATTGAAGAGCCAG
GGATGTGATCATCGCAGACTGCGGCAAGATCGAGGTGGAGAAGCCCTTTGC
GCCGGTAGTGGAATTTATCACGTAAAAGATGGAGGGCCACAAGGATTTACG
CACTTAATTGGTCCGTGTTTCTGAAACACATGATATTTGTGGAAATTCTGA
AGAAGATTAGCATGGCCCCTGCGCAAGGATGACACGCAAATTCGTGAAGCG
AAATTGGAACGATACAGAGAAGATTAGCATGGCCCCTGCGCAAGGATGACA
ATACTAAAATTGGAACGATACAGAGAAGATTAGCATGGCCCCTGCGCAAGG
CTCTGCGGACTACAGCATGGAAGCCAAGAAGCGGAAGGCGGAGGAGAAGGA
GGAGTACGACAAGCTGGCAAACGAGAAGACGGAGATGCAGCGCCATTATGT
CTGGTAGGTTGGGACACCAGGGAAGAAGATCAACGCCTCACTGAAACATGG
CGCATCTGATGAAGCGAATTCAGAGAGGCCCAGTAAGAGGTATCTCCATCA
GCAACAGCAGAAGATCCTGAAGATTAAGACGGAAGAGATCGCGGCATTCCA
CTATAAGACCGACTTCGACAAGAATAAGATCTGGTATGAGCACCGGCTCAT
GGAAGCAAAGAACCGAGATCACAGGAAGATCGGGAAGGTATGCCCCACATC
GCTTTTTTCTCAGGTGGATGAGAAGAGGAAGGTGAGTGTGTGTCGCTTGCT
AGTGTGGCTGGCTTCCTCTGTTCCCAAGATGGAAGAACCTGGGCCCAGTGA
CACCTGCTCGGCTGATCAGACGTGCAAGATCTGGAGGACGTCCAACTTCTC
CCGTGGGACACACGGGAAAGCCAGGAAGAAGAGGAAGAGCACCCCCACACC
TCGACGGGAGAGAAAGAAAAGCTCAAAGAAGAAGAAGCACAGGTATGAGGT
AGGTCTGGTTCCTCCCCTGAAGTGAAAGATAAGCCAAGAGCAGCACCCAGG
GGTCCAGGACTTCAGTGACTCGACGAAGATCCCGGTCAAGAGCATCCCCAG
GACAGCATCGAGCGACGGCCTGTCAAAGACGGTGTGTGTGTGTTCAGTCCT
AGTGTTGGAAAAGGAGAACCCTGAAAAGAGGAAGAACAGCACTCAGCCAGA
GCCGAGATCCACATCCTGAAGAATAAAGGCCGGAAGAGAAAGGTGAAAGTA
GGTGCTGTCGGACATGAAGAGACACAAGAAGCTGGAGGAGCAGATCCTTCG
CGCCAGCTGCTGCTGACAGCTGACGACCGCGTGAACCCCTGCATTGGGGGT
TTCAGACTGTGAAACTGGAAGCACAAAGATGGGAAAGGATTGGGTCAAAGT
AAGGAACATGTGCACTACTTCAAGAAAGATTGGAAGCATGTGTGGCTCATG
TTTGTACACAGACAGGGAAACTGGCAAGCTGAAGGGAGAGGCAACGGTCTC
AGCGTATATTAAAGTTGCTGCAGTTAAAAAGCTCCTAGTTGGATCTTGGGA
TGATCGACTGTGTAAACAACTAGAGAAGATTGGACAGCAGGTCGACAGTAA
GCCTAGTGGGCCGCTTCTGGTAAGCAGACCTGGCTCTGCGGGATGAACCGA
CCTGGAGTCGAAACTGACCTCTGTGAGATTCATGGGGGACATGGTGTCCTT
GGACATTGAAATGGACCCTGAGGGGAAGATCAAGTGCACCATGGCCCCCTT
GTGCCGAGGGCACCGTGGAGCTCAGAAGGTGGGTGCAGAGAGGGCTGGGGG
GCTGCCCAAAGTACACTGAACAGAAAAGATCTGGAAGGGAAAATAGAAGAG
CTCTGGAAGTCCCCCTTCATCATCTAACTGGTCCATGGGCTCCATAGTCAC
GAACTGAAAAGCCAGCCTGGAATGGAAGAGCGGGAGAGCCCGTCCTCTGAA
TGCTCAGAATGTGGCTGGAGCAATGAGGATCGGATGCACTCGTTGTATTTA
GTCGAGCCTGGAGCCAGAACCTGTGAAGAGCGGAAGGGCCAAGGGACGTCT
CATTCACCAACAGGCTGAAGAACTGAAACTGGCCACCCAGCTGACCGGACC
TGGTTCGTCTGACCCTCTGACTGTAAAGATGGGGAAACCGAGGCACACAGT
GGGTCAGCGTGGAAACACAGAGAGCAAGACGGATGGAGATGACACCGAGAC
CCCTGGGATTACCCTGCAAAACAGGAAGACAAAGGAAGGGCCAAGGGCACC
ACTTTCGTAACGGGGAGAGAGAGAAAAGATCTCCTCAGGACCTCGGATGGG
GAAGCCTCTGAGCACCAAGTCCAAGAAGAACAAGAAGAGCGCGTGGCAGGC
CAAGCCGGACTACAGCAGCATCGAGAAGATCAAGACCATCGGAGCCACGTA
CGAGCTACTGCGGATTGAACCTGAGAAGACGCGGAGCACGGCTGAGGGCGA
GACAAAGTAGGACTCAGGAAAAAATAAGATCGGGAATGTGTGAATAGGGCA
CCACTTTTTGGACACTAGCACTGACAGGGTTGGAAGAGTAAAATTAGGATA
GAACGGAAGGAACTTCGGAAAAAGGAGACTGGTCAGATGTAATCGGCAGTG
AATGGAGAACTGAAGAAGCTATCAGAAGGTCTGGAAGGCACCAAGTACAGT
GCGGCTGAAGAAGGACCCTGGGAAGAAGATCAAGAGAAAGAAGAAAGGTTA
AAACTGCTGGGCAGAGAAACTCTAAAAGGTAGTTGGGGCACACTTTTTCCA
CGATGGAGTTGAAGAGGCAGAGAAAAAGATGGAAGAAGAAGGTGTGAGTGT
ATTCTAAAATTGGAACGATACAGAGAAGATTAGTATGACCCCTGCGCAAGG
TTTGTTTCACTCTTAGGTGAGAAAAAAAAATTACTAAAAATGACAAGTAGA
GTCTGATCATTGTGGAACTGAGGGTAAGATTGAGAGAGCAAGCCACAGACC
AGATACTTGGACTTGATCCTGAATGACTTTGTGAGGCAGAAATTTATCATC
TTTCTGCCCAGGACTCTGAATGTCAAAGTGAAGAAATTCAATGAAGCCTGG
GGTACAAATCCGTGGACTGTGGGTCAAGTTCGGAGAGCGTGCTGTCCGCTT
GATCACATAGGACAGTATGCACCTTAAGATCCTGAAGAAACGGCACAAAAT
GTCGGGGAAACTGAGGCTCAGGAACAGGATCGGAAGCCGGTTTGACCTACA
TAGACAGGCTGGAGAGAACTAGATCAAGCCGGAAGAGCAAACATCAGGAGG
CAGGATCTGGAGAATCAGTACCGGAAAGAAAAGGAAGAAGCCGATCTTCTG
CGACAAGTTGAAGAACTGAAGAAGAAAGATCAGGTGAATAGAAGTTTTTAG
AGTAAATCGGACAATGACATGTTTAAAGATGGACTCAGGAGAGCACAGTCT
TCAAGCCCAATCTGGGACTGGGAAAACGGCCACATTTGCCATATCGATTCT
TTGTGGGGAAGAGAGCTTTGAAGAGAGGAGGGGGACTTTAGAGAGGGATGA
CTTCTTGACCTTTCAGCTAAAATCAAGTGTAGTATCTGTTCTTATCAGTTT
CTCTGGTGGAGGAGGCAAGAAGCCAAAGATGGAGGAGCTGGGCCTGGCCTC
TCGGAAAGGGCCCAGCACAATTCAGAAGATCAAAGAGGCCCTGGGCTTCAT
CCTCCGGAGGGCACTCTTAGAACAAAAGGTATAAGTAATAGAAGGAAAAAT
ACGTCGAGAGGACATGAGAAAAGGGAAGATCAGCACCAGCAGAAGCAATCC
CTGTTCACTCGCCATTACTGAGGGAATCCTGGTTAGTTTCTTTTCCTCCGC
ATATGCTTAAATTCAGCGGGTCGCCACGTCTGATCTGAGGTCGCGGGCCTC
GACCTGCAAGATGACACTGAACATGAAGAACTACAAGGGCTACGAGAAGAA
GAGAACTCCGAGAAGCATCTTGTTAAAGATTTGAAAGCACAGGGAACAAGA
CCGCTCGGGCCTGCTGTGTGTGGACAAGATCGAGAAGAGTCAGGAGGCGTA
CTTGGACGTCAGAATCCTACTGACCAATATCCGAACCAAGAGCACCTTTCT
CAAATCAAGAACTCTTTGACATCTAAAGATCCAGATATCAAGGCACAATAT
AGAATACTGAGAACGGCATAAAGTGAAGATCGACATTTAAAAAATGAGGTG
ACATGCAGCTAGCTTTGCACAGTTTAAGATGGAAGGAAATGCAGAAGAATC
ACCTCGGCCTGTCGGCAAGGACAAGAAGTGCGTGTACATGACAGCCAGCCG
AGGATTGGCTCTGAGAGAACTGGCTAAGATTCAGGAAGAAACAAAAAATTC
CCTTTACTGTGTGTACTCCAGGACGAAGAAGGAAGATCATGCTTGATACTT
CTGCAAAGGCCTGTGGAAGGATATGAAGGTTGGAAAGACAAGTGGGAGCCA
CTCCTGGACAAGGATCTGCAAATTGAAGTGCAGGTAAGAGGGCACATCCTT
CTCACGCGACCCAGATGGGACTCGAACCCACAATCCCCAGCTCCGGAGGCT
CTAAAATTGGAACAATACAGAGATTAGCATGGCCCCTGCGCAAGGATGACA
CTCGGAGGACCGGCTGGTGAACGAGAAGTTCCGGGTGAGTGGATCCACTAG
ATACACGGACCTGGATTCAGAACTTAAGATCATGTGCACCGTGGACCACCA
TCCTTAGCTCAGAGCTGGAGGATGAAGGATCGGGTAAGTGGATTCTGAAGG
GGTCCAGGACACCTACCAGATCATGAAGGTGGAGGGTGAGTCAGGACTGAG
GCTGGAGAAGCTGGACACAGACCTGAAGAACTACAAGGGCAACTCCATCAA
TAATGAAGAACGTCAAACATCTGGCAAGGTCGGAATGATTTTGCGATGAGC
CCGGAGCTGAAGCGGATCAAGACAGAAGACGGCGAGGGCATCGTCATTGCC
GCTGCGAGAAGCCCTGACACACAGGAAGATCATCGCCAAGGGGGAGGAGGT
GAAATAGTGACATTGCATGCCCAGCAAGATTGGGCCGTCACCCAGAGAGAT
GACCCTGGCAACACTGAACCTGTGAAAGCCAAGGAAGAGCTCATATTTCAC
CAAGAAAAAGTTTCAGCCAATGAACAAGATCGAGAGGAGCATACTGTGAGT
TATCACTGTGTCGTGCTAGAAGGGGAAGAAGAAGATGACCACACGGTAAGT
AAAGGTGGAGTACTAGAGCCTGGCCAAGTGAGGAAGGAAAGCAGAAAGGTG
GCACCAGACGGAGACGTAGAGAGAAAAGAGGAGGAGAGACACAGAGAGGGG
AGGGACATGACCTCTGTGCTGAAGCAGGATCGGGAGCGGCTCCGAGCCATG
CCTCCGGAGGGCAGATTAGAACATGATGATTGGAGATGCATGAAACGTGAT
GCAGGTCAAGGCTGAGTCTGAGCACAAGAGGAAGAAGCTCGACGCGCAGGT
GGTGACAGCAGAGGCCAAGATCAAGAAGATGGAAGAGGAGATTCTGCTTCT
CGCCAGGAGGAAGAACTTCAGGCCAAAGATGAAGAGCTGTTGAAGGTGAAG
AGCTTTGTTGCAGAACCTGAAGGAAAAGATCGCCCTTTTGAAGGACTTATT
GCTGAAGCACAACCCGAAAAGGAGAAAGATCACCTCGAACTGCACCATAGG
GTCATTACTGTGGAAGGTGGACTTGAAGGTCGAAGACATGAACTTGTTTAC
AATGAGATCCAGAACCGGCTGGAGGAAGATCAGGAAGACATGAACGAATTG
ACAGTGGATGTCATCTGTAGAAGCAAAGATTGAAGACAAAAAAGTTCAGAG
ATGGTCAGACTTGTAGATAACCCCAAAGATGTGAAGATCGCTTGTGAAACC
ATCTGTACGGGCAAAGAAACCTATAAAGTACCTGGAAGAGTCAGATGAAGA
CTTCTCGTCCTTTTGGCTAAGATCAAGTGTAGTATCTGTTCTTATCAGTTT
CCACCCTCGAGGTGTACGCTGTGAAAAGTTTGGGAGCACTGCTTTATAATA
ACTTTAGAACCTGATGTCAGAAATGAAGACCGGAGGGGCTTTTAGAGAGAA
CCGAGGTGCTATTACTGCTAATTGAAAACTTTTCCCAATACCCCGCCATAA
GGAAGGATTGGTCATGGAGAATTGAAAGGTAAAATTGTGCTTTTATTAGTA
ACTTCTTGAAACTGACACATGTGCAAAGACAGGAAGCAGCACAGTCTCGGC
GACCATGGCCCTGCCAGAAGAAGCAAAGATCAAAGACGCCTACCACATGCT
GGACACTGTGGAGTCTGTCCGACAGAAGCTTGGGGAGCTCACGGATCTGCA
GACAGTAGGTCAGATGGGACAGAACAAGATCAATGCCACACGTGCTGATGG
CCTGAGCTGGTTGTGGAGCCTGGGAAAGGTGGAAGAGAGAGAGGTCCTGAG
CACCAGCGGATCAGCGAGCTCGAGAAAGGTACTGGGGCCAGGGGGAGCCGT
ACCAGGGATGCCGGGAACACTGTCGAAGAACGGAAGGCAGAGGACAGAGGC
ACTTCACTCTGTGCAGCTAACCAGGAAGAAGGAAGAGGAAACATTTAAGAG
CGGGAACAGGTACCGGCTGGGCCGGAAGATCGGCAGCGGCTCCTTCGGAGA
TGAGTGGTGAAAAGTCGGTAGAGGAAAGATCACAGAGGCACGCGGCCGTGG
GCAGAGCGATGGACTTGGACAGGCTAAGATGGAAGTGACCTGAGCCTCGCC
TCATGAAACTGTAACCATTGAATTGAAGAACGGAACACAGGTCCATGGAAC
TGAGACTGTGCACACTGATGTTTACAAGATTGAAAGAGTCTTTCTCCGAAA
CAAGAAGAACCTGGACCACGTGAACAAGATCCTGAAGGCCAAGCGGCTGCA
CTTGTCAGGCATGGCTCAGAGCTTGAAGATTAGGAGAAACACATTCTTATT
ATACTAAAATTGGAATGATACAGAGAAGATTAGCATGGCCCCTGCGCAAAG
ATACTAAAATTGGAACGATACAGAGAAGATTAGCATGGCCCTTGCGCAAGG
AGAAGATTAGCATGGCCCTTGCGCAAGGATGACACGCAAATTCGTGAAGCG
TTAGGACAGAATCGGACACAGCTGTAAGATTGAGGAAGAGTCACACAGAGA
CTGTGCCTGTAACTTCTGAGGTGAAAAGATCAAAAATGGCTACTTCAGTGG
GCGTCGGGAGAAGAAGTCTGAGAAGAAGGTGATGGAGAGGGTAAAGTGGAT
CTTCTCAGCCTTTTTGCTAAGATCAAGTGTAGTATCTGTTCTTATCAGCTT
AGGAAGTGGAAAGAGAGCAAGGGGAAGGATCGGGAGTACACAGACATCATC
AGAGTGAAGGCTGTGAAGTCGTCAGAACACATCAACGAGGGGGAGACGGCC
ACCTGTCACTGACTGGGCCTGGTACAAGATCACTGACTCTGAGGACAAGGT
ATACTAAAATTGGAACGATACAGAGAAGATTAGCATGGCCCCTGCGCAAGG
AAATTGGAACGATACAGAGAAGATTAGCATGGCCCCTGCGCAAGGATGACA
AGAAGATTAGCATGGCCCCTGCGCAAGGATGACACGCAAATTCGTGAAGCG
ATACTAAAATTGGAACGATACAGAGAAGATTAGCATGGCCCCTGCGCAAGG
AAATTGGAACGATACAGAGAAGATTAGCATGGCCCCTGCGCAAGGATGACA
AGAAGATTAGCATGGCCCCTGCGCAAGGATGACACGCAAATTCGTGAAGCG
ACTGCCCCCAGCCCCCGCCCCATTAAAGACCCGGAAGCCTGACTGTGTGCT
CGTCCTTCCAATGGCTGTGTGTTTAAAGATTGTGGGAGCTTCGCTGAACGT
GACAGAGCTCAGGGAATACTTCAAGAAGTTCGGAGTGGTGAGTTTCTCCCC
CAAGGTGGAGGTGAAGAAGTTTGTGAAGATCGGCCGCCCGGGCTACAAAGG
GTGCACGGAGAAGATCCAGGAGAAGAAGATCAAGAAAGGTGGGAGGGGTCG
GACTCTGCTCCCTCCCCCCAGAACGAGCGGGAGAATACTAGCTATGACGTA
GGATGAGACGGAATTGGGGCTGTACAAGGTGAGCCTCCCCTCCGCAGCTGC
AGCGGAAGACCACTGAAAGTCAAAGAAGTAAGCTCTTGCTTAACACTGCGG
CGATGTGGACGGGGAGACCCTGATCAAGAACAGGAGCGCAGAGCTTCGTGT
CGTGCTGCTGACTGATGGCTCCGAGAAGGACAAGAAGGTGGGCCCCAGAGT
CATCCGCAAGCCCGTGGACTTCAAGAAGATAAAGGTAACCCTGACGTTGTA
CTGTTCCCACGTCTGCAATGACCTTAAGATCGGCTACGAGTGCCTGTGCCC
CTGGACTGACTGGGGAACTCCCGCCAAGATCAAGAAAGGGGGCCTGAATGG
ACCGGAAGACTGGGATGAGCGGGCCAAGATCGATGATCCCACAGACTCCAA
GAACCTAGAAGTCGGAATCCGGAAGAAGATCGAACATGACGTGGTGATGAA
GCTCCTGGACACCGAGGGCTACGTCAAGATCGCAGACTTTGGCCTCTGCAA
AATTAAACTTCTGTCTGACAAACTGAAAGAGGTGAGTGTGGTGGCACCCAG
TTAAACTTCTGTCTGACAAACTGAAAGAGGTGAGTGTGGTGGCACCCAGCG
AAACTTCTGTCTGACAAACTGAAAGAGGTGAGTGTGGTGGCACCCAGCGAG
CAAAGGGAAGAAGAACCGAAATGTCAAGATTGGGAAGATCACAGTGTCAGA
TGAGATGTTCGTGCGGACAAAACACAAGATCGACAAAAGCCACGAGTTTGC
CGACTGGGACCGCGCCAAGTCCCAGAAGATGCGGGAGCAGCAGGCACTGAG
CGAGTGCTGGGGCACAGAGATGAACAAGATCGGTTCCTTCACTTCTTCATG
CAAGCTCACGGACTTCGGCCTGTCCAAGATCGGCCTCATGAGCATGGCCAC
AGCTGGTGGCAGCCTGGACCCAAGTAAGAAGGAAGAGATTTCATAGGTTTG
TTGTTGGCTGAGTTGAACTTCGAGGAAGATGAAGAAGACACCTATTACACG
TGTTTCGGGTGAATTCCTGGACAAGACCGAGGATGACTGCCATCTCCTGGC
TCCAGACTGTAACGCAGACAACAGCAAGACGGGAGCGGTGAGCACCCCGGA
TTTTAAATCTTTGTCATTCACAGACAGTTGTTTTGCTTCTTCCTTAAAGCA
AAAGAGATCTGGACAGAATCGCCGGACAGGTAAGGCCTGCGTTTGGGGTGG
GCAGGCTGCCAATGCGGAGGACATCAAGGTGCGGCTGGGGGAGTGGGGGCT
GGGCGAGTGCCGGCCTCTGAGCAAGACAGTGCGCTTCAACGTGCTCAAGGT
CCTGGACTCGAGCCTGACTCGGGAGAAGATCGAGGCCAAGATTAAGGAGGT
GACCCGTCGTCAGGAGCTCCTGGAGAAGATTACGGAGGGCCAGGCTGCTAA
GATTGCTTGGACAGGGCCGGCGGAGAAGATCGGAGCAAGTCCGTGGAAGAA
TCAGAACCGTTACTGTGAATGAGTGAAGATCCTGGAGGACCCTGGGCCCCA
CCCGAAGGACGAGTGTGAGGACGCCAAGACGGAGGCGCAGGGCGAGGAGGA
GGTGTTTGATGCGATCATGAATTTCAAGAAAGAGGAGACAGCAAAACTGAT
CCTGCCGAGCGGGCCAAGAAAGTAGAGGACATGATGAAGAAGCTGTGGGGT
CATCAAGCCTGTGCTGATGATGAACAAGATGGACCGCGCCCTGCTGGAGCT
CACCACCTTACAGATTGTGAATCTGATCGAGGAGACTGGCCACTTCAATGT
CGGGCTTGTCTGTGAAGTGGGCGTGAAGATCGTTGCCACCTTCCAACCTAC
CTCGACCTATGAGGACCTGATCAACAAGATCGAGGTAAGAGATCGAGGGTC
GACGAGGACGAAGATGGAGACGAGAAAGTAAAGGCGGGTTATTTGTTTCTG
GCTGCTGGACAACGACAGGCTGGTCAAGATCGGGGACTTTGGCCTAGCCAA
CAGCTTCCTGGAGCTGTTCAAGCGGAAGATGGAGGAGGAGCAGCGGCAGCG
CAAGTATGACCTACGGACGCGCATCAAGAGCGGGGAGACGGTCATCAATAC
AAGTGTCTCTTAGCAGCGCGCGGAGAAGAACGGGGAGCCAGGTGAGCAGCG
CACCAACGTCAAGGAGCTGTATGGCAAGATCGCCGAGGCCTTCCGCCTGCC
TCAGCTTCCCTTGTCACTGCTGAAGACGGCTCAGAATCACCCCATGGTGAG
ACGGCCGTGGACTGGACGCTGACCAAAGGTGAGGGGCTGGGGCCTCAGGCC
GCAGGGAACCTGAGCTTGGTTTAGAACGTCATGAGACAGGTTAGTTTTATA
TCCACAGCAGGTCTCCAAGGTAAACAGCCTCTGGCATGTTAGAACAATGTA
AAATCTCACACCAGGCTGTAACCATATCCACAGCAGGTCTCCAAGGTAAAC
GTAAATCTCACACCAGGCTGTAACCATATCCACAGCAGGTCTCCAAGGTAA
TACTAAAATCTGGAATGATGCAGAGAAGATTAGCATGGCCCCTGCGCAAGG
TGACGGATGCTCCCCGAACAAGATGAAGACAGTGAAGTGCGCGCCGGGCGT
GGAGATGTGGACTGAGGTACCCAAGAGTGGCAAGGGCAAGAAGAAGTCCAA
CCTGGCTGTGGCCCGGACGTTTGAGAAGATCGAGGAGGTGTCTGCTCGGTA
AGCGGGAGGCAGAGGAAGGCGGCAGAAGATGAAGAGCTTTCCCATCCAGGG
TCCTCCCCACCCTAAGATCCGGAAGATGAAGCTTCCTGGCCGGGAAAACAA
AGCTGTCAGAACTGCCACTGAGCTAAAGATGGTGGGGCCACATGCTGACCC
AAATTGGAACGTTACAGAGAAGATTAGCATGGCCCCTGCGCAAGGATGACA
CCCAGGGCCTGTAGCTCTTGGCACAAAGTAAGGAAGTGCACCAGAGAGGAA
ACAGACAAATTGTTGAAGAGGATAGAAGTCTTAGGATTTGGAACAGTCAAC
AACAGAATTCGAATGCCCACCAAAGAAGATGAGGTGATTCCCTGGGAGTAG
GTATATCATGTAGTTTTATTCTGACAAGATTGGGAGCACTTTGTACAGTGT
CATGGTATGGTCAGACGAAATGGTGAAGACGGGAGAGGCCCAGATTCATGC
CAGGAAACTGTGGATCAGGAACCCAAGGATCAGAAGAGGAAATCCTTTGAG
AGGGAGCAGATCAGAGAGCTCGAGAAGGATCGGGAGACTCAGAGGAACGTC
GGAGGGAGAGGTCAGGACTCCAACCAAGATCAAGGAGCTAAAGGTAGGAGC
TTCCAGAAGAAAGATGGAAATTCTGAAAACTGAATGTCAAGAAAAGGAGTC
AAAGAGAAGGAGAAGACCAAACACAAAGATGGAAGCTCAGAAAAGCATAAA
GGAGGAGCTGCAGGACTGGGTGAAAAAGATCCGTGAAGTGGCCCAGACAGC
GAACAGGGGCATGAACTCTCCAACGAAGAGAGAAATCTGCTCTCTGTTGCC
AAGGTCGTGGTAGAGCTGCCTGGGAAAGGGTGGAAGACACACTAAGATTTA
CGTGGACAAGCACAGCGACGAGTACAAGATCCGGCGCGAGCGCAACAACAT
TATCTGGGTCTCTGCTCTCCTGTCCATTTTTCAGAGCTCTTCCCTGACTAC
CTGAGATCAGGATAGGCCTCGAGGGAAGATGGGAAGGGCCTCAGAGCTAGT
GGAAGAAGATGGACTGCGGATGAGGAAGACAGTGCAGAGCAACAGCCCCAT
GAAGGCGCAGCGTGAGGCCAACAAAAAGATCGAGAAGCAGCTGCAGAAGGA
GCAGGAGGCTCTGAACCTCTTCAAGAGCATCTGGAACAACAGGTTTGTGGA
TGAGAAAGTCCTTGCTGGGAAATCGAAGATTGAGGACTACTTTCCAGAATT
TTCACCTGCGCTGTGGACACTGAGAACATCCGCCGTGTGTTCAACGACTGC
GCCCAGACTGTGAACCTGCTGGCCGAGTGGCTCATTCAGACAGGTGCTTTG
CTGTTTGATGCTGAACTTCACCGTTAAGGTAGGAAGAGTTCTAGAGTTAAG
AGAATTCTGATGTCTGTGCCGACAGAAGGTGGGAAGGCAACAATAGGTAGT
ACCAAGTTCAGCTAGTTCACACCACAAGGAAGGGAGACACAAGACGTTTTT
AGCTCCAGGCGGACGACGTGGGCCGAAGAGAGGAAGCTCAACACAGAGACC
CCCAGCAAGGACTCCGACACTGCCTAAGATCGGAATTGTGGGCATGTCATC
TGGATTATTTGGAAAAGAACTTCACAAGGTGGAAGGACACATTCAAGACAA
TCTGGAAACACTTGATGAACGAATCAAGATCCGGGAGATGATACTGAAAGG
AAAGGATGGATGAAAGAAGAAAAGAAAGACGGTAAAAGAAATTGTTGCCTT
CAAGGACATCGCCAACTGGCAGAAGAAGATCGGGGACATCCTTAGGCTGGT
TGCGCGGATCGCCCGGAGGCTGGACAAGATGGTGACCAAGAAGAGCGCGGT
GTATACTGTGGGGCTGGCGTGCAGAAAGAGCATGAAGAGTACATGAAGAAT
ATCTCTGAAAAGGGGTCTCTGGACCAAGACCGAAGGCTGTTTGTGTAAGCA
CACAGAAGCCCTCAAGCTGGATGGAAAGAACGTGAAGGCATTCTACAGACG
AGCGGAGGTCTGCGGAAGGGAGCTGAAGGCAGGAAGAGCAGCAAGTAAAGA
GTTGAACTTGGAGAAAGACCGCATGAAGATACTTGTAAGCACACATGATCC
TTTGCGTGTGAACCTGGACATGGGCAAGATCGTGTACAGCTGGGTGATTCG
AAAACTTCTGGGCATGTAAGAAGAAAAGGAGGAAGAGTGCACATTCTCCCC
CTGAGGATCGTGACCAGCACCTATAAGGATGGGAAGGGCGCCAGATACAAC
CATCTCTCAGGGTGCCGGCACCATGAAGATCTGGACTTCGGAGCACGTCTT
ACTGCAGGATGAAAGAACAGTGCGGAAGATCTGTGCTTTGGATGACAACGT
CAAGGAAGTCAGCGCCTACATCAAGAAGATCGGCTACAACCCGGCCACCGT
AGGTATTGACAAAAGGACCATTGAGAAGTTCGAGAAGGAGGCGGCTGAGGT
CAGCTGCTAGAGGCATGGAAGAATGAAGTGAAGGAGAAAGGCCACGTCAAC
CAGAAGCTGTATTTTGGTTCCTAGGAGTTCCTCACTGAGGCCTTGCCTGTG
AGGAGCAGCAGCGCCACTCTTGCCCATGATCGAGGAGCTCAAACCCCCCTC
CTATGCCACGTTGGCTGTAGACACCAAGGAGGAAGAGAGTGAGGATATTGA
CTTCTTGGCCTTTTGGCTAAGATCAAGTGTAGTATCTGTTCTTATCAATTT
ACAAGGTTGGCTAAAGGAGATCCGAAAGCTTCAGAAGAGCACACACCTCTT
AAAGGCAACTAGGATGAGGTTTCAAAAGACGGAAGACGACTAAATCTGCTC
ACTGGACAGATAGCTGGCGTGGATAAAGATGGAAGGGTGAGTGGCATAGTG
ACGCCCACGGTGCTGTATGACGTGCAAGAGCTGCGAAGGGCCATGAAGGTC
GACACTGGTAGAACAGAACAAGCAAAAGATTAAGAGTTCAAAAGTAAATGC
TTCTGTGCTGGCCGAGTACCTGAGGAGGATCTGAAGAGGACAATGATGGTA
TATCTATGCCCTTTGGCTAAGATCAAGTGTAGTATCTGTTCTTATCAGTTA
GTGATGTGGAGGAAGAGCCACCTGCAAGATGGACACGAGCCACAAGCTGCA
GAAAAAGCGAAACTGCGGAAGCTGAAAGAAAAAGAAGAGTTAGAAACAGGT
TTGAGCAAGAGACTTGCACACTGTGAAGAGCTGAGAGCACAGGTGATGGAG
TAATCAATTGTATTTTAAGATGAAGATTTCGAAACAGCTGTCAAGAAACTT
AAGGAAAACTTCATGACTGTTGATCAAGATGGAAGTGGCACAGTAGAACAT
AGGAGAATTGAACAGCACTATTTTGAAGATCGTGGTAAAGGCAGGCTGTCA
ACTAAAATTGGCACAATAGAAGATTAGCATGGCCCCTGCGCAAGGATGATG
ACCCGGGTCTCCTGTGTGAAAGGCGAGAATTCTACCACTGAACCACCATTG
AGTTCCAGTGGGATACGGAATTAAGAAACTTCAAATACAGTGTGTAGTTGA
AGTGACCAAACCGGATGAGAATTCTAACACGGGCCTGACATCAAATGGAAA
CTAGCCGAATTGGTAGCTCTATGAAAAGTGTAGGAGAGGTGAGTCCTTGGT
GCCTCGGATTAGAGTAATGACACTAAAGATGGAGAGAAATAGTAAGAACAT
GAAGTAGAAATGGACGCTGTTGGCAAAGATGGAAGGGTAAGTGCTTTATTC
ATTGACTCCATGAGCTTGGCAAAGAAAGATGAGAAGACAGACACCCTTGAA
GCCCGGTATGTGTGGAACCGCACTGAGCTCATGCAGGCTTCCCTGGACCCG
CTTGGGTGGATCAGGACACCTGAAGAAGAGAAGCTTCCGGCAACCCTGCAA
TTGGGTGGATCAGGACACCTGAAGAAGAGAAGCTTCCGGCAACCCTGCAAC
GAGGACTGTAACAACACTGAGAACAAAGAACGGAAGTCCTTCCAGAAGGAG
ATACTAAAATTGGACCGATACAGAGAAGATTAGCATGGCCCCTGCGCGGAA
CACTCAAAGCAGTCCTGCAGAACCAAAGAGCGAAGACGCAGATCGCTGCAC
CATGGAGAAGACTGAGCTGATCCAGAAGGCCAAGCTGGCCGAGCAGGCCGA
ACAATATTCTGATTTGGAAAAAGAGAAGATCATGAAAGAGCTGGAGATCAA
AGATCGTGCTGCTAGACTTGACAGGAAAATGGAAGAACAGCAGGTAATTAC
GTCGACTGATGTCACTGTAGCCAACAAGATGGAGGCCGGCGGCATCCCTGG
GGCTGACGAGATGCTGAAAGACATGAAGAAAGACGAGAGCCAGAAGGACCA
GGAAGTTGTAGATTTCATTCAATCAAAGATCAGCCAGCGTGATGAAAATGG
GCTGTTCAACCATGTTTTTTGATCTAGCTCTCTGATTCCATACATTCCAGA
GATGAAGAATTTGCTGAAGTTGATGAAGATGGAGGAACATTCATGGATGTG
GGATTTGCCTTTGTGGAATTCGAAGATCCTAGAGATGCAGAAGATGCAGTA
TAAGGTTGGGTTCAACTCTGAATGTAATATTGGAAGCACAGGTCTGTAGCC
ACCAGTATTGTGGCTGGAATGGAAGAAGATCACCTTGGTGTTCCTTGTTTG
CTCGACCTGTGGAACTGAGTGACAGAGAAACTTTGTTAAATAGTGCAACCA
GCTGAAGGCCTGGGTTTGAAGCTCGAAGATCGAGAGACAGTTATTAAGGAG
TGAAATACAGGCTGAACAGGACAGAAAGGTAAGAGAAATGAGAATTGTTGC
GTTCCAGACGTCAAACTGGACTGGGAAGATGTGAAGACTGCACAGGGAATG
CCATGTGCTAGTGAACCTGGGCAAAAAGATCACAGACTATGGTGGAGATAA
GAAAGTTGGAAAGAACTTTGAAGAGAGAGTTCAAGAGGGCGTGAAACCTTA
GAGAAAGTTGGAAAGAACTTTGAAGAGAGAGTTCAAGAGGGCGTGAAACCT
GAGCAAATGGACAAGGATGAAGAAGAAGAAGAAGAGACACAGACAGTGTCT
TATGAGCAAATGGACAAGGATGAAGAAGAAGAAGAAGAGACACAGACAGTG
TAAGTGCTGGTCATAAGCTTGCATGAAGTCCCTGCCCTTTGTACACACTGC
TTGCAGTTAAAAAGCTCGTAGTTGAATCTTGGGAGCGGGTGGGCTAGCGAG
AGCGTATATTAAAGTTGTTGCAGTTAAAAAGCTCGTAGTTGAATCTTGGGA
ATGAGAACTTTGAAGGCCGAAGTGGAGAAGGGTTCCATGTGAACAGCAGTT
GCTTCGTAGGCTACTTTTGGTAAGCAGAACTGGCACTGTGGGATGAACCAA
AAAGTGAAAAAGACAGAACTAGACAAAGATCAGAATCAAAACACAAATCGC
AAATTGGAACGATACAGAGAAGATTAGCATGGCCCCTGCGCAAGGATGACA
ATACTAAAATTGGAACGATACAGAGAAGATTAGCATGGCCCCTGCGCAAGG
AATACTAATATCTTTAAAGAGTTTGAAGTCTTCAAGGAAGTCATTCCAGAG
CTAATGATACTGCTGTCTCGAATTGAAGAAAGGAAGGCAATCATTGGATTA
ATGGCGAAGATCGCCAAGACTCACGAAGGTAAGCGGTCTTTCCCTGCTTAC
GCTTTGTCACCTATGTTGTAAGGGAACATCAAACCAAAGCCAAACAGTTGC
GTGCCATGACAATGGTGTGAACTACAAGATTGGAGAGAAGTGGGACCGTCA
AACATCACTATCTATGCTGTGGAAGAAAATCAAGAAAGTACACCTGTTGTC
TAGCATCTGTAAACTGAAGTGTTTGACCTCTGTTTTCTTCTCTCCTCTTTC
ATGGAAGATGTGGACTTTGAGGAAGAAGAGGAGGAAGAGGGCAACGAAGAG
GAATCTGGCTGTGTGTTCTCTGCTGAAGATCGCAAGGGTCTGCAGCACCAC
TATGTGGATTTTGAATCTGCTGAAGACCTGGAGAAAGCGTTGGAACTCACT
GAGGATGAGGACGATGAGGATGACGAAGATGATGAGGATGACGATGACGAT
TCTCAAGGTCGTCATACCTCAGAAGAAAGGCAAGAAGGCTGCTGCAACCTC
GGCTCAGGCTGTGGCTCGCATCAAGAAGATTTATGAGGAGAAGGTACACGA
TCAGGAAAGCTGGATGCTGTCATGAAAGCTCGGAAGGACATTGTTGCTAGA
GGTACAGTGAAACTGCGAATGGCTCATTAAATCAGTTATGGTTCCTTTGGT
CTCTCCTACTTGGATAACTGTGGTAATTCTAGAGCTAATACATGCCGACGG
ACTTGGATAACTGTGGTAATTCTAGAGCTAATACATGCCGACGGGCGCTGA
TGAGAAACGGCTACCACATCCAAGGAAGGCAGCAGGCGCGCAAATTACCCA
GACTTGGGCAATGTGACTGCTGACAAAGATGGTGTGGCCGATGTGTCTATT
CATGAACAAGTTTGTGGAGGATACAAAGAAGGGAGTGCACCAGAAGGAGGG
GACAGGAGTCTGAGAAATAGTTTATAAGATCAAGAGCTGACCTTGATTTCT
ACGCCATTGAAAAGGACTCTGTTTGAAGAAGGAAGAAACTAGTGAGAGTCT
ATTCTCGGCCTTTTGGCTGAGATCAAGTGTAGTATCTGTTCTTATCACTTC
CAAGACGGAGGAGATCTCTGAAGTGAAGATGGATGCAGAATTCCGACATGA
CTGCCGACCGAGGACTGACCACTCGACCAGGTATCAGAACCGCTTGACTTG
TAATTGGCTCAGAACCTGACGGGGCAAGACGGAAGAGGTTAACAGTTCTCA
AACGTGCGCAAGCGGAACGACTCCGAAGAGGAAGAGCGGGAACGCGATGAG
GGAGATGGGGACCGCCCTGGACATCAAGATTAAAAGAGCGAATAAAGTTTA
TCTGAATCTGAAGAGCAAGATAGAGAAGATGGGAAATGTCATAAAATGGAA
GTAGGGACTGGAAACTTTAGGAAGAAAGATAATTGAGGGGCGTGTCTGGGG
AGAGGGGCGTCTTGCGCCCACACTCACTTGGCAAGTTTCTGCAGCACCTGC
GCAGGAGAGCAACCAGTAGAACAGAAAGGTCTGGAAGCAGCATTCTTGGCA
GCTCTGCAGCCTGCACAGCATCGGCAAGATCGGCGGCGCGCAGAACCGCTC
TGAGACTGAGGACCTGGTGCTGCGCAAGAACGAGAAGAGCGTGGTGCTGTG
GAGCTGAATGAACCTCTCTCCAATGAAGATCGAAATCTCCTCTCTGTGGCC
AGAAGAACGTGAAAGTGAACCTGAAAAGAAAGGAAGAAATAAAAAAAATCA
TCGGACATCGGAGAAGGTGAAGAACAAGATCTTGGAGCTCCTCTACAGCTG
CGGGGCACTGCCCTGAGCTCTGGGTAAGGACGAGAAGAGCCAAGGTCCGCC
CAGCGTTGCTGTAACCGACAAAGACACCTTCGAATTAAGCACATTCCTCGA
CAGGAGGAGATCGACGTGTGGACCGAGGAGCGGAAGGGCACCCTCAACCGC
TAAACTAAAAACGTCCTTATGCCTTAAACTTATGAGTAAGGAAAATAACGA
TGTCGGGGGCCTCCAAGAAACGGGTAACTTTCCCCCTTCCTTCCCTAATGA
AGGGGACGTGAACATGGATGACCCTAAGAAGGAAGGCAAGTCCTTGCTGCT
GGGGTGCAGAACATGAACCACACAAAAGATCCACCCTGAAAACCAGCTGAG
CCAGCCTCTAAGGTGATAGCTCTGAAAGGTAAACCCGATGGGATTGTTAGA
AAAATGGTGCAGCTGGACTCTATTGAAGATTTGGAAGTGACTTGTACCTGG
GACCATGGGCTGCATCCGCGTTGACAAGATCACAGAGTACCTGTGCGAGCC
TCGGCTGACCTCAAGAGAGCTCAGAAAGGTGAGCTGGGGGAGTGACTTGGC
CCTGGGAACATTCAGAAAGGACATGAAGACGCAGGAAGAGAAGCAGAAACA
AAATTGCAACAATACAGAGAAGATTAGCATGGCCCCTGCGCAAGGATGACA
ATACTAAAATTGCAACAATACAGAGAAGATTAGCATGGCCCCTGCGCAAGG
CATGTTGCTGGCTTTTATAAACTCTAAGCGAAGGAGGAGCACTGCCTCAGC
CAAAGGGGACTCGGAGCACAAGCGCAAGAAAGTGGAGGCGCAGCTGCAGGA
GGAGACCGCACTGCCCGGGGCCTTCAAGACGCGGAAGGGCATGTTCCGCAC
GCAGACTGGACAGGAGCCACATACCAAGATAAGAGGTACACAAGTAAGTGT
GGGGAACAAGTACCGCCTGGGACGGAAGATCGGGAGCGGGTCCTTCGGAGA
TGATTCAGGACTTTAGGGGTCAGTAAAGACCGAGGAGCCTTTATTGTAATA
AGGGGCTGGACTCAGGGCGGTTTGAAAGATCGGCGCGCACCGCAGGAGCAA
GCAGGAGAAGCCGGACCTGGCTGAGAGCCCAAAGGAGTCAAGGTCGAAGTT
CTCACTGATGAACGATGACTTCGAGAAGATCAAGAACTGGCAGAAGGAAGC
TGACTGGGGGCAGAGCTCTGGGTGGAAGAGGGAAGAGATCCTAATGGAGGC
CCCGGCCCCACCCCTGGACGTGCTGAAGATTGGGGAGCACATGCAGACCAA
TGCTGAGAGTTTGAATGTGGAGTGTAAGAGAAGGAAGAGTTAATGATGACA
ACCATCTGTATCAAAGTCTGGACGGAAGATTAAAGGAAGGGGCACAATTGT
CTCAGCAGGCAAGAGAGAACATGAAAAGAAAGGAAGAGTAAGTACTGCCAG
GGAGGTAGAAGGCTATGGCAGCAAGAAGATCGATGCTGAGCGGCAGGCTGC
CGTAAAGACCACGGGGATCGTGGAGACACACTTCACCTTCAAGGACCTACA
TGTCTTTTCCACTAGGACTTGGAAGAACAAAGTCGGTTGATAGCTGCTTCC
CTTCTCAGCCTTTTGGCTAAGATCAAGTGTAGTATCTGTTCTTATCAGTTG
GTAAATCGCCTGCTGGGCCATACCCATATTTGCAGCAGGTCTCCAAGGTCA
AATGTCTACTCTCTTGGAGGGCTGGAAGGTCGGAAGGCATCTGGCTCGCTC
GAGACTGTTCAGGAAAGAAAACAGAAGGATCGAAAGGCACTCCATGAGCTA
GTTGCTGTAGGGGAACTGACCGATGAAGATGTGAAGATGATCACTAGCCTC
CTGCAGCCACCACAGTACTTCTGGGAAGAGGAGGAAGAGCTGAATGACTCA
CTTTGCCAAGAGGGACAAGAAGAAGAAGAAGGAGCGGAGCAACCGGGCGGC
CAGAGGTGGTAGGACTTGTGCTCCAAAGATCGGGAAATTTTCATAGCTGGA
ATACTAAAATTGGAACGATACAGAGAAGATTAGCATGGCCCCTGCGCAAGG
AAATTGGAACGATACAGAGAAGATTAGCATGGCCCCTGCGCAAGGATGACA
TGACGTGATGGCTGCCTACTTTGGCAAGATCAGCGAGGAAAACATCAAGAA
ACCATTGGCAAAGACCTGGACTTTGAAAAAGCCAAGGTAGAGGTCCTTGCA
CGGAGTACACCGATATCATTGGGCGAGCACACGCCATGGCGGAGAGAGGAG
CTGTTGGCGGTCGCGGTCTGTAGTGAAGGTCATAGGGCGCCAGGGGAGATG
GGGACTGACCTGAAATGAAGAGAATACTCATTGCTGATCACTTGATTATTT
AAATTGGAACGATACAGAGAAGATTAGCATGGCCCCTGCGCAAGGATGACA
TCTTACCAGAGGCTGTGGCCCTGAGAAAGATCACGTCTACCTGCAGCTGCA
AGGCTGGTAGCTGACTGTGTGAAGAAAGTAAAGGAAGAGAGGCCTCTTTTT
GTACATCCGTGTGGTTGACAAGGTCAGTGGAAGCTTCATGACGGGGCACCC
AAAGAATGGTTAACAAATTTTATGGAAGACCGGAGACAGCGTAGGCTACAT
TCTGAAGATGAAAAAAGTGACAATGAAGATAAGGAAGAGACGGAATTGGGC
TACATAGGACTGTTTTTGGACGTGGAAGATAGAGCAACATAGCAAGAATGG
GAGTTTTCGTCAGCGGATTTCAACCAAGAATGAAGAGGTATTTTCTTTGGC
GGAATTGACACAGAACCCCCTGAAGAAGATCTGGATGCCATACAGCAATGG
TCACTTCTTCCTAGGGTCTTCCCGGAAGCCCTGGACCCCAAGGCCCCGTTG
AGCCATGATGTACTCTGGGGAGCTTAAGTTTGAGAAGAGAACGTCCTCAGC
CATTGCCCGGACAGACCTGAAGAAGAATCGGGACTACCCACTAGCCTCCAA
CATCATTGCCCGGACAGACCTGAAGAAGAATCGGGACTACCCACTAGCCTC
TGTACACCTGAATTCCAGGCCAATGAAGTTCGGAAAGTGAAGGTCAGAAGG
CTGTAGCCTGGAATCCATATATATAAAGTGAAGGAGGGCAGACCACACGCC
CCTGCCGGACGGCAGGACCTTGGTTAAGATGGGAAAACAGTAGGGTTTGGG
CGAGGCGGAGCTGCTGAACCTGAGGAAGATCAGCTCCGACTTGGACGGGCA
GTTCAGTGTTCTAAGTAGAACTGCTAAGATCTGGAAGTACCACCTGGACTC
GGCTTTGACAGATTGATAACTTTGTAAGATGGGAGACATCTGAAATATTCA
TATTGAGACAAAGAAGAACTACTATAAGAGGATAGAGCCCGCAGATGCTCA
TGGTCAGAGGAAGTGTGAGGGTCTGAAGATTGGGGACACGGTAAGTCTCAC
GGAGGCTGAGCGCCTGGTGGCTGGCAAGCTCAAGAAAGACACGTACATTGA
ACAAGTGATAGATTCTCTGACTGTGAAGATCATCCTGCCTGAAGGAGCCAA
GGGCACGGTCAACGGGAGGCTTCTCAAGGTAGGTATGGTTGGGGATGTGGG
ACTAATCGGGAGTATAAATCTGTAAAAGAAAGAGGAGTACACATTGTTTCC
GGAAAACTCTGTAGGCTGATTAATGAAGATGTGAATGAGCAGGTTATGCAG
TAATCCACTGTAGGTATGGACAGGGAAGAAAGGAAGACCATCAATCAGGGT
CCTCGGGGACCAGGACTTCTTCACCATGATCGGCATGGAGCACCCCAAGCT
GTACGTCAAGAATGAGGACCTGGAGAAGATCGGCATGGGTCGGCCTGGTAG
TCTTACCAGAGGCTGTGGCCCTGAGAAAGATCACGTCTACCTGCAGCTGCA
AGAAGATTAGCATGGCCCCTGCGCAAGGATGACACGCAAATTCGTGAAGCG
AAATACGAACGATACAGAGAAGATTAGCATGGCCCCTGCGCAAGGATGACA
GAAAGAGGTGATCGAGGGCTACCGCAAGGTATGTCTCCGCCACCCTGGTGT
GGTGTCTGAGATGGAGATGATGAAGATGATCGGGAAACACAAAAACATCAT
AAAAGAGGTCCAGGAGATGAGGAACAAGGTGCGTCCTGCGTCGGCACTCAG
CTGCAGATTGGACAGCCCCAGGATGAAGATGAGGAAGCCACAGGTATTCTT
AGGGCTCGTTGGAGTTCCTGGCTGCAAGGCGGGAGAGCAGACATCTCTTTT
CTGAAGAATGATGTGTCGGAAGAAAAAGACCAGAAGAAACCAGAAAATGAA
GTATGAATCTGAATGCATGAATGAGACAGAGTGGACAATTTATCAAGACTG
CCAGAATACATGATATTTGATCATGAGTTTACGAAGCTGGTAAAAGAACTT
AAAAAAAATTAGGCCATTATGAGACAGGTTAGTTTTACCCTACTGATGATC
ACAGGTTAGTTTTACCCTACTGATGATCTGTTGTTGCCATGGTAATCCTGC
ATACTAAAATTGGAATGATACAGAGAAGATTAGCATGGCCCCTGCGCAAGG
AAATTGGAATGATACAGAGAAGATTAGCATGGCCCCTGCGCAAGGAGGACA
CAGTTAGAATCTGTGGCTGTGAATGACATTAGAAGAGATGTTCGTAAAAAA
CGTGAGAACACGCTGTGTGGCTGAAAAGTGAAGGCAAGAGCTGATTTGGCC
CTGAACTTGCAAATAAATTGTATGAAAGATGGAAGAAATATAAAAATGGTG
TCATGTTATGGACTCCGTGGCTCGGAAGTCGGAAGAGCACTGGACCTGTGT
GAAGAGGAGAGGAGGATAGCAGCAGAAGAGAAGAAGAAGCAGGATGAACTG
CACTGCCCCGGTGCTGGAGGGCTTGAAGGTAATGAGGCAGGTTCTGGGGCC
GCGGGACCTGAACACCTACACAGAGAAGATGAGGGAAGCGCTGAGGCACTT
AGGAACTGAGATCTCTGTTGTTAGGAAGATCGATGGAAGAGCAGCTTTTGG
CCTGAGTGACCCGGAAACCAGAGTCAAGATCCAAGGTGACTTCCGCCCCCA
ACCAAACAAGTAGAATTGACTGCACAAGATGTGAAAGATGCCCACTGGTTT
TACTCTGAAAATAAATTCTCAAATAAAGATAGATGCACACCTGAACAAAGT
TCCTTGGAATGAACATAAACCAGTAAAGATCGGACGTGATGGACAGGTTTG
AGTGTATGAATCAAAGTCTGAAAGAAAGATGAAGAGCCACCAGACTTCTAG
TGAACCTGAGCCAGAATCTGAAACAAAGACTGAAGAGCTGAAACCACAAGT
CTTCTTGGCCTTTTGGCTAAGATCAAGTGTAGTATCTGTTCTTATCAGAGT
GAGAAGATAACATGGCCCCCACGCAAGGATGACACGCAAATTCGTGAAGCG
AGGGGTTTTGGCTTTGTGCTATTTAAAGAATCGGAGAGTGTAGATAAGGTA
AGAAGATTAGCATGGCCCCTGCGCAAGGATGACACGCAAATTCGTGAAGCG
AAATTGGAACGATACAGAGAAGATTAGCATGGCCCCTGCGCAAGGATGACA
ATACTAAAATTGGAACGATACAGAGAAGATTAGCATGGCCCCTGCGCAAGG
AAATTGGAATGCTACAGAGAAGATTAGCATGGCCCCTGCGCAAGGATGGCA
ATACTAAAATTGGAATGCTACAGAGAAGATTAGCATGGCCCCTGCGCAAGG
AGATGCCGACAGCTAGTGACAGATGAAGATGGAAGAACATACCTTTGACAA
CGGAAGGCTATGAAAGGCTTGGGTAAATTTAGCTTCCTCTTTCTAAAGCAA
AATTCTGGAGCTAGATGAAATCTGAAAGATCAGAGCCAAACATTCTCATTT
CTTCTTGGCCTTTTGGCTAAGATCAAGTGTAGTATCTGTTCTTATCAGTTT
GCTTTTCAACAGACTGTAGCTCACTAAGATCGGAAAGTATATATTTTACTG
GAACTGGCTGTGAGCTGTGGAGCCCAGGGCCGGAGGAGCAGTAAGGGTGGC
AGCCTACTCCAAAGACTGCAGCTTGAAGATAAAAGAGAGCACTGCGTCCTT
AAGCATGATGGATGTTGATCATCAGATTGCCAAGCTGATGGTGGAACTGTC
TCGTGTTGCTATTGAACACCTGGACAAGATCAGCGATAGCGTCCTTGTTGA
GCTGTGGAGCTGCTGTCTCTCAACAAAGGAAGGAAGGGCACTCTCAGGGAA
GTCTCACTGGCAACAGCTCATGCTCAAGATGGAAGATCGCCTCAAGCTCGT
CGGGCACGTGAAGAAGCTGGCGCACAAGCACAAGAAGAGCCGCGAGGTCCG
ATGGATATCATGGACTACTGCAAAAAAGAATGGAGAGGAAATACACAGAAA
GGAGGCCCCGAAGGCGGAGCCCGAGAAGACGGAGGGCGCGGCAGAGGCCAA
ATACTAAAATTGGAAGGACACAGAGAAGATTAGCATGGCCCCTGCGCAAGG
GGATCCAGGCTGTACATTGAATAAAAAGATTCGAAATGCACAGTTAGCACA
ACTAAACATGAAGAGCTTGAAAGCGAAGTTCAGGAAGAGTGACGTGAGTAT
ATATACTGAAACTGGAAATACAGAGAAGATTAGCATGGCCCCTGCGCAGGA
GAAGTTGGAAGTGTGACTAAGCTCGAAGAAAGGAAGAGAGGGACAAAGAAA
TCAGGAAGAGATTTGAAACCACATGAAGATCAACAAGATATAAATAAAGAT
ATATATGATAGGAAACTCTGTACAGAAGATCAGTGAACCTGAAGCTGAGAT
CAGTATGGAAAACTCAGAGAGGATAAAGATCATACGACAAAACCTACAGAT
AGGACGGTGGCTCAGCAGCATGATGAAGATGGAATTGAAGAGGAAGATGAT
CACACACACTAAAATTGGAATGATTAGCATGGCCCCTGCGCAAGGATGACA
TGAATGGTGGGGCTGTAAGACCAGAAAGACAGGTTGAGCACTGCTGTGGAG
GCGAAGGCAGGCTCTTCCTCTACCTACTGGCGTCTTAAGTCCTGGAAGATC
GTGTTACAACTCGGAGTGAACAATGAAGATTCAAAGGTAAGAAATGGTATC
ACGGCCCCGATGACTGAACTACAGCAAGATGTGGAAGACACAAAGCCTGCG
AAAATCATATAAATAATGAACTAAAAAGAAAGGAAGAGCAGTTGTCCAGTT
AAAAGCAGTTGTGGATTCTGATAAGAAGAAAGGTGAGCTGATGGAGAATGA
GATCTGGCTGGCTCAGAGCGCTGCAAAGATCAGAAGAGTGGTGAACGGTTG
GTGGACAAGATCGAGGAACTTGATCAAGAAAACGAAGCAGCGTTGGAAAAT
GACAAGATCGAGGAACTTGATCAAGAAAACGAAGCAGCGTTGGAAAATGGA
ATCGAGGAACTTGATCAAGAAAACGAAGCAGCGTTGGAAAATGGAATTAAA
CAAAGATAAGATAGAAGAACTTAAAAAGAACAGAGAAGAGCAAGTCCAGAA
CACCTACCAGGTGCTGAGTAATCTCAAGATTGGAAGCACAGCTGTGCTCTA
CTCAGAGGATTTATCAATTATGCAAAAGTTCGGAAGATGCCAGAAACTTTC
GACCTGGATTCTGAGAACTGGATTGAAGTGAAGAAGAGGCCTCGGCCATCC
AGTTGCTGATCAGTTGGATTTGCAGAGGATTGGAAGGCAGCACCAGGCAGG
CGCTGTGGTCATGGAGGAACTGCTAAAGATTGTGAAGAGCTTGGTAAGGAA
GCCATTGCTTTGGAACAATACAGAGAAGATTAGCATGGCCCCTGCGCAAGG
GACTTTAGAAAACAGCTGGAAGATGAAGAAGGAAGGTAATCTATGATTAGA
TTCCTCTAGATTTTCTAACTTGTGCACACGTCCAGAGCATGTTCATAGTAT
GAAGAGGTAGAAGACTCAAAACCAGATACCACTGCTCCTCCTTCATCTCCC
CCTTCACGTGAAATTGAGGACCCAGAAGACCGGAAGCCCGAGGATTGGGAT
GGAAGCCCGAGGATTGGGATGAAAGACCAAAAATCCCAGATCCAGAAGCTG
TTGGAGCTGTGGTCCATGACCTCTGACATTTTTTTTGACAACTTTATCATT
CAACCGGATGTGAAGGAAGAGGAAGAAGAGAAGGAAGAGGAAAAGGACAAG
AGGATGAAATTTTGAACAGATCACCAAGAAACAGAAAGCCACGAAGAGAGT
ACATGTGAGCTGTTTTTGGAAAACGAAGATGGAGAGAGCACTTCCCCGTAA
CTTTAAAAATGACATCAGTTTCTGGAAGAAGAAGAAGAGCATGATCGGCAT
GTTCGAGCACTACTACCAGGAGCTCAAGATCGTGCCCGAGGGCGAGTGGGG
CCATGTGGACGAGTCGGTGGGGAGCAAGACGAGAAGGGCCTTCCTGTACCT
CCGGACAGGATCCGTGGTCCGGCAGAAGGTCGAGGAGGAGCAGATGCTGGA
AGAGCCAGATGAGACTGAAGACATCAAGAAATAAAGGAGGGCATGCAAGTG
CGGCAGAAGAATACAATGAGACGAGAAGTAACGGTGGAGCTAAGTAGCCAA
TAAACAAAGTTGGAATAATACAGAGAAGATTAGCATGGCCCCTGCGAGAGG
ACGAAGGGAACGTCATCGTTTGGAAAGCGTCGCAATAAGACGCACACGTTG
AACTTTGCTGCATTAACTAATTTGCAAGATCGAGCACCTAGCAAGTAAGAT
TGGACCATGATGAGATGGTCCGATAATGTGTTGTTGCCATGGTAATCCTGC
GTCCTATACCTCTTGGAAACGAAAGAGGGCCCAACCTACAACTAAGAAGGG
CCTCTGTGCTTCACAGACACTGAAGAGCAGCAGCCGGGGAAGGAGGGACCA
AGGGACTTGTATGAATGGCTCCACGAGGGTTCAGCTGTCTCTTACTTTCAA
ATAGATATAGTACCGCAAGGGAAAGATGAAAAATTATAACCAAGCATAATA
CAATATTGTCTCTATTACATTGCAGAACTGTTGTAATTGGGTCTCTAGCTC
AAGAATTGGGAGGAAATTATTCCAGAAGATCAAAGAAGACGATTAGAAGAA
AAATTGGAACGATACAGGGAAGATTAGCATGGCCCCTGCGCAAGGATGACA
ACTTGTCTTATCTCTTCTTTTTCAGAATTGCTGTGTGATGCGTTACACTAC
AAAGCTACCGTGAATTTACTGGGTGAAGAAAAGAAGAGCACCTAAACCAGA
AGGACGAGAAGGAATCTGTCATGTGAAGATCTGGGAAGCAGGTGTACTAAG
GCAGAGATCAAGGTGGAACCTGCAGAACCAGAGCCAGTCATTTCAGGAGCC
TGCCGACAGGAACGTGGAGATCTGGAAGATCAAGAAGCTCATTAAGAGCTT
ATATGCTGAAGAAGACCGGCGAAAGAAGGTGATTACTTCTTGTCTTCTGAA
TCAGATTGGAGCATTTGTGTTGATGAAGATGAAAGAGACTGCAGGTGAGTG
GTACTGGATGAGCTCAAACAAAAGGAAGACCGAGAAAAGGAGCAACTCAGC
GTTGCTGAGGCTCTGACCCAGTGAGATTACAGAGGAAGTTATCCTCTGCCT
GGATGTTGTAGGCCTGTTTTACAGAAAGAATGGAAGGCACTTTTTCTTCTT
TGAAGATGGGTTCTTGAACTCTTGGAAGCCTGGATGAGCCACCTAATCTGC
CGGAGGGAAATATAAACTGGTACGGAAGATCGGGTCTGGCTCCTTCGGGGA
TGCGTCTGGGCGGCCAGGCTCACCGAAGATGGAAGGGACAGGCAAGAAGGC
CTTCTAGATATTTTGGCTAAGATCAAGTGTAGTATCTGTTCTTATCAGTTT
CAGATTTTGAGTGTTGAAGGGACTGAGGAAGTGAGGATAAAGAGCATGAGG
GCAGCGGAAGGAAAGCATGAAGCAGAAGATGGAGGAGCACACGCAGAAAAA
CCAGAGTGAACAAGTAGAGAAGAACAAGATCAACAACCGGTGAGAGGGCTG
CACGAAATGCCATGGCTGTGACTTCAAGATCGACGCTGGGGACCGCTTCCT
TGAGGGCCTGGGGAACAGGAGAGCAAAGAAGGGGAGCACTTAGATTCACGA
CATTGGACTCAAGATCAAGGACCAAAAGAAAGTGGAGAGACAGTTCAGCAC
TTGGAAGAAAGAGAACATGCAATTGAAGAATGGAAAGGTAAAGATGGAGCT
CGGCAGATTGTCTCTGGATCTCGAGATAAAACCATCAAGCTATGGAATACC
AGACTCTAGACACTATATGAAGAAAAAGATCAGGAAAGCTCTCCTCTTCTT
TAACTTCGCATTACTTGTAGAAAACAGGATCAAGGAAGAGATGGAGGCTTT
CTCAGAGCTCTCTGTGACTACAAACAAGATCAGGTGTGTACTCATTTAGAA
ATGCTCGGTACATTGAACTACTTACAAGATCTGGAGACTATTACAGGTTCT
CGGCCAAATAAAAGAACTCAATGAGAAGATCACCCGACTGACTTATGAGAT
GAAAGAGCTGCAGCTGCAGAAGCAGAAGGTGGAAGAGGAGCTGAATCGGCT
GACTTTGTGTAGAGATGGTCTGGGAAAGATGGGAGTAATTTGGTTAACATT
CCAGAGACAGATGACAACCTGACAAAAAATAGAAAGAGCACATAAGGAGAT
GCCTTCTGTAGGAATTCTTTTGGGGAAGTGAGGAAGCCAGGTCCACGGTCT
GGCCCCTGCCGAGAAGACTCCCGTGAAGAAGAAGGCCCGCAAGTCTGCAGG
CGCTGGCTATGACGTGGAGAAGAACAACAGCCGCATCAAGCTGGGTCTCAA
CACGTCTGGCCAGTACGGGGATCGAACCCGCGACCTTAGCGTTATTAGCAC
GCCCAAAAAGACTGAGAGCCACCACAAGGCGAAGGGCAAGTAACTATCTGT
GTCCAGGAAGAGGATATATACATATATCTTCGAGCAGGTTCCACCGAGACT
AACCACTTGTTTCCGCCTGGTTTTGATCCAGGGACCTTTCGCGTGTTAGGC
ATTCGAACCCACGCCTCCATTGGAGACCAGAATCCCCACCGCGGAGGAAGC
CATCAGTTGGTAGAGAATACTGATGAGACCTATTGCATTGACAACGAGGCC
AATGGAGGTAGCAATGTGGGCATGGAAGATGGGGAGCGACCCCGAAGGAGG
ATGATCTTGGACCTGGAGCCTGGTGAGGCACCCTCAGGGTTGTTTTGTGTG
CTCTCAGCAACAACACCAGAGCTCTAAGAAAGGAAAGCTTTCAGAACAGTT
AGATCCCAGACTGGTTCTTGAACAGACAGAAGGATGTAAAGGATGGAAAAT
TGGACTGGAAGGGGAAGGGACACACAAGAAGAAGGGCACCCTAGTTCTACC
GACATCGTTGAGGCTTCCAGTCAGAAAGGTCGAAGAGGCTTGGGTCTGACA
GAGGATCAAGAACCTGAGGTGGCTGAAGATGGGGAGAGTTGGCTGTCACGC
TTTGTATTTCCAGGCCTTGGACAAGATTCGCTATGAGAGCCTGACAGACCC
TCCATAGTAATTGGCTGTGCTCTTGAAGATCAGAAGAAAATTAAGAGAAGA
GAAGATGAACTCGTCGACTTCTCAGAAGATCAGGATAACCAGGTAAAACTT
ATGAGAACTTTGAAGGCCGAAGTGGAGAAGGGTTCCATGTGAACAGCAGTT
CAGACCTGACGAAGAGCCTTTTGTGAAGGTATGTTGGAGTGCGTCCCGAGG
GAAACTACCTGGTTAAACACTTTGGAAGAGCGGATGAAGAGCACAGAGGTC
GCCAGCCTGGTTCTTGAACAGACAGAAGGATGTAAAGGATGGAAAATATAG
AAGTGATAAAGAAGATGAGCTGGACAAGGTCAAGAGCGCTACCTTGTCTTC
CCAGGAAGAAACTAAAGAACAATCAAAGATGGAAGACACTCTAGAGCATAC
AGTCGGGCCAGAACAAGGAGGCTGTAAGGACGGAGGAGTCTGTCTGCTCTC
TGCATGGTCTTAATATAGAATCTCTAAGATGGAGAGCACCCTTTCAATGAT
CTTCTTCCGTGTGCCACCTCCATCCACTTCAGCATGAAATAGTTTCAGCCC
ACTTCAGCGGCTCCCTATTAGATCTACTCTGCATCAAGTCCTACGTGGGGT
TGTGCACATGAGCTGGTCCTGATCTAACACATTTTTCTGAGCTCCATCCTA
GTTGTACAACTGAATTGGAACAAAGATGATCGGGAAGGCAGATTTGTTCTT
GAACTCACTTACGAGAAGTTCGTAGAATGGACGAGGCTGGACATGATGGAT
AAATTGGAACAATACAGAGGAGATTAGCATGGCCCCTGCGCAAGGATGACA
TAGAGTACTGACCAGCAAAATGGAGAAGATCAGAGAATGCAGCAGCAGTTT
TTCAAAATGTCCGGACGCGGCAAGCAAGGCGGAAAGGCCCGAGCTAAGGCT
GGACCAGGATGAACCTTTGGAAGTAAAGATAGAGGAAGAGAAATATACCAC
CTACGTGAAACTGAAGGACAACGAGAAGAACCGGAAGCTCTTTGACCTTCT
GTGGACAATGAGCTCTTGGACTATGAAGATGATGAGGTGGAGACAGCAGCT
CAAGGAGTTCGGAGTGTCCCCTGACAAGATCAGTCTCCAGCAAGGCAAGGC
TTTGATCATAGAGCAAAAATTCTGGAATATCGGAAGTGCCTGAAGAGATGG
AGCATTCGGGCAGAGATACCCTGTGAAGATGAACAAGAGCAAGAACATAAC
CCAGGACCGCCCTGTGGACGACGTGAAGATCATTAAGGCATACCCTTCTGG
TAAGATTTACTGTAGTAGATCCAGAAAGATCGGAGGCGTCAAGATCCACTA
ATACTAAAATTGGAACGATACAGAGAAGATTAGCATGGCCCCTGCGCAGGG
ATGCTGGATCAGATGGATCCTGAGCAGGATCGGGAGATCTCAGACCATGTC
TACTGTTTCTGCTTCCAGTTTGAAGAGAAATTTATAAAATCTGCAGAAGAT
TACTGTTTCTGCTTCCAGTTTGAAGAGAAATTTATAAAATCTGCAGAAGAT
ATTAGACTTCGGTTAGAGAACTGTGAAGATCGGCTGATTAGACAGATTCGA
TGGAGAGTTGCTGTAGAAGAAGGAAAAGAGAGGAAGACAACACAACACAGG
ATGTGTGTTGAGAGCTTCTCAGACTATCCACCTTTGGGTAAGGATGACTAC
TGTGGACGACTTTGAATCTTTTGAGAAGATCGAAGACAATCTTATTACATT
TTAGTCAGTTTGGGAAACTGGAACGAGTGAAGAAGTTAAAAGATTATGCGT
AACTTTTACGGATCTGGCTTCTGAGATGGACCGTTATAAGGACAATATTTT
CTTCCTGGCCTGTTAGCTAAGATCAAGTGTAGTATCTGTTCTTATCAGTTT
ACCAGCTCCTCGCGAAGTGAACCTGAAGGGCGGAAAGGCACTATTTCACAA
GAGGACTTGAGTTTTTGCTGAAAGTAAGATGGGAAGCCATTGAGGGAGTGG
TATGTCGGAGCGGAATGTTCTGTTGAAGAATGTGAAGCACCCTTTCCTGGT
GAAGTCAAAGTGGAGCCTGAGAAGAAAGATCCTGAGAAGGAACCTCAGAAA
GAACAATCTAGACTGCAGAGCTTCTAAGTTTGGAGAGGCTGGGAAGTGACA
GCTGCGGCTGCAGGACTATGAGGAGAAGACAAAGAAGGCAGAGAGAGGTCA
GAATTCGACGTGTATCGCTGCCGTCAAGATGGAGGGGCCTTTGTCCGTGTT
TCCATGGTGGACGTCTAAGTTCCTGAAGACGAGAAGTGCAACTGCTCAATC
TTTTTAAATTTATGAACTCGAAATGAAGCGGAAAGCAGATATGCGCGTCAG
TCAGAATTACTGGGAGATGTACTCAAAGATCGGCCCCAGGAAGCAGATGGA
GGTGGACTGCAAGCTCCATTGGCAGAAGAACGGAGACTACTTGTGTGTGAA
GGACACTTCGGACTGCACGGTCATGAACATCGCAGAGCACTACATGGCTTC
CTTCTGGCTGTGCTGCCGGCGGCGCAAGAGCGAGGAGCACCTGGACGCCGA
ATCGGCGAGTACCTGTCGGTGACCTACGATCGGAGGTGCACCGTGGAGCAG
GAGGTTCGGCGGCTGATGGCGGATCAGGATCGGAAGCCTGCGTAACTTTCT
GATCAAGCATTAGCAGAAAGCAGCGAAGAACAGGAAGATGCACTGAATATC
TACACGGGAGAGACACCGTCTGAACAAGATCAGGGCAAGAGGATCATTGAA
GATCTTGAAGGAAACTGAATTCAAAAAGATCAAAGTGCTGGGCTCCGGTGC
TTGTCTAGGCCTGTAGCTGGGAAGGAAGAGACGAAGACACAGGGAGAACAC
GCCCAGTGCTCTGAATGTCAAACTGAAGAAATTCAGTGAAATGCGGGTAAA
GAAATGCGGGTAAACGGCGGGAGTAACTATGACTCTCTTAAGGTAGCTAAA
ACTACCTACTATCCAGCAAAACCACAGCCAAGGGAACGGGCTTGGTGGAAT
GAAGAGTCGGGCATGGGTGCTGGAGAAGAAGGAGCGGCACAGGCGCCAGGG
GTCTACGTCCAGCACCTGCTAAAGCAAGACCGAGAGCACCTGTGGAAGTTG
CTTCGCCCCGGACGAGCTGACGGTCAAGACCAAGGATGGCGTGGTGGAGAT
AGTGTATATTAAAGTTGCTGCAGTTAAAAAGCCCGTAGTTGGATCTCGGGA
AGTCATTCTGCACTGACTCTGAAGCAAGATGACGGAAGATTCTACTGTTTG
GAATGACTTAAGGAACATGGTTATGAAGCTGGAAGAGCAGATCAGGTGGTA
GATGTTGTTTCTGTGATTGATGAACAAGATGGAAAGCCCTACTATGCTCAA
TCGCTGGCTGAGCACACATGATCCCAATATCACATGGAGCACTCGATCTAT
ATCGTAATAGTGAAGGTGGAAGAGGAAGATGAGGAAGACCACATGTGGGGG
TAAATTGTTTTCTGTCATCCGATCTAGCATGTCTACAGGAAACTTGGACTG
CACGGGCTCCTGGGACTCCTTCCTCAAGATCTGGAACTAATGGCCCCACCC
CGAGTACGATCGAAGGCGCAGGGACAAGTTCAGAAGAGAGCGCAGCGACTA
CGTCGCGCAGGCGCTGCAGAAAGTGAAGATCGAGGTGAACGAGAGTGGCAC
TCACTGTGGATTAAAGCTCGTTGGCAATTTCGGAAGTTCACGTTCTTGAGA
AATTAACTTGTAGGACTTTGACTGTAAGATGTGAAACCACGTTTCTTGCAT
GTGTTCTTCGAAGAGCCTTGAACATAAAACACAGACACCTCCTGTGGAGGA
ACTGGAGAGCTTGAGCTCACACTCAAAGATCAGAGGACCTACAGAGAGGGC
ATGTGGACTCTGATCATGTAGACATAATATCAGATGGCACCAAGAAAGACT
GCGTCGCAGAGAACTTAGAAGGCAAAAGAGGGAGGAGATGCGACTCGAAGC
GGATGTGGTGAAACTGAATTATTTGAAGTAGGAAGACCCGAAGTTCTTCGC
TCCCAGCGTGGGGCTCATCGATTGCACTCCGGATGTGCTGACCCCTGTGAT
CCCTGTCTTTTACTGTAAGTTACTTAAGATCATTTTTGGAAGCAGGCGTGG
GGCTGTGGCACCTGGGGACAAGCCCAAGATTCAGGAAGTCAAGGAGCAGCG
TGAAAGATGAAGATAAGAACTCTATAAGATTGGAGGAAGATTAAGAAGAAA
GTTAATAGAGAGTAGATGTTCAAGAAAGAGTGGTGGAGCACCCTGGCTTTT
GGAAAGGAAGCTGAAAAAGGAACGGAAGAAAGAGGAGAGGCAGCGTCTGCG
CAGGCAGACTCTTACTCTGGTTACTAAGATCATCTGTGCATGACGGGGAGG
AGGACTAAAGTGGGCTCTAAGATCTAAGATGGCCCGGCGCGGTGGCTCCCG
GGCGGCCATCGTCATCCTGCTGCTGAAGATCTGGAAGACGCGCTCCTGCGC
AGACTGAGATTTCCTCTGAGATAAAAAGAAAGAAGGGCAGACAACAAAGGA
CAGCCTGTGGAACATCCTGAGGAACAACATCGGGAAGGACCTGTCCAAGGT
GTTCGTTGTGCCAGCGACTAAAAAGAGGTGAGAGCGGGTCGCGGAGGCCGC
TCGGGCTGAAGCGACTGAGTCCGCGATGGAGGTAACGGGTTTGAAATCAAT
CTCTCATCTCGCTCGGCTGCGGGAAATCGGGCTGAAGCGACTGAGTCCGCG
TCCGGAGCAAATGGGATTCTAAAGTATGTATTTCTCACCTGTGGATATTTT
GACTGTGAGGAGTGTCAGAAAGCGAAAGACCGGATGGAGAGGATTACCAGG
GGCAGGAACTTGAAGAGAAAATCAGAAGAAAGGAAGAGGAAGAGGCCAAGA
CCTTCAAAAGGGCTGAGAAACACTCAAGGAGGAAGAGCTGAAAGCGTCCTT
CTCTGTCAAGGGCAGTAACCTGTTCAAGTTGGAAGTGCGTCTTTTGGATGC
GCAGAAGTGTGAAGAGATCCTCCACAAGATCGTGAAGTACCGCTTCAGCTG
AGAACAACGGAAAGAATATTTGAAAAAGAAACGGGAGGAGCTGAAAAAGAA
AGAAGATTAGCATGGCCCCTGCGCAAGGATGACACGCAAATTCGTGAAGCA
AAATTAGAACGATACAGAGAAGATTAGCATGGCCCCTGCGCAAGGATGACA
GTACTAAAATTAGAACGATACAGAGAAGATTAGCATGGCCCCTGCGCAAGG
CCTTAACAACATGGAACTCATTAGAAAGATCTATAGCACTCTGGCTGGCAC
ATACTAAAATTGGAAAGATACAGAGAAGATTAGCATGGCCCCTGCGTAAGG
GCTGGCTCTCTACGTCAAGGAGAACAAGGTGGGTGCGTGGGCGAGGGGGGT
GAGGGAGGCTGTGGCTTCTGCAACCAGGACCGGAGGACACTCCCGGGGGGG
AGAAGATTAGCATGGCCCCTGCGCAAGGATGACACGCAAATTCGTGAAGCG
AAATTGGAACGATACAGAGAAGATTAGCATGGCCCCTGCGCAAGGATGACA
ATACTAAAATTGGAACGATACAGAGAAGATTAGCATGGCCCCTGCGCAAGG
TGTGCTGGTAAAGGAATATACTGGGAAGATTGGAAGGCACAGACTGGGAAC
AGTTCTAGTTATCCTGGCTCAGGATAAAAATAATCCCACCACTGGTATCCT
AGCATGTGGATGTGAACATCTTTGAAAGGTTGAAAGGCGCCATTAATATTC
ACGGATGGAGTTCGAGTGAATTTGAAAGTTACGAAGAGCAGAGTGACTCGG
AAGCAGATTTGTAAGAGCTGGAAAGAAGACTCGGAATGGCAGGCATCTCGT
ATGGAGGTGGACATACCTGCTGTGAAAGGTACTCTGTCGGTTAACTTCTCA
CTGTGCCGACTGTGGGCTGAACCTGAAGATGCGCGGGCACTTCTGGGTGGG
CAGCGGCCGGCTCTACCTAGAGAACAAGATCCACACACTGGAGCTGAAGCT
TGTCCGCGTGGGCCATATGGAGCTGAAGGAAGGCAAGAAGCACACCTGTGG
CTGATTGGAAAGAATGTCTATGCCAAAGATTGGATGGTGATGAATATGACT
GCCCAGAAGGCTGTAGGAAAGGACAACTTCACCCTGATTCCGGAGGGCACC
CAGTAGCACCTGCCATCGTGACTGGAAGATCCGGCAAGAGCACAAGGCCAG
ATAGAGAAAGAAACTGCAAAGGATGAAGAGGAAGAGCCTCCCAGCATGACT
TCCTAACTCCTGCAGAGCTCATTGAAAGATTGGAGCAGGTAAGCATCCCAG
AGTTCGACAAGATGAATGAAAGTACAAGATCGGTATTGCATGAAGTCATGG
TTAGCTGTGTTTGGAACTGCTACCGATACATCAATGGTAGGAACTCCTCTG
AAGTACGTTTTGCCTTCTGAAATCTAAATGTTCACGTTTCTTTTTCCAAGG
GCTGAGTCTTGAGACTGAAAGATTTAGCCATAATGTAAACTGCCTCAAATT
TGACTGAGGAATGAGTTCAGATTAAAAGAGACGAAGGGACACGCTCCAACT
TGTTGAAAGTGGACTGGAAGTGGCAAAGATGGAAAGACAGACCAATCAGGA
CATGCATGTAGCCATGACTCAGATCAAGATACGGAAGAGCCCAGCACTCCA
TCCCAGCACGAGGCTCATCCATTGCACTCCGGATGTGCTGACCCCTGCAAT
GCCCTGCCTGAAACAGACCTGCATGAAGTTCTACGCACGCGTCTGCAGAAG
TATGTGGCTGTGGCACGAGGAAGCAAAGATCACAACATTCGTGCCCAAGAA
CCTACCTACTATCCAGCGAAACCACAGCCAAGGGAACGGGCTTGGCGGAAT
ATTAGTGACGCGCATGAATGGATGAACGAGATTCCCACTGTCCCTACCTAC
ACTATGACTCTCTTAAGGTAGCCAAATGCCTCGTCATCTAATTAGTGACGC
GAAGCACAGGTAAATGGTGGGAGTAACTATGACTCTCTTAAGGTAGCCAAA
AACATGCTGAGGATTGTAGAGCCATATATTGCATGGGGGTAAGTCTCTTTT
TGCTTGTGGGCTCTGCTGTAAGGGAATGCCTTTCCTCAGGTCTTTGGAGTG
TCAAACAAGAAGCAAATCACCTGCAAGGATCGGATGGGCAGCAGTCTGTCA
TCAGGGGACTCACTGGAGACAAAGGAAGATCAGAAGATGTCACCAAAGGCT
GATGAAGATGCATCAGGGGGCGATCAAGATCAGGAAGAAAGAAGATGGAAC
AAAAGAGCAATTTAACCAGAATTGGAAGGTCAAGGAGGGCCGCCTGGAGGA
CGACCGCAACACCAACATGACCGCCAAGAAGGAGAGCTACTCGGTGAGCGG
CCAGTCCATCGAAGAATTCCGGGCCAAGATCGAGCGGGCACGGAGTGACGA
TCTGGGCTGTGCCGTGGCCCACCGCAAGATCGGAGAGCGCCTGGCCGAGAT
GGAATATCATCGGTCTGTGGCCGGAAAGATCCAGAAGCTCTCCAAAGCAGT
ATTGGAAGGTAAGAACAAAGATCAAAGGAAAGAAAGAGACACTTTTACCCA
TTGGCAAGAGTGGTATTTGATCAGGATGGATATTATTACCCAGACAGCCTC
TATCATGGCCATGAAGGACCGCATGAAGATCCGAGAGCGAAATAAGCCAGA
TAAAGGAGCTAGAAGAATGGTATGCAAGACAGGACGAGCAGCTACAGAAAA
AGAAGCGGTTTGGGTCTCTGAAGGAAAGGTATGTGGCATAGATATGCTGCT
AGTGAGCCCAGGACTGAGTGAACTCAAGATGGAAAGATGCATGTGTTACTT
TAGACATATGGAGAGCTTTAAAGGCAAGCTGGAAGGCACATTGTATCAATT
CACAGTCGGAATTGCTTTCAACGCCAAGATCGGAGGTATGGGAAACCAACT
TGTGTTTATGGACTAGAACTTAATAAAGATGAAAGAGTTTCTGCGCTTGAA
GTACGTGTCGGATGACGGTGAGCTCAAGATCGACGAGTTTCCCATCAGGAG
CATCGGAACGGGAAACTACTCCTTTAAGATTTGGAAAGCCAGGATCCTTCT
AAGTTAGGCCTTTTGGCTAAGATCAAGTGTAGTATCTGTTCTTATCAGTTT
GAATTTGGACTTGATGAAGAAGATGAAGATGAGGATGAGGATGAAGGTGGG
ATCTATCTGTTTGAACTCTCCGGTAAGGACTGCATCTGGTAATCTGAAGTT
ATACCAGCAATGTGTGCACAGAACAAAGACCAGGAGAGGACACAGTGAGAA
GCAAGCGGCTGTGGACTCCAAACAGAAGATCATTGATGCCCAGGTGGGGGC
CTTGGCAGATCAGTTGGCAGGCAGGAAGATAGGAGGACACAGAGCAGGAGG
CTTCTTGGCCTTTTGGCCAAGATCAAGTGTAGTATCTGTTCTTATCAGTTT
TGATGATTGTCAGCATCTAGTGTGAAAGATGGGAAGAGCCTACATCAATTC
GACTTTAAGGACCCGCCGACTGCTAAATACCGGGCTGCACACGTCTTCTTC
GGACACCATCAACGGGCGCTTCCAGAAGATCAAGAGCATGGCGGCCTCCCG
GAGTTCTGTACTGGAATTGAGTGTAAAGATGGGAAGAGAACTGGGCTGACT
GGAGCGCCTCTACCTGAACCGCAACAAGATCGAGAAGATCCCCACCCAGCT
TGGGGACTGTCTGGAAGAAGAAAAAAAGACCGGAGGAACCCTCCCCTGGCT
CGTTTGGGGCAAATTACCAAGGGCAAGGATGGGAAAAGCAAGTACTCGACT
CTGAATGGAAAGCCAGTAGGACACGAAGGTGGTAAGTGCGCACGTGTGTGT
GATGGTGATGACATTTTAAACCACCAAGATCGCTGATGCACCAACACCCTT
ATTTTTAATTCTAGGGTCTTCCCGGACCTCCAGGAACCATGGGTCCCACTG
CCCTGGAGAAGACGGAGATAAGGTAAGGCAAATCCAGAGTGACCCATGGCT
TCCACAGTCTGTTGCCAAGGACTCTAAGATCAATGCACGTCACTTTCCTTT
AGGCGCGATGTCGGTGCCGCTGCTCAAGATCGGGGTCGTGCTGAGCACCAT
ATGCAGAAGCAAGGCTGCGACTGTGAGTGTCTGGGCGGCGGGCGCATCTCC
ATCGTAACGGACAGATACGGGGCAGACAGATTTTAGAATAGACTCGTAAAG
AGACTGTTAAACTGTGGAAGGCTGGAAGATGTGAGAGGACTTTTTCAGGTA
AACTATTATAAACGGAAACCTGGCAAAGATCCTGGAGCACCAGATTGTAAA
ACTCTGTGTGAACTGGCCTTTGGGAAAGATCAGAGAGGGCAGAGGTGGCAC
ATTTGCAAGCTGAAGCTCTCTGCAAACTTGATAGGAGAGTAAAAGCCACAA
GAAGTAAGGCTGTCAGAGAAGAAGAAGGATCGGATTGATGCCTTCCTACGG
TGCAAGGGACTCAGATAGACAGACAAAGATGGAAGGTGCAGAAATAAATCA
GCCCCTCTGCCTCCGCCAGGGCTGGACCACGAGCTGGCCTTCTCTCGTCTG
CCTGAGATCCGTCGAGATCACTTTGAAGAAGCCATGCGCTTTGCGCGCCGT
GGGAAAGTCCCCGGACCTCGGGCAGAGAGTGCCACGTGCATACGCACGTAG
CAAGACATTGCTGCGAGATGAAAAGAAGATGGAGAAACTAAAGCAGAAATT
AATATGGAAACTGAACAGCCAGAAGAAACCTTCCCTAACACTGAAACCAAT
CGTAGGACTCCTGGCTCAACTGGAGAAGATCAATGCTGAGCCTTCAGAATC
GAAAAGGGGCTACAGCTCTGAGATGAAGACGGAGGACGAGCTGCGGGTGCG
GGAACTTGAAGAACTGTCAGGAGCAAAGATCTCAGATCTCCACAGAGAGAG
AAAGACAGTGTTGCCTCTAACAATAAAGATCAGAATTCCATGAAACATGAG
CTAAAATTGGAAAAATACAGAGATTAGCATGGCCCCTGCGCAAGGATGACA
CCACAGACTGCGTAGAAGCATTAAGAAGATCACCCAGGAGCTGAGTGACTT
GACAGATGGCCTGTACTACCTCGGGAAGATCAAGAGGGTAAACCCATCCTC
GATCGATGCGGATGCCATCGTGGAGAAGATCGTGCAGAGCCAGGATTTCAC
GGCCATGGTCATCCGAGAGCTGAACAAGAATTGGCAGAGCCACGCGTTTGA
GATCCTAGAGAACTGCAGCATCTCCAAGATGGAAGAGGAAGCGGGGCAGAC
CAGGAATCTTAGTGCCTTGACTAGAAAGAAGAGGAAAGCACACGTGAAAAG
CCAAGGACCATGAACTGGACCCTCGAAGGTATAGAAACTAGTGTCAAAATT
GGGTCACGCTCTGCTACTTGCAAGTAAGATGGACAGCCGGACACACGCCCG
CTGCGACTCGGGCACCTGTCTGGACAAGATCGATGGCTACGAGTGTGCCTG
CTGGAGGTGGGCAAGGTGATCCAGCAAGGTCGGCAGAGCAAGGGGCTTACG
GTCCTGCTCCAAGGACTGCACTGTGAAGGTGAGGACGGCCAGGTGTCCTGC
CGAGAAATTCGATAAGTCGAAACTGAAGAAGACAGAGACGCAAGAGAAAAA
AAAATAGGAATGTCTCTGAATGATTAAGATCTAAGAGTGGATAATGAAAGC
CAGTGAAGAGGGTTGGAGACTGTTCAAGATCGACAAGGAGTACTTGCTAAA
ACTGGACAGAGAGAACCTGAAGATAAAGAAAGGATGGGCTAGTGGAGCAGG
ACCTAGGCGCTAGCAAACTTCTGCCAAGATCGGAACTGAGTACTAAACAGC
CTTTAAGCCTAGAGATGGGTATTAAACCCAGGAGTAGCGTTGGCACAGTCC
TACTGTTTTTCAGGAATGTCTGATCATAGATACGGAGATGGTGGGTCCAGT
ACCACCTTGCTAGTGTCACGTTCTCAAAGGTCCAGGTACCTAAAATCTTAA
AACATCACAGTGTTGTATGTGAACAAATAGCTGTTTCTCAGTTCTGCCTTT
TTTCTGCCCAGTGCTCTGAATGTCAAAGTGAAGAAATTCAATGAAGCGCGG
CCCAGTGCTCTGAATGTCAAAGTGAAGAAATTCAATGAAGCGCGGGTAAAC
ACTATGACTCTCTTAAGGTAGCCAAATGCCTCGTCATCTAATTAGTGAGGC
TTTGGGACTGCTTTGGCAGATCATTAAGATCGGTTTGTTCGCTGACATTGA
ATCCAGAGGAGGATGGAATGATGAAAAGAAGAGGAAGACAAGGTCCAAATG
TCCCGGCGCTAGCAGGGCTGAAGAGAAGATGGAGGAGCTGGTGGTGGAAGT
GAAGGTAGTCGGCTGCGCACGGGTAAAGATCGTAACCAGAAGAAAGAGAAG
TGTGTTTAACTGTTGAGAAAAGTGAAAGATCAGTATGATTATTATGGAACT
CGTTCCCCCCTATTCTCTTCCTCCTAGGTCAGTTCTTCCACTGCACACCAA
ACCAAGTTCAATGCTGATGAATTTGAAGACATGGTGGCTGAAAAGCGGCTC
TGGCTCTGGGCACCGGCGGACAGTCAAGGTAGGCAGCGTGCAGCCTGCTTC
TGCCACCAGCATTTGGCTAAGATCAAGTGTAGTATCTGTTCTTATCTGTTT
AGCTTGTGTGGACTGGGCTCAGAGAAAGGTCGGGAGGCTGCCACAAGCACT
AAACTGGAACGATACAGAGAAGATTAGCATGGCCCCTGCGCAAGGATGACA
ATACTAAAACTGGAACGATACAGAGAAGATTAGCATGGCCCCTGCGCAAGG
CAACCTTAAGAACAAGATTGAGAACAAGATCGAGAGCATTGGTCTCAAGCG
GCCAAAGACAAGACTCTGCGGAAGAAAGGTAAGGCCTAACAGGCTGGGGTG
GATGAGAAAGCAGTAGACAAGTTGAAAGAGAAGAAGGAGCGCTTGACAGAG
GATTCCATGAATATCCTGGACCCTGAGGATGAGGAGGAGCACACTCAGGAA
AAACTGTTGAACTCAACAAACAGGGAAGATGAAGACACCCCACCCAACTCT
AGCCGAAACGGAAGCAGGATGAATAAAGAAAGGGAGAGCACATGAAGCTTT
GTGGCTGCGGAACGGTTTTAAGCGGAAGATGGAGGAGCCGGAGGAACCGGC
ATTGTTTCTCGGAGAAGGATGTCAAAAGATCGGCCCAGCTCAGGGAGCAGT
ATCTGGATTGTAGGGTGGACTCGATAACCTGGTCATTATTTTTTTGAAGCC
CCTGACCTTCGGGAGAGACTCAAAAAAGCAGAGAGGAGCACAAAGTGAAGT
GCAAGAATTTGGCAGTATCAGCAACAAGAATGGAAGAGTATAGTGCTAGAC
AGAAGATTAGCATGGCCCCCGCGCAAGGATGACACGCAAATTCGTGAAGCA
GAGGAAGGCAATCCCCAGGGCAAAGAAGATCAGGAAGGAAGCGGAGGTGAC
GCACCAAAACAAGCTGAGAGCTTTGAAGATTTGAGGAGAGACGTGTTCAAT
CAGTGCAGCCTAGAGACGCTGACAAAGGAGCGGAGGAGCAGTCGCAGCTGC
AAGAAGAAAGGATGGCTGGATCAGGAAGACCAGGAAGCACCACTGCAGGTT
AGAAGATTAGCATGGCCCCTGCGCAAGGATGACACGCAAATTCGTGAAGCG
AAATTGGAACGATACAGAGAAGATTAGCATGGCCCCTGCGCAAGGATGACA
CTCTTGCGGAGACGGGGTGAGCGAGAAGAAAGGGAAGAGCCAAAGGGAAGG
CACCCACAACTTCTCGGAGGAGCTCAAGATCGGGGAGGGTGGCTTTGGGTG
AGCCGCCCTGATCGTGCGCGACCAGACCGAGCTGCGGCTGTGCGAGCGCTC
AGTCTACTTTAAATCCTTTAGGAGGATCCATTGGAGGGCAAGTCTGGTGCC
AATGCTTGTAGGACATAATAATAACAATTGAATGTCTGCACAGCCGCTTTC
TACTTCACAAAGCGCCTTCCCCCGTAAATGATATCATCTCAACTTAGTATT
CATTATTGGCTCAACTTTCCTCACTATCTGCTTCATCCGCCAACTAATATT
GAGACGAAAACCTTTTTCCAAGGACAAATCAGAGAAAAAGTCTTTAACTCC
ACCTTTTTCCAAGGACAAATCAGAGAAAAAGTCTTTAACTCCACCATTAGC
GTTGTCGAAGACTCAACGAAAGACTCCAACCGTTATTCATAAACATTACCA
GGAGCTTTCGGCCTGGACAGAGAAACAGAAGGAAGAACGCCAGTTTTTTGA
CGATACAGAGAAGATTAGCATGGCCCCTGCGCAAGGATGACACGCAAATTC
TAGCATGGCCCCTGCGCAAGGATGACACGCAAATTCGTGAAGCGTTCCATA
AACGATACAGAGAAGATTAGCATGGCCCCTGCGCAAGGATGACACGCAAAT
GATACAGAGAAGATTAGCATGGCCCCTGCGCAAGGATGACACGCAAATTCG
ACAGGGATCCTGAGACGTCTGGATACCTCGTTAGGATCAGCTCGCACAGAG
CATTTAATTAAAATGTCAGTTTGAACCATGGCCAGTCTATGTTGGTTAATA
AGTCCTTCGTGATCTGAGTTCAGACCAGAGCAATCCAGGTTGGTTTCTATC
GAAATGCAGTGTGGAACACAATGAACTGAACTCTTCCTTGACTGACAGATA
AGAGACTGTTCAAACCACTGAGGATCAGATTTTGAAGAGAGATATGCCACC
GAGTGATGTTGGTGAACTCGATGAACACCGTGAAAGAGTTGCTGCCAGTTC
CCTCCTTGGCTGTCTGAAGATAGATCGCCATCATGGTGAGTCTCCCTGGGC
CCCGGGAAGGCGACAGTGCCTAAGACAGAAATTCGGGAAAAACTAGCCAAA
GACCTGACTGGAGAAACAAAATGTGCAATAACGTGAATTTTATCTTAGAGA
GATTATGACTGGACAATGTCTGAGCCAGATGGAAGAGCTAGTGGTTATTTA
GTGAATGCATTGGCTTTCGGAACTGCTACTAGAGACATACATGAGGCAGCG
TAGCATGGCCCCTGTGCAAGGATGACACGCAAATTCGTGAAGCGTTCCATA
GCGAGGCCAGGCCGCTCTGGACCGTCTCAAGGTGTTTGACGGCATCCCACC
GCGAGAGCGCATGGAACCTGGAGAACCGCTTCAGCGGCTGGTACGACGCCG
TGAGCGGAGTCTGTCCTCTGCTCTTCTGCAGTCAGGTCACTGCCTACTGCC
CAAAGAGGGATGTTTGGAAAAAACTCTGAAGGAGAGGAGGAATTAGTTGGG
TGATCAGTTGATGAACCAAATGCAACAGATCGAGACCCAGCAAAGGAAATT
GATACTAAAGAACTGGAAAAGATGACAAATCGGCAAGGCATGCTATTGAAG
TAACAAAAAGCGACTGTGCCAATTCCATCGGTACCCCACGAGCATCGCATC
CAGAGGAGCGGATGAACTTTCTTTACAGATCGGAGACACTGTGCACATCTT
AAGAAATGCGGGCTAAAGAGCCAAACAGAAAACAAGAGACACTAGGAACCG
CGTAAAAACAGCCGTCTGTGACATCCCACCCCGGGGGCTAAAAATGTCAGC
AAGAAAACGAGACCAAGTAATAAAGCAGAAGGAAGAAGAAGCACAGAAGAA
GTAGAACATGAGAAGTTGAAAGCCACAGATCAGGAAAAGAGCAGAAAACTA
TCAATTAATGTGATCTGAGTTCAGACTGGAGTAATCCAGGTTGGTTTCTAT
TCTAAATGGATGCAATACTGAATTACAGGTCAGAAGATACTGAAGATTACT
GTCCTGGGGAGGTGTGCTCTGCTCTCAACCTCTGCGAGTCTCTCCAGAAGC
CAATGAGGAGATGGAGGCGCTGCGGCAGGTAGGTGGGTGGGCCGGTGGCTG
GCAGCGAGACCGACCTCCTGGACATCAGATCAGAGTATAAGCGGATGTACG
TGGAGGCCGACTGTGACATACTGATCCCAGCTGCCAGTGAGAAGCAGTTGA
CACGGAGTTCACTGATGAAGTCTATCAGAACGAGAGCCGCTACCCCGGGGG
ATGGAGCTCATCCCAGGACTGGAATCAGAAGGAAGGCACTAATAAGGAAAG
AGATTCCCAAATGCATTTGGATGTACAGATCGACTACAGAGTACTTTTTTC
GAACTCAGGTGGCTGGTGGTACGTGCAGATCGGTGAGAAGGAGGGCTGGGC
TAAAAAGTTTCTCTTTCCAGGTTGCCCGACATGTGAGTGCCATTCCTTGGG
GTTAAAAGAGCGGGCGTATGTGGAGCAGATCGAGAAGGCGTTTAACTACGC
TCAGCGTCGGAAGCAGGGCCTGGCTCAGCACCGGGAGGGCGCCGCCCCAGC
GTGGGGCAGGGCTGGAGCCATGAGGCAGATCGGAAGCTCTGAGCACAAGGG
AACGATACAGAGAAGATTAGCATGGCCCCTGCGCAAGGATGACACGCAAAT
CGATACAGAGAAGATTAGCATGGCCCCTGCGCAAGGATGACACGCAAATTC
GATACAGAGAAGATTAGCATGGCCCCTGCGCAAGGATGACACGCAAATTCG
GGACGATGGTGTGACTGCAAACTTCCTAATTCTAAGGTACTTGCGTCTGTG
GCCGACTATTGACATCCACATGAACCAGATCGGCTTTGAGCGGGAGTGGCA
TTTCCCGTGTGGAGTCTGGAGACGACGTGCAGAAATGGCACCTGGAAAGGG
TTTATTCCTCAGGAATACTGAAGTGCCCTGGAGTAAGCTGCCATTCTTCTG
CAGCTGTCAGACCTGGACAGTGAGACTCGCAGCATGGTGGAAAAGATGATG
TACACAGCCTGTATGGAACTTCAAGCAGTATGGTAGAGTACACTTAACTCA
ATGTGCAAAAAGGTTTCAGGTGGAGCAGATCGGAGAGAATAAATACCGGGT
CATGCGGAGACCCTATGGGCGTCGACCACAGTATTCCAACCCTCCTGTGCA
ATTCTAGATACTGTCCGTGAACATGCAGATGGAGTAGCCACCCAACCCAGG
AGCTCTTCTGCAAACCCTGTGAACTCAGGTAGACACACTGAGCTGTCTGCT
AATAACGAGCTGGTTCGTACCAAGACCCTGGTGAAGAATTGCATCGTGCTC
GGAACGTGGAAATCTGAAGGAGAGACAGATCTGAGAGAGTCACATTGGCTA
AGGACTATAGTTCCTGGAGGATTAGCAGATCGAGTAAGTCAACCTTCCTTG
TCTGTCGAGCAGCGGACGCCGGTCTCTGTTCCGCAGGATGGTGAGTGGATG
TGACGGATGGACAAGAGCTCGGAGACAGAACGGTGAAGAAGGCTACGTTCC
CATCTGCGCCATCCTGGAGAACTACCAGACAGAGAAGGGCATCACTGTGCC
TGTGCAGCGCAGCTGGACTCTGCATCCCAGCACCTGCCTCCTCGTTCCTTT
TTTCAGGGCTTCTGAGAGGTAGAACCAGAAGGAAGGGCACTGCAACCTAGA
TTGGGCTTGTTTTGAATTTTAACCTCGGATGGAAGAGCCCTAGTGCTGTCT
GGGGGTGGGGTTTCCTTCCGCATCTCCACGGTTCCAACTCCAACCTAGACT
GTCGTTCGGGGACTGGACATGGAGACAGATCGCGAGCGGCTGCGGACCATT
CTCTGATAAAACTGGAACTCTGACTCAGAACCGGATGACAGTGGCCCACAT
CGTGATGTGGAAGACATGGAACTCTCAGATGTGGAAGATGATGGGTCAAAA
GAGAAGAACACCGTGGAGCTGCTAACAGATCGGGTGAATCGTGGCCGGGAC
CTGGAATTGAGGTGGTAGTGAACAGCAGATCGGTCAGCACCAGAAGTCAAC
AGTGGACCGTCTGGAAATAGATTCTCAGAGGAAAAATGGAGCACACGGGCC
GAAGAGTCGGGCTCCAGCAGTGCTTCAGTGAGAACCCAGCCAGTGCACAGG
AGCCAAGGGTCAGAGGACTGAAAAACAGGTCAGGAAGAGGGTGCCCAGACT
GCTCAGGACAAGCAGAGGAGCTGGCCAGGCATGAAGGCACACGTACAAAGG
AACTGGACTTCCAGAAGAACATCTACAGTGAGGTGGGGACTGTGCTTTGCA
ACGAGGGCCGGTACCGCTGCGAGCTCATCAACGGCATCGAGGACGAGAGCG
AGAAGAACTAACTGAGAAATGTAAACAGATCACACAGAGTAAAGAAGATGA
ACTTCATTAGAGCTTTGGATGCACACAGATCCTGTTTCTCAGAAAAATGAG
TGGAAAACTGAGCGTGGGACCCTGCCAGACTGAAGAGCAGGTGAGCAAAAT
TCTCTGCATCTAGTAGGGCTGATCTCTGCGCTCCTGACAGTGCTCGCCTTT
AAGGGCACCCTGGATGCTGTCCTGACAGATGAGGAAGAGAAGACCTTACAA
GTCAGGCTGGTCTCGAACTCCTGACCTCATGATCCGCCAGCCTCAGCCTCC
AAACAGCTGAGGACCAGAACTGAAACAGATAGGTTAATATTCATTCAGTCA
ACAGAGAAGATTAGCATGAGGATGACACGCAAATTCGTGAAGCGTTCCATT
CAGCTGAGCCCTTTGGACTCTGAGACACTGGAGGTATGGGGGCAGCCTGTA
ACACGGATGATGCCGGGCTCTGACCCAGAAAGAAGAGCACAAAATCTTCTT
GAGGAACTTCAAGAACCATTTTACACAGATCAGTATGACCAGGAACACATC
GAAAGGAAGATCCCTGGAACTCCATCACAAGTGGTGCCTTAACGGGAGCCA
TGGGCACGGCCCGCCGGGACCTCATCAAGTCGGAGGAGCTGAGCAGCAAGC
CCTGAAGAATCGGCTGGATAGTCCACAGATCCGGAAGACTGCCACAGCGGG
TGGTGAAAAGCATGGATTCTGGAGACAAATCGGAGCCCTGGCATTTATCAG
TCATGTGCTAAAGATAACAGAACCACAGAAAGGAAGGAGCTTGAGTCATTG
CTGTTTGATTTCATGGACTCTGTTTCAGACTTGAAGAGCAAAGAAATTAAA
CCCCAGATTTGCTGGCACTGGTGAACAGAAGGAAGAGCAAAGACAAGTCCT
AGACTCTGTTTCAGGAAAAAAAGAACAGAAATACCTGAGACTGGGTAATTT
AGCTGAACAGGCGTTCCAGGCGAGTCAGATCAAGGAGAATGAGCTGAGGAG
ATGTGGAAAATGAGCTGAGTAGGATCAGATCGGAGAAAGCTAGCATTGAGC
GCATTTATTCGTTGGGGAATAATGGCAGATTGGAATAATTGCTACTATACA
GTGGACTCTTCCCCCTGAACAACTTCTTCCAAAAGAAGTCTTATCTGAGGT
ATCACTCTGGCTGTATATTGAAGAACAGATTGGAAGAGAACAAGAATCGAT
TGACAGAGAGCGTGTGAACGAGGCCCGTGAGGAGCTCATGAGGATGCTGGC
TCCAAGTCGAGAACACTTGAACACACAGAAGGGAGACCCCGCCTAGCATAG
GGCCAGGATTGGTGAATTCTGCTGGCAGACCAGGATGAGCAAACACAGCTT
TGTGGAAACAAGAAGGACCTGGATGCAGATCGTGAAGTTACCTTCTTAGAA
CCTGAGACTCTGAGAACAGTGGACGCAGAGGGAAGAGATGATCATTGGAAG
AAATGGTAGTGCCCTCTTCCCTTCTCCAGATCTCCATGTGGCTGGCTCAGT
CTGGTTAGCAAGAAACTGAACGTCACAGAACAAGAGAAGATTGACAAACTT
AAAGAAGGCCTGGAGCTGCTGAAGACTGCGATTGGGAAAGCTGGCTACACT
GTGATGACATGATGTGATTTCTGCCCAGTGCTCTGAATGTCAAAGTGAAGA
AATGGATGAACGAGATTCCCACTGTCCCTACCTACTATCCAGCGAAACCAC
CACTTCTCGTTGCTGCTCTGTGGCACATATCGGAAGCAGTACAGCGCGCGG
GAGGCCGTCGGGAACGCCCTCCCTGCAGTTGAGGAAGAGCCACTTTCCTGC
CCTGGTTGTGGGGCTGTGCACTGGGCAGGTAAGAATGAGCGTCTCCTCCTT
TGGACGTAGCGGCCTCCGAGTTCTTCAGGTCTGGGAAGTATGACCTGGACT
AACTCGTGGAACTCAACGAAAAGCTCTTGAATTGTCAGGAATTTGCAGTTG
GAGGAATTAGTGGATCCCCTAACAACAGTGAGAGAGCAATGCGAGCAGTTG
GTCTTTCCCCAGCTGTCCTCTCTGACACCACCCCGGCCTGCCTCTTTGTTG
CGTGACCAAGACAGCACTCCTGAAGCAGATGGAAGAGCTGATCGAGGAGCC
GGATCAACTGGTGATGCTCTTGGACCAGATCAACAGCACCTTTGTTCGCTC
AGAGTTGTTGGAATATGACCTACAGCAGAGGGAAGCAGCCACTAAATCATC
TGATACAGAGAAGATTAGTATGGCCCCTGCGCAAGGATGACACGCAAATTT
GATACAGAGAAGATTAGTATGGCCCCTGCGCAAGGATGACACGCAAATTTG
AATGATACAGAGAAGATTAGTATGGCCCCTGCGCAAGGATGACACGCAAAT
TACTTGCTGACTGCTAAGAAATGACCAGAGGGGAAGAGGAGTTTGACATGT
CTGATTCCAAGCGTCGTCAGACCAACAACCAACAGAACTGGGGTTCCCAAC
GAGTCCACAAAGGGACCTGATGAAGCGAAGATCAAGGTAAAACTTGACTTG
GACAGACAACCGGACGTACCACTTTCAGGCAGAGGACGAGCACGAGTGTGA
TAAAACACGCGATGCGATTTCTGCCCAGTGCTCTGAATGTCAAAGTGAAGA
GCAACCTGGAAAGACTTTGACAGCGCAGGTCAGTACAATACCTGCAAGCTG
GTCATTCTAAGAGTAGATCTCGGTCCAGGTATGTCTTCCATGTTATAAGTA
AGTCTTGAACAGAAGCTGGCTTTGGCAGAACGGATTCGAGGCCACGTCCTG
TATCATGGCCCCTGCACAGGGATGACACGCAAATTCGTGAAGCGTTCCATA
GGGGAGTCGCCCCCTGTGAACGGAACAGATGAGGCAGCCGGGGCCACTGGC
GGCACACAAGAGGCACTCTGCTGATCAGCATCGGATTTGGCACACGGTGGG
GGATGAGAACCTGGGTAGCGTGAAGCAGTATGTGGAGAGCATAGACGTTTC
GGACCCATGAACATTCCTTTGGTATCAGACCCGAAGCGCACCATTGCTCAG
CATGAGACAGAAGACAGAATTACAACAGATTGGAAAAAAAATTCCAAGCTC
TGAGGAAACACCTGAAGGTGAAGAACATCATCCAGTGGCAGACACTGAAAA
TCGGTACCCCAAGGGCTGTTGAAGGCAGCGAGGAAGAGCGGCCAGTTAAAC
GTGACGGGGACTGGATTTGCCCTGACAAAAAGTGAGTTCAAGAAGGGTCCT
ACAGTCTAACAAGAGAACCCTAACACAGATCAAGGAGAAAAAGAAAAATGA
CGCTATGCGTCTAGTAGGAGGGCCGCTGCGGTGAGTCTTGAAGCCCAGGGC
AATGACTCCAAGTGTGTGGAACAGCCAGAACTGAAGGGCCACGACCTGGAG
TAGCACAGTCCCCGCGCAAGGATGACACGCAAATTCGTGAAGCGTTCCATA
GCAGTGGCGCGATCTCGGCTCATCGCAACCTCCATCTCCCGGGTTCAAGCA
GCAGAATCTCCGGACCAGAAAGACACAGATGGAGGGCCCAAGGAGGAGGAA
GATGGCCAACAAAGGGGATTGCCTGCAGAAAGGGGAGAGCGTCAAGTTCCA
ATGATGTGGAATTCACAATCAAGGACAGAAATGTAAGACAGTCAGTTAACT
CTGGCGATGATGTGGAATTCACAATCAAGGACAGAAATGTAAGACAGTCAG
AGGTTGGTGTCCTGGTTGGCAAAGACTGGTCAAGCTTTGTCATGAATGGGC
TGAGTGCTGGGTGGAGAATGAGGATCAGATCCAGGAGCCACACAGCTGCCA
AGACAAGAACCTGGTGACTGGTGATCACATCCCCACCCCACAGGATCTGCC
ACTACGCGGGATGGAAGAACACCTGCAACAACATCTTCATCGTCTTCGCCA
ATTTGTGGATGTGGAATTTTTCTGTCAGATGACGTAAGAGCAAAGTTGAAG
TGACTATTTTGTAGTACACATGAAGCAGAAGGGAAAGAAGTAGGCAGAAAT
GGACTTCCAAGAGTACTGTGTCTTCCTGTCCTGCATCGCCATGATGTGTAA
TGTGGCAGATTGGACTAGTGGAACACAGGTTGTGGAGAGCCTTGAAGTCCT
AAGAAAAGATGGAACTCCAGGAAATCCAACTCAAAGAAGCTAAGCACATTG
GAACAGGAGCAGGCCTGTTGGAAATCAAGAAAATTGGAGATGAATACTTTA
CCAGGGAAGCAGAGAGCAGAGCATGCAGTGATGGAAGAAGCAGGAAAAGCA
TCCTGCCTAGGACTCTCCTAAACGTCCCAAGGAGGCAGAAAACCCTGAAGG
CCACAGCTGCACTGACTGTGCTCACCACACATCTGGGGCAGCCTTCCCTGG
GGACTGGAGCTGGGCTCCTGTAGACCTGAGGGGTCCCTCTCTCTAGGGTCT
AGGATCATCACGAAACTCTGGCATCCAAATCATGAAGAGCTGCAGCAAGAC
AGCGTAGCATCTGGGAGAATGGAGACAGTCTGGAAGAGCTGATGGAAGAGG
TTTTCAGGACATGAACATAAAAAAACAGATTCAGGAACAGCACCAGGCTGC
TTATCGTGGCTGGAAGGTTCGGAAACAGATTAGAAGGGAACATCAAGCTGC
TGACTCCAGAGTACACAACTCAACACAGAAAAGGAAGGCCAGTCAGCTAGT
CTGCTGCTTTTAGTCCTCCTCACCTCAGATCGGAATCAATGGAGTGGGCCC
ACTCCCTGGGGGAGAACCTGAAGACCCTCAGGCTGAGGCTACGGCGCTGTG
CAAGCAGCTGGGTGACTTCTGGACACGGATGGAGGAGCTCCGCCACCAAGC
CGGGGCTATAACTTCGAGGACCTTACAGATAGGAACATGTAACTATTTTTT
AGTTTGACAAGTGTGGCTTGGAATCCAGATGGGAAGCGCTTTGTGACTGGA
TTCCTGCAGCCAGACTGTTGATCTCCTCATGCAAGAGTCAGGATGTCGTTT
AAGGACAGGCTGCTGGAGAGGATCACAGAGGAAGAACGCCACGTCCAGGAC
AGAAGATGGGTGTGAACCTGACACGCAGCAACAAGGAGACGGTGAAGCACA
GAACGCGCCCGATCTCGTCTGATCTCGGAAGCTAAGCAGGGTCGGGCCTGG
CTTCCTCGGCAAGGAGACCGGACAGCAGATCGGCGACGAGGTGCGCGCCCT
TGTTCCAGATGCTTCTGACTAAGCTCCCAACAATTAGTCAGGTAAGGAATT
GTTCCAGATGCTTCTGACTAAGCTCCCAACAATTAGTCAGGTAAGGAATTG
AGCGACTCCAGGCTGCGCTGGACGACGAGGAGGCCGGGGGCCGCCCCGCCA
ACAAGGAAAGACTTAGGAATTATGACAGATCGGAGGAGACTAGGGAGGCAG
ATTCTTGGTTTTATTTTTGTAGGCTCAGATCACCATGAAAGTAATCCAAGG
GAATTCCTTGATTTAAAGAAGAACACAGGAAAGGAAGAGCAGCGTGCCAGA
CGCTGCTATGGACGACATTTTCACTCAGTGCCGGGAGGGCAACGCAGTCGC
GAGCTGCAGTCCCAGATCTCGGACACATCTGTGGTGCTGTCCATGGACAGC
GGCGGATTGTAAGCTGCTGGTTTTGCGGCTGGGAAGAGCGGCGAGAGGGTT
TGAAATAGTTCTGCCACCTCTGACGCACCACTGCCAATGCTGTACGTACTG
TGTCAAGGTAGACCTTAGAACCCTGCAGATCCTGAAGGGCAATAGTAAGAG
TCAGATTTTAACTCTATGACAGCTACAGTAGGAAAGCCACAGAATATAAAT
CTGCCTCGTGCCGCTGAGCCTGGCGCAGATCGGTGAGTGCCCGCCGCAGCC
GAGCGTGTTGGAGAACACCTGGATTCAGATAAAAGAAGAGCAGAAGAGAAG
TCTCGTACGTGGCTGCAGTTCATAGCAGTGAGGAAGATCTCAGAACCCCGC
GAACTCAAGACACTCCTGCTTGATACAGAACAAAAAGAGCTTAACAGGACC
AGAAGTGGACACGTGAACTCTTACACAGATCAAGAGGAGCAGCTCTGTAAA
GGCCAAGGTGCGAGGGCTGGAACGCCAGGTGGAGGAGCTGCGCTGGCGCCA
AAGGTCAAGGCCTTCTTGGCTGATCCATCTGCCTTTGTGGCTGCAGCCCCT
GCCCAAGCGGGCTGTGGACCTCATCCAGAAGCACAAGAGCATCGAGGAGAT
AAGGACAGTGTAGAGAAGCTGGCTACAGTGGTCGGGGAGAACGGCTCCGTC
AGAAGGATGATGTCGCTCAGACTGACTTGCTGCAGATCGACCCCAATTTTG
TGATGTCGCTCAGACTGACTTGCTGCAGATCGACCCCAATTTTGGCTCCAA
TAGCATGGCCCTTGTGCAAGGATGACACGCAAATTCGTGAAGCGTTCCATA
TTTTGGGTAAGATCAAGTGTAGTATCTGTTCTTATCAGTTTAATATCTGAT
CTGAACTTAGCTCGACGGGGCTGACCGCTCTGGCCCAGGGTGGTATGTAAT
ATTGATGCCTTGTAGATGGAGCTTGCAGATGGAGCCCCGTGACCTCTCACC
AAGTTTGAAGTGGAAAACTGGAAGACAGAAGTACGGGAAGGCGAAGAAAAG
CTAGCATCTTAGCGGAAGCTGATCTCCAATGCTCTTCAGTAGGGTCATGAA
AACCAACCTCTTCCTGGAGGAGATTCAGGTGAGCCCCCAACCCACCCTGGG
GACAAGAAGCTGTCCGGGACAGACTCGGAGCAGGAGGTGAGTGAGGCCCCA
ACCCGGTCCCGTGGCTCTGATTCCCCAGCAGCTGATGTTGAGATTGAGTAT
TAGCATGGCCCCTGCACAAGGATGACACGCAAATTCGTGAAGCGTTCCATA
GAGTCACTGAGAATCTGGAAGAACACAGAGAAGGAGAACGCAACAGTGGCC
ATGGCCTGATGATCCACAGCGGAGACCCTGTTAACTACTACGTTGACACTG
AATGGATGAACGAGATTCCCACTGTCCCTACCTACTATCCAGCGAAACCAC
GCAACAGATGCGACTGCAGCAACTGCAGATGGAGAAGGAGAGGCTGCGGCT
TTGATTGGACGTTTGCAGCTCACTACAGAAAGGATGAGAGAAGAAGAGAAT
AGTTAGCTGTGGAGTCTCTGAGTGGCAGCTGGAAGAAGCACAAGTATTCTG
CTGGATATGGATGTGCCATACTTTGCAGATGTGGTGAGGTGGGTGGCACTG
TGCATCTCCAGATTGATTACTCAAGCAGACAGCACACGAAATACTATTTTT
TGTGTCTGTGAACGTCCTGAACAAGCAGAAGGGGGCGCCGTTGCTGTTTGT
CTAGGCTGGTCTTGAACTCCTGACCCTCATGATCCACCCACCTCGGCCTCC
GGCCAGGCTGGTCTTGAACTCCTGACTTCATGACCCACCCGCCTCGGCCTC
AGACAGTTTGCAAAGGAACAACATACAGATGGGACACTAAAGGAAGTTGGA
ACTTGATCCAGACCGTACTGAGTGTCAGATGGAGAGGATGCTTGGAAAGCT
CAAAGAGTTGTGTGCTCTTCCATCTCGCAGAGCTGGTGCCCAGTGGTCAAG
AAAGCGACACTGATTGTCGTCCACACAGATGGGAGCATCGTGGAGACCACC
GGCCCGGCAGAACCACCTGTTCGAGCAGTATCGGGAGAAGAGGCCTGAAGC
GGGCCAGGACAGGAAGAGCTCTCTGCAGGTCGGAAAAGCAGGTGCCAGTGT
ATAGGGACTTGTATGAATGGCTCCACGAGGGTTCAGCTGTCTCTTACTTTC
TCGTAGGTAGAGGCGACAAACCTACCGAGTCTGGTGATAGCTGGTTGTCCA
GCTGGAGTTCTTGACGTTTTTCTCTCTTTTCTATACTTCTTTTTCTTTCTT
GGAGAATGATGTGGAACAGCTGAAGCAGACCCTGCAGGAGCAACACAGAAG
CTCCCAGGACCAACCCTGAAAAACACAGCCAAAGGAAGAGCAATCTGGCCC
TCTGAACAAGAAGATTAGCATGGCCCCTGCGCAAGGATGACACGCAAATTT
CTGAACAAGAAGATTAGCATGGCCCCTGCGCAAGGATGACACGCAAATTTG
AGATGTGGACAAAGAAGAAGCATTACAGATGGAAGCAGAGGCTTTAGCAAA
TGATAAACTAAGGATGTTGAACGGGCAGACCGGAAGCTGGGGCACCCGCCC
ATTTAATGGCATAGGCTGACTTTTGCAGATGGAGGAATTTCTTGATTAATG
CAACACAAGTATCCAAGCTCTGACACAGGTAATGGGTGTGCTCCCGTGACA
GATGAAGGAGAAGATGGAGATGAACCAGATGACGGGAGCAATGATGTCGTT
AGCCCGGAAGGATGAGAAGACCGCCCAGACGAGGGAGAGCCACGCAAAGGC
CAGTGACATTGGGGGTTTGGACAAGCAGATCCAGGAGGTGAGGGAGGCACG
TCGGGCGAGTCTCAGTGGGAGTTTCCAGATGGTGAAGAGGAAGAAGAAGAA
ATAGCTCAGTTGGGAGAGCGTTAGACTGAAGATCTAAAGGTCCCTGGTTCG
ATAGCTCAGTTGGGAGAGCGTTAGACTGAAGATCTAAAGGTCCCTGGTTCA
TGAGCAACGGGCTCCTGAGCTACTACAGGTAACTGCTTCCGGGGCGCTGTC
CATGCTGCTTTTGGAGAAGGAGGAACAGATGGATGGCACCGTCACTCTCAA
TTTACGGGCGAGATTATGAGTACAACAGATACAGAGACTATTACAGACAAT
TTGTGTTGTAGAATTAAACTTCGGTCAGAAGGAGGAGCCCTTCTTCCCACC
ACTGAAGAAGTAGAACTTTCCTTCTCCAAGAATGGAGAAGACCTAGGTGTG
GTATCTGTTCTTATCAGTTTAATATCTGATACGTCCTCTATCCGAGGACAA
TTTTGGCTAAGATCAAGTGTAGTATCTGTTCTTATCAGTTTAATATCTGAT
CCGCGTGGTGCTGAACAAGGCAGACCAGATCGAGACGCAGCAGCTGATGCG
ATTGAGCCGGGCAGAGGCCGAAGCTCAGGCGGAAGAGCTGTCCTTTCCCCG
CCGCTCCGCTCGTCGGCGCACCACGCAGATCATCAACATCACCATGACCAA
TTTGTTGGATGGAGCTCACCACAGACAGATCAGAACAAGGAGCCCAAGTCA
CCGGGGTAGTGGTCGTCGTGGTTTTCCTTGTAGTTCGTGGTCTGAGACCAG
GATACAGAGAAGATTAGCATGGCCCCTGCGCAAGGATGACACGCAAATTTG
TTTGTTTAACGTGGACAAAGACTTACAGATAGGTGCAAAAAATAAATCCTC
GTCAGTCAGAACTTCGTAGACCGACCTGAAGTTTCTTTTTGAATACTTGTT
TGACAAGGCTGTGGAGTCCCTGAGACAGATCTCCCAGGAGCATACTCCTGT
GTATTAATGCAGTGTGATTTCTGCCCAGTGCTCTGAATGTCAAAGTGAAGA
TTCAGGCTGGTTTTGAACTCCTGACCTCAAGTGATCCACCCGCCTCCGCCT
CAAGTAGAACCTGAAGAACCTGAGGCAGATCAACATCAACAACTACAGTAC
GGTAGCAAATCTGAAGCACAAGGAACAGGTGGAAAAAAAGAAGAGTGCACA
ATGACTGACTGAGTCTGAGAAAAGGCAGAAGAAGGGGGGCACAAGGGCACC
ACGTGTCAGTGGTGGACCTGACCTGCCGTCTAGAAAAACCTGCCAAATATG
GAACACGTTTCTGGGCTTTGGGAAACAGTATGTGGAGAGACATTTCAATAA
AGCCCTTGGCCCCCAAGAAGGGAGACAGTTCTGCTGAAGAACTCGAACTGG
AGAAGAACGTGGAGAAGAAAATTGACAAATACACAGAAGTCCTCAAGACCC
AGGGATACTCCCCTCAACGAACTTACAGATCGGAAGTGTCTTCACCAATTC
GTTAATTCCGATAACGAACGAGACTCTGGCATGCTAACTAGTTACGCGACC
ACAACGTGTGCAAGGACTGCCTGGACAGATCCTTTCGGGCACAGGTGTTCA
ACTCTTTGGGACTCAGGGCTTTATTCAGCATGGGAGGCACTCATTAAATAT
GAATGGGAAAAAAGTAAGACTGAAGCAGACATGGAAGAGTATATATGGGAA
AGACTGTGTAGAGCTGAGCGCTGTCCAGAAGGAGGAGCACAGGTTGCCCTG
GAGTAAGAATCTAGGACCCATTCCGCAGATCAGGAAGAGTTCACTGAAGGA
AACCACATGGCTGGCTCTCCCGCCTCCTTCAGGTCTTCAGAGACATTACCT
CGCCTTCAATGCGTGCGCTAGAACCCAGATGGGAAGCTTTTTAACGCGCCT
AGTATCGAGATCGTTATGATTCAGACCGGTATCGGGATGGGTATCGGGATG
TGGTCATACTGTGGGAAACGCTTCACACGTTCGGATGAGCTACAGAGGCAC
ACAGATTTGTGAACTCAGCCAAGCACAGTGGTGGCAGGGCCTAGCTGCTAC
TGTGGATCTCCATGAACAGTCCCAGCAGAACAAGAGCCAGTGTTGTAGCAA
GAAGGTGCTGGACTTTGAGCACTTTCTGCCCATGCTGCAGACAGTGGCCAA
ATCGAGACGATACTGCTCAATGGCACAGACCGGAAGGTGGGCAGGCATGTG
ATGGGGACAATGACTGCGGAGACTACAGTGATGAGACACACGCCAACTGCA
GACAAGCTATGACACCAATAAGAAGCAGATCAATGTGGCCCGGCTGGATGG
CCAGGAGAGCCTGTCGGACAGTGATCCTGAGATGTGGGAGTTGCTGCAGAG
AATTACCGCCGGGTGTGGGGCTCTCCAGGTGGGGAGGGCACAGGGGACCTG
GCCCTGAGGACTGGATTTCCCTGTGCCTACTTCATGATCATGAATTCCAGT
TCTCCTTGGTTTTTACTCCAGACTTCTTTTATTGGTGCCATCGCCATTGGA
AAACACATGATCAAGTGCTGAAAACCAGATTGGAAGAAAAAGTTGAACACC
AACGATACAGAGAAGATTAGCATGGCCCCTGCGCAAGGATGACACGCAAAT
CGATACAGAGAAGATTAGCATGGCCCCTGCGCAAGGATGACACGCAAATTC
GATACAGAGAAGATTAGCATGGCCCCTGCGCAAGGATGACACGCAAATTCG
ACAGCAAGGGGCCCCCGGACTTCTCCAGTGACGAAGAGCGCGAGCCCACCC
AAGGGAGTGGTTGTGTGATCGCCATCTTAGGGAGTGAGTGTGGCCGGGCCT
CTCTGGAGAGCTCTGACCAAATTCCCAGAAAGAGTAGAGCCACGGTCCAGG
CTTCTTTGAGAACATGAAGCACATTCAGGTAGAAGACAATTCTGCTTTTTC
AGGCGGCTCCTGCGATCGAAGGGGACTTGAGACTCACCGGCCGCACGCCAT
ATCAGTCGGATTCAAAAGAAGTGGACAGTTCAGAAGAGAGTTCACAAGACA
TTGAAGCACAGACTCTGATTTCTGGCTCATATGATAAGTAAGAAAGCACAG
GCTCCAGGCCGAGGCACTGCTGCAACAGATGGAGGAGCTGAAGCTGAAGGA
CGAGAGTACGGGGCTGAGCCTGGAACAGGTCAAGAAGCTTAAGGAGAGATG
AAGATCCGGGATGAAATGGTGGCAACAGAACAGGAGAGAACACCCCTTCAG
ACTGTGATGAGTCGCTGTTTGGCTCCCGATCTGAAGGCGCCAGCTTCGGGG
TTCAGACAAGCAGGACTGTGACTCACAGGCCGGAGAGCATCACCTCTGAGT
TGTGGGTGGACCATGGAACCTGACACAGGGCGGAAGACCCCGTGGGGATAA
GGAGTCGGATCCGGATTCGGATTAGCAGCCCGGGAAGAGTGCCGTGGCACA
GCGCATCACGGACAAGGGCCTGGAGCTGATCGCTGAGCACCTGAGCCAACT
AACAACAGCCTGCCCCCACCCCACCCAGGTAACATCTTCCCCAAGGGCCCA
GAGCCATGACTCCCCACTGTAAGGCCAGATCAATAGCATTGGTGGCCTTGC
CCTGTGGAAGGGAGTCGTTACGCTGCAGATCGGCGCCGTTACAGACGTGGC
ATTGAACGGGCTGCTTTGGATGGGACAGAACGGGAGGTCCTCTTTTTCAGT
TTCTGATTGTCAGGCCAACATAATGCAGATGGAAGAAGCAAAGGTTTGTAA
TGGTCTGTTGGCTGTTCTGGGACCTCAGTAGGGAATGGCTATTTCATTTGG
GAATTCCAGTGGCCCTGACTGAAGACCAGCAGTTGTACTGTGGCTGTTGGT
AATTCCAGTGGCCCTGACTGAAGACCAGCAGTTGTACTGTGGCTGTTGGTT
AGATTGGCAATGCCTGCTGGGAGCTCTACTGCCTGGAACACGGCATCCAGC
ACTGCTTCCCTGAGATTTGATGGAGCCCTGAATGTTGACCTGACAGAATTC
AGATTGGCAATGCCTGCTGGGAGCTCTACTGCCTGGAACACGGCATCCAGC
TAGAATAAGAGGCTGATGGAACCTGCAGGTAAGGGAAGAGCTTTGACTTGG
AGCTGGTGTCTGAGTCCTCTGACGTCCTGCCCAAGTGAACAGCTGCGGCAG
GCTGGTGTCTGAGTCCTCTGACGTCCTGCCCAAGTGAACAGCTGCGGCAGC
GAGCTGCAGTCCCAGATCTCGGACACATCTGTGGTGCTGTCCATGGACAAC
GGTCTTGAACTCCTGACCTTGTGATCCGCCTGCCTCGGCCACTCAAAGTGC
AAGTGCTGTGGGGCTGCTAACTACACAGATTGGGAGAAAATCCCTTCCATG
TTTTACACTTCAAATAGATGATGAACAACATGGGTGGTGATGAGGATGTAG
CCCCAGTGCCAGGAAAGGCAAGGGGCAGATCGAGAAGAGGAAGCTGCGGGA
GGGGATGAAGATGGCGGACGCGAAGCAGAAGCGGAACGAGCAGCTGAAACG
ATTTCTCAAGTCAGAATTTGAACACCAGAAGGAAGAGTATGCACGTATTTT
GCCAGGCTGGTCTGGAACTCCTGACCTTCAGGTGATCCACCTGCCTCTGCC
TTGCAGGTATAAAGATGGCTGTGACCACATCGGGGAGCACCGAGATGATGA
CCGAGTCTGAGGGACTCTGAAATCACAGAAAGTGGGAGCTTGGAGGATCCC
TTAGAAGGTGGACTCAAGGATGGACCAGATCAGGATGGGCCAGGTCATGCT
GACACCAGGAAGGTGAGATCTTCGACACAGAAAAAGAGGTAAGTTTCTACT
ATCTCTGCCAGGTCCTCCTTGAAAACGTCAGGTGCCTGAAAGAGAAAGAAA
CACTGACTGCGCACCTGCTCTGTAGCAGACACGGAAGAGTCCAAGGGAGCA
GAAGGCTGGACAGCAGGCGCTCAGGCAGATCGGCTCCGTTATCAGGAACCC
CAGAGTGATGTGCAGCTGATCAAGACTGGAGACAAAGTGGGAGCCAGCGAA
CACTGGCAATTTTTGACAGTCTCTACGGAGACTGAATTTTCTTGCAGTTGA
AGCAGAAACCAAGCTGGCAGAAGCACAGATAGAAGAGCTCCGTCAGAAAAC
TCTCCCGCCGACATGGAGCTCGATTCAGGTAGGTTTCATCCTATGGCTCTG
GACCTCATGGACAAGATCGAGAGCCCAGAGCCGGAAGACACACAAGGTCAG
TCGGGCTGATTCTTTGGCTTTCTGGCAGCTTCGGAAGGGCCACGTGTGGTG
AAGATGGACGCACCCTGTCTGACTACAACATCCAGAAAGAGTCCACCCTGC
AAGATGGACGCACCCTGTCTGACTACAACATCCAGAAAGAGTCCACCCTGC
AAGATGGTCGTACCCTGTCTGACTACAACATCCAGAAAGAGTCCACCTTGC
ATAGCTCAGTTGGGAGAGCGTTAGACTGAAGATCTAAAGGTCCCTGGTTCG
CACCCAGGCACGGGAGCTGATCGAGCAGATTGGGTGAGTGCAGAAGGGGAG
AGAGGCCAATGAGGCGCTGAAGAAACAAATCGAAGAGTTGCAGCAAGAGGC
TCACACTGTGTCCCCTGTAGACCCTCAGAGTTAGAAGGCACTAAAGAGTGA
ATTCGCAGTGTTGATTGGACTCATACAGGTCGGAGAGGTCAGCAACAGGGA
TCTCTTTTTATTCTCTTGGTAATCTCTTCCAGTTAACTACTTCCGTTGTAG
AAGACAAGATGAAGACTATGATGAACAGGTCGAAGAGTCACTACAAGATGA
TCGAGTGAACTTTGATGCCGTGGCTCGGATCGGGGGACCTCCCTTAGGAGA
CAAACTGTAGAACGCATGACAACCACAGATAAGGAAAGCACTCGCACGGTC
TGGACTCTGTGAAGCTGAGCAGGAGCAGATGCGGAAGATCCTCTACCAGAA
AGCAGCTCGGAGGCTGCCCCCTCTTCCAAGGAGACCCCCCGCAGCCAGGAA
CCTCCAGGATGAGAGCCTGACATTACAGCTCGTGAAGAGGAGCCGCCCGCA
GCCGGCTTACAGGAGGGCAGCTCTGCAGTTGGGAGGGGCACCGTCCGGAGG
CAGAGTTGTCATAAGACTCAGTAGACAGAAGGGAAGAGGGCACATGTTGGA
AAGGAAACATATTCTGTAGAGCCTCCAGAAGGAACACACGTCTGCACACAC
AACTGGCTGCTGCGTGTGAACTGAACAGACGGAGAAGATGTGCTAGGGAGA
AGAAACGCTGGAAAAGAATTTGAGGCAGATGGGAAGGCAGCTTCAACAGCT
GTATGGCTGTGAGCTCAGACACTTGCAGATCTCTTAAGTATCCTTACGTTG
AACTGGGTATGGCTGTGAGCTCAGACACTTGCAGATCTCTTAAGTATCCTT
GATGGACGTATGAGCCGGACTACTGCTGATCAGAAGAAGCCAAGGGGCACA
ATAGCTCAGTTGGGAGAGCGTTAGACTGAAGATCTAAAGGTCCCTGGTTCG
AAATTGGTCGGCGTGGTCCCTGGTCCAGTCGGAGAGCCAGGTGGGTTGGCC
TAGAACTGAAGGTGAGACCGCTTTGCGGGTGGGAAGAGCACACTTATTTTT
CGGAGCGGATCCGATCGGATCGGAGCGGATCGGAGCACACCGGAGCAGGCT
CTCTTCTGACTTTGAGCAGCTGGAACAGATCCTGGAAGCTATTCCCCAGGT
AAATGATAATTTTGGAAGTGAGCATCCTGGATCAAAGCAAGAATTTCTGAG
CGATACAGAGAAGATTAGCATGGCCCCTGCGCAAGGATGACACGCAAATTC
GATACAGAGAAGATTAGCATGGCCCCTGCGCAAGGATGACACGCAAATTCG
TAGCATGGCCCCTGCGCAAGGATGACACGCAAATTCGTGAAGCGTTCCATA
TGGCAGCCAGAACACGGACGAAGCCCAGATCACACAGAGCACCATATCCAG
GAAAAGACTGACCCTACCACACTGACAGATGAAGAGATAAACAGATTTGCA
GATTGAAGAAGTCGGCTCTGGGCTCCAGTGCGGGAATCACACACATACCTC
TACAGATGAGACTGAACTTGCGAGGCAGATGGAGAGGCTTGAAAGAGAAAA
TGTGTGACTGAAATGAATATTTTAACAGTGGTAGGAAGAGCAGGGGTGGTG
ATGTCACTTGTGAATTTTGAACCAGCAGCAAGAAGAGCATCCAATATCTGG
GGAGACCCTGTGGCACTCTAGATTCCAGATCAAGGAGCACTTATATTCTCT
CATCTTACAGAGGTCCTGGGCAAAGCAGAATGGAAGACACACGGGATAAAG
GAGTCAGACAAGGACTCTGGCTTTTCAGGTTAAAAATATCTTATCCTTCCT
GGACCTTGCAGCCGAGCAGAACACGCAGATCACTTCAATTGCAATCGGTAA
TCAAAACTGTCTGACACAATTTGAGCTTGCTATAGCAAGAAAGTCTAACCT
CATCAGAGTGCTGTGAGCGCTGTGGCAGCTGTGGTGAGAAAGCAATGGAGA
AAGGAGTTAGAACCCAAGATAAATGCAGATAGGAAGAGGAAAGCATGTTTG
TCGTTAGTCTCTGGTCTGAACTCTTCAGCATCGGAACCAGCAAAGGAGCCA
AATGATGTGACAGAGGAACTGATGTCAGATGAAGAGGACAGTCTTAACGAG
CAGTTGGATCCCGAGGACCAGGATTCAGAAGAGGAAGAGTTGGAGATTGAG
GAGATTGAGATTGACATTGAACCTACAGACAAGGTGATGCATGCCCAACTC
GCTGAGAATGTCATGCAAATACATGCAGATCGGAAATCAGTTCTTGAGGTA
GTGGTAGTCCGGAAGGTGGATCTGACAGTTCAGGTAATATTTTGTTTCAAT
CGATACAGAGAAGATTAGCATGGCCCCTGCGCAAGGATGACACGCAAATTC
GATACAGAGAAGATTAGCATGGCCCCTGCGCAAGGATGACACGCAAATTCG
AACGATACAGAGAAGATTAGCATGGCCCCTGCGCAAGGATGACACGCAAAT
GTCATCCGCATCAACAAGATGTTGTCCTGTGCTGGGGCTGACAGGCTCCAG
ATAATGTTCGAAAGGATCACGAAAACAGATTGGAAGCTCTTCAGCAGGCTC
GGAGGACCAGCTCAGCCACCTGCGGCAGTATGAGAAGAGCATCGTCAACTA
GTTGGCCGTCAACCAGGAGAACGAGCAGCTTATGGAAGACTACGAGAAGCT
CCAATGAGTCTGCTGAGACTCTTGACAGCACCTCCAGCTCTGCTGCTTCAA
GGGATGCATTCCAAAGGAACTCAGACAGCAAAGGAAGAGATGGAAATGGAT
GGTATCTAGAAGTAGAACCAGTATCCAGACAGAAGAAGAGAAACTGAGGCC
CTTGGTCTGAGAAAAGTGACTGCTCCAGAAAGGAAGAGGTATGGGAGTCAT
CCTCGAGGACGACGACAAGCTCGAGCAGATCAGGAAGGTGAGCAGGGAACC
AAGGACTATGAGTTCATGTGGAACCCTCACCTGGGCTACATCCTCACCTGC
CGGGCATGGCCCGCGACTGGCCCGACGCCCGCGGTATCTGGTGCGTGTCCC
CGCTTAAAAAAGGAACAAATTCTGACAGAAAAGGAAGTGGCCACCAAAGAC
TAGCATGGCCCCTGAGCAAGGATGACACGCAAATTCGTGAAGCGTTCCATA
GAGTACGCTTTGGACTGAGAAGCATCGAGGCTATAGGACGCAGCTGTTGCC
TGTGACTTTTTAGATGCACTGCTGACAGATTGGAAGATAACAGAGTTAAAA
GAAACGTCGTACTGGAGAACTGAGGCAGTTCGCGGGAGCAAGTGAACCATT
GTTTCCTCCTGTAGTGCTCACAGGTCCCAGCACCGATGGCATTCCCTTTGC
CAAGAAAATGGACTAGACGCAACTACAGTGAAACAAGAGCACTTTCTAAAA
TGAATATCTAAGGGCTTAGGACTTTCAGAGCAGAAGAGCAGAAAAGATATT
GATCGCATAAATCTTTCGCCTTTTACTAAAGATTTCCGTGGAGAGGAACAA
GTCTACTGTGGTGATCTGTAGACTTCTGGTTGTATTTCTATATTTATTTTC
TGCAGCAGTGGAGCTGACACGGAGACACATCGGTATGGGGTGGCTCCATTC
TTATGAAAGAGCTCAGGGACATATACAGATCACAGAGTTATAAAACAGGTA
GACTAATGAACTAAGGCTCATTGCTCAAAGGTATGGTCATAAATAGCATAA
AAGAATTCTGCAACTTTGTTCAGTGCCAGCGATTATGAAGTGGCTCCTCCT
ATAGCTCAGTGGGTAGAGCATTTGACTGCAGATCAAGAGGTCCCCGGTTCA
GGCGTGACACTGTCTCGGCTACAGACCCAGAGGTAAGAGGGCCTGGCTGGG
TACTTCATTCAGCCCCTGGACGGTGCCCCAGCCTGGCCCAGCCATGCCCAG
TGCCAGGAGTGCCAGGAGTGGGTTCCAGATCGGGAGAGCTACGTGTCCCAC
CTGATGAACTGCAGGAACTTCGTACCAGATCAGCCAAGAAGAGAAGGTAAG
CAGATGTTTCAGATACTGTTGGACCCAGAAGAGAAGGGCACTGAGAAAAAG
GGAACTCTGGTGCCGACATAAAAGGCAGTTCGATAGGGCACGCAGCAGCTC
ATAGCCGAGTGCCTTAAAGCCTACTCAGATCAGGAGCACATCAAACTCTGG
TCCCTTTGGAGTGTAGCTACTTTAACAGATGGAAAGAACCTCATTGGCCAT
GCTACGCCTGGAGAACAATCACTGCCACATCGAGGAGAGCGAGCACGTGCT
TTGCCTGTTATCTTGAAGGAACTTGCATCAGCACTGAAGTCAGCCTTATCT
GGAGACTTCACCAGGGGAGATGGCACAGGAGGTAACCACAGGTCCTCTGGG
TAGTATGGCCCCTGTGCAAGGATGACACGCAAATTCGTGAAGCGTTCCATA
CGTTGGCATCGTAGAGTGAACACAACCCAAAAACGATACGCCATCTGTTCT
GTTGGCATCGTAGAGTGAACACAACCCAAAAACGATACGCCATCTGTTCTG
ACTGGCAGAGCTGTGGCTCGAATTCCCAGAGTTCGAGGTGGTGGGACTCAC
TGAGAGGAGCGTGGCTGTCTCCTCTCTCCGCCATGGTGAGTGGAAGTTCTC
TAGCATGGCCCCTGCGCAAGGATGACACGCAAATTCGTGAAGCGTTCCATA
GATACAGAGAAGATTAGCATGGCCCCTGCGCAAGGATGACACGCAAATTCG
AACGATACAGAGAAGATTAGCATGGCCCCTGCGCAAGGATGACACGCAAAT
GCGAGGTAACCAACCTGAACGACTACCGAGAAAATGTGTTCAAGCTCCTCC
ATTGCGAGGTAACCAACCTGAACGACTACCGAGAAAATGTGTTCAAGCTCC
CCTGGGCCTGGATTGATGTGTCTCACAGACTCGGAAGGGTTCTGCTCCTCC
GAAGAGACTGAACACAATTTTAGCACAGATCATGCCTTTCCTGTCACAAGA
CACTGAGTTGAACATTGTGAACCTGCAGATCACGGAAGACCCTGGCGAGTA
GGGCTTTGTCCTAGACTGAGGCTTACAGACAGGAAGGGTAAGAGAGACCTA
CACAACTACTCAGACTGGGAAAATACAGATTGGTTCAAAGAAACCAAAAAC
TGCAGGTGGTCAAGAGGCTGAACTTCAGATCGGAGGAGATGGAGGAGCCGC
CGAGGGCCTGAAGGAGTTTCTGCAGCAGACGGATGACCGCTTCCACGAGAT
CTGTAACAAGAATGGACTGTGGTATCAGATTGGAGTCGTGAGCTGGGGAGT
TGTGGGAAAAGCTTCACGTGGAATTCAGAGCTGAAGAGACACAAGAGAGTC
GGAATTCAAAGGATGGTCTCTGAGCCAGATGGAAGAGCGGATGGTCACCCT
AGTAGGCACTCAACAAGTGTGTGAACAGATGGAGAGCCAGCCCTAGTCAGT
CGGACAACCACAGCCCTGGAGATGCCTGACCGGGAGAACACGTTTGTGGTT
TGTCAGGGGAAAAAGTCAAGGGGAGCAGGAGGAAGAGCCAGGAGGGCCAGA
GGCGGAGATCAGCGACCTGGACCGGCAGATCGAGCAGCTGCGTCGCTGCGA
AGTGAGGATGAGGAAGATGAACATTCAGAGGAGGAAGAAACAAGTGGAAGT
GTGGAGGAGAACATCCTAAAAAAGGCAAATCAGAAGAGAATGTTGGGGGAC
GTTGTCTCTGTGGAGACTCAAGTTACAGATCTTAAGGGGCCTGCCTAGAAT
ACTAAAGGCCCTCGGGACCAAGGATCACGTCATGACTCCGGTGAGTTCACA
TGAGTCTGTGGCTGATTACTTCAAGCAGATTGGTATTATTAAGGTACTTGT
TAGCTGAGTGTTCCGCGGCCCAAAGCGTTTACTTTGAAAAAATTAGAGTGT
TGAAAGTCGGAGGTTCGAAGACGATCAGATACCGTGGTAGTTCTGACCATA
GTTAATTCCAATAACCAACGAGACTCTGGCATGCTAACTAGTTACGTGACC
GGAACGGAACTTACAGGAGATCCAGCAGGCGGGAGAGCGCCTGCGTTCCCG
CAACGGATGCCCTGAAGAACCGCAGCAGCGTGGAAGTGCGCATGGAGTTTG
ATGGAAGTTTGGACATGATTGAACACAAATGGGAAGAGTACAGAAACAAGA
GTGGAGTCCTGTGGCTCTCTGCGTCCTGAAACCATTGTCCTGTCAGCCCTC
ACATTGAAGTTTTGGATGAGAATGACAATGCCCCGGAGTTTGCCAAGCCCT
CACAGGGCGACTGGTCTTTGGAAAGCAGGCAGGAAGAGCTCAGGTCTGGCC
CATGGGCAGAGAAAATACAGGACTCCAGATGGGAAGGTTTTAAGAGTCACA
GTTGCCTTCACAGTCGGACATGCTGCGGTCTCTGGCCACCACCCGGCCCAC
TCTTAGGTTTCCTGTACCGCTACTACACATCGGAAAGCAAATCCTCCTGAG
GTCTAATGTGAGCTCTTTGAACAGACAGATCTGACAGTGAATGACTCTCCC
GCAGCTCGGCTACTTTTGTAAACTTCAGATTTGGAGAGAAACACGAAAGTC
TAGTCAGGACAGCTGAATGAGTACACAGAACGGAAGGAGATGTCAGCAGAT
TCTTGGGATCCAGAGAGCTATGTGACAGTGAGGGGAAGAGCCAGCCGGCAG
AGCGGGATAGAAGTAGGCACAGCAGCAGATCAGAGCGAGATGGAGGGTCAG
GCAGCCAGTCCGGCTAAGTGGAGCTCAGAGCGGATGGGCACACACACCCGC
TCAGGGAAGCGGGTGATAGGACTTCCAGGGGGAAGAGCGTTCCAGGTAGAG
GGCCAGCCGGGAGCCCGGGATGTCACAGATTGGAAGGCTTAGGAGTGCAGG
CATCGACAACAACGACACCCAACTGCAGATCATCTCAACCCTGGAGAGCAC
CCCCGGTGCCGGCGGAGGCAGAGCACAGGCCGGAGAGCACCACCAGGTGAG
CACGGACAAAGGGAAACGTGAACCACAGATGAAGGGCGACGTGAGTCACAG
CGGGCTGCCAGAGCTCATCAAAGGACAGGTCGGCAGCATCCACCCCCAGCA
CCTGACACCTTCCTACTTCCTCACTCAAGCTCACAGTTCCTGCAGGCCTTC
CCGAGCTGCTGCCGGACTGGCTCAGCCTCCACCGCATCCGCACCGACACCT
AAAGCACATTTGAACCCTTTTCCATCTGATTGCTGAGGCTTTTCATCCAGG
AGGAAACTGAGAGTTAGGGAGGGCACAGATGGAAGAGGATGGCACGGACAC
ATTGAGAGAACAAAAGCCCCATGGCCAGACCGGGAGAGCAGGGCTGCGGCG
GGAAACCTCGCTGCCCCCAGGACTGCTATGACCGGCTACACAAGAAGATCA
GAGTTCACTGACCACCTCGTCAAGACCCACACCAGAGTCTCCGTGCAGCGG
AGTTCACTGACCACCTCGTCAAGACCCACACCAGAGTCTCCGTGCAGCGGA
AGGCCTTCCTGGATGCTCTGCAGAACCAGGCTGAGGCCAGCAGCAAGATCA
CCTACAAGCGTTTGTAGGACTCAGCCAGACGTGGAGGGAGCCGGGTGCCGC
AAACTGGTGACCAAGCTGCAGAATTCAGAGAGGAAGAAGCGAGGGGCACGG
GTTGAGTGTGCAGATCTCTGCTCAGCTTCCCTTGCGTTTAAGGCCTGCCCT
CTTCCTCAAGCTCTGGATCGAGCTGCTCGTCATCCGGCCTTCATCGCAGTA
GAGGGCGAAGGGTATGTGGAGTCTCCAGATCTGGGGAGCCCCGTCAGCCGC
TTAGAGATTGAAGGCTGTAAGAGTCCAGATGGTGGAGCCAGGCTGTCTGGG
ATCCTGAGAAGCGTGAGTTATATGACAGATACGGAGAGCAAGGTCTTCGGG
CCGTCTGATCTCACTCACTCTAGAACAGATCGCAGGAGCTTGGCCAGCTCT
TCTCGCAGGACGTGGAACCTGGGAGCCACGCCCTCGCTGCGGGGCCTGTGG
GAATTCCTGGCTCTCTGTTGCACAGCTGACTTGTGCCATTCTGCTGTTGCT
TGCTTTGTTTTTAAAAAGAACCGAGCTGAAGCTGCCATGGAATTCTTACAA
TAACGTGGCCCCTGAGCAAGGATGACACGCAAATTCGTGAAGCGTTCCATA
TAAACTGAAGGACCCTGCGAACTTTCAGTATCCTGCCGAGTCTGTTCTGGC
TGCCAAGGGAGCCATGTCCACCCAACAGATCAAGAAGGCTGAAGAGATTGC
GCGGAGGATCGTCTTAGTAGCTGGCCAGACCTGGAGGAGAGCGGGCGGTCT
GAAGTCGTCGGACACGCTGAAGCTGCAGAAGAAGGCGCGCAAAGGTAGTGC
ACTGACTGTGGACTCAGCTATGGTGCAGTGAGGAAGGTCTGGACACCACGC
GAGCTTTTTGGAACTGTGCACGGGACAGATTGGACGCACACCCCTCGGGAG
TGAGGGATCAGACTCTGGCAATCGACAGATCAAGGCTGCTGGGAAAGTCAT
GAGAAGACCCTGCACACTGAAGATACAGATCACCAGCACACTGCAAGCCAT
GTTGAGAAACTGTCCCACAGACCTTCAGATCCTGGAAAGAGCAAGGGGACC
GTCGGCCGACCAGGCTGGACACCCTCTGCCGAGTAATGACGTGTGTGGCTG
GTGGGCGAGACACAGTAGGGCTATGCAGATGTGAAGGGTCTGCACATTCCA
CTTCCTCAAGCTCTGGATCGAGCTGCTCATCATCCGGCCTTCATCGCAGTA
TCCTCAAGCTCTGGATCGAGCTGCTCATCATCCGGCCTTCATCGCAGTACA
CGAGCCCAAGCCCCGGGAGCGGCCGCAGATCGGAGGCACCATCAAGCAGCC
TTGGAACTCATGGTGTGAATTCTGACAGATCAGGGAGAAGTTTTTCTTGAG
CAGGAATCTGTGCTGCCTTTGTGAACAGATGGAAGCATCCTGCCAGCATGC
ACCCCTCGCAGTCCGACGATCCTGACGATCCCGACGACCCCGACTTCCCCG
TAATGCCCGGCTGATTAGAGAGCTGCAGGAGGAAGTAGCCCGGCTGCGGGA
CAGCTGGCTCTGGACAAGTCAGATTCCCACCCCTCTGACGCTCTGACCAGG
TTAAGCCCAAGATCCCAAAGGGTGTCAGCCATAAACTTGATCGACTTGCCT
ATTTACCGGTTTGTGACTCGCGCGTCAGTGGAAGAGCGAATCACACAAGTG
GCCCCTACTCTCCTTCTCCAGGTCTCCCCACTCTTTGGCACCATCTATGAC
CTTATGTATCAGAGGACATGCTCAGCAGATCCAAGAGATATATTTGGCAAC
TTCGGTGTGTGGTGGAGCAGCTGACCAGGACCGAGAGCACACTGCAGGCTG
GTGGAGAAGGATTCCATGTGAAAAGCAGTTGAACATGGGTCAGTCGGTCCT
GAGGCAGCTGAAGACTCTGACCAAGCAGATGAAGGTGAGATGCGGGTGGGA
CAAGAAGGACTCCAAAGACCTGGAGCAGATCTGGAGCACTGTGAGTTGGAG
GAGTCCTATGTGATCTGAGTTCAGACCGGAGTAATCCAGGTTGGTTTCTAT
AGTCCTATGTGATCTGAGTTCAGACCGGAGTAATCCAGGTTGGTTTCTATC
GCCGAAGACACTGCGACTCCGGAGACAGCCCAAATATCCTCGGAAGAGCGC
CAAGGACTTGGGGAGGGTGTGTCTACAGATCAAGTTGGGGAGTTCTTTAAA
TTTTATCCTTGCAGACTCTGGCCATCTATGACCGGTTTGGCCGGTTGATGT
TGGCCTCTGTGATTACATAGATCAGCCATTAAAATAAAACAAGCCTTAATC
ATGTAGCTAGCTGTAGAGCTTGCAACTTAATAGCAGCAGCTGCCCAATGCC
CATGTTCCAGAACCAGGACCGCAACCAGGACGGCAAGATCACAGTCGACGA
TATAGGAGGTCTGTATGTTCACCAACAGTGCGGAGGGGTCACACATTGCAA
ATGGTGTAATGGTTAGCACTCTGGACTTTGAATCCAGCGATCCGAGTTCAA
CGAAGTAGACACTCAAGCCGAACATCAGACAGAAGATGCAGCAGGTCTCGG
CTCGGGGAGACCAACCCTGCAGACTCCAAGCCTGGGACCATCCGTGGAGAC
ACTGGCTCGCTCCAGGAGCTCTGTGCAGATCTTGAGCACATTGGCTCAGTA
CCAATTCTGAGACTGTATGAATTTTCAGGTGGAACTTTAGCACACACTGAA
CTTTCGGAATGGCACTCACCCATCTCTCAGGACCAACTGACCCATGTTCAA
AGATGAAGAGGAAGTAGAGCGAGCACAGATCAACAGCTTTGACAGTCTCTG
ATTCCAAGCCAGTAGATTCTGACAGCGATGATGATCCCTTGGAGGCATTCA
TGAGATGATTGGTGGACTGGACAAACAGATCAAGGAGATCAAAGAAGTGAT
TATAGTGTGAGATGTGGAGAAGCTGCAGAGGGAGGGGCACGTTAGCATCTA
AATAATACTTGATAGAAAATTCAAACAGATGGAAGGGCACAATTATTTTTT
GCTGAACAAGCGTGTGAAATCATTTCAGATCAAGGATAAGCCAGTGTGTAC
TCCAGGCAAGAACTAATTCAAAAGGCAGATCAGAAACCACAGGAGTCAAAA
CAGATCAAGGACAAAGTTGACCACACAGTGAAGGAAAACACATTCCTCTGG
AGTGAAGGAACTGAAATGAACCAGACACACTGATTGGAACTGTATTATATT
CCGGTGCCGGGAAGAGCTCTGGCAGCTGCTGGCAGAGCAGCGCGTGGAGCG
TTGTGTCCCCAGTCCTGGCTGGACACTCGCCTGGCCTGGAACACTAGTGCA
TGCCCTGAAGAACTACCTGAACCGACAGATCGAAAAGTTGAAGCTGGACCT
CGACTTTCGCCGTGAAACACTGGACCAGATCAACCAGGAGCTCATCCAGGC
CATGCCTCTTTAGAAAAGAAAGACTCATATCGGAAAGCCATCGCCAGGTTC
GATCATGGACTGGTGCCTTTGCATTCAGAAGGAGAGCTGTCAGCGTAGCAC
GATGCCTGAGTCGGTAAATGTGCTTCAGATCGTGAAGGGGCTGACGGCCCT
CGGCAGAGGAGTGAGAGGACTGTGCCAGGTAAGCCCGGTGGTTGCCGCCAC
GGAACAGGACTTCTGTAGAATGCATCAGTGTGGAAGGCAGGAGGAATAAGA
ACATGCGGATAAGGCCCTGCTGCGGCAGATGGAAGGCATTTACGCTGACAT
AACCCAGACTGAAGTGTGCCTCTCACAGATGGAAGGTGCACACGCTCCTGT
TCGAGATCATCTTCGTTAGTGCAGACAGGTCAGTCGTGCCGTGAAGTGCTG
CGTCTTCGTGTCCTCGGACCAGGACCAGCGGCAGTGGCAGGACTTCGTGCG
GTAGCAGGGATGGATGTGGAGCTGACAGTTGAAGAAAGAAACCTCCTATCT
TGTGAAGTCTCGGTTGAACCAGTCTCAGAGGGAGGAGCTAGGTCTGATCGA
GGGGCCTTGCTCTGAGCACAGGTGACAGATCATAGGAAGTGGCTGGTCTGG
AAGCGGAAGAAAAAGGGATTCTTGCCAGAGACGAAGAAGCGCAAGAAACGC
TGTGCACCCGGCCCTTCGGGCTGCTCAGCGTGCGCGCAGGTTCCGAGCGGC
GGTTCTGAGCTACGAGACAGTGACGCAGATGGAAGGTGAGCCCTGGCCCCT
CCTTGAGTTTTCTGAGGACTCAGTGCAAGTGCCCAGGAACCTGGTTGGTGA
AGAGGTCCCGGGTTCAAATCCCGGACGAGCCCTCCTTTACCTTTTACTGAG
AGTGAGGAACTGGAAGCTCTGAAAACAGAGCTGGAGGACACGCTGGACACC
CTTTAGAATTGGACCCAAACTTGTACAGAATTGGACAGAGCAAGATATTTT
TTAACTCAGGAAAGTCGGAAAACTCCAGAAGTGGTCCAGAGCACACGGCCG
TAAGGGATGAGCCTCGGTGATGAGACAGACGGGAGAGGGCACCCTAGGAAA
AACTAAATCGGACCTGAACATGCAACAGCAGGAAGAGGAGGAGAAAGCCCG
GAGGACTGGGACTCGGAGTTGAAAGCAGATCAAGGGAATCCATATGGTAGG
GGAAGTGACTGACTCCAGGACAGCACAGGTACAATACTCAAACAGGCTCCT
AAGTAATACATGAACAAGTAAACCACAGGTGGGAAGTGTGTTTAACTATGA
TAAACTGAAGACAAGATCTCTTCCCCCAAGAAAAAGTGTACAGACAGCTGG
AGCAGACGGGCAAAGAACTCCTTTACAAGTTCATCTGTACCACCTCAGCCA
TTTTGGCTAAGATCAAGTGTAGTATCTGTTCTTATCAGTTTAATATCTGAT
CCTACACCGGTGGTGTGGACTCCGACCTCGGCGAGGCTATGAGTGACTGTG
GGCCCAGCTGCCAGAACTCAGTGAGCAGAACAGAAGAGCCACAGACTTTCT
TTTTTTAGGAATGAAAGGTCATAAGCCATTAGAAATAGTGGCATTATTATG
CATTGCTGATAGTGGCTGAGAAATTCAGATGAGAAGACAAATTGGTTATGA
GAAGACCGGGAGAATTCTGATGACACAGAGGAGGAAGAGGAAGAAGTCTCT
CACCACCCTCAAGAGCCTGAGCCAGCAGATCGAGAACATCCGGAGCCCAGA
ATTAAAGGATTATTATTGTGAACAGCAGTTGAACATGGGTCAGTTGGTCCT
TGTCAAAAGGAGGATTGAGGAGGATCAGATCAATAATGGAGGCAATGGTAT
CCGAGAGCCGGAGGCAATGGATGAACAGAGCGTGGAGGTGAGGGGGTTGTG
GGCAGCAGCTGAAATTGATGAAGAACCAGTCGGTAAAGCAAAACAGAGTCG
GGGAATTGCAGAAATGACTGCAGTGCAGCAGTAATTATGGTGCACTTTTTC
TCTTCTCTTAGGACCAAGTGGACCACTTGCTAACCCTAAAGGTACGAGTAA
TGGCAGGCGGCAGGGCTGGCACAGACAGACGGAAGCAGAAAGGACAGTTTG
ATCTCCCCCAGAACCTGGAGATCTGCTTCCACGCTGAGGGCTGTGGCCTGC
CCTGGAGAGTGTGGACGCCCACTTGCAGATCGGGCCCCTCAAGAAGTCCTG
CAGGTGGTTCGGGAGGAGCTCAAGCCAGATCAGGTAGGACCCTCAGCCGAG
CTCGATCTCGGTCGACCTCCAAGTCCAGATCCGCACGAAGGTCCAAGTCCA
CTGGGACCAGCAACTCGAATAGCAGCAGATCTGGGAGCCAAAGGCAGGGCT
TAACCGTGCTGAGCAGAAAACAAAACAGGTTAAGAAGAGCCGGGTGGCAGC
GCCCTGGGACACCCTGAGCACCACCCAGAAGAAGAGCCTGAACCACAGGTA
CGATTCCCAGTGCCCTGGACACCAACAGCTCGAAGAGCACCTCCTCCTTCC
CCTTGGCCAGATCTTTGACAGCCAGCGGGGCTGCGACCTGTCCATCAGCGT
GGATGACCGGACGGGGGTCGTCTACCAGATCGAAGGCAGCAAAGCCGTGCC
GGCTCCCACAAGAGAGTTGGCTGTGCAGATCCAGAAGGTGAGATGGCTAAA
CGCAAATGCTTCTAAACGGACTCAGCAGATGCGTAGCATTTGCTGCATGGG
TGGCTGGCCGGGACCTGACCGACTACCTCATGAAGATCCTCACTGAGCGAG
GGCTGGCCGGGACCTGACCGACTACCTCATGAAGATCCTCACTGAGCGAGG
ACCTGGCTGGCCGGGACCTGACCGACTACCTCATGAAGATCCTCACTGAGC
GGTCGGGAGTTCGAGACTAGCCTGACCAACATGGAGAAACCCTGTCTCTAC
GCTCAACTCCGTGCAGAGCTCGGAGCGGCCCCTGTTCCTGGTGCACCCAAT
AGAGATGGCTTGCTGGAGAACCAGACCCCAGAGTTCTTCCAGGACGTCTGC
AGGCCAGATGGCATCGTCGGCCACTCCCTGGGGGAGGTGGCCTGTGGCTAC
AAGGTGTCACAGCTGCTGCTGAGCACAGACGAGAGCACCTTTGATGACATC
TGGCTTTCCTGAGCATGCTGAACGACATCGCGGCTGTCCCCGCCACCGCCA
AGGAGCCCGGGCTCTAGCATGGAGGCAGGTTCGGAAGGCACAGGAAGCAGC
ACTACGTGTTCGACTGGAACATGCTCAAATTTGTAAGTCGCACTGCCAGCA
GAAGGAAAGCCAAGAACTCATAGTGCAGACAGATGAAGACCGTGAGTACCT
TGAGACTCTGGACGTCCAGACGCAGCAAATGGAAGACACGATGAGCAGCAC
TCAGCTGCAGATCTTGTGACAGAAACAGATCACCTTGTGGAAGATTTAATT
ACCAACAGAACGACTGTGGGGACAACAGTGACGAAGAGAACTGTCTCCTGG
GCCAGGCTGGTCTTGAACTCCTGACCTCATGATCCACCCACCTTGTCCTCT
TGCTGGATCATTGTATTACTCATCACAGATCGGAACGGAGGCCTGTGGTAA
CTCGGAGTCGGACAATAACATCAGACAGATCAACCAGGAGGCAGCACACCG
TAGCATGGCCCTTGCGCAAGGATGACACGCAAATTCGTGAAGCGTTCCATA
ATGGAAAAGAGCGATGAATCTAGCACAGACTTGGAAGAGCTGAAAAACGCT
AAATGGACAACCTGCTGCGGGATCCCAAATCGGAAGTGAATTCGGATTGTT
AGACTCCAAGACCTGGAAAACTCTTCCCCAAAGATGTAAGCAGCTCCACTC
TTAAGAATACTTTTGCACTAGGTCTCCAGAAATGCTTTGGGTTCATCTTTC
TAAGAATACTTTTGCACTAGGTCTCCAGAAATGCTTTGGGTTCATCTTTCA
CTCAGTCATACCGGGCAGAGCAGTCCAGAACACGAAGGCACCTGGCTGAGT
TCAGCCTCAGGGACGACTCTGACCTCTTGGCCACAGAGGACTCACTTGCCC
AACGATACAGAGAAGATTAGCATGGCCCCTGCGCAAGGATGACACGCAAAT
GATACAGAGAAGATTAGCATGGCCCCTGCGCAAGGATGACACGCAAATTCG
TAGCATGGCCCCTGCGCAAGGATGACACGCAAATTCGTGAAGCGTTCCATA
AACGATACAGAGAAGATTAGCATGGCCCCTGCGCAAGGATGACACGCAAAT
CGATACAGAGAAGATTAGCATGGCCCCTGCGCAAGGATGACACGCAAATTC
GATACAGAGAAGATTAGCATGGCCCCTGCGCAAGGATGACACGCAAATTCG
ACCCGCTGTGGAAGTGGATGAAGATCCAACCCAAGGGCAAGGGCATCCTGG
CCACTGGAGGGATGACTTGGGGGACCAGAGAGGAAGAGCAGGTGAGGGGGA
TGAGGTCTGTAGGAGCCACGACTTCCAGTGTCGGAGATGCCGTCAGCTGGG
GAAGGCATCGCTTTTCCCTCTTGAGCAGATCGGAGCCCCTGGGAGGTTTGG
CCAGCTCTTCGGGTACAACCCTGAGCAGGTCGGGGGACACAGGGCCGAGGC
AGGTGCGCGTGGAATTCATGGACGACACGAGCCGATCCATCATCCGCAATG
AACATTCCCCGATTTGGGGTGAAGACCGATCAAGAAGAGCTCCTGGCCCAA
ACCCTCAAGAAACTCTTGAACAAGACCAACAAGAAGGCAGCGGAGTCCTGA
TCAAGGACATGATCCTGCAGTTCATCAGCCGGGAGAGCAGCCTCATTCTGG
GCGGGAGCAGAAGAAAGAGAACGAGCGGATCGAGAAGGAGCGCATGCGGAG
GGCTGGGAAGAAGTCTCTGGAAGACCAGGTGGAGATGCTGCGGACAGTGAA
CTGCAGACTCACCCGGAGCTGGACACAGATGGGGATGGGGCGTTGTCAGAA
GGCCAGGCTGGTCTTGAACTCCAGACCTCATGATTCGCCTGCCTCGGCCTC
GCTCGATGGCAAGAGAATTAAACTGCAGATATGGTAAGAGTCATTGTTCTC
AATGAAGATAGACAAGAGGAACTACCAGATCGGGAAGACCAAGGTCAGCGC
AGCAGGAACGCCTCGGACCTGAGTGCTCTCCATATTGTGGGGTTGAAGTCT
CCAGGACAAGAGCCGCGAGTATGACCAGCTTTATGAAGAGTACACACGGAC
GCCGAGCCTTCCTGATCCGGGAGCTCTTCCCAACATGGCTGTTGGTCATGG
GTGTGAGAACTGCATGACAACCAACCAGAAGAAGGCGCTCAAGGTGGAGCA
TGGCCATAGGGATTGGAACCCTGATCTACGGGCACTGGAGCATAATGAAGT
CGTGCTGCACGTGGCTCTGCGGAACCGGTCAAACACACCCATCCTGGTAGA
CACAAGTTGGTAGAACTACGCATCTCAGCTGGGGAGCACAGGTAGGCAGAG
TCTGGTTGTGGGCTTGGACCACGAGCCCTTAGCAGGGAAGGCTGGTCTCCC
GTTTCGGGTGAATTCCTGGACAAGACCGAGGATGACTGCCATCTCCTGGCA
GATGGACAACGAGCTCCTGAGGCAGCAGGTGGGTGCGGGGCCTGGAGCGGG
TTTTTCTCTTCTCTCTCAGAACTACCTGTCCCGGAACTTTTACACCCTGCG
CCCACAGCTCCTGGAGTGGATCCGGCGCACCATCCCCTGGCTGGAGGACCG
GCTCACGCATTTCGAGCTCTACAAGCAGGTGAGGCGGTGCAGGTGGCAGGG
GAGACTTTGGACATACGAGGACCCTCAGACCGGAGGAACACCTGCCCAACC
CAGGAGTTCGTCAGAGCTCTGGCAGCCTTCCTCAAAAAGTGAGTTTGGGGA
CCCAGGAAATCCAGGAGAACCTGCTCAGCTTGGAGGAGACCATGAAGCAGC
CTATGACTGATTGCGGAACCTGAAACAGATGGGGAGAATGGAAACAAGTTG
CAGGACTTTGAGCAGAAACAAATGCCAGACGGAAAGCTGCTGGTTGATGGT
TGACCCCCTGGTCCCGTATAACATGCAGATCGACTTGGTGGAAGCACACAG
GAAAGGGCAGGGGGACTGAGAACTGCAGAATGGAAGGGGCCACAGTCAGAA
GAAGATGAGGACAGTGACTCTGGATCAGATGAGGAAGAGGGAGAAGCTGAG
GCGAGGCCAGGCCGCTCTGGACCGTCTCAAGGTGTTTGACGGCATCCCACC
GGCGAGTGCCGGCCTCTGAGCAAGACAGTGCGCTTCAACGTGCTCAAGGTC
AAGGTAAATTTGACCCTCTAGACCTCACGTTTGTTCCGGAACCCATACTCG
GGTCCTGTTCGAGAACCAGCTGCTGCAGATCGGAGTCAAGTCAGAGTTCCG
TGACCAGCTCCTTCCCATAGGGAGACCGACCAGTGGCCGCAGAAGCTGATC
CATGACTAAAATGGAATTACGATGGCAGATCGGAAACGCGTTTATAAACAA
TGAACAAGGATTTGAATGAAATGAACAGGTCGTGGAAGAGCAGTCTGGGCA
GACCAGAACCTGAAGTGTCTGAGTGCAGCTGAAGAAAAGTACTCTCAAAAA
GGACCGGATTGAGGGCTTGAAGCGGCACATCGAGAAGCACCGCTACCACGT
GGCTGACCCTGACTGGCAGGAGCTGCAGATCGTGGGCACCTGCCCTGACAT
TCTGGCTACCTCGTGGACAAGTTTGCAGATCGGGAGCGCAAGGTCGCCCTC
GTACTGTTGAGGGAACTCTGTTCAGCAGATCTTACAAGGCACACATGTGCC
TTTGGGCTGGACACGTAACCTGGAGCAGATTGGAAACGTCACCCCACAAGC
AGTGGATGTCAAGATGGCCATCCTGCAGATCATGAAGGAGCTGAATAAGCG
ATAGCTCAGTTGGGAGAGCGTTAGACTGAAGATCTAAAGGTCCCTGGTTCG
ACCACGTCCTCGAATTCTCAGACGACACCTGGAGACTGTCCCGACACAGCG
CGTGGAGGCCAAGAACCCGGCTGACCTGCCCAAGCTGGTGGAGGGGCTGAA
GCAGGACTGTGCCCAGTTTAAAGAACAGATGGGGAGCACAATATAGCATGT
CTCCTCCTCCTTCTCGGACAAGAAGCCGGCCAAGGACAAGAGCAGCACCAG
GAGACGAAAGGAACCCGGGTCGGACCAGATCGGAACCACTGACCATTGCCC
AACCTCAGGAAGAGTCTGAAAGAGCCAAATCGGATGAGTCCATCAAGGAAG
GGAGTGTGGGATTGCTGTCCTGGAGCAGATGGAGAACCACGGTGAGGCCAG
TTCATTGGAGGGTTGAGCTTTGAAACAACTGATGAGAGCCTGAGGAGCCAT
GGACTGGCTGATGCCCATTCTGGACCAGATGGTGATGGAGCAGAACACAGA
CCACATTGGGATGTATTCGTACTGTCTGATGGGGCCTGCTGGACTAGGTCC
CTGATTTATCGCGTATTCGTACTGGCTGATCCTGAGTTGCCCTCCCCAACT
GCGCAAGCGCCTCAAGGAGGAAAAACAGAAACGGAAGAAGGAGGCGCGAGC
GGACATGGACAAGCTCCTGGGGGGCCAGATCGGGCTGGAGGACTTCATCTT
ACATCAGTCCAGGAGAGCTCTCGTTCAGTGTGCGGAAGAACACTCTGACCT
GGTAGCCGGAGAAGGGCCTCTGGAGCAGGTCTGGAGGGGCCATGGGGAAGT
CTCCACAGTCTCGGACGGATCTGCTCAGAAAGGAAGAGGCAGGCGCCAGGG
CAGCTTCCCTTGTCACTGCTGAAGACGGCTCAGAATCACCCCATGGTGAGT
TCGTTGACATGACTGGTGCCCTGATCAGATTGGACTATGGCACAGAGTACT
CTGTAACCATATCCACAGCAGGTCTCCAAGGTAAACAGCCTCTGGCATGTT
CAGGTGCAGATCTTGGTGGTAGTAGCAAATATTCAAATGAGAACTTTGAAG
GGGTGGAGCTGTCCCAGGTGCAGATCTTGGTGGTAGTAGCAAATATTCAAA
CCCTGGAGACTCTGGGCTTCCTGAACCATTACCAGATGAAAAACCCAAGTG
GATGGCTGATGGCTACGCTGTAGACCGGGCCATTACCCACCTCAACAACAA
TGTTTCTCTTGTATCTTACAGAAGACAGCGACAGCTGTGGCGCACTGCAAA
CAGACCCGGATTGTGGCCCTGAATGCCCACACCTTCCTGCGTAATGGAGGA
GTCGACTGGGCTGAGGGCCTGAAGTCAGGGCCGGAGGAGCAGCCTCGGGAC
GCCAGGCTGGTCTTGAACTCCTGACCTCAAGTGATCTGCTCGCCTCGGCCT
GGGCCGCCTGTCTGTTGACAGAACTCACTCCTCTGTCCTATGAAGACCGCT
TGGTGGGGAGTCGCTGCTGGTGAAACAGATCGAGGAGCAGATAAAGAGGTG
CCCGTTGTGTTGGTCGGGAACAAGGCAGATCTGGAGTCACAGCGCCAGGTT
CGGGACCTCAACCCAGAACCTGAGCCAGAATCGGAAGAGCCAGACGGAGGC
TGGCGCCTTCCGTGCTCTCCGGTCACCTCCTAGTCACACAAGTCCTAAAGC
GGCTTTGCAGTGATGACTTGCGAATCAAATCTGTCAATCCCCTGAGTGCAA
TAAGTGGGCAAAGGATATGAACAGACACTTCTCGAAAGAAGACATTTATGC
GAGCAGCCTGGGATGCTGAACTCTTCAGAGAGATTTTTTTATAGAGAGATT
AGTGCAGTGGGCAGGGAAGACATAACAGATGGAAGCAAAGGAATCCTGCCT
GCTTAGGACAGGGCTTTTGTATCCTCAGAATTCGGAAGGGCATTCCTTCAG
GCAGTTCTGCGGCGCTGTCAGGAATCAGATCGTGAAGAACTCAACTACTGG
GCGATGAGGAAGGGCTCCTGACACACAGCGAGGAAGAGCTGGTGAGGGCCT
CCAGGAGGTGAAGTCTCAGCGAGAACAGATCGAGGAGCTGCAGAGGCAGAA
TGTCAGTGAGGACTCATCTGTTACCCAGATCTACCATGCAGTTGCAGCTCT
CTCTGGCTCAGAAAAGATGAACATACAGATCCTGGAAGATACCCATAAGGT
ATGATGACTTCACTTTTTTCCCCATCAGATCGACAATGCTGACGTCTTATA
ATGATGACTTAGCTTTTTTCCCCGACAGATCGACTATGTTGATCTAACTTT
AGCCGGGCTTCGAGCCCGCGGACTGCAAGCGGAAGGAGGAGGCCGGGGCGC
ACAAAGGAAGACTGAGAACCTGTCACAGATTGGAGGAGACTAAGGAGGCAT
ACTAATGAAACTCTCTCTGGACACACAGATGTAAGACACTATATTACACAA
GCACAGAGCTGTGAAGTAATTAGTTCAGATGGAAGACACATAGTGGAGCCA
ACCACAGGATGTAGTAGAGGTGAAGCAGAGAGAAGGCACCTGGCCTCTGTC
GTGTGACCAAGTGGAAGTAGTCTCTCAGGTGCTGAAGACACAAGTCTATGA
GCCTGCAGGAGGCTCTGAACCTCTTCAAGAGCATCTGGAACAACAGGTTTG
CCAGCTTGTGTGTGTGTTTTCAGAACAAGCGAGTGAGCATCAATAAAGATG
ACAAATGAACATGAGCCCCACTTTTCAGATAAGGAAAACACAGCATGGAGA
CATCAAACCCGAGATGATGATCAGCCACGTGATTTTTTCAAGAAGAGGAAT
TAGATGTGGATCAGATACGATGATTCAGTAGAAGAGCACATGTCAGGGGCA
GACGACACTGAGCTCTTTCCAATCTCTTGCTTGTCCCAGCGAGTACAGTGA
GTGGGACCCTGATGGACCTGAAAGACCAGGATCGGTCCAGCTCAGATATTG
[truncated: 8,691 more rows]
